# Supplementary material for: Static all-atom energetic mappings of the SARS-Cov-2 spike protein and dynamic stability analysis of “Up” versus “Down” protomer states
Source: PLoS One. 2020 Nov 10;15(11):e0241168. doi: 10.1371/journal.pone.0241168 (PMC7654774; doi:10.1371/journal.pone.0241168)
Supplement: S1 File — (ZIP) [file pone.0241168.s001.zip]

Archive with 17 entries (16 files):
- Final Supplementary/
- Final Supplementary/S10_Table 6VSB-S1-RMSF-WT-vs-MT.xlsx
- Final Supplementary/S1_Fig.pdf
- Final Supplementary/S1_Table.txt
- Final Supplementary/S1_Video6VSB-MT-vs-WT-0.1-msec.mov
- Final Supplementary/S2_Fig.pdf
- Final Supplementary/S2_Table.txt
- Final Supplementary/S2_Video6VSB-MT-Trimer.mp4
- Final Supplementary/S3_Fig.pdf
- Final Supplementary/S3_Table.txt
- Final Supplementary/S4_Table.txt
- Final Supplementary/S5_Table.txt
- Final Supplementary/S6_Table.txt
- Final Supplementary/S7_Table.txt
- Final Supplementary/S8_Table.txt
- Final Supplementary/S9_Table.txt
- Final Supplementary/Table_Headings.txt
