# Supplementary material for: Static all-atom energetic mappings of the SARS-Cov-2 spike protein and dynamic stability analysis of “Up” versus “Down” protomer states
Source: PLoS One. 2020 Nov 10;15(11):e0241168. doi: 10.1371/journal.pone.0241168 (PMC7654774; doi:10.1371/journal.pone.0241168)
Supplement: S1 File — (ZIP) [file pone.0241168.s001.zip › Final Supplementary/S10_Table 6VSB-S1-RMSF-WT-vs-MT.xlsx]

## Sheet: MT-6VSB-S1-RMSD
27	15.7253	6.03179
28	13.3093	4.28534
29	11.3695	3.76754
30	8.82925	4.04256
31	6.67789	4.67571
32	6.40682	4.74545
33	5.47184	5.13522
34	6.85106	4.88823
35	6.37085	5.9536
36	4.67844	7.41897
37	5.19532	8.95879
38	5.56971	10.5852
39	6.84129	11.3655
40	7.55112	12.6902
41	7.30003	13.6747
42	7.70499	14.7047
43	7.09236	14.1122
44	6.83074	13.1036
45	7.06468	12.819
46	7.28549	12.4062
47	6.97453	11.8007
48	6.50043	10.3023
49	6.72721	10.5819
50	6.69675	9.80568
51	7.06833	10.411
52	7.60259	10.2509
53	7.91052	10.2826
54	8.13977	9.54155
55	6.27357	8.2885
56	6.33939	6.9777
57	5.73523	6.44882
58	4.49453	5.12207
59	5.36083	4.58475
60	7.11004	5.73184
61	8.89968	4.95586
62	10.704	5.13054
63	12.6158	5.25963
64	13.5556	4.67296
65	15.2065	5.06334
66	15.9688	5.37097
67	17.438	5.84515
68	19.4739	5.59221
69	19.3116	5.7306
70	23.2868	6.36954
71	24.248	6.83137
72	21.7556	7.81063
73	19.9516	7.20409
74	19.5005	6.68737
75	19.408	7.47235
76	19.2039	7.34269
77	18.6981	7.18135
78	21.6891	6.63768
79	20.9566	7.60672
80	18.121	8.35374
81	19.4396	9.02405
82	20.0049	9.75667
83	17.8637	9.54184
84	15.9733	8.65898
85	15.106	9.42357
86	13.2974	9.58007
87	12.1612	9.66591
88	11.8482	10.3837
89	10.1665	9.58811
90	9.67606	8.56507
91	8.53077	7.3462
92	9.50527	7.15879
93	9.17991	6.58478
94	10.7021	6.3798
95	11.0845	6.49172
96	11.6962	7.3185
97	12.82	8.27957
98	13.9812	6.46334
99	13.5238	7.56914
100	13.8015	8.32486
101	13.3249	8.37743
102	13.7177	9.45314
103	13.2948	9.80805
104	13.6195	9.78577
105	14.8522	10.7408
106	14.8358	11.0839
107	16.5309	12.2031
108	18.6733	12.7699
109	20.0204	11.8994
110	18.677	11.2772
111	20.757	12.3234
112	22.1983	14.6208
113	20.9585	17.0393
114	19.7438	15.9089
115	18.6904	15.0153
116	16.9921	13.2635
117	15.2189	12.7391
118	14.7717	12.1825
119	12.613	11.5098
120	12.9116	11.4172
121	11.7649	11.4067
122	11.2582	12.2272
123	10.563	11.9562
124	10.004	13.5261
125	9.77609	13.1689
126	10.2716	12.5878
127	11.7641	13.3494
128	12.2821	13.3862
129	14.1211	14.1166
130	15.731	14.2053
131	17.5914	14.6739
132	19.8353	15.4404
133	19.9074	14.5734
134	22.5138	14.5333
135	21.679	13.2171
136	23.3151	13.494
137	25.2881	14.2658
138	25.3395	14.2322
139	23.4414	13.8736
140	23.4544	12.5505
141	22.1589	12.1125
142	21.1708	14.3335
143	20.0293	16.7862
144	20.0512	17.2243
145	16.7616	19.9707
146	17.3984	22.3883
147	19.6096	22.884
148	17.0185	27.05
149	15.1595	29.2385
150	15.762	30.4055
151	18.9673	25.9149
152	19.7036	22.1464
153	23.1691	20.6367
154	22.6255	16.0818
155	22.3903	14.4601
156	22.5754	15.0307
157	21.8324	14.8209
158	22.0804	14.9002
159	20.5283	14.8465
160	21.3404	16.751
161	24.0773	16.6102
162	22.6709	17.2226
163	20.0977	16.428
164	20.4104	16.4021
165	19.2674	16.7068
166	17.4144	16.2528
167	17.1295	15.8175
168	14.972	15.251
169	13.7035	15.0117
170	11.6555	14.6737
171	10.0533	14.1892
172	8.39589	13.5032
173	6.95562	13.3403
174	7.97514	12.3875
175	9.09997	11.3748
176	9.35251	12.4046
177	8.68002	10.8018
178	8.09259	9.49661
179	12.3243	11.4947
180	11.4299	11.9452
181	11.1195	13.1204
182	8.44726	11.779
183	6.82296	9.51792
184	7.05524	10.3676
185	9.05088	11.6861
186	10.8122	9.26465
187	11.1151	7.45926
188	9.36799	7.71343
189	9.00756	6.91336
190	8.21807	7.49357
191	7.22686	7.39074
192	7.69191	8.2982
193	7.85699	8.59105
194	9.32051	9.58282
195	9.85428	10.6115
196	11.8176	12.0155
197	12.2644	13.0315
198	14.0235	14.276
199	14.4102	14.6591
200	12.2916	13.9777
201	11.3995	12.567
202	9.36573	12.0658
203	8.1582	10.89
204	6.55403	9.76487
205	5.97765	9.12557
206	5.45949	8.563
207	6.26788	8.23207
208	7.25461	8.00456
209	9.17888	8.01288
210	10.9135	7.32547
211	13.2737	7.21991
212	14.0591	8.85445
213	14.7225	7.08182
214	15.0715	6.0582
215	16.9186	7.37751
216	13.183	7.12644
217	12.1429	7.13441
218	12.3593	7.70691
219	9.69613	7.83532
220	6.55333	7.67457
221	4.72864	7.69138
222	4.18254	8.1856
223	4.76867	8.43612
224	4.99893	10.1824
225	6.72583	11.0352
226	7.39325	11.4739
227	8.48288	12.6226
228	9.53328	13.2755
229	11.1377	14.5881
230	12.5558	15.6538
231	14.1967	15.2727
232	15.4991	15.5076
233	16.3911	13.0013
234	16.7497	13.0238
235	15.8381	12.2355
236	16.1846	11.5773
237	16.3844	10.5593
238	15.1255	9.64063
239	15.569	8.80015
240	14.5216	8.26202
241	15.3218	9.15826
242	15.9319	8.28021
243	16.7856	8.55166
244	18.2773	7.7267
245	19.2456	7.05779
246	23.6125	9.52997
247	26.9722	11.6351
248	27.8207	10.6049
249	23.6283	10.0766
250	21.3254	9.43243
251	18.0841	10.2648
252	19.3031	10.3991
253	19.8096	11.8882
254	18.7647	10.6703
255	19.4437	10.6951
256	18.717	9.06891
257	19.9965	7.02066
258	19.508	6.15323
259	20.5937	7.40054
260	18.9488	7.37389
261	16.6497	5.2183
262	17.1352	6.01281
263	16.0469	5.35412
264	14.4861	5.34873
265	12.2953	5.56194
266	11.1458	5.4947
267	11.0689	6.48147
268	9.82165	6.14538
269	9.72931	7.61394
270	8.43466	8.13695
271	8.4653	8.68829
272	8.42151	9.81433
273	6.69638	8.55386
274	6.17905	8.59836
275	5.24179	8.22695
276	5.19142	8.40199
277	4.8974	9.08566
278	5.12217	9.73623
279	5.49061	11.1236
280	6.27722	11.64
281	7.60723	12.8844
282	6.46116	12.7328
283	5.8591	12.5499
284	4.8943	11.5118
285	4.37091	10.0745
286	4.87322	9.28017
287	4.34947	7.99261
288	4.08332	7.38929
289	4.13852	6.65396
290	4.36523	6.72443
291	4.69474	7.22573
292	4.77089	6.66993
293	3.92712	5.42666
294	3.45565	4.74859
295	3.64713	5.41214
296	5.33572	4.81344
297	4.58729	5.26872
298	5.96705	6.23434
299	6.43014	5.96422
300	5.38519	5.78893
301	5.66535	6.42488
302	7.48726	7.03963
303	7.33822	6.69749
304	6.55179	6.90638
305	5.7131	6.23424
306	4.7577	5.29478
307	5.56818	4.76155
308	6.31393	4.58969
309	6.96	5.37689
310	7.26453	6.01383
311	7.15385	6.62764
312	7.24501	6.78746
313	7.21268	6.55938
314	7.19453	7.65405
315	7.56048	7.25435
316	7.94049	8.79724
317	7.10993	10.3038
318	6.63281	10.692
319	6.40428	13.264
320	6.03057	13.9485
321	7.32924	13.4747
322	4.72951	14.463
323	4.93282	15.2792
324	6.64924	13.9109
325	7.23495	11.6743
326	6.84108	10.4251
327	6.97407	9.94864
328	6.79403	9.23995
329	6.35986	8.14545
330	7.64296	7.15813
331	8.01384	7.14942
332	7.43963	5.97187
333	8.03614	6.51946
334	7.47733	7.01118
335	6.15274	7.20667
336	4.59857	7.11268
337	4.79068	7.85618
338	5.79662	9.05029
339	7.05176	10.9399
340	5.23267	10.5
341	6.12317	10.181
342	7.98923	12.0978
343	8.12286	13.5626
344	7.79638	13.2322
345	8.78938	15.6866
346	8.70908	16.0631
347	9.03867	14.2488
348	9.81595	13.5747
349	11.9575	13.8727
350	13.7307	13.0706
351	14.7749	12.9543
352	12.7872	12.1027
353	11.5919	11.3738
354	9.3632	9.84704
355	9.24504	8.16406
356	7.30998	7.06333
357	7.87704	5.05786
358	6.38652	4.95363
359	7.24906	4.96249
360	7.75264	5.31558
361	5.31339	5.85744
362	4.58117	6.31683
363	5.22214	7.10434
364	6.72541	9.73282
365	8.60397	11.8153
366	10.6685	14.2228
367	10.5982	14.6323
368	10.5181	13.9641
369	12.7531	15.1976
370	13.8294	17.2952
371	13.8228	17.0826
372	16.3928	18.5114
373	14.5221	17.8034
374	13.9014	16.3122
375	16.29	18.0472
376	16.3603	16.7032
377	14.7631	15.0797
378	15.1666	14.3667
379	14.1235	13.0275
380	15.752	12.9867
381	15.6035	12.9391
382	13.9396	12.4521
383	13.6935	13.8253
384	11.9696	13.2107
385	11.0429	13.7723
386	10.0082	12.7861
387	9.27605	11.1823
388	7.20902	10.8466
389	7.58674	11.2307
390	8.27377	9.85613
391	7.66078	8.15188
392	8.86909	6.97417
393	10.2757	6.35552
394	9.72428	4.85638
395	8.63998	5.35645
396	8.99438	6.12497
397	8.3158	7.7648
398	9.68125	8.97129
399	9.46351	11.1178
400	11.2522	12.8365
401	12.6274	14.956
402	15.157	15.506
403	17.5595	17.5267
404	18.319	18.2488
405	20.5131	18.2073
406	19.2072	16.8969
407	17.637	16.317
408	19.6874	16.5378
409	19.823	15.7619
410	17.1694	14.4272
411	18.3473	14.5722
412	19.6203	13.1116
413	21.9476	13.7113
414	22.0683	15.0305
415	23.6216	16.2817
416	23.9718	14.578
417	22.0205	13.8195
418	19.1426	14.23
419	20.2553	13.1304
420	21.7861	11.2936
421	20.217	12.2692
422	17.1976	12.0242
423	16.154	12.666
424	17.9849	12.0806
425	17.1991	12.2175
426	18.9884	11.4436
427	21.3257	11.8816
428	20.0827	11.7179
429	18.4445	12.6502
430	15.1755	12.0401
431	13.2427	10.594
432	12.2525	11.5338
433	12.8886	12.6431
434	12.1995	13.4779
435	13.1331	15.1912
436	13.8425	16.6704
437	15.7661	18.6462
438	14.5369	18.3964
439	18.3064	20.3553
440	17.0041	21.3788
441	13.1439	19.4499
442	12.7337	20.0201
443	14.9961	22.0848
444	14.441	23.2666
445	12.1937	26.7282
446	13.8123	27.4337
447	14.0607	26.7078
448	12.4094	22.5435
449	12.1862	20.3112
450	10.4582	18.587
451	12.0724	16.936
452	13.4143	15.6105
453	15.6906	14.6931
454	18.0357	14.0139
455	21.1295	15.0489
456	23.0861	14.112
457	23.7388	12.2354
458	26.8805	13.1148
459	25.2215	13.6156
460	23.3632	13.1764
461	21.1225	14.8441
462	20.9133	16.958
463	18.6619	19.4317
464	15.9539	21.1147
465	17.1898	18.9119
466	15.5278	20.1091
467	17.4413	17.3164
468	16.0027	16.6418
469	18.4719	14.3425
470	18.8577	16.2558
471	22.4643	14.8187
472	23.5222	17.2844
473	26.2754	18.5804
474	27.8299	21.2425
475	27.5324	23.5866
476	23.4237	20.478
477	20.335	20.1755
478	18.3311	24.9069
479	18.9475	25.4188
480	18.3772	28.1427
481	20.2096	34.1011
482	20.0373	34.4288
483	20.2407	34.8542
484	21.7287	34.9697
485	24.6101	32.3
486	23.6518	26.7001
487	22.9712	25.1668
488	22.1065	20.8322
489	21.3609	20.0766
490	19.6575	16.7496
491	20.7129	16.4068
492	17.8192	15.3763
493	17.6684	16.2862
494	15.7862	18.0793
495	16.1764	18.9716
496	16.2428	20.8518
497	16.6256	21.7113
498	18.5117	24.4917
499	19.3627	26.6671
500	22.1606	28.1308
501	23.4344	26.9847
502	22.72	25.638
503	22.0729	23.247
504	21.9386	19.6043
505	19.874	19.9397
506	18.3634	21.0508
507	15.7984	18.7413
508	14.8122	17.293
509	12.3507	15.1918
510	12.2171	13.5453
511	10.3198	11.3237
512	11.2193	10.3198
513	9.84942	8.74831
514	11.1338	7.90878
515	11.2526	7.0807
516	12.1307	6.43675
517	11.6759	8.19705
518	12.5777	8.89331
519	14.743	9.22495
520	13.3561	7.98626
521	12.1112	8.14945
522	9.90991	7.11076
523	8.64009	5.74691
524	6.84821	5.89098
525	5.6502	6.22973
526	5.62027	7.36932
527	6.18631	7.46626
528	5.39155	8.53167
529	6.53919	8.90231
530	7.02303	9.9342
531	7.38494	10.9467
532	7.44093	10.969
533	7.08826	11.0227
534	7.15324	10.2389
535	6.97096	9.87429
536	7.43198	10.3853
537	6.97282	11.0035
538	6.87703	10.4279
539	6.91558	10.0527
540	7.27716	9.57526
541	6.72526	9.10794
542	7.39491	8.76247
543	7.08164	9.05783
544	9.25974	10.4379
545	8.35574	9.15794
546	7.81902	7.90722
547	7.83535	8.16322
548	7.59557	7.99052
549	7.24559	8.97241
550	6.62069	9.00694
551	6.21155	9.45756
552	6.11312	9.10903
553	6.86835	9.51701
554	8.00024	9.75628
555	8.60491	9.67018
556	10.5105	10.9768
557	11.0293	10.5871
558	12.6879	10.1412
559	11.2921	9.40382
560	13.0329	9.29876
561	12.619	9.8109
562	13.0416	9.37525
563	11.2595	8.60107
564	9.05232	8.35987
565	9.00543	7.20865
566	9.41243	7.26969
567	9.80868	6.87459
568	10.5134	6.93344
569	11.1208	7.54765
570	14.3144	8.15574
571	11.6522	7.76044
572	9.38369	7.10442
573	8.19194	7.0057
574	7.55157	6.74839
575	7.39188	7.27918
576	7.14539	7.32397
577	7.63875	7.78576
578	7.09224	8.57343
579	8.05086	8.6959
580	7.47128	9.72291
581	7.59846	9.97023
582	8.10649	8.8918
583	7.89102	9.39639
584	7.77907	8.54702
585	7.03601	8.85303
586	6.90041	8.61144
587	6.37901	8.32261
588	6.00422	9.33754
589	6.26177	9.2407
590	6.92915	9.10276
591	4.52991	12.5932
592	6.92556	10.7948
593	6.94972	10.2671
594	6.39558	9.06639
595	6.52083	8.01609
596	6.858	7.50495
597	7.13865	6.5108
598	7.17132	6.38317
599	6.89425	5.26263
600	6.74311	5.81354
601	6.3156	4.87312
602	5.87384	4.25893
603	6.29407	5.44964
604	6.96531	5.92191
605	6.30676	5.00358
606	4.96449	3.9265
607	5.49971	4.28425
608	5.83586	4.73349
609	6.59978	5.93807
610	6.78626	6.39928
611	6.66	7.48792
612	6.28702	8.36933
613	6.32442	9.59067
614	6.10738	11.308
615	5.70851	11.6989
616	5.7051	12.7995
617	5.49783	10.7634
618	6.2863	11.3008
619	6.36024	10.2075
620	6.29763	9.35006
621	7.47745	9.07211
622	8.20966	8.19315
623	7.88821	6.67047
624	8.86424	6.54097
625	10.053	9.1121
626	9.60396	11.9003
627	10.2985	11.6773
628	11.6552	10.0609
629	13.25	8.93798
630	12.7104	8.37555
631	10.4426	9.22369
632	10.7417	8.18046
633	9.91436	10.0213
634	10.225	8.80336
635	10.7853	8.97161
636	10.4513	8.02489
637	9.39372	7.34117
638	9.04546	7.85534
639	10.4828	7.87717
640	8.47623	7.32664
641	8.14044	7.38113
642	7.42038	8.05283
643	6.7606	8.72145
644	6.35055	9.58785
645	6.51665	9.84339
646	6.51021	10.7914
647	6.79902	10.5304
648	6.42322	9.76983
649	6.25335	8.79211
650	6.49872	7.58529
651	6.93884	6.53421
652	7.1579	5.75644
653	6.92326	6.7233
654	7.97745	7.52978
655	9.84862	9.41348
656	9.39218	11.8012
657	8.53614	14.6541
658	8.86305	18.3715
659	8.70024	18.7956
660	9.07269	20.7719
661	8.8022	21.6451
662	8.81582	20.1009
663	8.54008	22.743
664	8.27953	19.2773
665	7.34408	15.8357
666	7.01641	12.8087
667	7.07691	10.5815
668	7.48954	10.443
669	7.40292	12.1588
670	6.93721	11.514
671	7.43738	10.9659
672	8.03244	10.952
673	8.88301	9.10098
674	8.7698	10.3349
675	9.12067	9.86178
676	10.6593	11.7178
677	10.9894	14.6683
