# Supplementary material for: Static all-atom energetic mappings of the SARS-Cov-2 spike protein and dynamic stability analysis of “Up” versus “Down” protomer states
Source: PLoS One. 2020 Nov 10;15(11):e0241168. doi: 10.1371/journal.pone.0241168 (PMC7654774; doi:10.1371/journal.pone.0241168)
Supplement: S1 File — (ZIP) [file pone.0241168.s001.zip › Final Supplementary/S1_Table.txt]

CYS   301 C    3409 THR   761 OG1 23571   0.989E+00  -0.302E+00  -0.106E-02
THR   302 C    3419 THR   761 OG1 23571   0.808E+00  -0.365E+00  -0.357E-02
THR   302 C    3419 ARG   765 NH2 23640   0.796E+00  -0.427E+00  -0.414E-02
THR   302 O    3420 THR   761 HG1 23576   0.684E+00  -0.330E+00  -0.243E-03
THR   302 O    3420 ARG   765 NE  23637   0.773E+00  -0.300E+00  -0.512E-02
THR   302 O    3420 ARG   765 CZ  23638   0.777E+00  -0.362E+00  -0.408E-02
THR   302 O    3420 ARG   7651HH2 23652   0.581E+00  -0.447E+00  -0.650E-03
THR   302 OG1  3422 CYS   760 C   23558   0.990E+00  -0.302E+00  -0.106E-02
THR   302 OG1  3422 THR   761 C   23568   0.875E+00  -0.319E+00  -0.221E-02
THR   302 OG1  3422 THR   761 HG1 23576   0.598E+00  -0.474E+00  -0.635E-03
THR   302 OG1  3422 ASN   764 CG  23621   0.886E+00  -0.326E+00  -0.206E-02
THR   302 OG1  3422 ARG   765 CZ  23638   0.906E+00  -0.305E+00  -0.180E-02
THR   302 OG1  3422 ARG   7651HH2 23652   0.727E+00  -0.309E+00  -0.197E-03
THR   302 HG1  3427 THR   761 OG1 23571   0.664E+00  -0.381E+00  -0.340E-03
THR   302 HG1  3427 ASN   764 ND2 23623   0.840E+00  -0.321E+00  -0.970E-04
THR   302 HG1  3427 ARG   765 NH2 23640   0.745E+00  -0.348E+00  -0.199E-03
LEU   303 C    3433 ARG   765 NH2 23640   0.816E+00  -0.418E+00  -0.357E-02
LEU   303 O    3434 ARG   765 CZ  23638   0.872E+00  -0.301E+00  -0.205E-02
LEU   303 O    3434 ARG   7651HH2 23652   0.705E+00  -0.304E+00  -0.203E-03
LYS   304 C    3452 ARG   765 NH2 23640   0.104E+01  -0.362E+00  -0.847E-03
TYR   313 C    3598 ASN   764 ND2 23623   0.978E+00  -0.386E+00  -0.121E-02
TYR   313 C    3598 THR   768 OG1 23688   0.823E+00  -0.393E+00  -0.321E-02
GLN   314 C    3619 ASN   764 ND2 23623   0.729E+00  -0.428E+00  -0.702E-02
GLN   314 O    3620 ASN   764 C   23618   0.893E+00  -0.319E+00  -0.178E-02
GLN   314 O    3620 ASN   764 CG  23621   0.751E+00  -0.407E+00  -0.500E-02
GLN   314 O    3620 ARG   765 C   23632   0.100E+01  -0.315E+00  -0.880E-03
GLN   314 CD   3623 THR   734 O   23188   0.900E+00  -0.334E+00  -0.170E-02
GLN   314 CD   3623 SER   735 N   23199   0.881E+00  -0.338E+00  -0.226E-02
GLN   314 CD   3623 SER   735 O   23202   0.863E+00  -0.376E+00  -0.217E-02
GLN   314 CD   3623 SER   735 OG  23204   0.522E+00  -0.113E+01  -0.467E-01
GLN   314 CD   3623 VAL   736 N   23210   0.783E+00  -0.344E+00  -0.457E-02
GLN   314 CD   3623 VAL   736 O   23213   0.735E+00  -0.348E+00  -0.570E-02
GLN   314 CD   3623 ASP   737 N   23226   0.806E+00  -0.405E+00  -0.385E-02
GLN   314 CD   3623 ASP   737 OD1 23232   0.805E+00  -0.531E+00  -0.329E-02
GLN   314 CD   3623 ASP   737 OD2 23233   0.890E+00  -0.449E+00  -0.181E-02
GLN   314 CD   3623 CYS   760 O   23559   0.962E+00  -0.318E+00  -0.114E-02
GLN   314 CD   3623 THR   761 O   23569   0.932E+00  -0.315E+00  -0.137E-02
GLN   314 CD   3623 ASN   764 O   23619   0.697E+00  -0.497E+00  -0.778E-02
GLN   314 CD   3623 ASN   764 OD1 23622   0.479E+00  -0.114E+01  -0.684E-01
GLN   314 CD   3623 ASN   764 ND2 23623   0.480E+00  -0.167E+01  -0.768E-01
GLN   314 CD   3623 ARG   765 O   23633   0.935E+00  -0.329E+00  -0.135E-02
GLN   314 CD   3623 LEU   767 O   23667   0.913E+00  -0.329E+00  -0.155E-02
GLN   314 CD   3623 THR   768 O   23686   0.928E+00  -0.318E+00  -0.141E-02
GLN   314 CD   3623 THR   768 OG1 23688   0.544E+00  -0.963E+00  -0.368E-01
GLN   314 CD   3623 THR   859 OG1 24729   0.961E+00  -0.328E+00  -0.126E-02
GLN   314 OE1  3624 LYS   733 C   23165   0.100E+01  -0.349E+00  -0.893E-03
GLN   314 OE1  3624 THR   734 C   23187   0.853E+00  -0.347E+00  -0.234E-02
GLN   314 OE1  3624 SER   735 C   23201   0.749E+00  -0.376E+00  -0.507E-02
GLN   314 OE1  3624 SER   735 HG  23209   0.510E+00  -0.777E+00  -0.140E-02
GLN   314 OE1  3624 VAL   736 C   23212   0.777E+00  -0.326E+00  -0.410E-02
GLN   314 OE1  3624 VAL   736 HN  23217   0.695E+00  -0.395E+00  -0.221E-03
GLN   314 OE1  3624 ASP   737 CG  23231   0.890E+00  -0.431E+00  -0.182E-02
GLN   314 OE1  3624 LEU   763 C   23599   0.938E+00  -0.305E+00  -0.133E-02
GLN   314 OE1  3624 ASN   764 C   23618   0.674E+00  -0.588E+00  -0.951E-02
GLN   314 OE1  3624 ASN   764 CG  23621   0.503E+00  -0.105E+01  -0.521E-01
GLN   314 OE1  3624 ASN   764 OD1 23622   0.436E+00   0.135E+01  -0.121E+00
GLN   314 OE1  3624 ASN   7641HD2 23628   0.578E+00  -0.466E+00  -0.666E-03
GLN   314 OE1  3624 ASN   7642HD2 23629   0.426E+00  -0.963E+00  -0.412E-02
GLN   314 OE1  3624 ARG   765 C   23632   0.841E+00  -0.463E+00  -0.253E-02
GLN   314 OE1  3624 LEU   767 C   23666   0.776E+00  -0.419E+00  -0.412E-02
GLN   314 OE1  3624 THR   768 C   23685   0.779E+00  -0.407E+00  -0.403E-02
GLN   314 OE1  3624 THR   768 CB  23687   0.567E+00  -0.327E+00  -0.298E-01
GLN   314 OE1  3624 THR   768 OG1 23688   0.435E+00   0.155E+01  -0.134E+00
GLN   314 OE1  3624 THR   768 HG1 23693   0.390E+00  -0.138E+01  -0.695E-02
GLN   314 NE2  3625 THR   734 C   23187   0.925E+00  -0.428E+00  -0.169E-02
GLN   314 NE2  3625 SER   735 C   23201   0.739E+00  -0.543E+00  -0.648E-02
GLN   314 NE2  3625 SER   735 HG  23209   0.488E+00  -0.121E+01  -0.249E-02
GLN   314 NE2  3625 VAL   736 C   23212   0.694E+00  -0.566E+00  -0.940E-02
GLN   314 NE2  3625 VAL   736 CB  23214   0.910E+00  -0.310E+00  -0.210E-02
GLN   314 NE2  3625 VAL   736 HN  23217   0.693E+00  -0.558E+00  -0.306E-03
GLN   314 NE2  3625 ASP   737 C   23228   0.818E+00  -0.415E+00  -0.353E-02
GLN   314 NE2  3625 ASP   737 CG  23231   0.698E+00  -0.933E+00  -0.907E-02
GLN   314 NE2  3625 ASP   737 HN  23234   0.747E+00  -0.352E+00  -0.195E-03
GLN   314 NE2  3625 CYS   738 HN  23244   0.769E+00  -0.308E+00  -0.164E-03
GLN   314 NE2  3625 CYS   760 C   23558   0.102E+01  -0.427E+00  -0.968E-03
GLN   314 NE2  3625 THR   761 C   23568   0.102E+01  -0.368E+00  -0.925E-03
GLN   314 NE2  3625 LEU   763 C   23599   0.985E+00  -0.398E+00  -0.116E-02
GLN   314 NE2  3625 ASN   764 C   23618   0.762E+00  -0.655E+00  -0.539E-02
GLN   314 NE2  3625 ASN   764 CG  23621   0.506E+00  -0.146E+01  -0.580E-01
GLN   314 NE2  3625 ASN   764 ND2 23623   0.444E+00   0.269E+01  -0.144E+00
GLN   314 NE2  3625 ASN   7641HD2 23628   0.511E+00  -0.869E+00  -0.191E-02
GLN   314 NE2  3625 ASN   7642HD2 23629   0.349E+00  -0.229E+01  -0.177E-01
GLN   314 NE2  3625 ARG   765 C   23632   0.983E+00  -0.508E+00  -0.117E-02
GLN   314 NE2  3625 LEU   767 C   23666   0.930E+00  -0.434E+00  -0.164E-02
GLN   314 NE2  3625 THR   768 C   23685   0.980E+00  -0.392E+00  -0.120E-02
GLN   314 NE2  3625 THR   768 HG1 23693   0.589E+00  -0.719E+00  -0.814E-03
GLN   314 NE2  3625 GLY   857 C   24700   0.949E+00  -0.427E+00  -0.145E-02
GLN   314 NE2  3625 LEU   858 C   24707   0.101E+01  -0.383E+00  -0.990E-03
GLN   314 NE2  3625 THR   859 C   24726   0.995E+00  -0.383E+00  -0.109E-02
GLN   314 NE2  3625 THR   859 HG1 24734   0.924E+00  -0.310E+00  -0.547E-04
GLN   314 HN   3626 THR   768 OG1 23688   0.633E+00  -0.313E+00  -0.454E-03
GLN   3141HE2  3632 SER   735 OG  23204   0.566E+00  -0.571E+00  -0.880E-03
GLN   3141HE2  3632 ASP   737 N   23226   0.720E+00  -0.304E+00  -0.244E-03
GLN   3141HE2  3632 ASP   737 OD1 23232   0.649E+00  -0.488E+00  -0.333E-03
GLN   3141HE2  3632 ASP   737 OD2 23233   0.714E+00  -0.405E+00  -0.189E-03
GLN   3141HE2  3632 ASN   764 OD1 23622   0.544E+00  -0.514E+00  -0.956E-03
GLN   3141HE2  3632 ASN   764 ND2 23623   0.473E+00  -0.106E+01  -0.301E-02
GLN   3141HE2  3632 THR   768 OG1 23688   0.715E+00  -0.333E+00  -0.218E-03
GLN   3142HE2  3633 SER   735 O   23202   0.695E+00  -0.339E+00  -0.222E-03
GLN   3142HE2  3633 SER   735 OG  23204   0.393E+00  -0.139E+01  -0.769E-02
GLN   3142HE2  3633 VAL   736 N   23210   0.624E+00  -0.326E+00  -0.577E-03
GLN   3142HE2  3633 VAL   736 O   23213   0.574E+00  -0.352E+00  -0.698E-03
GLN   3142HE2  3633 ASP   737 N   23226   0.615E+00  -0.417E+00  -0.628E-03
GLN   3142HE2  3633 ASP   737 OD1 23232   0.647E+00  -0.492E+00  -0.341E-03
GLN   3142HE2  3633 ASP   737 OD2 23233   0.719E+00  -0.399E+00  -0.180E-03
GLN   3142HE2  3633 ASN   764 O   23619   0.693E+00  -0.307E+00  -0.225E-03
GLN   3142HE2  3633 ASN   764 OD1 23622   0.434E+00  -0.886E+00  -0.369E-02
GLN   3142HE2  3633 ASN   764 ND2 23623   0.422E+00  -0.141E+01  -0.590E-02
GLN   3142HE2  3633 THR   768 OG1 23688   0.608E+00  -0.461E+00  -0.575E-03
THR   315 C    3636 ASP   737 OD1 23232   0.920E+00  -0.357E+00  -0.148E-02
THR   315 C    3636 ASP   737 OD2 23233   0.101E+01  -0.309E+00  -0.838E-03
THR   315 C    3636 THR   761 OG1 23571   0.905E+00  -0.302E+00  -0.181E-02
THR   315 C    3636 ASN   764 ND2 23623   0.734E+00  -0.564E+00  -0.674E-02
THR   315 O    3637 ASP   737 CG  23231   0.984E+00  -0.324E+00  -0.995E-03
THR   315 O    3637 ASN   764 CG  23621   0.838E+00  -0.328E+00  -0.261E-02
SER   316 N    3648 ASP   737 CG  23231   0.897E+00  -0.366E+00  -0.203E-02
SER   316 N    3648 ASN   764 CG  23621   0.824E+00  -0.331E+00  -0.338E-02
SER   316 N    3648 ASN   7642HD2 23629   0.659E+00  -0.305E+00  -0.413E-03
SER   316 C    3650 ASP   737 OD1 23232   0.682E+00  -0.523E+00  -0.888E-02
SER   316 C    3650 ASP   737 OD2 23233   0.711E+00  -0.482E+00  -0.692E-02
SER   316 C    3650 ASN   764 ND2 23623   0.703E+00  -0.528E+00  -0.868E-02
SER   316 O    3651 ASP   737 CG  23231   0.752E+00  -0.533E+00  -0.496E-02
SER   316 O    3651 ASN   764 CG  23621   0.822E+00  -0.356E+00  -0.291E-02
SER   316 O    3651 ASN   7642HD2 23629   0.630E+00  -0.359E+00  -0.397E-03
SER   316 OG   3653 ASP   737 CG  23231   0.943E+00  -0.400E+00  -0.141E-02
SER   316 HN   3654 ASN   764 ND2 23623   0.738E+00  -0.344E+00  -0.210E-03
ASN   317 N    3659 ASP   737 CG  23231   0.614E+00  -0.589E+00  -0.193E-01
ASN   317 C    3661 ASP   737 OD1 23232   0.684E+00  -0.664E+00  -0.871E-02
ASN   317 C    3661 ASP   737 OD2 23233   0.611E+00  -0.838E+00  -0.171E-01
ASN   317 C    3661 THR   739 OG1 23253   0.964E+00  -0.302E+00  -0.124E-02
ASN   317 C    3661 ASP   745 OD1 23342   0.951E+00  -0.373E+00  -0.121E-02
ASN   317 C    3661 ASP   745 OD2 23343   0.103E+01  -0.332E+00  -0.755E-03
ASN   317 C    3661 ASN   764 ND2 23623   0.926E+00  -0.417E+00  -0.167E-02
ASN   317 O    3662 ASP   737 CG  23231   0.751E+00  -0.482E+00  -0.500E-02
ASN   317 CB   3663 ASP   737 CG  23231   0.425E+00  -0.304E+00  -0.122E+00
ASN   317 CB   3663 ASP   737 OD1 23232   0.447E+00   0.263E+00  -0.112E+00
ASN   317 CB   3663 ASP   737 OD2 23233   0.389E+00   0.375E+00  -0.206E+00
ASN   317 CG   3664 SER   735 O   23202   0.847E+00  -0.339E+00  -0.244E-02
ASN   317 CG   3664 SER   735 OG  23204   0.711E+00  -0.511E+00  -0.763E-02
ASN   317 CG   3664 VAL   736 O   23213   0.673E+00  -0.360E+00  -0.962E-02
ASN   317 CG   3664 ASP   737 N   23226   0.591E+00  -0.649E+00  -0.241E-01
ASN   317 CG   3664 ASP   737 O   23229   0.684E+00  -0.432E+00  -0.872E-02
ASN   317 CG   3664 ASP   737 CB  23230   0.412E+00  -0.132E+00  -0.136E+00
ASN   317 CG   3664 ASP   737 CG  23231   0.366E+00   0.280E+01  -0.128E+00
ASN   317 CG   3664 ASP   737 OD1 23232   0.390E+00  -0.231E+01  -0.181E+00
ASN   317 CG   3664 ASP   737 OD2 23233   0.369E+00  -0.268E+01  -0.211E+00
ASN   317 CG   3664 CYS   738 N   23238   0.680E+00  -0.345E+00  -0.106E-01
ASN   317 CG   3664 CYS   738 O   23241   0.916E+00  -0.301E+00  -0.153E-02
ASN   317 CG   3664 THR   739 OG1 23253   0.797E+00  -0.390E+00  -0.386E-02
ASN   317 CG   3664 ASP   745 OD1 23342   0.962E+00  -0.348E+00  -0.114E-02
ASN   317 CG   3664 ASN   764 OD1 23622   0.745E+00  -0.386E+00  -0.526E-02
ASN   317 CG   3664 ASN   764 ND2 23623   0.612E+00  -0.846E+00  -0.197E-01
ASN   317 CG   3664 GLY   857 O   24701   0.700E+00  -0.419E+00  -0.758E-02
ASN   317 CG   3664 THR   859 OG1 24729   0.895E+00  -0.321E+00  -0.193E-02
ASN   317 OD1  3665 SER   735 HG  23209   0.610E+00  -0.438E+00  -0.482E-03
ASN   317 OD1  3665 VAL   736 C   23212   0.604E+00  -0.448E+00  -0.181E-01
ASN   317 OD1  3665 ASP   737 CA  23227   0.449E+00  -0.139E-01  -0.108E+00
ASN   317 OD1  3665 ASP   737 C   23228   0.559E+00  -0.525E+00  -0.284E-01
ASN   317 OD1  3665 ASP   737 CB  23230   0.387E+00   0.141E+00  -0.210E+00
ASN   317 OD1  3665 ASP   737 CG  23231   0.339E+00  -0.312E+01  -0.188E+00
ASN   317 OD1  3665 ASP   737 OD1 23232   0.328E+00   0.335E+01  -0.338E+00
ASN   317 OD1  3665 ASP   737 OD2 23233   0.379E+00   0.226E+01  -0.240E+00
ASN   317 OD1  3665 ASP   737 HN  23234   0.585E+00  -0.343E+00  -0.618E-03
ASN   317 OD1  3665 CYS   738 C   23240   0.761E+00  -0.409E+00  -0.464E-02
ASN   317 OD1  3665 CYS   738 HN  23244   0.555E+00  -0.357E+00  -0.854E-03
ASN   317 OD1  3665 THR   739 C   23250   0.808E+00  -0.320E+00  -0.324E-02
ASN   317 OD1  3665 ASN   764 CG  23621   0.613E+00  -0.568E+00  -0.167E-01
ASN   317 OD1  3665 ASN   7641HD2 23628   0.504E+00  -0.535E+00  -0.152E-02
ASN   317 OD1  3665 ASN   7642HD2 23629   0.420E+00  -0.838E+00  -0.449E-02
ASN   317 OD1  3665 GLY   857 C   24700   0.765E+00  -0.366E+00  -0.449E-02
ASN   317 ND2  3666 SER   735 C   23201   0.773E+00  -0.443E+00  -0.495E-02
ASN   317 ND2  3666 SER   735 HG  23209   0.589E+00  -0.701E+00  -0.814E-03
ASN   317 ND2  3666 VAL   736 C   23212   0.649E+00  -0.572E+00  -0.139E-01
ASN   317 ND2  3666 VAL   736 HN  23217   0.784E+00  -0.393E+00  -0.146E-03
ASN   317 ND2  3666 ASP   737 C   23228   0.649E+00  -0.567E+00  -0.139E-01
ASN   317 ND2  3666 ASP   737 CB  23230   0.416E+00   0.172E+00  -0.171E+00
ASN   317 ND2  3666 ASP   737 CG  23231   0.412E+00  -0.274E+01  -0.157E+00
ASN   317 ND2  3666 ASP   737 OD2 23233   0.413E+00   0.267E+01  -0.182E+00
ASN   317 ND2  3666 ASP   737 HN  23234   0.581E+00  -0.517E+00  -0.880E-03
ASN   317 ND2  3666 CYS   738 C   23240   0.886E+00  -0.466E+00  -0.218E-02
ASN   317 ND2  3666 CYS   738 HN  23244   0.700E+00  -0.326E+00  -0.290E-03
ASN   317 ND2  3666 THR   739 C   23250   0.909E+00  -0.390E+00  -0.188E-02
ASN   317 ND2  3666 MET   740 C   23264   0.934E+00  -0.400E+00  -0.159E-02
ASN   317 ND2  3666 MET   740 HN  23270   0.711E+00  -0.300E+00  -0.262E-03
ASN   317 ND2  3666 ASN   764 CG  23621   0.756E+00  -0.556E+00  -0.562E-02
ASN   317 ND2  3666 ASN   7641HD2 23628   0.691E+00  -0.402E+00  -0.314E-03
ASN   317 ND2  3666 ASN   7642HD2 23629   0.571E+00  -0.597E+00  -0.981E-03
ASN   317 ND2  3666 ASN   856 C   24686   0.904E+00  -0.433E+00  -0.193E-02
ASN   317 ND2  3666 GLY   857 C   24700   0.701E+00  -0.639E+00  -0.883E-02
ASN   317 ND2  3666 LEU   858 C   24707   0.817E+00  -0.476E+00  -0.355E-02
ASN   317 ND2  3666 THR   859 C   24726   0.929E+00  -0.377E+00  -0.165E-02
ASN   317 ND2  3666 THR   859 HG1 24734   0.840E+00  -0.321E+00  -0.971E-04
ASN   317 HN   3667 ASP   737 OD1 23232   0.558E+00  -0.421E+00  -0.822E-03
ASN   317 HN   3667 ASP   737 OD2 23233   0.581E+00  -0.386E+00  -0.649E-03
ASN   3171HD2  3671 SER   735 OG  23204   0.712E+00  -0.310E+00  -0.224E-03
ASN   3171HD2  3671 ASP   737 N   23226   0.643E+00  -0.331E+00  -0.482E-03
ASN   3171HD2  3671 ASP   737 OD1 23232   0.536E+00  -0.641E+00  -0.104E-02
ASN   3171HD2  3671 ASP   737 OD2 23233   0.447E+00  -0.990E+00  -0.309E-02
ASN   3171HD2  3671 ASN   764 ND2 23623   0.759E+00  -0.336E+00  -0.178E-03
ASN   3172HD2  3672 SER   735 O   23202   0.676E+00  -0.311E+00  -0.260E-03
ASN   3172HD2  3672 SER   735 OG  23204   0.549E+00  -0.532E+00  -0.106E-02
ASN   3172HD2  3672 ASP   737 N   23226   0.512E+00  -0.546E+00  -0.189E-02
ASN   3172HD2  3672 ASP   737 OD1 23232   0.476E+00  -0.850E+00  -0.214E-02
ASN   3172HD2  3672 ASP   737 OD2 23233   0.447E+00  -0.992E+00  -0.310E-02
ASN   3172HD2  3672 ASN   764 ND2 23623   0.613E+00  -0.513E+00  -0.643E-03
ASN   3172HD2  3672 GLY   857 O   24701   0.586E+00  -0.366E+00  -0.612E-03
PHE   318 N    3673 ASP   737 CG  23231   0.683E+00  -0.409E+00  -0.103E-01
PHE   318 C    3675 ASP   737 OD1 23232   0.843E+00  -0.403E+00  -0.251E-02
PHE   318 C    3675 ASP   737 OD2 23233   0.681E+00  -0.596E+00  -0.897E-02
PHE   318 C    3675 ASP   745 OD1 23342   0.785E+00  -0.456E+00  -0.384E-02
PHE   318 C    3675 ASP   745 OD2 23343   0.802E+00  -0.438E+00  -0.337E-02
PHE   318 O    3676 ASP   737 CG  23231   0.715E+00  -0.511E+00  -0.670E-02
PHE   318 O    3676 ASP   745 CG  23341   0.833E+00  -0.388E+00  -0.268E-02
PHE   318 HN   3684 ASP   737 OD2 23233   0.569E+00  -0.370E+00  -0.735E-03
ARG   319 C    3695 ASP   737 OD2 23233   0.943E+00  -0.448E+00  -0.128E-02
ARG   319 C    3695 ASP   745 N   23336   0.103E+01  -0.302E+00  -0.906E-03
ARG   319 C    3695 ASP   745 OD1 23342   0.765E+00  -0.636E+00  -0.447E-02
ARG   319 C    3695 ASP   745 OD2 23343   0.681E+00  -0.794E+00  -0.898E-02
ARG   319 O    3696 ASP   745 CG  23341   0.808E+00  -0.466E+00  -0.323E-02
ARG   319 CG   3698 ASP   745 OD2 23343   0.442E+00  -0.345E-01  -0.118E+00
ARG   319 CD   3699 ASP   745 OD1 23342   0.331E+00  -0.777E+00  -0.168E+00
ARG   319 NE   3700 ASP   737 OD1 23232   0.749E+00  -0.421E+00  -0.618E-02
ARG   319 NE   3700 ASP   737 OD2 23233   0.558E+00  -0.768E+00  -0.354E-01
ARG   319 NE   3700 MET   740 O   23265   0.774E+00  -0.308E+00  -0.510E-02
ARG   319 NE   3700 MET   740 SD  23268   0.409E+00  -0.473E+00  -0.298E+00
ARG   319 NE   3700 MET   740 CE  23269   0.471E+00  -0.445E+00  -0.956E-01
ARG   319 NE   3700 GLY   744 O   23332   0.692E+00  -0.341E+00  -0.990E-02
ARG   319 NE   3700 ASP   745 N   23336   0.535E+00  -0.646E+00  -0.527E-01
ARG   319 NE   3700 ASP   745 CG  23341   0.356E+00   0.240E+01  -0.176E+00
ARG   319 NE   3700 ASP   745 OD2 23343   0.354E+00  -0.239E+01  -0.305E+00
ARG   319 CZ   3701 ASP   737 O   23229   0.790E+00  -0.320E+00  -0.370E-02
ARG   319 CZ   3701 ASP   737 OD1 23232   0.631E+00  -0.717E+00  -0.140E-01
ARG   319 CZ   3701 ASP   737 OD2 23233   0.454E+00  -0.152E+01  -0.909E-01
ARG   319 CZ   3701 CYS   738 O   23241   0.889E+00  -0.306E+00  -0.183E-02
ARG   319 CZ   3701 THR   739 O   23251   0.699E+00  -0.442E+00  -0.767E-02
ARG   319 CZ   3701 THR   739 OG1 23253   0.779E+00  -0.394E+00  -0.445E-02
ARG   319 CZ   3701 MET   740 N   23262   0.582E+00  -0.461E+00  -0.264E-01
ARG   319 CZ   3701 MET   740 O   23265   0.741E+00  -0.405E+00  -0.541E-02
ARG   319 CZ   3701 MET   740 CG  23267   0.508E+00  -0.330E+00  -0.514E-01
ARG   319 CZ   3701 MET   740 SD  23268   0.414E+00  -0.558E+00  -0.218E+00
ARG   319 CZ   3701 MET   740 CE  23269   0.520E+00  -0.428E+00  -0.453E-01
ARG   319 CZ   3701 TYR   741 N   23279   0.790E+00  -0.311E+00  -0.434E-02
ARG   319 CZ   3701 CYS   743 O   23322   0.892E+00  -0.304E+00  -0.179E-02
ARG   319 CZ   3701 GLY   744 O   23332   0.718E+00  -0.387E+00  -0.652E-02
ARG   319 CZ   3701 ASP   745 N   23336   0.534E+00  -0.791E+00  -0.433E-01
ARG   319 CZ   3701 ASP   745 O   23339   0.776E+00  -0.330E+00  -0.413E-02
ARG   319 CZ   3701 ASP   745 CG  23341   0.424E+00   0.185E+01  -0.109E+00
ARG   319 CZ   3701 ASP   745 OD1 23342   0.333E+00  -0.345E+01  -0.157E+00
ARG   319 CZ   3701 ASP   745 OD2 23343   0.451E+00  -0.155E+01  -0.944E-01
ARG   319 CZ   3701 SER   746 N   23348   0.761E+00  -0.369E+00  -0.541E-02
ARG   319 CZ   3701 ASN   856 ND2 24691   0.100E+01  -0.340E+00  -0.106E-02
ARG   319 NH1  3702 ASP   737 C   23228   0.697E+00  -0.432E+00  -0.915E-02
ARG   319 NH1  3702 ASP   737 CG  23231   0.456E+00  -0.186E+01  -0.999E-01
ARG   319 NH1  3702 ASP   737 OD2 23233   0.335E+00   0.410E+01  -0.285E+00
ARG   319 NH1  3702 CYS   738 C   23240   0.754E+00  -0.540E+00  -0.571E-02
ARG   319 NH1  3702 THR   739 C   23250   0.567E+00  -0.839E+00  -0.307E-01
ARG   319 NH1  3702 THR   739 CB  23252   0.603E+00  -0.311E+00  -0.241E-01
ARG   319 NH1  3702 THR   739 HG1 23258   0.796E+00  -0.309E+00  -0.133E-03
ARG   319 NH1  3702 MET   740 N   23262   0.474E+00   0.896E+00  -0.102E+00
ARG   319 NH1  3702 MET   740 CA  23263   0.448E+00   0.230E+00  -0.124E+00
ARG   319 NH1  3702 MET   740 C   23264   0.590E+00  -0.823E+00  -0.243E-01
ARG   319 NH1  3702 MET   740 CB  23266   0.369E+00  -0.823E-01  -0.195E+00
ARG   319 NH1  3702 MET   740 CG  23267   0.403E+00   0.713E+00  -0.192E+00
ARG   319 NH1  3702 MET   740 CE  23269   0.466E+00   0.676E+00  -0.102E+00
ARG   319 NH1  3702 MET   740 HN  23270   0.455E+00  -0.705E+00  -0.378E-02
ARG   319 NH1  3702 MET   740 HA  23271   0.427E+00  -0.362E+00  -0.275E-01
ARG   319 NH1  3702 MET   740 HG2 23275   0.433E+00  -0.353E+00  -0.256E-01
ARG   319 NH1  3702 TYR   741 C   23281   0.891E+00  -0.392E+00  -0.212E-02
ARG   319 NH1  3702 ILE   742 C   23302   0.975E+00  -0.312E+00  -0.123E-02
ARG   319 NH1  3702 CYS   743 C   23321   0.789E+00  -0.498E+00  -0.437E-02
ARG   319 NH1  3702 GLY   744 C   23331   0.614E+00  -0.731E+00  -0.192E-01
ARG   319 NH1  3702 GLY   744 HN  23333   0.623E+00  -0.310E+00  -0.579E-03
ARG   319 NH1  3702 ASP   745 C   23338   0.739E+00  -0.387E+00  -0.648E-02
ARG   319 NH1  3702 ASP   745 CG  23341   0.486E+00  -0.159E+01  -0.722E-01
ARG   319 NH1  3702 ASP   745 OD1 23342   0.374E+00   0.305E+01  -0.271E+00
ARG   319 NH1  3702 ASP   745 HN  23344   0.466E+00  -0.758E+00  -0.329E-02
ARG   319 NH1  3702 SER   746 HN  23354   0.732E+00  -0.306E+00  -0.221E-03
ARG   319 NH1  3702 ASN   856 C   24686   0.766E+00  -0.504E+00  -0.521E-02
ARG   319 NH1  3702 ASN   856 CG  24689   0.902E+00  -0.361E+00  -0.196E-02
ARG   319 NH1  3702 GLY   857 C   24700   0.776E+00  -0.463E+00  -0.481E-02
ARG   319 NH1  3702 GLY   857 HN  24702   0.602E+00  -0.334E+00  -0.715E-03
ARG   319 NH2  3703 ASP   737 CG  23231   0.610E+00  -0.952E+00  -0.200E-01
ARG   319 NH2  3703 CYS   738 C   23240   0.895E+00  -0.402E+00  -0.205E-02
ARG   319 NH2  3703 THR   739 C   23250   0.688E+00  -0.561E+00  -0.990E-02
ARG   319 NH2  3703 MET   740 C   23264   0.777E+00  -0.478E+00  -0.480E-02
ARG   319 NH2  3703 MET   740 HN  23270   0.610E+00  -0.359E+00  -0.658E-03
ARG   319 NH2  3703 CYS   743 C   23321   0.884E+00  -0.411E+00  -0.222E-02
ARG   319 NH2  3703 GLY   744 C   23331   0.683E+00  -0.589E+00  -0.103E-01
ARG   319 NH2  3703 ASP   745 C   23338   0.708E+00  -0.419E+00  -0.830E-02
ARG   319 NH2  3703 ASP   745 CG  23341   0.477E+00  -0.167E+01  -0.797E-01
ARG   319 NH2  3703 ASP   745 OD1 23342   0.402E+00   0.251E+01  -0.205E+00
ARG   319 NH2  3703 ASP   745 HN  23344   0.511E+00  -0.608E+00  -0.190E-02
ARG   319 NH2  3703 SER   746 HN  23354   0.725E+00  -0.312E+00  -0.234E-03
ARG   319 NH2  3703 ASN   856 C   24686   0.994E+00  -0.328E+00  -0.110E-02
ARG   319 NH2  3703 GLY   857 C   24700   0.998E+00  -0.307E+00  -0.107E-02
ARG   319 HD1  3710 ASP   745 OD1 23342   0.318E+00  -0.470E+00  -0.885E-01
ARG   319 HD1  3710 ASP   745 OD2 23343   0.295E+00  -0.581E+00  -0.890E-01
ARG   319 HD2  3711 ASP   745 OD1 23342   0.323E+00  -0.448E+00  -0.848E-01
ARG   319 HE   3712 ASP   745 OD1 23342   0.284E+00  -0.115E+01  -0.416E-01
ARG   319 HE   3712 ASP   745 OD2 23343   0.354E+00  -0.619E+00  -0.123E-01
ARG   3191HH1  3713 ASP   737 O   23229   0.632E+00  -0.339E+00  -0.392E-03
ARG   3191HH1  3713 ASP   737 OD1 23232   0.545E+00  -0.681E+00  -0.948E-03
ARG   3191HH1  3713 ASP   737 OD2 23233   0.342E+00  -0.220E+01  -0.149E-01
ARG   3191HH1  3713 THR   739 O   23251   0.619E+00  -0.389E+00  -0.441E-03
ARG   3191HH1  3713 MET   740 N   23262   0.468E+00  -0.528E+00  -0.322E-02
ARG   3191HH1  3713 MET   740 O   23265   0.592E+00  -0.439E+00  -0.575E-03
ARG   3191HH1  3713 MET   740 CG  23267   0.320E+00  -0.758E+00  -0.277E-01
ARG   3191HH1  3713 MET   740 CE  23269   0.370E+00  -0.697E+00  -0.125E-01
ARG   3191HH1  3713 TYR   741 N   23279   0.629E+00  -0.333E+00  -0.548E-03
ARG   3191HH1  3713 ASP   745 N   23336   0.540E+00  -0.531E+00  -0.136E-02
ARG   3191HH1  3713 ASP   745 OD1 23342   0.371E+00  -0.177E+01  -0.936E-02
ARG   3191HH1  3713 ASP   745 OD2 23343   0.530E+00  -0.725E+00  -0.112E-02
ARG   3191HH1  3713 ASN   856 ND2 24691   0.828E+00  -0.317E+00  -0.105E-03
ARG   3191HH1  3713 GLY   857 N   24698   0.573E+00  -0.312E+00  -0.956E-03
ARG   3192HH1  3714 ASP   737 O   23229   0.602E+00  -0.375E+00  -0.521E-03
ARG   3192HH1  3714 ASP   737 OD1 23232   0.432E+00  -0.119E+01  -0.377E-02
ARG   3192HH1  3714 ASP   737 OD2 23233   0.264E+00  -0.460E+01  -0.589E-01
ARG   3192HH1  3714 CYS   738 O   23241   0.717E+00  -0.308E+00  -0.183E-03
ARG   3192HH1  3714 THR   739 O   23251   0.580E+00  -0.449E+00  -0.654E-03
ARG   3192HH1  3714 THR   739 OG1 23253   0.623E+00  -0.419E+00  -0.497E-03
ARG   3192HH1  3714 MET   740 N   23262   0.423E+00  -0.681E+00  -0.587E-02
ARG   3192HH1  3714 MET   740 O   23265   0.646E+00  -0.367E+00  -0.344E-03
ARG   3192HH1  3714 MET   740 CG  23267   0.427E+00  -0.348E+00  -0.538E-02
ARG   3192HH1  3714 MET   740 SD  23268   0.382E+00  -0.475E+00  -0.192E-01
ARG   3192HH1  3714 TYR   741 N   23279   0.644E+00  -0.318E+00  -0.478E-03
ARG   3192HH1  3714 ASP   745 N   23336   0.570E+00  -0.470E+00  -0.985E-03
ARG   3192HH1  3714 ASP   745 OD1 23342   0.444E+00  -0.111E+01  -0.323E-02
ARG   3192HH1  3714 ASP   745 OD2 23343   0.615E+00  -0.523E+00  -0.461E-03
ARG   3191HH2  3715 ASP   737 OD1 23232   0.738E+00  -0.364E+00  -0.154E-03
ARG   3191HH2  3715 ASP   737 OD2 23233   0.596E+00  -0.560E+00  -0.557E-03
ARG   3191HH2  3715 ASP   745 N   23336   0.601E+00  -0.419E+00  -0.720E-03
ARG   3191HH2  3715 ASP   745 OD1 23342   0.419E+00  -0.128E+01  -0.452E-02
ARG   3191HH2  3715 ASP   745 OD2 23343   0.480E+00  -0.918E+00  -0.203E-02
ARG   3192HH2  3716 ASP   737 OD1 23232   0.572E+00  -0.610E+00  -0.707E-03
ARG   3192HH2  3716 ASP   737 OD2 23233   0.453E+00  -0.106E+01  -0.288E-02
ARG   3192HH2  3716 THR   739 O   23251   0.698E+00  -0.306E+00  -0.215E-03
ARG   3192HH2  3716 THR   739 OG1 23253   0.662E+00  -0.371E+00  -0.347E-03
ARG   3192HH2  3716 MET   740 N   23262   0.589E+00  -0.310E+00  -0.811E-03
ARG   3192HH2  3716 ASP   745 N   23336   0.604E+00  -0.415E+00  -0.699E-03
ARG   3192HH2  3716 ASP   745 OD1 23342   0.468E+00  -0.975E+00  -0.236E-02
ARG   3192HH2  3716 ASP   745 OD2 23343   0.591E+00  -0.569E+00  -0.585E-03
VAL   320 N    3717 ASP   745 CG  23341   0.789E+00  -0.378E+00  -0.437E-02
VAL   320 C    3719 ASP   745 OD1 23342   0.805E+00  -0.355E+00  -0.329E-02
VAL   320 C    3719 ASP   745 OD2 23343   0.643E+00  -0.544E+00  -0.125E-01
VAL   320 O    3720 ASP   745 CG  23341   0.687E+00  -0.441E+00  -0.846E-02
VAL   320 HN   3724 ASP   745 OD1 23342   0.785E+00  -0.366E+00  -0.106E-03
VAL   320 HN   3724 ASP   745 OD2 23343   0.690E+00  -0.466E+00  -0.231E-03
GLN   321 N    3733 ASP   745 CG  23341   0.788E+00  -0.326E+00  -0.441E-02
GLN   321 C    3735 ASP   745 OD2 23343   0.677E+00  -0.461E+00  -0.931E-02
GLN   321 O    3736 ASP   745 CG  23341   0.914E+00  -0.371E+00  -0.154E-02
GLN   321 CD   3739 ASP   745 N   23336   0.923E+00  -0.324E+00  -0.171E-02
GLN   321 CD   3739 ASP   745 O   23339   0.881E+00  -0.313E+00  -0.193E-02
GLN   321 CD   3739 ASP   745 OD1 23342   0.733E+00  -0.629E+00  -0.576E-02
GLN   321 CD   3739 ASP   745 OD2 23343   0.597E+00  -0.950E+00  -0.194E-01
GLN   321 OE1  3740 GLY   744 C   23331   0.939E+00  -0.309E+00  -0.132E-02
GLN   321 OE1  3740 ASP   745 C   23338   0.794E+00  -0.311E+00  -0.360E-02
GLN   321 OE1  3740 ASP   745 CG  23341   0.597E+00  -0.914E+00  -0.196E-01
GLN   321 NE2  3741 GLY   744 C   23331   0.103E+01  -0.379E+00  -0.896E-03
GLN   321 NE2  3741 ASP   745 C   23338   0.914E+00  -0.345E+00  -0.182E-02
GLN   321 NE2  3741 ASP   745 CG  23341   0.690E+00  -0.954E+00  -0.972E-02
GLN   3211HE2  3748 ASP   745 OD1 23342   0.800E+00  -0.328E+00  -0.953E-04
GLN   3211HE2  3748 ASP   745 OD2 23343   0.706E+00  -0.414E+00  -0.202E-03
GLN   3212HE2  3749 ASP   745 OD1 23342   0.655E+00  -0.479E+00  -0.316E-03
GLN   3212HE2  3749 ASP   745 OD2 23343   0.578E+00  -0.625E+00  -0.671E-03
LYS   356 C    4171 ASN   165 OD1 16160   0.936E+00  -0.325E+00  -0.134E-02
LYS   356 C    4171 CYS   166 O   16171   0.964E+00  -0.344E+00  -0.112E-02
LYS   356 C    4171 THR   167 O   16181   0.981E+00  -0.317E+00  -0.101E-02
ARG   357 C    4193 ASN   165 OD1 16160   0.922E+00  -0.335E+00  -0.147E-02
ARG   357 C    4193 CYS   166 O   16171   0.871E+00  -0.407E+00  -0.206E-02
ARG   357 C    4193 THR   167 O   16181   0.748E+00  -0.501E+00  -0.512E-02
ARG   357 C    4193 THR   167 OG1 16183   0.930E+00  -0.377E+00  -0.154E-02
ARG   357 O    4194 CYS   166 C   16170   0.870E+00  -0.355E+00  -0.208E-02
ARG   357 O    4194 THR   167 C   16180   0.747E+00  -0.403E+00  -0.515E-02
ARG   357 O    4194 GLU   169 CD  16218   0.102E+01  -0.332E+00  -0.814E-03
ARG   357 NE   4198 ASN   165 O   16157   0.665E+00  -0.380E+00  -0.126E-01
ARG   357 NE   4198 ASN   165 OD1 16160   0.537E+00  -0.604E+00  -0.440E-01
ARG   357 NE   4198 ASN   165 ND2 16161   0.684E+00  -0.537E+00  -0.126E-01
ARG   357 NE   4198 CYS   166 O   16171   0.582E+00  -0.560E+00  -0.276E-01
ARG   357 NE   4198 THR   167 CA  16179   0.478E+00  -0.409E+00  -0.892E-01
ARG   357 NE   4198 THR   167 O   16181   0.500E+00  -0.748E+00  -0.664E-01
ARG   357 NE   4198 THR   167 CB  16182   0.413E+00   0.518E+00  -0.176E+00
ARG   357 NE   4198 THR   167 OG1 16183   0.524E+00  -0.731E+00  -0.561E-01
ARG   357 NE   4198 THR   167 CG2 16184   0.425E+00  -0.356E+00  -0.157E+00
ARG   357 NE   4198 GLU   169 OE1 16219   0.927E+00  -0.331E+00  -0.173E-02
ARG   357 NE   4198 GLU   169 OE2 16220   0.888E+00  -0.354E+00  -0.223E-02
ARG   357 CZ   4199 ASN   165 O   16157   0.578E+00  -0.621E+00  -0.235E-01
ARG   357 CZ   4199 ASN   165 OD1 16160   0.417E+00  -0.136E+01  -0.137E+00
ARG   357 CZ   4199 ASN   165 ND2 16161   0.576E+00  -0.933E+00  -0.280E-01
ARG   357 CZ   4199 CYS   166 N   16168   0.685E+00  -0.330E+00  -0.102E-01
ARG   357 CZ   4199 CYS   166 O   16171   0.531E+00  -0.839E+00  -0.385E-01
ARG   357 CZ   4199 THR   167 N   16178   0.562E+00  -0.309E+00  -0.323E-01
ARG   357 CZ   4199 THR   167 CA  16179   0.480E+00  -0.494E+00  -0.698E-01
ARG   357 CZ   4199 THR   167 O   16181   0.557E+00  -0.709E+00  -0.291E-01
ARG   357 CZ   4199 THR   167 CB  16182   0.422E+00   0.595E+00  -0.125E+00
ARG   357 CZ   4199 THR   167 OG1 16183   0.547E+00  -0.805E+00  -0.355E-01
ARG   357 CZ   4199 THR   167 CG2 16184   0.391E+00  -0.536E+00  -0.154E+00
ARG   357 CZ   4199 GLU   169 OE1 16219   0.939E+00  -0.394E+00  -0.131E-02
ARG   357 CZ   4199 GLU   169 OE2 16220   0.894E+00  -0.426E+00  -0.177E-02
ARG   357 NH1  4200 ASN   164 C   16146   0.924E+00  -0.367E+00  -0.170E-02
ARG   357 NH1  4200 ASN   165 C   16156   0.670E+00  -0.650E+00  -0.115E-01
ARG   357 NH1  4200 ASN   165 CG  16159   0.523E+00  -0.105E+01  -0.482E-01
ARG   357 NH1  4200 ASN   165 OD1 16160   0.418E+00   0.164E+01  -0.172E+00
ARG   357 NH1  4200 ASN   1651HD2 16166   0.656E+00  -0.390E+00  -0.426E-03
ARG   357 NH1  4200 ASN   1652HD2 16167   0.503E+00  -0.698E+00  -0.208E-02
ARG   357 NH1  4200 CYS   166 C   16170   0.676E+00  -0.666E+00  -0.109E-01
ARG   357 NH1  4200 THR   167 C   16180   0.706E+00  -0.532E+00  -0.844E-02
ARG   357 NH1  4200 THR   167 CB  16182   0.535E+00  -0.406E+00  -0.481E-01
ARG   357 NH1  4200 THR   167 HG1 16188   0.716E+00  -0.375E+00  -0.253E-03
ARG   357 NH2  4201 CYS   131 C   15884   0.980E+00  -0.350E+00  -0.120E-02
ARG   357 NH2  4201 GLU   132 CD  15898   0.953E+00  -0.434E+00  -0.142E-02
ARG   357 NH2  4201 ALA   163 C   16136   0.967E+00  -0.316E+00  -0.129E-02
ARG   357 NH2  4201 ASN   164 C   16146   0.779E+00  -0.488E+00  -0.470E-02
ARG   357 NH2  4201 ASN   165 C   16156   0.501E+00  -0.123E+01  -0.615E-01
ARG   357 NH2  4201 ASN   165 CG  16159   0.454E+00  -0.148E+01  -0.103E+00
ARG   357 NH2  4201 ASN   165 OD1 16160   0.335E+00   0.296E+01  -0.284E+00
ARG   357 NH2  4201 ASN   1651HD2 16166   0.618E+00  -0.442E+00  -0.612E-03
ARG   357 NH2  4201 ASN   1652HD2 16167   0.490E+00  -0.744E+00  -0.244E-02
ARG   357 NH2  4201 CYS   166 C   16170   0.453E+00  -0.163E+01  -0.103E+00
ARG   357 NH2  4201 CYS   166 O   16171   0.403E+00   0.200E+01  -0.202E+00
ARG   357 NH2  4201 CYS   166 HN  16174   0.614E+00  -0.371E+00  -0.631E-03
ARG   357 NH2  4201 THR   167 N   16178   0.453E+00   0.620E+00  -0.129E+00
ARG   357 NH2  4201 THR   167 CA  16179   0.391E+00   0.999E+00  -0.208E+00
ARG   357 NH2  4201 THR   167 C   16180   0.508E+00  -0.108E+01  -0.567E-01
ARG   357 NH2  4201 THR   167 CB  16182   0.362E+00  -0.108E+01  -0.213E+00
ARG   357 NH2  4201 THR   167 HN  16185   0.530E+00  -0.445E+00  -0.153E-02
ARG   357 NH2  4201 THR   167 HA  16186   0.336E+00  -0.913E+00  -0.790E-01
ARG   357 NH2  4201 THR   167 HG1 16188   0.550E+00  -0.649E+00  -0.122E-02
ARG   357 NH2  4201 PHE   168 C   16194   0.866E+00  -0.362E+00  -0.251E-02
ARG   357 NH2  4201 GLU   169 CD  16218   0.868E+00  -0.503E+00  -0.247E-02
ARG   357 HE   4210 THR   167 O   16181   0.402E+00  -0.332E+00  -0.581E-02
ARG   3571HH1  4211 ASN   165 OD1 16160   0.508E+00  -0.579E+00  -0.145E-02
ARG   3571HH1  4211 ASN   165 ND2 16161   0.628E+00  -0.536E+00  -0.554E-03
ARG   3571HH1  4211 CYS   166 O   16171   0.723E+00  -0.303E+00  -0.175E-03
ARG   3571HH1  4211 THR   167 OG1 16183   0.709E+00  -0.324E+00  -0.230E-03
ARG   3572HH1  4212 ASN   165 O   16157   0.592E+00  -0.407E+00  -0.577E-03
ARG   3572HH1  4212 ASN   165 OD1 16160   0.353E+00  -0.146E+01  -0.124E-01
ARG   3572HH1  4212 ASN   165 ND2 16161   0.496E+00  -0.908E+00  -0.227E-02
ARG   3572HH1  4212 CYS   166 O   16171   0.624E+00  -0.407E+00  -0.423E-03
ARG   3572HH1  4212 THR   167 OG1 16183   0.695E+00  -0.336E+00  -0.258E-03
ARG   3571HH2  4213 ASN   165 O   16157   0.456E+00  -0.748E+00  -0.277E-02
ARG   3571HH2  4213 ASN   165 OD1 16160   0.385E+00  -0.116E+01  -0.750E-02
ARG   3571HH2  4213 ASN   165 ND2 16161   0.567E+00  -0.667E+00  -0.102E-02
ARG   3571HH2  4213 CYS   166 N   16168   0.524E+00  -0.403E+00  -0.163E-02
ARG   3571HH2  4213 CYS   166 O   16171   0.335E+00  -0.187E+01  -0.167E-01
ARG   3571HH2  4213 THR   167 N   16178   0.376E+00  -0.573E+00  -0.116E-01
ARG   3571HH2  4213 THR   167 CA  16179   0.301E+00  -0.117E+01  -0.376E-01
ARG   3571HH2  4213 THR   167 O   16181   0.415E+00  -0.998E+00  -0.483E-02
ARG   3571HH2  4213 THR   167 OG1 16183   0.436E+00  -0.957E+00  -0.418E-02
ARG   3571HH2  4213 THR   167 CG2 16184   0.286E+00  -0.878E+00  -0.470E-01
ARG   3571HH2  4213 PHE   168 N   16192   0.536E+00  -0.359E+00  -0.142E-02
ARG   3571HH2  4213 GLU   169 OE1 16219   0.749E+00  -0.399E+00  -0.141E-03
ARG   3571HH2  4213 GLU   169 OE2 16220   0.697E+00  -0.458E+00  -0.217E-03
ARG   3572HH2  4214 ASN   165 N   16154   0.605E+00  -0.319E+00  -0.695E-03
ARG   3572HH2  4214 ASN   165 O   16157   0.416E+00  -0.940E+00  -0.474E-02
ARG   3572HH2  4214 ASN   165 OD1 16160   0.250E+00  -0.390E+01  -0.740E-01
ARG   3572HH2  4214 ASN   165 ND2 16161   0.452E+00  -0.114E+01  -0.392E-02
ARG   3572HH2  4214 CYS   166 N   16168   0.504E+00  -0.443E+00  -0.207E-02
ARG   3572HH2  4214 CYS   166 O   16171   0.395E+00  -0.120E+01  -0.642E-02
ARG   3572HH2  4214 THR   167 N   16178   0.469E+00  -0.325E+00  -0.316E-02
ARG   3572HH2  4214 THR   167 CA  16179   0.437E+00  -0.428E+00  -0.470E-02
ARG   3572HH2  4214 THR   167 O   16181   0.585E+00  -0.440E+00  -0.622E-03
ARG   3572HH2  4214 THR   167 OG1 16183   0.553E+00  -0.543E+00  -0.101E-02
ARG   3572HH2  4214 THR   167 CG2 16184   0.345E+00  -0.520E+00  -0.184E-01
ARG   3572HH2  4214 GLU   169 OE1 16219   0.875E+00  -0.305E+00  -0.556E-04
ARG   3572HH2  4214 GLU   169 OE2 16220   0.819E+00  -0.340E+00  -0.823E-04
ILE   358 C    4217 THR   167 O   16181   0.796E+00  -0.349E+00  -0.352E-02
SER   359 N    4234 THR   167 C   16180   0.841E+00  -0.306E+00  -0.299E-02
SER   359 C    4236 THR   167 O   16181   0.706E+00  -0.370E+00  -0.724E-02
SER   359 O    4237 THR   167 C   16180   0.824E+00  -0.341E+00  -0.288E-02
SER   359 O    4237 GLU   169 CD  16218   0.102E+01  -0.331E+00  -0.790E-03
SER   359 OG   4239 CYS   166 C   16170   0.103E+01  -0.305E+00  -0.856E-03
SER   359 OG   4239 THR   167 C   16180   0.774E+00  -0.419E+00  -0.463E-02
ASN   360 C    4247 THR   167 O   16181   0.893E+00  -0.312E+00  -0.178E-02
ASN   360 C    4247 GLU   169 O   16215   0.861E+00  -0.355E+00  -0.220E-02
ASN   360 CG   4250 THR   167 O   16181   0.584E+00  -0.660E+00  -0.221E-01
ASN   360 CG   4250 THR   167 OG1 16183   0.779E+00  -0.406E+00  -0.444E-02
ASN   360 CG   4250 PHE   168 N   16192   0.706E+00  -0.301E+00  -0.851E-02
ASN   360 CG   4250 PHE   168 O   16195   0.816E+00  -0.315E+00  -0.305E-02
ASN   360 CG   4250 PHE   168 CD2 16199   0.392E+00  -0.259E+00  -0.136E+00
ASN   360 CG   4250 PHE   168 CE2 16201   0.415E+00  -0.423E+00  -0.117E+00
ASN   360 CG   4250 GLU   169 N   16212   0.686E+00  -0.362E+00  -0.101E-01
ASN   360 CG   4250 GLU   169 O   16215   0.681E+00  -0.516E+00  -0.897E-02
ASN   360 CG   4250 GLU   169 OE1 16219   0.912E+00  -0.426E+00  -0.157E-02
ASN   360 CG   4250 GLU   169 OE2 16220   0.914E+00  -0.424E+00  -0.154E-02
ASN   360 CG   4250 PRO   230 O   16889   0.668E+00  -0.392E+00  -0.999E-02
ASN   360 CG   4250 ILE   231 O   16903   0.885E+00  -0.337E+00  -0.188E-02
ASN   360 OD1  4251 THR   167 C   16180   0.568E+00  -0.641E+00  -0.259E-01
ASN   360 OD1  4251 PHE   168 C   16194   0.588E+00  -0.583E+00  -0.213E-01
ASN   360 OD1  4251 PHE   168 CB  16196   0.441E+00   0.207E+00  -0.120E+00
ASN   360 OD1  4251 PHE   168 CG  16197   0.411E+00  -0.524E-01  -0.147E+00
ASN   360 OD1  4251 PHE   168 CE2 16201   0.355E+00   0.578E+00  -0.218E+00
ASN   360 OD1  4251 PHE   168 HE2 16210   0.325E+00  -0.581E+00  -0.867E-01
ASN   360 OD1  4251 GLU   169 C   16214   0.670E+00  -0.381E+00  -0.990E-02
ASN   360 OD1  4251 GLU   169 CD  16218   0.808E+00  -0.436E+00  -0.323E-02
ASN   360 OD1  4251 GLU   169 HN  16221   0.499E+00  -0.474E+00  -0.161E-02
ASN   360 ND2  4252 THR   167 C   16180   0.752E+00  -0.540E+00  -0.584E-02
ASN   360 ND2  4252 PHE   168 C   16194   0.795E+00  -0.478E+00  -0.419E-02
ASN   360 ND2  4252 PHE   168 CD2 16199   0.452E+00   0.242E+00  -0.105E+00
ASN   360 ND2  4252 PHE   168 HD2 16208   0.372E+00  -0.471E+00  -0.591E-01
ASN   360 ND2  4252 PHE   168 HE2 16210   0.407E+00  -0.470E+00  -0.389E-01
ASN   360 ND2  4252 GLU   169 C   16214   0.865E+00  -0.354E+00  -0.252E-02
ASN   360 ND2  4252 GLU   169 CD  16218   0.103E+01  -0.440E+00  -0.886E-03
ASN   360 ND2  4252 GLU   169 HN  16221   0.717E+00  -0.323E+00  -0.250E-03
ASN   360 ND2  4252 LEU   229 C   16869   0.794E+00  -0.500E+00  -0.421E-02
ASN   360 ND2  4252 PRO   230 C   16888   0.657E+00  -0.417E+00  -0.130E-01
ASN   360 ND2  4252 ILE   231 C   16902   0.843E+00  -0.448E+00  -0.294E-02
ASN   3602HD2  4258 THR   167 O   16181   0.632E+00  -0.339E+00  -0.390E-03
ASN   3602HD2  4258 PRO   230 O   16889   0.490E+00  -0.471E+00  -0.178E-02
ASP   389 CG   4681 SER   982 O   26571   0.988E+00  -0.339E+00  -0.968E-03
ASN   394 CG   4756 THR   167 O   16181   0.805E+00  -0.351E+00  -0.329E-02
ASN   394 CG   4756 THR   167 OG1 16183   0.795E+00  -0.392E+00  -0.393E-02
ASN   394 CG   4756 ILE   231 O   16903   0.870E+00  -0.346E+00  -0.208E-02
ASN   394 OD1  4757 THR   167 C   16180   0.788E+00  -0.334E+00  -0.376E-02
ASN   394 ND2  4758 THR   167 C   16180   0.892E+00  -0.401E+00  -0.209E-02
ASN   394 ND2  4758 THR   167 HG1 16188   0.859E+00  -0.309E+00  -0.846E-04
ASN   394 ND2  4758 ILE   231 C   16902   0.895E+00  -0.406E+00  -0.206E-02
ASN   394 ND2  4758 GLY   232 C   16921   0.998E+00  -0.350E+00  -0.107E-02
ASN   3942HD2  4764 THR   167 OG1 16183   0.686E+00  -0.314E+00  -0.280E-03
ASN   3942HD2  4764 ILE   231 O   16903   0.692E+00  -0.317E+00  -0.226E-03
HIS   519 C    5938 ASP   198 O   16507   0.870E+00  -0.317E+00  -0.208E-02
HIS   519 C    5938 ILE   231 O   16903   0.841E+00  -0.415E+00  -0.254E-02
HIS   519 C    5938 GLY   232 O   16922   0.778E+00  -0.390E+00  -0.404E-02
HIS   519 O    5939 GLY   232 C   16921   0.776E+00  -0.357E+00  -0.411E-02
ALA   520 C    5948 ASP   198 O   16507   0.676E+00  -0.431E+00  -0.932E-02
ALA   520 C    5948 GLY   199 O   16517   0.760E+00  -0.351E+00  -0.467E-02
ALA   520 C    5948 PRO   230 O   16889   0.676E+00  -0.374E+00  -0.935E-02
ALA   520 C    5948 ILE   231 O   16903   0.706E+00  -0.489E+00  -0.720E-02
ALA   520 C    5948 GLY   232 O   16922   0.778E+00  -0.336E+00  -0.406E-02
ALA   520 O    5949 GLY   199 C   16516   0.867E+00  -0.310E+00  -0.212E-02
ALA   520 O    5949 ILE   231 C   16902   0.857E+00  -0.309E+00  -0.228E-02
PRO   521 O    5959 ILE   231 C   16902   0.714E+00  -0.336E+00  -0.673E-02
PRO   521 CB   5960 PRO   230 CB  16890   0.453E+00   0.334E-04  -0.105E+00
PRO   521 CG   5961 ASP   198 O   16507   0.452E+00  -0.242E-01  -0.105E+00
PRO   521 CG   5961 GLY   199 C   16516   0.444E+00   0.294E-01  -0.101E+00
PRO   521 CG   5961 GLY   199 O   16517   0.446E+00  -0.254E-01  -0.112E+00
PRO   521 CG   5961 PRO   230 O   16889   0.448E+00  -0.216E-01  -0.110E+00
PRO   521 CG   5961 PRO   230 CB  16890   0.453E+00  -0.145E-03  -0.105E+00
PRO   521 CD   5962 ASP   198 O   16507   0.452E+00   0.224E-01  -0.105E+00
ALA   522 C    5972 ASP   228 OD2 16862   0.997E+00  -0.322E+00  -0.920E-03
ALA   522 C    5972 PRO   230 O   16889   0.685E+00  -0.365E+00  -0.864E-02
ALA   522 C    5972 ILE   231 O   16903   0.925E+00  -0.306E+00  -0.144E-02
ALA   522 O    5973 ASP   228 CG  16860   0.968E+00  -0.334E+00  -0.110E-02
ALA   522 O    5973 LEU   229 C   16869   0.874E+00  -0.302E+00  -0.202E-02
CYS   538 C    6195 ASP   745 OD2 23343   0.965E+00  -0.381E+00  -0.112E-02
VAL   539 C    6205 ASP   745 OD2 23343   0.890E+00  -0.300E+00  -0.181E-02
ASN   540 C    6221 ASP   745 OD2 23343   0.103E+01  -0.332E+00  -0.761E-03
ASN   540 C    6221 ASN   978 ND2 26511   0.927E+00  -0.416E+00  -0.167E-02
ASN   540 CG   6224 ASP   745 O   23339   0.828E+00  -0.304E+00  -0.279E-02
ASN   540 CG   6224 ASP   745 OD1 23342   0.102E+01  -0.319E+00  -0.803E-03
ASN   540 CG   6224 ASP   745 OD2 23343   0.846E+00  -0.427E+00  -0.246E-02
ASN   540 CG   6224 ASN   978 ND2 26511   0.733E+00  -0.590E+00  -0.678E-02
ASN   540 OD1  6225 ASP   745 CG  23341   0.958E+00  -0.322E+00  -0.117E-02
ASN   540 OD1  6225 ASN   978 CG  26509   0.754E+00  -0.377E+00  -0.486E-02
ASN   540 OD1  6225 ASN   9781HD2 26516   0.649E+00  -0.306E+00  -0.332E-03
ASN   540 OD1  6225 ASN   9782HD2 26517   0.605E+00  -0.355E+00  -0.510E-03
ASN   540 ND2  6226 GLY   744 C   23331   0.955E+00  -0.374E+00  -0.140E-02
ASN   540 ND2  6226 ASP   745 C   23338   0.826E+00  -0.361E+00  -0.334E-02
ASN   540 ND2  6226 ASP   745 CG  23341   0.820E+00  -0.615E+00  -0.347E-02
ASN   540 ND2  6226 ASN   978 CG  26509   0.829E+00  -0.473E+00  -0.325E-02
ASN   540 ND2  6226 ASN   9781HD2 26516   0.677E+00  -0.418E+00  -0.352E-03
ASN   540 ND2  6226 ASN   9782HD2 26517   0.672E+00  -0.423E+00  -0.367E-03
ASN   5401HD2  6231 ASP   745 OD2 23343   0.734E+00  -0.334E+00  -0.159E-03
ASN   5401HD2  6231 ASN   978 ND2 26511   0.797E+00  -0.308E+00  -0.133E-03
ASN   5402HD2  6232 ASP   745 OD2 23343   0.769E+00  -0.307E+00  -0.121E-03
ASN   5402HD2  6232 ASN   978 ND2 26511   0.624E+00  -0.493E+00  -0.576E-03
PHE   541 C    6235 ASN   978 OD1 26510   0.806E+00  -0.314E+00  -0.328E-02
PHE   541 C    6235 ASN   978 ND2 26511   0.774E+00  -0.501E+00  -0.491E-02
PHE   541 O    6236 ASN   978 CG  26509   0.704E+00  -0.413E+00  -0.733E-02
PHE   541 O    6236 ASN   9782HD2 26517   0.605E+00  -0.342E+00  -0.510E-03
ASN   542 C    6255 ASN   978 OD1 26510   0.854E+00  -0.320E+00  -0.232E-02
ASN   542 C    6255 ASN   978 ND2 26511   0.906E+00  -0.432E+00  -0.192E-02
ASN   542 CG   6258 ASN   978 OD1 26510   0.677E+00  -0.463E+00  -0.923E-02
ASN   542 CG   6258 ASN   978 ND2 26511   0.727E+00  -0.600E+00  -0.715E-02
ASN   542 CG   6258 ASP   979 OD2 26525   0.998E+00  -0.329E+00  -0.910E-03
ASN   542 CG   6258 SER   982 OG  26573   0.778E+00  -0.433E+00  -0.447E-02
ASN   542 OD1  6259 ASN   978 CG  26509   0.814E+00  -0.329E+00  -0.309E-02
ASN   542 ND2  6260 ASN   978 C   26506   0.866E+00  -0.465E+00  -0.251E-02
ASN   542 ND2  6260 ASN   978 CG  26509   0.661E+00  -0.721E+00  -0.125E-01
ASN   542 ND2  6260 ASN   9781HD2 26516   0.746E+00  -0.347E+00  -0.198E-03
ASN   542 ND2  6260 ASN   9782HD2 26517   0.589E+00  -0.557E+00  -0.811E-03
ASN   542 ND2  6260 ASP   979 CG  26523   0.930E+00  -0.500E+00  -0.164E-02
ASN   542 ND2  6260 SER   982 HG  26578   0.792E+00  -0.391E+00  -0.138E-03
ASN   5421HD2  6265 ASN   978 OD1 26510   0.553E+00  -0.432E+00  -0.871E-03
ASN   5421HD2  6265 ASN   978 ND2 26511   0.628E+00  -0.486E+00  -0.552E-03
ASN   5422HD2  6266 ASN   978 OD1 26510   0.557E+00  -0.426E+00  -0.836E-03
ASN   5422HD2  6266 ASN   978 ND2 26511   0.663E+00  -0.435E+00  -0.399E-03
ASN   5422HD2  6266 SER   982 OG  26573   0.681E+00  -0.338E+00  -0.292E-03
ASN   544 C    6289 ASP   979 OD2 26525   0.898E+00  -0.409E+00  -0.172E-02
GLY   545 C    6303 ASN   978 OD1 26510   0.634E+00  -0.527E+00  -0.137E-01
GLY   545 C    6303 ASN   978 ND2 26511   0.817E+00  -0.483E+00  -0.355E-02
GLY   545 C    6303 ASP   979 N   26518   0.840E+00  -0.328E+00  -0.301E-02
GLY   545 C    6303 ASP   979 OD1 26524   0.841E+00  -0.429E+00  -0.254E-02
GLY   545 C    6303 ASP   979 OD2 26525   0.646E+00  -0.701E+00  -0.122E-01
GLY   545 C    6303 SER   982 OG  26573   0.897E+00  -0.338E+00  -0.192E-02
GLY   545 O    6304 ASN   978 C   26506   0.816E+00  -0.335E+00  -0.305E-02
GLY   545 O    6304 ASN   978 CG  26509   0.723E+00  -0.394E+00  -0.625E-02
GLY   545 O    6304 ASP   979 CG  26523   0.662E+00  -0.597E+00  -0.106E-01
LEU   546 C    6310 ASN   978 O   26507   0.842E+00  -0.303E+00  -0.253E-02
LEU   546 C    6310 ASN   978 OD1 26510   0.545E+00  -0.721E+00  -0.331E-01
LEU   546 C    6310 ASN   978 ND2 26511   0.649E+00  -0.735E+00  -0.140E-01
LEU   546 C    6310 ASP   979 N   26518   0.848E+00  -0.319E+00  -0.284E-02
LEU   546 C    6310 ASP   979 OD1 26524   0.101E+01  -0.316E+00  -0.835E-03
LEU   546 C    6310 ASP   979 OD2 26525   0.849E+00  -0.417E+00  -0.241E-02
LEU   546 C    6310 SER   982 OG  26573   0.937E+00  -0.311E+00  -0.148E-02
LEU   546 O    6311 ASN   978 CG  26509   0.687E+00  -0.476E+00  -0.848E-02
LEU   546 O    6311 ASN   9782HD2 26517   0.674E+00  -0.301E+00  -0.267E-03
LEU   546 O    6311 ASP   979 CG  26523   0.101E+01  -0.316E+00  -0.859E-03
THR   547 N    6327 ASN   978 CG  26509   0.489E+00  -0.440E+00  -0.701E-01
THR   547 N    6327 ASN   978 OD1 26510   0.438E+00   0.519E+00  -0.135E+00
THR   547 CA   6328 ASN   978 CG  26509   0.449E+00  -0.598E+00  -0.962E-01
THR   547 CA   6328 ASN   978 OD1 26510   0.426E+00   0.615E+00  -0.140E+00
THR   547 CA   6328 ASN   978 ND2 26511   0.454E+00   0.780E+00  -0.116E+00
THR   547 CA   6328 ASN   9782HD2 26517   0.435E+00  -0.395E+00  -0.488E-02
THR   547 C    6329 ASN   978 N   26504   0.734E+00  -0.310E+00  -0.671E-02
THR   547 C    6329 ASN   978 O   26507   0.752E+00  -0.361E+00  -0.496E-02
THR   547 C    6329 ASN   978 OD1 26510   0.472E+00  -0.985E+00  -0.737E-01
THR   547 C    6329 ASN   978 ND2 26511   0.458E+00  -0.158E+01  -0.986E-01
THR   547 C    6329 ASP   979 N   26518   0.785E+00  -0.356E+00  -0.452E-02
THR   547 C    6329 ASP   979 OD2 26525   0.971E+00  -0.328E+00  -0.108E-02
THR   547 C    6329 SER   982 OG  26573   0.943E+00  -0.301E+00  -0.141E-02
THR   547 O    6330 ASP   745 CG  23341   0.994E+00  -0.319E+00  -0.934E-03
THR   547 O    6330 LEU   977 C   26487   0.753E+00  -0.389E+00  -0.493E-02
THR   547 O    6330 ASN   978 C   26506   0.638E+00  -0.578E+00  -0.132E-01
THR   547 O    6330 ASN   978 CB  26508   0.407E+00   0.251E+00  -0.172E+00
THR   547 O    6330 ASN   978 CG  26509   0.383E+00  -0.184E+01  -0.192E+00
THR   547 O    6330 ASN   978 OD1 26510   0.419E+00   0.131E+01  -0.149E+00
THR   547 O    6330 ASN   978 ND2 26511   0.391E+00   0.232E+01  -0.229E+00
THR   547 O    6330 ASN   9781HD2 26516   0.408E+00  -0.945E+00  -0.532E-02
THR   547 O    6330 ASN   9782HD2 26517   0.422E+00  -0.866E+00  -0.435E-02
THR   547 O    6330 ASP   979 CG  26523   0.932E+00  -0.352E+00  -0.138E-02
THR   547 CB   6331 ASN   978 OD1 26510   0.318E+00  -0.119E+01  -0.187E-02
THR   547 CB   6331 ASN   978 ND2 26511   0.333E+00  -0.154E+01  -0.138E-01
THR   547 OG1  6332 LEU   977 C   26487   0.882E+00  -0.322E+00  -0.211E-02
THR   547 OG1  6332 ASN   978 C   26506   0.629E+00  -0.650E+00  -0.158E-01
THR   547 OG1  6332 ASN   978 CG  26509   0.398E+00  -0.181E+01  -0.179E+00
THR   547 OG1  6332 ASN   978 OD1 26510   0.331E+00   0.269E+01  -0.334E+00
THR   547 OG1  6332 ASN   978 ND2 26511   0.404E+00   0.233E+01  -0.217E+00
THR   547 OG1  6332 ASN   9781HD2 26516   0.491E+00  -0.651E+00  -0.208E-02
THR   547 OG1  6332 ASN   9782HD2 26517   0.350E+00  -0.156E+01  -0.153E-01
THR   547 OG1  6332 ASP   979 CG  26523   0.792E+00  -0.503E+00  -0.403E-02
THR   547 OG1  6332 SER   982 HG  26578   0.715E+00  -0.363E+00  -0.217E-03
THR   547 CG2  6333 ASN   978 CG  26509   0.399E+00  -0.525E+00  -0.149E+00
THR   547 CG2  6333 ASN   978 OD1 26510   0.406E+00   0.455E+00  -0.176E+00
THR   547 CG2  6333 ASN   9781HD2 26516   0.383E+00  -0.355E+00  -0.101E-01
THR   547 CG2  6333 ASN   9782HD2 26517   0.274E+00  -0.904E+00  -0.558E-01
THR   547 HN   6334 ASN   978 OD1 26510   0.396E+00  -0.700E+00  -0.633E-02
THR   547 HN   6334 ASN   978 ND2 26511   0.512E+00  -0.549E+00  -0.188E-02
THR   547 HA   6335 ASN   978 ND2 26511   0.524E+00  -0.335E+00  -0.865E-02
THR   547 HG1  6337 ASN   978 O   26507   0.697E+00  -0.302E+00  -0.218E-03
THR   547 HG1  6337 ASN   978 OD1 26510   0.430E+00  -0.899E+00  -0.389E-02
THR   547 HG1  6337 ASN   978 ND2 26511   0.488E+00  -0.979E+00  -0.251E-02
THR   547 HG1  6337 SER   982 OG  26573   0.694E+00  -0.372E+00  -0.262E-03
THR   5473HG2  6340 ASN   978 ND2 26511   0.332E+00  -0.395E+00  -0.839E-01
GLY   548 N    6341 ASN   978 CG  26509   0.586E+00  -0.443E+00  -0.253E-01
GLY   548 C    6343 GLY   744 O   23332   0.791E+00  -0.332E+00  -0.367E-02
GLY   548 C    6343 ASP   745 OD1 23342   0.922E+00  -0.369E+00  -0.146E-02
GLY   548 C    6343 ASP   745 OD2 23343   0.814E+00  -0.453E+00  -0.309E-02
GLY   548 C    6343 ASN   856 ND2 24691   0.101E+01  -0.344E+00  -0.998E-03
GLY   548 C    6343 ASN   978 OD1 26510   0.805E+00  -0.334E+00  -0.331E-02
GLY   548 C    6343 ASN   978 ND2 26511   0.721E+00  -0.605E+00  -0.748E-02
GLY   548 O    6344 ASP   745 CG  23341   0.891E+00  -0.348E+00  -0.179E-02
GLY   548 O    6344 ASN   978 CG  26509   0.778E+00  -0.344E+00  -0.405E-02
GLY   548 HN   6345 ASN   978 ND2 26511   0.641E+00  -0.334E+00  -0.491E-03
THR   549 C    6350 ASP   745 OD1 23342   0.882E+00  -0.382E+00  -0.191E-02
THR   549 C    6350 ASP   745 OD2 23343   0.763E+00  -0.490E+00  -0.453E-02
THR   549 C    6350 ASN   856 ND2 24691   0.979E+00  -0.347E+00  -0.120E-02
THR   549 O    6351 ASP   745 CG  23341   0.859E+00  -0.401E+00  -0.224E-02
THR   549 CB   6352 ASP   745 OD2 23343   0.549E+00  -0.408E+00  -0.359E-01
THR   549 OG1  6353 CYS   743 C   23321   0.955E+00  -0.319E+00  -0.131E-02
THR   549 OG1  6353 GLY   744 C   23331   0.688E+00  -0.510E+00  -0.929E-02
THR   549 OG1  6353 ASP   745 CG  23341   0.542E+00  -0.108E+01  -0.374E-01
THR   549 OG1  6353 ASN   856 CG  24689   0.874E+00  -0.333E+00  -0.223E-02
THR   549 HG1  6358 GLY   744 O   23332   0.583E+00  -0.423E+00  -0.631E-03
THR   549 HG1  6358 ASP   745 N   23336   0.695E+00  -0.323E+00  -0.301E-03
THR   549 HG1  6358 ASP   745 OD1 23342   0.603E+00  -0.564E+00  -0.516E-03
THR   549 HG1  6358 ASP   745 OD2 23343   0.521E+00  -0.783E+00  -0.125E-02
THR   549 HG1  6358 ASN   856 ND2 24691   0.784E+00  -0.362E+00  -0.147E-03
GLY   550 C    6364 ASP   745 OD2 23343   0.982E+00  -0.335E+00  -0.100E-02
ASN   556 C    6446 SER    45 OG  14809   0.975E+00  -0.315E+00  -0.116E-02
ASN   556 C    6446 GLU   281 O   17419   0.911E+00  -0.324E+00  -0.157E-02
LYS   557 C    6460 ARG    44 O   14783   0.890E+00  -0.386E+00  -0.181E-02
LYS   557 C    6460 SER    45 N   14804   0.974E+00  -0.314E+00  -0.124E-02
LYS   557 C    6460 SER    45 OG  14809   0.837E+00  -0.473E+00  -0.290E-02
LYS   557 C    6460 GLU   281 O   17419   0.732E+00  -0.557E+00  -0.583E-02
LYS   557 C    6460 ASN   282 O   17429   0.747E+00  -0.473E+00  -0.514E-02
LYS   557 C    6460 ASN   282 ND2 17433   0.904E+00  -0.509E+00  -0.193E-02
LYS   557 O    6461 ARG    44 C   14782   0.100E+01  -0.315E+00  -0.893E-03
LYS   557 O    6461 ASN   282 C   17428   0.877E+00  -0.328E+00  -0.198E-02
LYS   557 CB   6462 PHE    43 CE2 14769   0.406E+00   0.828E-01  -0.142E+00
LYS   557 CB   6462 PHE    43 CZ  14770   0.433E+00   0.447E-01  -0.113E+00
LYS   557 CD   6464 PHE    43 CE2 14769   0.404E+00   0.373E-01  -0.144E+00
LYS   557 CE   6465 PHE    43 CE2 14769   0.425E+00   0.477E-01  -0.122E+00
LYS   557 NZ   6466 PHE    43 CE2 14769   0.441E+00   0.155E+00  -0.118E+00
LYS   557 HZ3  6479 PHE    43 O   14763   0.517E+00  -0.403E+00  -0.130E-02
LYS   557 HZ3  6479 SER    45 N   14804   0.584E+00  -0.326E+00  -0.852E-03
LYS   557 HZ3  6479 SER    45 OG  14809   0.646E+00  -0.312E+00  -0.400E-03
LYS   558 N    6480 ASN   282 C   17428   0.690E+00  -0.390E+00  -0.972E-02
LYS   558 C    6482 PHE    43 O   14763   0.903E+00  -0.331E+00  -0.167E-02
LYS   558 C    6482 PHE    43 CE1 14768   0.417E+00  -0.519E+00  -0.116E+00
LYS   558 C    6482 PHE    43 CE2 14769   0.513E+00  -0.312E+00  -0.432E-01
LYS   558 C    6482 ARG    44 O   14783   0.791E+00  -0.471E+00  -0.367E-02
LYS   558 C    6482 SER    45 N   14804   0.943E+00  -0.330E+00  -0.151E-02
LYS   558 C    6482 SER    45 OG  14809   0.861E+00  -0.451E+00  -0.244E-02
LYS   558 C    6482 ASN   280 O   17405   0.925E+00  -0.329E+00  -0.143E-02
LYS   558 C    6482 GLU   281 O   17419   0.685E+00  -0.632E+00  -0.863E-02
LYS   558 C    6482 ASN   282 N   17426   0.779E+00  -0.360E+00  -0.472E-02
LYS   558 C    6482 ASN   282 O   17429   0.524E+00  -0.993E+00  -0.416E-01
LYS   558 C    6482 ASN   282 OD1 17432   0.943E+00  -0.321E+00  -0.128E-02
LYS   558 C    6482 ASN   282 ND2 17433   0.792E+00  -0.636E+00  -0.427E-02
LYS   558 C    6482 GLY   283 N   17440   0.678E+00  -0.406E+00  -0.107E-01
LYS   558 C    6482 GLY   283 O   17443   0.808E+00  -0.399E+00  -0.322E-02
LYS   558 O    6483 PHE    43 C   14762   0.766E+00  -0.367E+00  -0.443E-02
LYS   558 O    6483 PHE    43 CD1 14766   0.397E+00   0.243E+00  -0.170E+00
LYS   558 O    6483 PHE    43 CE2 14769   0.439E+00   0.353E+00  -0.107E+00
LYS   558 O    6483 PHE    43 CZ  14770   0.341E+00   0.439E+00  -0.196E+00
LYS   558 O    6483 PHE    43 HE1 14777   0.283E+00  -0.925E+00  -0.311E-01
LYS   558 O    6483 PHE    43 HZ  14779   0.333E+00  -0.537E+00  -0.813E-01
LYS   558 O    6483 ARG    44 C   14782   0.770E+00  -0.485E+00  -0.432E-02
LYS   558 O    6483 ASN   280 C   17404   0.883E+00  -0.324E+00  -0.189E-02
LYS   558 O    6483 GLU   281 C   17418   0.667E+00  -0.410E+00  -0.101E-01
LYS   558 O    6483 ASN   282 C   17428   0.491E+00  -0.106E+01  -0.600E-01
LYS   558 O    6483 ASN   282 O   17429   0.412E+00   0.139E+01  -0.162E+00
LYS   558 O    6483 ASN   282 CG  17431   0.739E+00  -0.419E+00  -0.552E-02
LYS   558 O    6483 ASN   2821HD2 17438   0.624E+00  -0.355E+00  -0.420E-03
LYS   558 O    6483 GLY   283 C   17442   0.660E+00  -0.519E+00  -0.108E-01
LYS   558 HN   6489 GLU   281 O   17419   0.577E+00  -0.312E+00  -0.672E-03
LYS   558 HZ1  6499 ASN   282 ND2 17433   0.665E+00  -0.359E+00  -0.392E-03
LYS   558 HZ2  6500 ASN   282 ND2 17433   0.590E+00  -0.461E+00  -0.801E-03
LYS   558 HZ3  6501 ASN   282 ND2 17433   0.504E+00  -0.659E+00  -0.206E-02
PHE   559 N    6502 ASN   282 C   17428   0.696E+00  -0.326E+00  -0.922E-02
PHE   559 CA   6503 PHE    43 CD1 14766   0.423E+00   0.110E-01  -0.124E+00
PHE   559 CA   6503 PHE    43 CE1 14768   0.430E+00   0.199E-01  -0.117E+00
PHE   559 C    6504 ARG    44 O   14783   0.860E+00  -0.308E+00  -0.222E-02
PHE   559 C    6504 GLU   281 O   17419   0.860E+00  -0.317E+00  -0.223E-02
PHE   559 C    6504 ASN   282 O   17429   0.551E+00  -0.668E+00  -0.310E-01
PHE   559 C    6504 ASN   282 ND2 17433   0.912E+00  -0.380E+00  -0.184E-02
PHE   559 C    6504 GLY   283 O   17443   0.728E+00  -0.365E+00  -0.601E-02
PHE   559 O    6505 ASN   282 C   17428   0.664E+00  -0.489E+00  -0.104E-01
PHE   559 O    6505 GLY   283 C   17442   0.769E+00  -0.348E+00  -0.434E-02
PHE   559 CG   6507 PHE    43 CB  14764   0.436E+00  -0.848E-02  -0.110E+00
PHE   559 CG   6507 PHE    43 CG  14765   0.432E+00   0.184E-02  -0.101E+00
PHE   559 CD1  6508 PHE    43 CB  14764   0.390E+00   0.445E-01  -0.155E+00
PHE   559 CD1  6508 PHE    43 CD1 14766   0.373E+00   0.422E-01  -0.136E+00
PHE   559 CD1  6508 PHE    43 CD2 14767   0.379E+00   0.405E-01  -0.139E+00
PHE   559 CD1  6508 PHE    43 CE1 14768   0.415E+00   0.602E-01  -0.118E+00
PHE   559 CD1  6508 PHE    43 CE2 14769   0.421E+00   0.582E-01  -0.112E+00
PHE   559 CE1  6510 PHE    43 CB  14764   0.356E+00   0.107E+00  -0.117E+00
PHE   559 CE1  6510 PHE    43 CD1 14766   0.405E+00   0.640E-01  -0.127E+00
PHE   559 CE1  6510 PHE    43 CE2 14769   0.395E+00   0.129E+00  -0.135E+00
PHE   559 CE2  6511 PHE    43 CB  14764   0.416E+00   0.712E-01  -0.131E+00
PHE   559 CZ   6512 PHE    43 CB  14764   0.371E+00   0.616E-01  -0.152E+00
PHE   559 CZ   6512 PHE    43 CG  14765   0.404E+00  -0.104E-01  -0.128E+00
PHE   559 CZ   6512 PHE    43 CD2 14767   0.412E+00   0.390E-01  -0.121E+00
LEU   560 N    6522 ASN   282 C   17428   0.702E+00  -0.307E+00  -0.878E-02
LEU   560 C    6524 LYS    41 O   14737   0.808E+00  -0.349E+00  -0.323E-02
LEU   560 C    6524 GLU   224 OE1 16798   0.104E+01  -0.345E+00  -0.726E-03
LEU   560 C    6524 GLU   224 OE2 16799   0.933E+00  -0.404E+00  -0.137E-02
LEU   560 C    6524 ASN   282 O   17429   0.779E+00  -0.347E+00  -0.403E-02
LEU   560 C    6524 GLY   283 O   17443   0.822E+00  -0.307E+00  -0.292E-02
LEU   560 O    6525 LYS    41 C   14736   0.780E+00  -0.466E+00  -0.399E-02
LEU   560 O    6525 GLU   224 CD  16797   0.100E+01  -0.327E+00  -0.887E-03
LEU   560 CG   6527 ASN   282 O   17429   0.434E+00  -0.413E+00  -0.128E+00
LEU   560 CD2  6529 ASN   282 O   17429   0.408E+00   0.311E+00  -0.171E+00
PHE   562 N    6555 LYS    41 C   14736   0.746E+00  -0.336E+00  -0.609E-02
PHE   562 C    6557 ASP    40 N   14722   0.848E+00  -0.305E+00  -0.285E-02
PHE   562 C    6557 ASP    40 O   14725   0.605E+00  -0.521E+00  -0.181E-01
PHE   562 C    6557 LYS    41 N   14734   0.584E+00  -0.488E+00  -0.257E-01
PHE   562 C    6557 LYS    41 O   14737   0.477E+00  -0.101E+01  -0.703E-01
PHE   562 C    6557 LYS    41 CB  14738   0.433E+00  -0.245E+00  -0.113E+00
PHE   562 C    6557 VAL    42 N   14744   0.622E+00  -0.441E+00  -0.179E-01
PHE   562 C    6557 VAL    42 O   14747   0.637E+00  -0.378E+00  -0.134E-01
PHE   562 C    6557 GLU   224 OE1 16798   0.104E+01  -0.327E+00  -0.708E-03
PHE   562 C    6557 GLU   224 OE2 16799   0.101E+01  -0.343E+00  -0.853E-03
PHE   562 C    6557 PRO   225 O   16809   0.720E+00  -0.318E+00  -0.643E-02
PHE   562 O    6558 TYR    38 C   14689   0.789E+00  -0.356E+00  -0.373E-02
PHE   562 O    6558 ASP    40 C   14724   0.520E+00  -0.595E+00  -0.430E-01
PHE   562 O    6558 ASP    40 CG  14727   0.896E+00  -0.344E+00  -0.174E-02
PHE   562 O    6558 LYS    41 CA  14735   0.353E+00   0.141E+00  -0.245E+00
PHE   562 O    6558 LYS    41 C   14736   0.423E+00  -0.162E+01  -0.130E+00
PHE   562 O    6558 LYS    41 O   14737   0.416E+00   0.131E+01  -0.153E+00
PHE   562 O    6558 LYS    41 CB  14738   0.340E+00   0.429E+00  -0.219E+00
PHE   562 O    6558 LYS    41 HN  14739   0.535E+00  -0.317E+00  -0.106E-02
PHE   562 O    6558 LYS    41 HA  14740   0.283E+00  -0.862E+00  -0.644E-01
PHE   562 O    6558 VAL    42 C   14746   0.630E+00  -0.395E+00  -0.142E-01
PHE   562 O    6558 VAL    42 HN  14751   0.564E+00  -0.492E+00  -0.771E-03
PHE   562 O    6558 GLU   224 CD  16797   0.958E+00  -0.318E+00  -0.117E-02
PHE   562 CB   6559 PRO   225 CG  16811   0.385E+00  -0.721E-02  -0.177E+00
PHE   562 CB   6559 PRO   225 CD  16812   0.428E+00   0.506E-02  -0.133E+00
PHE   562 CG   6560 PRO   225 CG  16811   0.385E+00   0.154E-02  -0.157E+00
PHE   562 CG   6560 PRO   225 CD  16812   0.376E+00  -0.150E-02  -0.156E+00
PHE   562 CD1  6561 GLU   224 CB  16795   0.431E+00  -0.261E-01  -0.115E+00
PHE   562 CD1  6561 GLU   224 CG  16796   0.421E+00   0.126E-01  -0.126E+00
PHE   562 CD1  6561 PRO   225 CD  16812   0.438E+00   0.400E-02  -0.107E+00
PHE   562 CD2  6562 TYR    38 CB  14691   0.441E+00   0.171E-01  -0.105E+00
PHE   562 CE1  6563 GLU   224 CB  16795   0.397E+00  -0.609E-01  -0.150E+00
PHE   562 CE1  6563 GLU   224 CD  16797   0.481E+00  -0.384E+00  -0.612E-01
PHE   562 CE2  6564 TYR    38 CB  14691   0.354E+00   0.573E-01  -0.108E+00
PHE   562 CE2  6564 TYR    38 CD1 14693   0.380E+00   0.167E+00  -0.140E+00
PHE   562 CE2  6564 TYR    38 CE2 14696   0.401E+00   0.144E+00  -0.130E+00
PHE   562 CE2  6564 PRO   225 CG  16811   0.425E+00  -0.889E-02  -0.122E+00
PHE   562 CE2  6564 PRO   225 CD  16812   0.359E+00   0.127E-01  -0.128E+00
PHE   562 CZ   6565 TYR    38 CB  14691   0.432E+00   0.216E-01  -0.114E+00
PHE   562 CZ   6565 TYR    38 CG  14692   0.361E+00  -0.756E-01  -0.117E+00
PHE   562 CZ   6565 TYR    38 CD1 14693   0.397E+00   0.946E-01  -0.133E+00
PHE   562 CZ   6565 TYR    38 CE1 14695   0.408E+00   0.879E-01  -0.125E+00
PHE   562 CZ   6565 TYR    38 CZ  14697   0.382E+00  -0.118E+00  -0.140E+00
PHE   562 CZ   6565 GLU   224 CB  16795   0.417E+00  -0.341E-01  -0.130E+00
PHE   562 CZ   6565 GLU   224 CG  16796   0.366E+00   0.218E-01  -0.145E+00
PHE   562 CZ   6565 PRO   225 CD  16812   0.426E+00   0.517E-02  -0.120E+00
PHE   562 HE1  6572 GLU   224 OE2 16799   0.451E+00  -0.381E+00  -0.188E-01
PHE   562 HZ   6574 TYR    38 OH  14698   0.358E+00  -0.330E+00  -0.674E-01
PHE   562 HZ   6574 GLU   224 OE2 16799   0.477E+00  -0.309E+00  -0.138E-01
GLN   563 N    6575 LYS    41 C   14736   0.505E+00  -0.797E+00  -0.586E-01
GLN   563 N    6575 LYS    41 O   14737   0.443E+00   0.854E+00  -0.129E+00
GLN   563 N    6575 LYS    41 CB  14738   0.460E+00   0.149E+00  -0.108E+00
GLN   563 CA   6576 LYS    41 CA  14735   0.426E+00  -0.622E-02  -0.136E+00
GLN   563 CA   6576 LYS    41 C   14736   0.403E+00   0.133E+00  -0.145E+00
GLN   563 CA   6576 LYS    41 CB  14738   0.399E+00  -0.205E-01  -0.168E+00
GLN   563 C    6577 LYS    41 O   14737   0.378E+00  -0.139E+01  -0.200E+00
GLN   563 C    6577 VAL    42 N   14744   0.599E+00  -0.366E+00  -0.224E-01
GLN   563 O    6578 LYS    41 C   14736   0.601E+00  -0.787E+00  -0.187E-01
GLN   563 O    6578 VAL    42 C   14746   0.717E+00  -0.340E+00  -0.657E-02
GLN   563 CB   6579 LYS    41 C   14736   0.405E+00  -0.114E+00  -0.143E+00
GLN   563 CB   6579 VAL    42 O   14747   0.436E+00   0.529E-01  -0.126E+00
GLN   563 CB   6579 PHE    43 CB  14764   0.453E+00   0.117E-01  -0.105E+00
GLN   563 CG   6580 LYS    41 CA  14735   0.446E+00   0.300E-02  -0.112E+00
GLN   563 CG   6580 LYS    41 C   14736   0.382E+00  -0.832E-01  -0.157E+00
GLN   563 CG   6580 LYS    41 O   14737   0.332E+00   0.947E-01  -0.171E+00
GLN   563 CG   6580 VAL    42 N   14744   0.441E+00   0.355E-01  -0.132E+00
GLN   563 CG   6580 VAL    42 C   14746   0.379E+00  -0.525E-01  -0.157E+00
GLN   563 CG   6580 VAL    42 O   14747   0.329E+00   0.699E-01  -0.146E+00
GLN   563 CG   6580 PHE    43 N   14760   0.419E+00   0.334E-01  -0.165E+00
GLN   563 CG   6580 PHE    43 CA  14761   0.432E+00   0.250E-02  -0.128E+00
GLN   563 CG   6580 PHE    43 CB  14764   0.424E+00   0.866E-02  -0.139E+00
GLN   563 CD   6581 TYR    38 O   14690   0.862E+00  -0.341E+00  -0.219E-02
GLN   563 CD   6581 TYR    38 OH  14698   0.737E+00  -0.359E+00  -0.617E-02
GLN   563 CD   6581 ASP    40 N   14722   0.843E+00  -0.375E+00  -0.295E-02
GLN   563 CD   6581 ASP    40 O   14725   0.580E+00  -0.694E+00  -0.230E-01
GLN   563 CD   6581 LYS    41 N   14734   0.639E+00  -0.493E+00  -0.153E-01
GLN   563 CD   6581 LYS    41 O   14737   0.457E+00  -0.136E+01  -0.879E-01
GLN   563 CD   6581 VAL    42 N   14744   0.551E+00  -0.699E+00  -0.360E-01
GLN   563 CD   6581 VAL    42 O   14747   0.423E+00  -0.119E+01  -0.128E+00
GLN   563 CD   6581 PHE    43 N   14760   0.546E+00  -0.588E+00  -0.380E-01
GLN   563 CD   6581 PHE    43 O   14763   0.777E+00  -0.393E+00  -0.408E-02
GLN   563 CD   6581 ARG    44 O   14783   0.817E+00  -0.410E+00  -0.303E-02
GLN   563 CD   6581 ARG    44 NH1 14789   0.898E+00  -0.416E+00  -0.202E-02
GLN   563 CD   6581 GLU   224 OE1 16798   0.102E+01  -0.409E+00  -0.783E-03
GLN   563 CD   6581 GLU   224 OE2 16799   0.929E+00  -0.473E+00  -0.140E-02
GLN   563 CD   6581 ASN   282 O   17429   0.751E+00  -0.432E+00  -0.500E-02
GLN   563 CD   6581 GLY   283 O   17443   0.580E+00  -0.705E+00  -0.230E-01
GLN   563 CD   6581 THR   284 O   17450   0.945E+00  -0.309E+00  -0.127E-02
GLN   563 CD   6581 THR   284 OG1 17452   0.915E+00  -0.354E+00  -0.169E-02
GLN   563 OE1  6582 TYR    37 C   14668   0.921E+00  -0.341E+00  -0.148E-02
GLN   563 OE1  6582 TYR    38 C   14689   0.758E+00  -0.474E+00  -0.473E-02
GLN   563 OE1  6582 TYR    38 HH  14707   0.605E+00  -0.393E+00   0.000E+00
GLN   563 OE1  6582 ASP    40 C   14724   0.604E+00  -0.529E+00  -0.182E-01
GLN   563 OE1  6582 ASP    40 CG  14727   0.979E+00  -0.371E+00  -0.102E-02
GLN   563 OE1  6582 LYS    41 C   14736   0.499E+00  -0.133E+01  -0.542E-01
GLN   563 OE1  6582 LYS    41 HA  14740   0.417E+00  -0.369E+00  -0.262E-01
GLN   563 OE1  6582 VAL    42 C   14746   0.531E+00  -0.711E+00  -0.384E-01
GLN   563 OE1  6582 VAL    42 O   14747   0.436E+00   0.104E+01  -0.120E+00
GLN   563 OE1  6582 VAL    42 CB  14748   0.737E+00  -0.317E+00  -0.631E-02
GLN   563 OE1  6582 VAL    42 HN  14751   0.585E+00  -0.564E+00  -0.622E-03
GLN   563 OE1  6582 PHE    43 C   14762   0.734E+00  -0.443E+00  -0.572E-02
GLN   563 OE1  6582 ARG    44 C   14782   0.928E+00  -0.395E+00  -0.141E-02
GLN   563 OE1  6582 LEU   223 C   16774   0.904E+00  -0.323E+00  -0.165E-02
GLN   563 OE1  6582 GLU   224 C   16793   0.811E+00  -0.318E+00  -0.317E-02
GLN   563 OE1  6582 GLU   224 CD  16797   0.818E+00  -0.509E+00  -0.300E-02
GLN   563 OE1  6582 ASN   282 C   17428   0.868E+00  -0.372E+00  -0.210E-02
GLN   563 OE1  6582 GLY   283 C   17442   0.666E+00  -0.568E+00  -0.103E-01
GLN   563 OE1  6582 THR   284 C   17449   0.831E+00  -0.362E+00  -0.272E-02
GLN   563 NE2  6583 TYR    38 C   14689   0.979E+00  -0.436E+00  -0.120E-02
GLN   563 NE2  6583 TYR    38 HH  14707   0.701E+00  -0.410E+00   0.000E+00
GLN   563 NE2  6583 ASP    40 C   14724   0.784E+00  -0.446E+00  -0.453E-02
GLN   563 NE2  6583 LYS    41 C   14736   0.601E+00  -0.123E+01  -0.218E-01
GLN   563 NE2  6583 VAL    42 C   14746   0.600E+00  -0.761E+00  -0.220E-01
GLN   563 NE2  6583 VAL    42 CB  14748   0.837E+00  -0.356E+00  -0.347E-02
GLN   563 NE2  6583 VAL    42 HN  14751   0.726E+00  -0.511E+00  -0.233E-03
GLN   563 NE2  6583 PHE    43 C   14762   0.740E+00  -0.614E+00  -0.642E-02
GLN   563 NE2  6583 PHE    43 HD1 14775   0.436E+00  -0.352E+00  -0.271E-01
GLN   563 NE2  6583 ARG    44 C   14782   0.929E+00  -0.555E+00  -0.165E-02
GLN   563 NE2  6583 GLU   224 C   16793   0.974E+00  -0.332E+00  -0.124E-02
GLN   563 NE2  6583 GLU   224 CD  16797   0.930E+00  -0.580E+00  -0.164E-02
GLN   563 NE2  6583 ASN   282 C   17428   0.803E+00  -0.596E+00  -0.393E-02
GLN   563 NE2  6583 GLY   283 C   17442   0.682E+00  -0.760E+00  -0.104E-01
GLN   563 NE2  6583 THR   284 C   17449   0.909E+00  -0.440E+00  -0.188E-02
GLN   563 HN   6584 LYS    41 O   14737   0.527E+00  -0.436E+00  -0.115E-02
GLN   5631HE2  6590 LYS    41 O   14737   0.550E+00  -0.537E+00  -0.897E-03
GLN   5631HE2  6590 VAL    42 O   14747   0.556E+00  -0.377E+00  -0.844E-03
GLN   5631HE2  6590 GLY   283 O   17443   0.655E+00  -0.334E+00  -0.315E-03
GLN   5632HE2  6591 LYS    41 O   14737   0.640E+00  -0.387E+00  -0.361E-03
GLN   5632HE2  6591 VAL    42 O   14747   0.611E+00  -0.306E+00  -0.476E-03
GLN   5632HE2  6591 GLU   224 OE2 16799   0.856E+00  -0.330E+00  -0.635E-04
GLN   5632HE2  6591 ASN   282 O   17429   0.690E+00  -0.310E+00  -0.232E-03
GLN   5632HE2  6591 GLY   283 O   17443   0.623E+00  -0.371E+00  -0.427E-03
GLN   564 N    6592 LYS    41 C   14736   0.448E+00  -0.107E+01  -0.109E+00
GLN   564 N    6592 LYS    41 O   14737   0.343E+00   0.167E+01  -0.304E+00
GLN   564 N    6592 LYS    41 CB  14738   0.399E+00   0.214E+00  -0.198E+00
GLN   564 N    6592 VAL    42 C   14746   0.625E+00  -0.306E+00  -0.174E-01
GLN   564 C    6594 LYS    41 O   14737   0.486E+00  -0.736E+00  -0.632E-01
GLN   564 O    6595 LYS    41 C   14736   0.721E+00  -0.546E+00  -0.637E-02
GLN   564 CG   6597 LYS    41 CB  14738   0.437E+00   0.874E-02  -0.123E+00
GLN   564 CD   6598 LYS    41 N   14734   0.809E+00  -0.315E+00  -0.377E-02
GLN   564 CD   6598 LYS    41 O   14737   0.677E+00  -0.566E+00  -0.925E-02
GLN   564 OE1  6599 LYS    41 C   14736   0.792E+00  -0.510E+00  -0.363E-02
GLN   564 NE2  6600 ASP    40 C   14724   0.990E+00  -0.305E+00  -0.113E-02
GLN   564 NE2  6600 LYS    41 C   14736   0.833E+00  -0.658E+00  -0.317E-02
GLN   564 HN   6601 LYS    41 N   14734   0.519E+00  -0.351E+00  -0.174E-02
GLN   564 HN   6601 LYS    41 O   14737   0.263E+00  -0.276E+01  -0.600E-01
GLN   564 HN   6601 LYS    41 CB  14738   0.309E+00  -0.332E+00  -0.327E-01
GLN   564 HN   6601 VAL    42 N   14744   0.478E+00  -0.439E+00  -0.281E-02
PHE   565 N    6609 LYS    41 C   14736   0.520E+00  -0.715E+00  -0.501E-01
PHE   565 N    6609 LYS    41 O   14737   0.407E+00   0.102E+01  -0.195E+00
PHE   565 N    6609 VAL    42 C   14746   0.605E+00  -0.315E+00  -0.211E-01
PHE   565 C    6611 LYS    41 O   14737   0.424E+00  -0.135E+01  -0.128E+00
PHE   565 C    6611 VAL    42 N   14744   0.543E+00  -0.593E+00  -0.392E-01
PHE   565 C    6611 VAL    42 O   14747   0.583E+00  -0.456E+00  -0.224E-01
PHE   565 C    6611 PHE    43 N   14760   0.424E+00  -0.890E+00  -0.140E+00
PHE   565 C    6611 PHE    43 O   14763   0.553E+00  -0.642E+00  -0.305E-01
PHE   565 C    6611 ARG    44 NH1 14789   0.863E+00  -0.364E+00  -0.256E-02
PHE   565 C    6611 ARG    44 NH2 14790   0.913E+00  -0.332E+00  -0.182E-02
PHE   565 O    6612 ASP    40 C   14724   0.713E+00  -0.305E+00  -0.680E-02
PHE   565 O    6612 ASP    40 CG  14727   0.908E+00  -0.337E+00  -0.161E-02
PHE   565 O    6612 LYS    41 C   14736   0.400E+00  -0.186E+01  -0.164E+00
PHE   565 O    6612 LYS    41 O   14737   0.309E+00   0.293E+01  -0.240E+00
PHE   565 O    6612 VAL    42 N   14744   0.420E+00   0.102E+01  -0.167E+00
PHE   565 O    6612 VAL    42 CA  14745   0.350E+00   0.191E+00  -0.243E+00
PHE   565 O    6612 VAL    42 C   14746   0.378E+00  -0.134E+01  -0.200E+00
PHE   565 O    6612 VAL    42 CB  14748   0.459E+00  -0.717E+00  -0.966E-01
PHE   565 O    6612 VAL    42 HN  14751   0.517E+00  -0.601E+00  -0.130E-02
PHE   565 O    6612 PHE    43 N   14760   0.344E+00   0.143E+01  -0.305E+00
PHE   565 O    6612 PHE    43 CA  14761   0.447E+00   0.581E-01  -0.111E+00
PHE   565 O    6612 PHE    43 C   14762   0.542E+00  -0.671E+00  -0.341E-01
PHE   565 O    6612 PHE    43 CB  14764   0.430E+00   0.211E+00  -0.134E+00
PHE   565 O    6612 PHE    43 HN  14771   0.282E+00  -0.158E+01  -0.429E-01
PHE   565 O    6612 ARG    44 C   14782   0.893E+00  -0.339E+00  -0.178E-02
PHE   565 O    6612 ARG    44 CZ  14788   0.819E+00  -0.304E+00  -0.299E-02
PHE   565 HN   6620 LYS    41 O   14737   0.312E+00  -0.131E+01  -0.249E-01
PHE   565 HN   6620 VAL    42 N   14744   0.499E+00  -0.308E+00  -0.219E-02
GLY   566 N    6629 LYS    41 C   14736   0.619E+00  -0.490E+00  -0.184E-01
GLY   566 N    6629 VAL    42 C   14746   0.516E+00  -0.452E+00  -0.522E-01
GLY   566 N    6629 PHE    43 N   14760   0.428E+00   0.593E+00  -0.172E+00
GLY   566 N    6629 PHE    43 C   14762   0.536E+00  -0.507E+00  -0.421E-01
GLY   566 N    6629 PHE    43 CB  14764   0.432E+00   0.154E+00  -0.146E+00
GLY   566 N    6629 PHE    43 HN  14771   0.343E+00  -0.670E+00  -0.195E-01
GLY   566 CA   6630 VAL    42 CG1 14749   0.442E+00   0.458E-01  -0.117E+00
GLY   566 CA   6630 PHE    43 N   14760   0.341E+00   0.372E+00  -0.111E+00
GLY   566 CA   6630 PHE    43 CA  14761   0.392E+00   0.208E-01  -0.174E+00
GLY   566 CA   6630 PHE    43 C   14762   0.413E+00  -0.330E+00  -0.135E+00
GLY   566 CA   6630 PHE    43 O   14763   0.346E+00   0.490E+00  -0.236E+00
GLY   566 CA   6630 PHE    43 CB  14764   0.366E+00   0.824E-01  -0.162E+00
GLY   566 CA   6630 PHE    43 HN  14771   0.251E+00  -0.563E+00  -0.673E-01
GLY   566 C    6631 LYS    41 O   14737   0.674E+00  -0.497E+00  -0.952E-02
GLY   566 C    6631 VAL    42 N   14744   0.686E+00  -0.383E+00  -0.100E-01
GLY   566 C    6631 VAL    42 O   14747   0.667E+00  -0.364E+00  -0.101E-01
GLY   566 C    6631 PHE    43 N   14760   0.448E+00  -0.820E+00  -0.109E+00
GLY   566 C    6631 PHE    43 O   14763   0.373E+00  -0.180E+01  -0.206E+00
GLY   566 C    6631 ARG    44 N   14780   0.595E+00  -0.343E+00  -0.231E-01
GLY   566 C    6631 ARG    44 O   14783   0.815E+00  -0.359E+00  -0.308E-02
GLY   566 C    6631 ARG    44 NH1 14789   0.760E+00  -0.481E+00  -0.545E-02
GLY   566 C    6631 ARG    44 NH2 14790   0.766E+00  -0.475E+00  -0.521E-02
GLY   566 C    6631 SER    45 N   14804   0.821E+00  -0.331E+00  -0.346E-02
GLY   566 O    6632 LYS    41 C   14736   0.812E+00  -0.396E+00  -0.313E-02
GLY   566 O    6632 VAL    42 C   14746   0.663E+00  -0.357E+00  -0.105E-01
GLY   566 O    6632 VAL    42 CB  14748   0.664E+00  -0.315E+00  -0.118E-01
GLY   566 O    6632 PHE    43 C   14762   0.593E+00  -0.551E+00  -0.202E-01
GLY   566 O    6632 PHE    43 HN  14771   0.468E+00  -0.407E+00  -0.236E-02
GLY   566 O    6632 ARG    44 C   14782   0.869E+00  -0.356E+00  -0.209E-02
GLY   566 HN   6633 PHE    43 O   14763   0.545E+00  -0.307E+00  -0.948E-03
GLY   566 HA1  6634 PHE    43 O   14763   0.325E+00  -0.403E+00  -0.840E-01
GLY   566 HA2  6635 PHE    43 O   14763   0.300E+00  -0.503E+00  -0.924E-01
ARG   567 N    6636 VAL    42 C   14746   0.542E+00  -0.325E+00  -0.395E-01
ARG   567 N    6636 VAL    42 CG1 14749   0.405E+00   0.133E+00  -0.188E+00
ARG   567 N    6636 PHE    43 N   14760   0.439E+00   0.447E+00  -0.152E+00
ARG   567 N    6636 PHE    43 C   14762   0.418E+00  -0.746E+00  -0.148E+00
ARG   567 N    6636 PHE    43 HN  14771   0.357E+00  -0.485E+00  -0.157E-01
ARG   567 N    6636 ARG    44 C   14782   0.680E+00  -0.328E+00  -0.106E-01
ARG   567 CA   6637 PHE    43 O   14763   0.399E+00   0.340E+00  -0.188E+00
ARG   567 C    6638 LYS    41 O   14737   0.936E+00  -0.349E+00  -0.134E-02
ARG   567 C    6638 VAL    42 N   14744   0.879E+00  -0.308E+00  -0.229E-02
ARG   567 C    6638 VAL    42 O   14747   0.806E+00  -0.321E+00  -0.327E-02
ARG   567 C    6638 PHE    43 N   14760   0.608E+00  -0.508E+00  -0.205E-01
ARG   567 C    6638 PHE    43 O   14763   0.376E+00  -0.221E+01  -0.202E+00
ARG   567 C    6638 ARG    44 N   14780   0.561E+00  -0.492E+00  -0.327E-01
ARG   567 C    6638 ARG    44 O   14783   0.732E+00  -0.546E+00  -0.581E-02
ARG   567 C    6638 ARG    44 NH1 14789   0.713E+00  -0.682E+00  -0.802E-02
ARG   567 C    6638 ARG    44 NH2 14790   0.687E+00  -0.732E+00  -0.996E-02
ARG   567 C    6638 SER    45 N   14804   0.644E+00  -0.657E+00  -0.146E-01
ARG   567 C    6638 SER    45 O   14807   0.778E+00  -0.491E+00  -0.406E-02
ARG   567 C    6638 SER    45 OG  14809   0.921E+00  -0.407E+00  -0.163E-02
ARG   567 C    6638 SER    46 N   14815   0.950E+00  -0.328E+00  -0.144E-02
ARG   567 C    6638 SER    46 O   14818   0.104E+01  -0.310E+00  -0.732E-03
ARG   567 O    6639 LYS    41 C   14736   0.925E+00  -0.363E+00  -0.144E-02
ARG   567 O    6639 VAL    42 C   14746   0.651E+00  -0.421E+00  -0.117E-01
ARG   567 O    6639 VAL    42 CB  14748   0.657E+00  -0.364E+00  -0.124E-01
ARG   567 O    6639 PHE    43 C   14762   0.396E+00  -0.165E+01  -0.172E+00
ARG   567 O    6639 PHE    43 HN  14771   0.500E+00  -0.393E+00  -0.158E-02
ARG   567 O    6639 ARG    44 N   14780   0.447E+00   0.667E+00  -0.123E+00
ARG   567 O    6639 ARG    44 CA  14781   0.406E+00   0.371E+00  -0.175E+00
ARG   567 O    6639 ARG    44 C   14782   0.512E+00  -0.116E+01  -0.473E-01
ARG   567 O    6639 ARG    44 CG  14785   0.417E+00  -0.316E-01  -0.155E+00
ARG   567 O    6639 ARG    44 NE  14787   0.554E+00  -0.617E+00  -0.368E-01
ARG   567 O    6639 ARG    44 CZ  14788   0.618E+00  -0.593E+00  -0.159E-01
ARG   567 O    6639 ARG    44 HN  14791   0.547E+00  -0.321E+00  -0.932E-03
ARG   567 O    6639 ARG    44 HA  14792   0.312E+00  -0.307E+00  -0.917E-01
ARG   567 O    6639 ARG    441HH1 14800   0.648E+00  -0.372E+00  -0.337E-03
ARG   567 O    6639 ARG    441HH2 14802   0.669E+00  -0.348E+00  -0.277E-03
ARG   567 O    6639 SER    45 C   14806   0.721E+00  -0.372E+00  -0.640E-02
ARG   567 O    6639 SER    45 HN  14810   0.469E+00  -0.677E+00  -0.233E-02
ARG   567 O    6639 VAL    47 CB  14830   0.705E+00  -0.317E+00  -0.819E-02
ARG   567 CB   6640 VAL    42 CG1 14749   0.444E+00   0.130E-01  -0.115E+00
ARG   567 CG   6641 PHE    43 O   14763   0.449E+00  -0.231E-01  -0.109E+00
ARG   567 CG   6641 ARG    44 NE  14787   0.431E+00   0.234E-01  -0.148E+00
ARG   567 CG   6641 ARG    44 CZ  14788   0.443E+00   0.266E-01  -0.103E+00
ARG   567 CG   6641 ARG    44 NH2 14790   0.428E+00  -0.350E-01  -0.151E+00
ARG   567 CD   6642 VAL    42 CG1 14749   0.376E+00  -0.679E-01  -0.176E+00
ARG   567 CD   6642 ARG    44 NE  14787   0.454E+00   0.216E+00  -0.116E+00
ARG   567 CD   6642 ARG    44 CZ  14788   0.436E+00   0.291E+00  -0.110E+00
ARG   567 CD   6642 ARG    44 NH2 14790   0.377E+00  -0.514E+00  -0.221E+00
ARG   567 NE   6643 ASP    40 OD1 14728   0.902E+00  -0.306E+00  -0.204E-02
ARG   567 NE   6643 ASP    40 OD2 14729   0.750E+00  -0.420E+00  -0.614E-02
ARG   567 NE   6643 LYS    41 O   14737   0.772E+00  -0.308E+00  -0.518E-02
ARG   567 NE   6643 VAL    42 N   14744   0.663E+00  -0.329E+00  -0.151E-01
ARG   567 NE   6643 VAL    42 CB  14748   0.456E+00   0.667E+00  -0.113E+00
ARG   567 NE   6643 VAL    42 CG1 14749   0.372E+00  -0.257E+00  -0.221E+00
ARG   567 NE   6643 VAL    42 CG2 14750   0.410E+00  -0.199E+00  -0.180E+00
ARG   567 NE   6643 PHE    43 N   14760   0.628E+00  -0.302E+00  -0.207E-01
ARG   567 NE   6643 PHE    43 O   14763   0.612E+00  -0.436E+00  -0.206E-01
ARG   567 NE   6643 ARG    44 NH1 14789   0.584E+00  -0.653E+00  -0.319E-01
ARG   567 NE   6643 ARG    44 NH2 14790   0.453E+00  -0.118E+01  -0.130E+00
ARG   567 CZ   6644 ASP    40 OD1 14728   0.850E+00  -0.410E+00  -0.239E-02
ARG   567 CZ   6644 ASP    40 OD2 14729   0.708E+00  -0.570E+00  -0.712E-02
ARG   567 CZ   6644 LYS    41 O   14737   0.811E+00  -0.343E+00  -0.315E-02
ARG   567 CZ   6644 VAL    42 N   14744   0.700E+00  -0.359E+00  -0.893E-02
ARG   567 CZ   6644 VAL    42 CG2 14750   0.429E+00  -0.217E+00  -0.118E+00
ARG   567 CZ   6644 PHE    43 O   14763   0.737E+00  -0.367E+00  -0.558E-02
ARG   567 CZ   6644 ARG    44 NH1 14789   0.653E+00  -0.629E+00  -0.135E-01
ARG   567 CZ   6644 ARG    44 NH2 14790   0.501E+00  -0.113E+01  -0.616E-01
ARG   567 CZ   6644 SER   967 OG  26360   0.830E+00  -0.374E+00  -0.303E-02
ARG   567 CZ   6644 SER   975 OG  26463   0.941E+00  -0.305E+00  -0.144E-02
ARG   567 NH1  6645 ASP    40 CG  14727   0.763E+00  -0.613E+00  -0.534E-02
ARG   567 NH1  6645 LYS    41 C   14736   0.882E+00  -0.464E+00  -0.224E-02
ARG   567 NH1  6645 VAL    42 C   14746   0.823E+00  -0.322E+00  -0.341E-02
ARG   567 NH1  6645 VAL    42 CB  14748   0.593E+00  -0.536E+00  -0.267E-01
ARG   567 NH1  6645 VAL    42 HN  14751   0.783E+00  -0.346E+00  -0.148E-03
ARG   567 NH1  6645 PHE    43 C   14762   0.903E+00  -0.338E+00  -0.195E-02
ARG   567 NH1  6645 ARG    44 NE  14787   0.656E+00  -0.512E+00  -0.161E-01
ARG   567 NH1  6645 ARG    44 CZ  14788   0.598E+00  -0.754E+00  -0.224E-01
ARG   567 NH1  6645 ARG    441HH1 14800   0.763E+00  -0.322E+00  -0.172E-03
ARG   567 NH1  6645 ARG    442HH1 14801   0.663E+00  -0.421E+00  -0.401E-03
ARG   567 NH1  6645 ARG    441HH2 14802   0.448E+00  -0.102E+01  -0.417E-02
ARG   567 NH1  6645 ARG    442HH2 14803   0.471E+00  -0.902E+00  -0.309E-02
ARG   567 NH1  6645 LYS   964 C   26299   0.101E+01  -0.376E+00  -0.993E-03
ARG   567 NH1  6645 LEU   966 C   26338   0.961E+00  -0.321E+00  -0.134E-02
ARG   567 NH1  6645 SER   967 C   26357   0.887E+00  -0.307E+00  -0.218E-02
ARG   567 NH1  6645 SER   967 HG  26365   0.767E+00  -0.363E+00  -0.167E-03
ARG   567 NH2  6646 ASP    40 CG  14727   0.750E+00  -0.632E+00  -0.590E-02
ARG   567 NH2  6646 LYS    41 C   14736   0.753E+00  -0.611E+00  -0.578E-02
ARG   567 NH2  6646 VAL    42 C   14746   0.739E+00  -0.390E+00  -0.644E-02
ARG   567 NH2  6646 VAL    42 CB  14748   0.536E+00  -0.671E+00  -0.474E-01
ARG   567 NH2  6646 VAL    42 CG2 14750   0.432E+00   0.257E+00  -0.146E+00
ARG   567 NH2  6646 VAL    42 HN  14751   0.700E+00  -0.426E+00  -0.289E-03
ARG   567 NH2  6646 PHE    43 C   14762   0.863E+00  -0.364E+00  -0.255E-02
ARG   567 NH2  6646 ARG    44 NE  14787   0.759E+00  -0.386E+00  -0.674E-02
ARG   567 NH2  6646 ARG    44 CZ  14788   0.690E+00  -0.563E+00  -0.973E-02
ARG   567 NH2  6646 ARG    442HH1 14801   0.706E+00  -0.372E+00  -0.274E-03
ARG   567 NH2  6646 ARG    441HH2 14802   0.593E+00  -0.531E+00  -0.782E-03
ARG   567 NH2  6646 ARG    442HH2 14803   0.569E+00  -0.580E+00  -0.996E-03
ARG   567 HN   6647 PHE    43 N   14760   0.361E+00  -0.580E+00  -0.147E-01
ARG   567 HN   6647 PHE    43 O   14763   0.212E+00  -0.367E+01  -0.716E-01
ARG   567 HN   6647 ARG    44 NH1 14789   0.590E+00  -0.321E+00  -0.804E-03
ARG   5671HH1  6656 ASP    40 OD2 14729   0.716E+00  -0.385E+00  -0.184E-03
ARG   5671HH1  6656 ARG    44 NH1 14789   0.642E+00  -0.449E+00  -0.485E-03
ARG   5671HH1  6656 ARG    44 NH2 14790   0.440E+00  -0.107E+01  -0.465E-02
ARG   5671HH1  6656 SER   967 OG  26360   0.669E+00  -0.386E+00  -0.325E-03
ARG   5672HH1  6657 ASP    40 OD2 14729   0.688E+00  -0.416E+00  -0.235E-03
ARG   5672HH1  6657 ARG    44 NH1 14789   0.747E+00  -0.334E+00  -0.196E-03
ARG   5672HH1  6657 ARG    44 NH2 14790   0.557E+00  -0.609E+00  -0.113E-02
ARG   5672HH1  6657 SER   967 OG  26360   0.671E+00  -0.383E+00  -0.319E-03
ARG   5671HH2  6658 ASP    40 OD2 14729   0.755E+00  -0.349E+00  -0.134E-03
ARG   5671HH2  6658 LYS    41 O   14737   0.702E+00  -0.309E+00  -0.208E-03
ARG   5671HH2  6658 ARG    44 NH1 14789   0.745E+00  -0.336E+00  -0.198E-03
ARG   5671HH2  6658 ARG    44 NH2 14790   0.641E+00  -0.450E+00  -0.489E-03
ARG   5672HH2  6659 ASP    40 OD1 14728   0.810E+00  -0.307E+00  -0.880E-04
ARG   5672HH2  6659 ASP    40 OD2 14729   0.711E+00  -0.390E+00  -0.192E-03
ARG   5672HH2  6659 ARG    44 NH2 14790   0.659E+00  -0.426E+00  -0.415E-03
ASP   568 N    6660 PHE    43 C   14762   0.618E+00  -0.555E+00  -0.186E-01
ASP   568 N    6660 ARG    44 C   14782   0.709E+00  -0.561E+00  -0.827E-02
ASP   568 N    6660 ARG    44 NE  14787   0.658E+00  -0.414E+00  -0.158E-01
ASP   568 N    6660 ARG    44 CZ  14788   0.728E+00  -0.413E+00  -0.704E-02
ASP   568 N    6660 SER    45 HN  14810   0.619E+00  -0.347E+00  -0.601E-03
ASP   568 C    6662 PHE    43 O   14763   0.651E+00  -0.366E+00  -0.117E-01
ASP   568 C    6662 ARG    44 NH1 14789   0.845E+00  -0.305E+00  -0.290E-02
ASP   568 C    6662 ARG    44 NH2 14790   0.781E+00  -0.350E+00  -0.466E-02
ASP   568 C    6662 SER    45 N   14804   0.692E+00  -0.346E+00  -0.954E-02
ASP   568 C    6662 SER    45 O   14807   0.699E+00  -0.364E+00  -0.767E-02
ASP   568 C    6662 GLN   853 NE2 24632   0.948E+00  -0.326E+00  -0.146E-02
ASP   568 C    6662 ASN   960 ND2 26241   0.910E+00  -0.308E+00  -0.186E-02
ASP   568 O    6663 PHE    43 C   14762   0.765E+00  -0.328E+00  -0.449E-02
ASP   568 O    6663 ARG    44 C   14782   0.705E+00  -0.509E+00  -0.729E-02
ASP   568 O    6663 ARG    44 NE  14787   0.628E+00  -0.409E+00  -0.177E-01
ASP   568 O    6663 ARG    44 CZ  14788   0.743E+00  -0.357E+00  -0.535E-02
ASP   568 O    6663 SER    45 C   14806   0.711E+00  -0.331E+00  -0.693E-02
ASP   568 O    6663 SER    45 HN  14810   0.544E+00  -0.415E+00  -0.962E-03
ASP   568 O    6663 VAL    47 C   14828   0.717E+00  -0.302E+00  -0.662E-02
ASP   568 O    6663 VAL    47 CB  14830   0.483E+00  -0.625E+00  -0.732E-01
ASP   568 O    6663 VAL    47 CG2 14832   0.451E+00   0.169E+00  -0.106E+00
ASP   568 O    6663 LEU    48 C   14844   0.813E+00  -0.307E+00  -0.310E-02
ASP   568 O    6663 ASN   960 CG  26239   0.828E+00  -0.304E+00  -0.280E-02
ASP   568 CG   6665 PHE    43 O   14763   0.615E+00  -0.691E+00  -0.163E-01
ASP   568 CG   6665 ARG    44 O   14783   0.774E+00  -0.503E+00  -0.417E-02
ASP   568 CG   6665 ARG    44 NH1 14789   0.102E+01  -0.382E+00  -0.944E-03
ASP   568 CG   6665 ARG    44 NH2 14790   0.102E+01  -0.382E+00  -0.942E-03
ASP   568 CG   6665 SER    45 N   14804   0.622E+00  -0.721E+00  -0.179E-01
ASP   568 CG   6665 SER    45 O   14807   0.629E+00  -0.756E+00  -0.143E-01
ASP   568 CG   6665 SER    45 OG  14809   0.760E+00  -0.576E+00  -0.515E-02
ASP   568 CG   6665 SER    46 N   14815   0.844E+00  -0.405E+00  -0.293E-02
ASP   568 CG   6665 SER    46 O   14818   0.889E+00  -0.399E+00  -0.183E-02
ASP   568 CG   6665 SER    46 OG  14820   0.949E+00  -0.396E+00  -0.136E-02
ASP   568 CG   6665 VAL    47 N   14826   0.873E+00  -0.318E+00  -0.239E-02
ASP   568 CG   6665 GLU   281 O   17419   0.990E+00  -0.345E+00  -0.959E-03
ASP   568 CG   6665 GLN   853 OE1 24631   0.783E+00  -0.536E+00  -0.391E-02
ASP   568 CG   6665 GLN   853 NE2 24632   0.827E+00  -0.684E+00  -0.330E-02
ASP   568 CG   6665 LYS   854 O   24645   0.104E+01  -0.306E+00  -0.724E-03
ASP   568 OD1  6666 PHE    43 C   14762   0.591E+00  -0.798E+00  -0.207E-01
ASP   568 OD1  6666 ARG    44 C   14782   0.580E+00  -0.111E+01  -0.230E-01
ASP   568 OD1  6666 ARG    44 NE  14787   0.814E+00  -0.363E+00  -0.377E-02
ASP   568 OD1  6666 ARG    44 CZ  14788   0.897E+00  -0.376E+00  -0.173E-02
ASP   568 OD1  6666 SER    45 C   14806   0.666E+00  -0.549E+00  -0.102E-01
ASP   568 OD1  6666 SER    45 HN  14810   0.483E+00  -0.798E+00  -0.196E-02
ASP   568 OD1  6666 SER    45 HG  14814   0.713E+00  -0.443E+00  -0.189E-03
ASP   568 OD1  6666 SER    46 C   14817   0.865E+00  -0.340E+00  -0.215E-02
ASP   568 OD1  6666 VAL    47 CB  14830   0.735E+00  -0.370E+00  -0.639E-02
ASP   568 OD1  6666 VAL    47 HN  14833   0.851E+00  -0.318E+00  -0.657E-04
ASP   568 OD1  6666 GLN   853 CD  24630   0.962E+00  -0.397E+00  -0.114E-02
ASP   568 OD2  6667 PHE    43 C   14762   0.806E+00  -0.435E+00  -0.327E-02
ASP   568 OD2  6667 ARG    44 C   14782   0.746E+00  -0.666E+00  -0.521E-02
ASP   568 OD2  6667 SER    45 C   14806   0.735E+00  -0.453E+00  -0.568E-02
ASP   568 OD2  6667 SER    45 HN  14810   0.614E+00  -0.463E+00  -0.465E-03
ASP   568 OD2  6667 SER    45 HG  14814   0.748E+00  -0.405E+00  -0.142E-03
ASP   568 OD2  6667 SER    46 C   14817   0.898E+00  -0.320E+00  -0.172E-02
ASP   568 OD2  6667 VAL    47 CB  14830   0.797E+00  -0.320E+00  -0.395E-02
ASP   568 OD2  6667 GLN   853 CD  24630   0.759E+00  -0.591E+00  -0.471E-02
ASP   568 OD2  6667 GLN   8531HE2 24640   0.819E+00  -0.315E+00  -0.825E-04
ASP   568 OD2  6667 GLN   8532HE2 24641   0.678E+00  -0.447E+00  -0.257E-03
ASP   568 HN   6668 PHE    43 O   14763   0.578E+00  -0.340E+00  -0.667E-03
ILE   569 N    6672 ARG    44 C   14782   0.861E+00  -0.320E+00  -0.260E-02
ILE   569 N    6672 ARG    44 NE  14787   0.691E+00  -0.303E+00  -0.118E-01
ILE   569 C    6674 ARG    44 NH1 14789   0.947E+00  -0.326E+00  -0.147E-02
ILE   569 C    6674 ARG    44 NH2 14790   0.796E+00  -0.434E+00  -0.415E-02
ILE   569 C    6674 GLN   853 NE2 24632   0.104E+01  -0.364E+00  -0.830E-03
ILE   569 C    6674 ASN   960 O   26237   0.714E+00  -0.405E+00  -0.677E-02
ILE   569 C    6674 ASN   960 OD1 26240   0.591E+00  -0.598E+00  -0.206E-01
ILE   569 C    6674 ASN   960 ND2 26241   0.739E+00  -0.566E+00  -0.646E-02
ILE   569 C    6674 VAL   963 O   26284   0.677E+00  -0.347E+00  -0.928E-02
ILE   569 C    6674 LYS   964 N   26297   0.660E+00  -0.392E+00  -0.126E-01
ILE   569 C    6674 LYS   964 O   26300   0.787E+00  -0.363E+00  -0.377E-02
ILE   569 C    6674 SER   967 OG  26360   0.803E+00  -0.399E+00  -0.371E-02
ILE   569 O    6675 ARG    44 CZ  14788   0.911E+00  -0.311E+00  -0.158E-02
ILE   569 O    6675 GLN   853 CD  24630   0.977E+00  -0.330E+00  -0.104E-02
ILE   569 O    6675 LYS   854 C   24644   0.895E+00  -0.410E+00  -0.175E-02
ILE   569 O    6675 ASN   856 CG  24689   0.923E+00  -0.314E+00  -0.145E-02
ILE   569 O    6675 ASN   960 C   26236   0.827E+00  -0.398E+00  -0.282E-02
ILE   569 O    6675 ASN   960 CG  26239   0.751E+00  -0.447E+00  -0.501E-02
ILE   569 O    6675 LEU   962 C   26264   0.912E+00  -0.315E+00  -0.157E-02
ILE   569 O    6675 VAL   963 C   26283   0.645E+00  -0.460E+00  -0.123E-01
ILE   569 O    6675 VAL   963 CB  26285   0.580E+00  -0.508E+00  -0.260E-01
ILE   569 O    6675 VAL   963 CG1 26286   0.455E+00   0.204E+00  -0.101E+00
ILE   569 O    6675 LYS   964 C   26299   0.779E+00  -0.519E+00  -0.401E-02
ILE   569 O    6675 LEU   966 C   26338   0.932E+00  -0.304E+00  -0.137E-02
ILE   569 O    6675 SER   967 HG  26365   0.783E+00  -0.316E+00  -0.108E-03
ILE   569 CB   6676 ASN   960 OD1 26240   0.445E+00  -0.126E+00  -0.113E+00
ILE   569 CG1  6677 ASN   960 CG  26239   0.431E+00   0.539E-01  -0.115E+00
ILE   569 CD1  6679 ASN   960 OD1 26240   0.377E+00   0.316E+00  -0.226E+00
ILE   569 CD1  6679 ASN   960 ND2 26241   0.463E+00   0.277E+00  -0.105E+00
ALA   570 N    6691 ASN   960 CG  26239   0.691E+00  -0.342E+00  -0.964E-02
ALA   570 N    6691 VAL   963 C   26283   0.635E+00  -0.310E+00  -0.158E-01
ALA   570 N    6691 LYS   964 C   26299   0.688E+00  -0.428E+00  -0.984E-02
ALA   570 N    6691 LYS   964 HZ3 26318   0.496E+00  -0.355E+00  -0.228E-02
ALA   570 CA   6692 LYS   964 CG  26302   0.441E+00  -0.365E-02  -0.118E+00
ALA   570 C    6693 ARG    44 NH1 14789   0.983E+00  -0.308E+00  -0.117E-02
ALA   570 C    6693 ARG    44 NH2 14790   0.791E+00  -0.440E+00  -0.432E-02
ALA   570 C    6693 ASN   856 ND2 24691   0.929E+00  -0.383E+00  -0.165E-02
ALA   570 C    6693 ASN   960 O   26237   0.774E+00  -0.349E+00  -0.418E-02
ALA   570 C    6693 ASN   960 OD1 26240   0.785E+00  -0.342E+00  -0.384E-02
ALA   570 C    6693 ASN   960 ND2 26241   0.898E+00  -0.405E+00  -0.202E-02
ALA   570 C    6693 LEU   962 O   26265   0.875E+00  -0.301E+00  -0.201E-02
ALA   570 C    6693 VAL   963 O   26284   0.540E+00  -0.562E+00  -0.348E-01
ALA   570 C    6693 LYS   964 N   26297   0.597E+00  -0.484E+00  -0.227E-01
ALA   570 C    6693 LYS   964 O   26300   0.601E+00  -0.618E+00  -0.188E-01
ALA   570 C    6693 LEU   966 O   26339   0.783E+00  -0.364E+00  -0.390E-02
ALA   570 C    6693 SER   967 N   26355   0.637E+00  -0.525E+00  -0.156E-01
ALA   570 C    6693 SER   967 O   26358   0.845E+00  -0.332E+00  -0.247E-02
ALA   570 C    6693 SER   967 OG  26360   0.558E+00  -0.825E+00  -0.317E-01
ALA   570 C    6693 SER   968 N   26366   0.855E+00  -0.303E+00  -0.270E-02
ALA   570 C    6693 SER   975 OG  26463   0.944E+00  -0.306E+00  -0.141E-02
ALA   570 O    6694 ASN   856 CG  24689   0.827E+00  -0.337E+00  -0.282E-02
ALA   570 O    6694 ASN   960 C   26236   0.888E+00  -0.316E+00  -0.184E-02
ALA   570 O    6694 LEU   962 C   26264   0.832E+00  -0.327E+00  -0.271E-02
ALA   570 O    6694 VAL   963 C   26283   0.535E+00  -0.617E+00  -0.368E-01
ALA   570 O    6694 VAL   963 CB  26285   0.584E+00  -0.449E+00  -0.251E-01
ALA   570 O    6694 VAL   963 CG1 26286   0.449E+00   0.189E+00  -0.109E+00
ALA   570 O    6694 LYS   964 C   26299   0.604E+00  -0.766E+00  -0.182E-01
ALA   570 O    6694 LEU   966 C   26338   0.640E+00  -0.537E+00  -0.130E-01
ALA   570 O    6694 SER   967 C   26357   0.765E+00  -0.320E+00  -0.449E-02
ALA   570 O    6694 SER   967 HN  26361   0.551E+00  -0.445E+00  -0.886E-03
ALA   570 O    6694 SER   967 HG  26365   0.538E+00  -0.607E+00  -0.102E-02
ALA   570 CB   6695 VAL   963 C   26283   0.394E+00  -0.542E+00  -0.152E+00
ALA   570 CB   6695 VAL   963 O   26284   0.392E+00   0.498E+00  -0.200E+00
ALA   570 CB   6695 VAL   963 CB  26285   0.445E+00  -0.352E+00  -0.114E+00
ALA   570 CB   6695 VAL   963 CG1 26286   0.359E+00   0.140E+00  -0.143E+00
ALA   570 CB   6695 LYS   964 N   26297   0.374E+00   0.606E+00  -0.221E+00
ALA   570 CB   6695 LYS   964 CA  26298   0.352E+00   0.642E-01  -0.107E+00
ALA   570 CB   6695 LYS   964 C   26299   0.464E+00  -0.581E+00  -0.823E-01
ALA   570 CB   6695 LYS   964 CB  26301   0.417E+00   0.113E+00  -0.147E+00
ALA   570 CB   6695 LYS   964 CG  26302   0.363E+00  -0.499E-01  -0.156E+00
ALA   570 HN   6696 ARG    44 NH2 14790   0.676E+00  -0.304E+00  -0.356E-03
ALA   570 HN   6696 ASN   960 OD1 26240   0.595E+00  -0.304E+00  -0.559E-03
ALA   570 HN   6696 ASN   960 ND2 26241   0.686E+00  -0.338E+00  -0.327E-03
ALA   570 HB1  6698 VAL   963 O   26284   0.316E+00  -0.302E+00  -0.932E-01
ASP   571 N    6701 ARG    44 NE  14787   0.740E+00  -0.329E+00  -0.786E-02
ASP   571 N    6701 ARG    44 CZ  14788   0.758E+00  -0.383E+00  -0.555E-02
ASP   571 N    6701 ARG    441HH2 14802   0.601E+00  -0.420E+00  -0.723E-03
ASP   571 N    6701 VAL   963 C   26283   0.720E+00  -0.334E+00  -0.757E-02
ASP   571 N    6701 LYS   964 C   26299   0.734E+00  -0.521E+00  -0.673E-02
ASP   571 N    6701 LEU   966 C   26338   0.783E+00  -0.366E+00  -0.459E-02
ASP   571 N    6701 SER   967 HG  26365   0.601E+00  -0.478E+00  -0.717E-03
ASP   571 C    6703 ARG    44 NH2 14790   0.818E+00  -0.322E+00  -0.353E-02
ASP   571 C    6703 ASN   856 ND2 24691   0.897E+00  -0.315E+00  -0.204E-02
ASP   571 C    6703 SER   967 OG  26360   0.751E+00  -0.350E+00  -0.554E-02
ASP   571 CB   6705 SER   967 CB  26359   0.456E+00  -0.257E-01  -0.101E+00
ASP   571 CG   6706 ASP    40 OD2 14729   0.102E+01  -0.404E+00  -0.784E-03
ASP   571 CG   6706 ARG    44 NH1 14789   0.102E+01  -0.382E+00  -0.940E-03
ASP   571 CG   6706 ARG    44 NH2 14790   0.832E+00  -0.526E+00  -0.318E-02
ASP   571 CG   6706 ASN   856 ND2 24691   0.984E+00  -0.459E+00  -0.117E-02
ASP   571 CG   6706 VAL   963 O   26284   0.810E+00  -0.325E+00  -0.317E-02
ASP   571 CG   6706 LYS   964 O   26300   0.796E+00  -0.466E+00  -0.354E-02
ASP   571 CG   6706 GLN   965 O   26322   0.966E+00  -0.341E+00  -0.111E-02
ASP   571 CG   6706 LEU   966 O   26339   0.705E+00  -0.578E+00  -0.727E-02
ASP   571 CG   6706 SER   967 N   26355   0.651E+00  -0.656E+00  -0.137E-01
ASP   571 CG   6706 SER   967 O   26358   0.730E+00  -0.563E+00  -0.590E-02
ASP   571 CG   6706 SER   967 OG  26360   0.613E+00  -0.880E+00  -0.184E-01
ASP   571 CG   6706 SER   968 N   26366   0.836E+00  -0.412E+00  -0.310E-02
ASP   571 CG   6706 SER   968 O   26369   0.988E+00  -0.339E+00  -0.970E-03
ASP   571 CG   6706 ASN   969 OD1 26383   0.963E+00  -0.319E+00  -0.113E-02
ASP   571 CG   6706 SER   974 OG  26452   0.975E+00  -0.381E+00  -0.116E-02
ASP   571 CG   6706 SER   975 N   26458   0.936E+00  -0.342E+00  -0.157E-02
ASP   571 CG   6706 SER   975 O   26461   0.806E+00  -0.470E+00  -0.327E-02
ASP   571 CG   6706 SER   975 OG  26463   0.663E+00  -0.749E+00  -0.116E-01
ASP   571 CG   6706 VAL   976 N   26469   0.816E+00  -0.357E+00  -0.357E-02
ASP   571 CG   6706 ARG  1000 NH2 26859   0.880E+00  -0.479E+00  -0.227E-02
ASP   571 OD1  6707 ASP    40 CG  14727   0.101E+01  -0.411E+00  -0.838E-03
ASP   571 OD1  6707 LYS    41 C   14736   0.105E+01  -0.380E+00  -0.683E-03
ASP   571 OD1  6707 VAL    42 CB  14748   0.813E+00  -0.309E+00  -0.350E-02
ASP   571 OD1  6707 ARG    44 CZ  14788   0.879E+00  -0.388E+00  -0.195E-02
ASP   571 OD1  6707 ARG    441HH2 14802   0.739E+00  -0.363E+00  -0.153E-03
ASP   571 OD1  6707 ARG    442HH2 14803   0.774E+00  -0.333E+00  -0.116E-03
ASP   571 OD1  6707 LYS   964 C   26299   0.988E+00  -0.415E+00  -0.972E-03
ASP   571 OD1  6707 LEU   966 C   26338   0.826E+00  -0.436E+00  -0.283E-02
ASP   571 OD1  6707 SER   967 C   26357   0.835E+00  -0.361E+00  -0.266E-02
ASP   571 OD1  6707 SER   967 HG  26365   0.763E+00  -0.391E+00  -0.127E-03
ASP   571 OD1  6707 SER   975 C   26460   0.904E+00  -0.317E+00  -0.165E-02
ASP   571 OD1  6707 SER   975 HG  26468   0.780E+00  -0.375E+00  -0.110E-03
ASP   571 OD1  6707 VAL   976 CB  26473   0.776E+00  -0.336E+00  -0.465E-02
ASP   571 OD2  6708 ASN   856 CG  24689   0.103E+01  -0.314E+00  -0.753E-03
ASP   571 OD2  6708 LYS   964 C   26299   0.868E+00  -0.507E+00  -0.210E-02
ASP   571 OD2  6708 LEU   966 C   26338   0.632E+00  -0.725E+00  -0.140E-01
ASP   571 OD2  6708 SER   967 C   26357   0.654E+00  -0.569E+00  -0.114E-01
ASP   571 OD2  6708 SER   967 CB  26359   0.476E+00  -0.351E+00  -0.793E-01
ASP   571 OD2  6708 SER   967 HN  26361   0.637E+00  -0.429E+00  -0.373E-03
ASP   571 OD2  6708 SER   967 HA  26362   0.475E+00  -0.341E+00  -0.125E-01
ASP   571 OD2  6708 SER   967 HG  26365   0.636E+00  -0.557E+00  -0.377E-03
ASP   571 OD2  6708 SER   968 C   26368   0.922E+00  -0.307E+00  -0.147E-02
ASP   571 OD2  6708 ASN   969 CG  26382   0.100E+01  -0.327E+00  -0.896E-03
ASP   571 OD2  6708 SER   974 HG  26457   0.806E+00  -0.354E+00  -0.908E-04
ASP   571 OD2  6708 SER   975 C   26460   0.696E+00  -0.503E+00  -0.788E-02
ASP   571 OD2  6708 SER   975 HG  26468   0.607E+00  -0.614E+00  -0.499E-03
ASP   571 OD2  6708 VAL   976 C   26471   0.819E+00  -0.345E+00  -0.299E-02
ASP   571 OD2  6708 VAL   976 CB  26473   0.607E+00  -0.543E+00  -0.200E-01
ASP   571 OD2  6708 VAL   976 HN  26476   0.729E+00  -0.419E+00  -0.166E-03
ASP   571 OD2  6708 ARG  1000 CZ  26857   0.900E+00  -0.373E+00  -0.169E-02
ASP   571 OD2  6708 ARG  10001HH2 26871   0.731E+00  -0.370E+00  -0.163E-03
ASP   571 OD2  6708 ARG  10002HH2 26872   0.741E+00  -0.361E+00  -0.151E-03
ASP   571 HN   6709 ARG    44 NH2 14790   0.595E+00  -0.432E+00  -0.768E-03
ASP   571 HN   6709 SER   967 OG  26360   0.634E+00  -0.352E+00  -0.447E-03
THR   572 C    6715 PHE    43 O   14763   0.807E+00  -0.308E+00  -0.325E-02
THR   572 C    6715 ARG    44 NH2 14790   0.951E+00  -0.318E+00  -0.143E-02
THR   572 C    6715 GLN   853 NE2 24632   0.104E+01  -0.361E+00  -0.856E-03
THR   572 C    6715 ASN   856 ND2 24691   0.924E+00  -0.380E+00  -0.170E-02
THR   572 O    6716 PHE    43 C   14762   0.844E+00  -0.304E+00  -0.250E-02
THR   572 O    6716 ARG    44 C   14782   0.101E+01  -0.307E+00  -0.868E-03
THR   572 O    6716 LYS   854 C   24644   0.997E+00  -0.309E+00  -0.920E-03
THR   572 CB   6717 PHE   855 CD2 24671   0.417E+00  -0.898E-01  -0.130E+00
THR   572 CB   6717 PHE   855 CE2 24673   0.439E+00  -0.150E+00  -0.107E+00
THR   572 OG1  6718 GLN   853 CD  24630   0.884E+00  -0.374E+00  -0.208E-02
THR   572 OG1  6718 LYS   854 C   24644   0.811E+00  -0.469E+00  -0.349E-02
THR   572 OG1  6718 PHE   855 C   24666   0.816E+00  -0.351E+00  -0.336E-02
THR   572 OG1  6718 ASN   856 CG  24689   0.866E+00  -0.339E+00  -0.236E-02
THR   572 OG1  6718 ASN   960 CG  26239   0.923E+00  -0.305E+00  -0.161E-02
THR   572 OG1  6718 VAL   963 CB  26285   0.697E+00  -0.338E+00  -0.971E-02
THR   572 OG1  6718 LYS   964 C   26299   0.959E+00  -0.357E+00  -0.128E-02
THR   572 CG2  6719 PHE   855 CB  24668   0.421E+00   0.774E-01  -0.142E+00
THR   572 CG2  6719 PHE   855 CG  24669   0.398E+00  -0.191E-01  -0.150E+00
THR   572 CG2  6719 PHE   855 CD1 24670   0.429E+00   0.620E-01  -0.117E+00
THR   572 CG2  6719 PHE   855 CD2 24671   0.415E+00   0.673E-01  -0.132E+00
THR   572 CG2  6719 VAL   963 CG1 26286   0.430E+00   0.668E-01  -0.131E+00
THR   572 HG1  6723 GLN   853 NE2 24632   0.937E+00  -0.304E+00  -0.504E-04
THR   573 C    6729 PHE    43 O   14763   0.795E+00  -0.317E+00  -0.357E-02
THR   573 O    6730 PHE   855 CE2 24673   0.419E+00   0.390E+00  -0.135E+00
THR   573 O    6730 PHE   855 HE2 24682   0.349E+00  -0.501E+00  -0.693E-01
THR   573 O    6730 PHE   855 HZ  24683   0.408E+00  -0.306E+00  -0.327E-01
ASP   574 N    6741 PHE    43 C   14762   0.814E+00  -0.327E+00  -0.362E-02
ASP   574 N    6741 ARG    44 C   14782   0.101E+01  -0.308E+00  -0.985E-03
ASP   574 CG   6746 PHE    43 O   14763   0.782E+00  -0.433E+00  -0.391E-02
ASP   574 CG   6746 ARG    44 O   14783   0.101E+01  -0.325E+00  -0.840E-03
ASP   574 CG   6746 SER    45 N   14804   0.937E+00  -0.342E+00  -0.156E-02
ASP   574 CG   6746 SER    45 O   14807   0.100E+01  -0.333E+00  -0.899E-03
ASP   574 CG   6746 SER    45 OG  14809   0.100E+01  -0.367E+00  -0.997E-03
ASP   574 CG   6746 GLN   853 OE1 24631   0.935E+00  -0.398E+00  -0.135E-02
ASP   574 CG   6746 GLN   853 NE2 24632   0.882E+00  -0.614E+00  -0.224E-02
ASP   574 OD1  6747 PHE    43 C   14762   0.890E+00  -0.369E+00  -0.182E-02
ASP   574 OD1  6747 ARG    44 C   14782   0.973E+00  -0.427E+00  -0.106E-02
ASP   574 OD1  6747 GLN   853 CD  24630   0.105E+01  -0.350E+00  -0.679E-03
ASP   574 OD2  6748 PHE    43 C   14762   0.948E+00  -0.334E+00  -0.124E-02
ASP   574 OD2  6748 ARG    44 C   14782   0.993E+00  -0.414E+00  -0.939E-03
ASP   574 OD2  6748 GLN   853 CD  24630   0.834E+00  -0.500E+00  -0.267E-02
ASP   574 OD2  6748 GLN   8531HE2 24640   0.805E+00  -0.324E+00  -0.914E-04
ASP   574 OD2  6748 GLN   8532HE2 24641   0.673E+00  -0.453E+00  -0.267E-03
ASP   574 OD2  6748 LYS   854 C   24644   0.104E+01  -0.384E+00  -0.708E-03
ASP   574 HN   6749 PHE    43 O   14763   0.610E+00  -0.303E+00  -0.485E-03
ALA   575 C    6755 PHE    43 O   14763   0.794E+00  -0.322E+00  -0.358E-02
ALA   575 O    6756 LYS    41 C   14736   0.876E+00  -0.380E+00  -0.200E-02
ALA   575 O    6756 PHE    43 C   14762   0.753E+00  -0.373E+00  -0.491E-02
ALA   575 O    6756 ARG    44 C   14782   0.102E+01  -0.301E+00  -0.781E-03
ARG   577 C    6781 LYS    41 O   14737   0.966E+00  -0.333E+00  -0.111E-02
ARG   577 O    6782 LYS    41 C   14736   0.101E+01  -0.315E+00  -0.827E-03
ARG   577 NE   6786 LYS    41 O   14737   0.781E+00  -0.301E+00  -0.483E-02
ARG   577 CZ   6787 LYS    41 O   14737   0.776E+00  -0.371E+00  -0.411E-02
ARG   577 NH1  6788 LYS    41 C   14736   0.989E+00  -0.389E+00  -0.113E-02
ARG   577 NH2  6789 LYS    41 C   14736   0.761E+00  -0.600E+00  -0.544E-02
ARG   5771HH2  6801 LYS    41 O   14737   0.579E+00  -0.459E+00  -0.660E-03
ARG   5772HH2  6802 LYS    41 O   14737   0.693E+00  -0.317E+00  -0.226E-03
ILE   587 C    6946 GLN   853 NE2 24632   0.988E+00  -0.393E+00  -0.114E-02
ILE   587 O    6947 GLN   853 CD  24630   0.101E+01  -0.315E+00  -0.867E-03
ILE   587 O    6947 LYS   854 C   24644   0.103E+01  -0.331E+00  -0.750E-03
THR   588 C    6965 GLN   853 NE2 24632   0.951E+00  -0.410E+00  -0.143E-02
THR   588 C    6965 PHE   855 O   24667   0.706E+00  -0.393E+00  -0.720E-02
THR   588 OG1  6968 GLN   853 CD  24630   0.942E+00  -0.339E+00  -0.143E-02
THR   588 OG1  6968 GLN   8532HE2 24641   0.741E+00  -0.310E+00  -0.175E-03
THR   588 OG1  6968 LYS   854 C   24644   0.102E+01  -0.324E+00  -0.864E-03
THR   588 HG1  6973 GLN   853 NE2 24632   0.722E+00  -0.475E+00  -0.240E-03
PRO   589 CB   6981 PHE   855 O   24667   0.399E+00   0.779E-02  -0.188E+00
PRO   589 CG   6982 PHE   855 O   24667   0.347E+00  -0.488E-01  -0.238E+00
PRO   589 CG   6982 PHE   855 CG  24669   0.439E+00   0.109E-02  -0.106E+00
PRO   589 CG   6982 PHE   855 CD2 24671   0.407E+00  -0.524E-02  -0.141E+00
PRO   589 CG   6982 PHE   855 CE1 24672   0.441E+00  -0.807E-02  -0.104E+00
PRO   589 CG   6982 PHE   855 CE2 24673   0.390E+00  -0.110E-01  -0.155E+00
PRO   589 CG   6982 PHE   855 CZ  24674   0.409E+00  -0.624E-02  -0.139E+00
PRO   589 CD   6983 PHE   855 CE2 24673   0.420E+00   0.843E-02  -0.127E+00
CYS   590 C    6993 ASP   745 OD1 23342   0.963E+00  -0.382E+00  -0.113E-02
CYS   590 C    6993 ASP   745 OD2 23343   0.886E+00  -0.435E+00  -0.187E-02
CYS   590 C    6993 PHE   855 O   24667   0.772E+00  -0.383E+00  -0.425E-02
CYS   590 O    6994 ASP   745 CG  23341   0.875E+00  -0.412E+00  -0.201E-02
CYS   590 O    6994 LYS   854 C   24644   0.103E+01  -0.312E+00  -0.755E-03
CYS   590 O    6994 PHE   855 C   24666   0.813E+00  -0.344E+00  -0.312E-02
CYS   590 O    6994 ASN   856 C   24686   0.930E+00  -0.310E+00  -0.139E-02
SER   591 O    7004 ASP   745 CG  23341   0.961E+00  -0.353E+00  -0.115E-02
PHE   592 C    7014 ASP   737 OD1 23232   0.931E+00  -0.343E+00  -0.138E-02
PHE   592 C    7014 ASP   737 OD2 23233   0.752E+00  -0.492E+00  -0.494E-02
PHE   592 C    7014 ASP   745 OD1 23342   0.973E+00  -0.320E+00  -0.106E-02
PHE   592 C    7014 ASP   745 OD2 23343   0.101E+01  -0.304E+00  -0.859E-03
PHE   592 C    7014 LEU   858 O   24708   0.769E+00  -0.362E+00  -0.434E-02
PHE   592 C    7014 THR   859 OG1 24729   0.699E+00  -0.466E+00  -0.845E-02
PHE   592 O    7015 ASP   737 CG  23231   0.892E+00  -0.347E+00  -0.179E-02
PHE   592 O    7015 LYS   854 HZ1 24661   0.519E+00  -0.399E+00  -0.127E-02
PHE   592 O    7015 LYS   854 HZ2 24662   0.453E+00  -0.553E+00  -0.286E-02
PHE   592 O    7015 LYS   854 HZ3 24663   0.565E+00  -0.329E+00  -0.766E-03
PHE   592 O    7015 LEU   858 C   24707   0.794E+00  -0.324E+00  -0.358E-02
PHE   592 CB   7016 MET   740 SD  23268   0.500E+00   0.611E-01  -0.108E+00
PHE   592 CG   7017 MET   740 SD  23268   0.434E+00  -0.184E-01  -0.186E+00
PHE   592 CD1  7018 MET   740 SD  23268   0.495E+00   0.525E-01  -0.101E+00
PHE   592 CD2  7019 MET   740 SD  23268   0.367E+00   0.112E+00  -0.189E+00
PHE   592 CD2  7019 MET   740 CE  23269   0.431E+00   0.989E-01  -0.115E+00
PHE   592 CE1  7020 LYS   854 NZ  24650   0.391E+00   0.212E+00  -0.185E+00
PHE   592 CE1  7020 LYS   854 HZ2 24662   0.337E+00  -0.373E+00  -0.186E-01
PHE   592 CE1  7020 LYS   854 HZ3 24663   0.350E+00  -0.335E+00  -0.150E-01
PHE   592 CE1  7020 PHE   855 O   24667   0.397E+00   0.411E+00  -0.169E+00
PHE   592 CE2  7021 MET   740 SD  23268   0.372E+00   0.205E+00  -0.208E+00
PHE   592 CE2  7021 MET   740 CE  23269   0.425E+00   0.195E+00  -0.122E+00
PHE   592 CE2  7021 ASN   856 C   24686   0.458E+00  -0.348E+00  -0.775E-01
PHE   592 CE2  7021 GLY   857 N   24698   0.362E+00   0.390E+00  -0.188E+00
PHE   592 CE2  7021 GLY   857 CA  24699   0.419E+00   0.913E-01  -0.129E+00
PHE   592 CE2  7021 GLY   857 C   24700   0.462E+00  -0.322E+00  -0.747E-01
PHE   592 CE2  7021 GLY   857 HN  24702   0.275E+00  -0.570E+00  -0.487E-01
PHE   592 CZ   7022 MET   740 SD  23268   0.442E+00   0.836E-01  -0.174E+00
PHE   592 CZ   7022 MET   740 CE  23269   0.441E+00   0.113E+00  -0.104E+00
PHE   592 CZ   7022 LYS   854 NZ  24650   0.431E+00   0.105E+00  -0.130E+00
PHE   592 CZ   7022 PHE   855 O   24667   0.397E+00   0.263E+00  -0.170E+00
PHE   592 CZ   7022 ASN   856 CA  24685   0.413E+00  -0.211E-01  -0.135E+00
PHE   592 CZ   7022 GLY   857 N   24698   0.378E+00   0.220E+00  -0.195E+00
PHE   592 CZ   7022 LEU   858 O   24708   0.417E+00   0.255E+00  -0.138E+00
PHE   592 HE1  7029 PHE   855 O   24667   0.345E+00  -0.476E+00  -0.727E-01
PHE   592 HE2  7030 GLY   857 N   24698   0.301E+00  -0.512E+00  -0.447E-01
PHE   592 HE2  7030 LEU   858 O   24708   0.425E+00  -0.300E+00  -0.262E-01
PHE   592 HZ   7031 PHE   855 O   24667   0.343E+00  -0.447E+00  -0.739E-01
PHE   592 HZ   7031 GLY   857 N   24698   0.334E+00  -0.354E+00  -0.811E-01
PHE   592 HZ   7031 LEU   858 O   24708   0.340E+00  -0.505E+00  -0.764E-01
GLY   593 N    7032 ASP   737 CG  23231   0.744E+00  -0.350E+00  -0.619E-02
GLY   593 C    7034 SER   735 OG  23204   0.810E+00  -0.401E+00  -0.352E-02
GLY   593 C    7034 ASP   737 N   23226   0.833E+00  -0.333E+00  -0.316E-02
GLY   593 C    7034 ASP   737 OD1 23232   0.767E+00  -0.504E+00  -0.441E-02
GLY   593 C    7034 ASP   737 OD2 23233   0.658E+00  -0.675E+00  -0.109E-01
GLY   593 C    7034 ASN   764 ND2 23623   0.943E+00  -0.381E+00  -0.150E-02
GLY   593 C    7034 GLY   857 O   24701   0.829E+00  -0.306E+00  -0.276E-02
GLY   593 C    7034 LEU   858 O   24708   0.847E+00  -0.324E+00  -0.243E-02
GLY   593 C    7034 THR   859 OG1 24729   0.688E+00  -0.511E+00  -0.934E-02
GLY   593 O    7035 ASP   737 CG  23231   0.669E+00  -0.584E+00  -0.991E-02
GLY   593 HN   7036 ASP   737 OD2 23233   0.637E+00  -0.315E+00  -0.371E-03
GLY   594 N    7039 ASP   737 CG  23231   0.732E+00  -0.361E+00  -0.683E-02
GLY   594 C    7041 SER   735 OG  23204   0.830E+00  -0.385E+00  -0.305E-02
GLY   594 C    7041 ASP   737 OD1 23232   0.924E+00  -0.368E+00  -0.145E-02
GLY   594 C    7041 ASP   737 OD2 23233   0.878E+00  -0.399E+00  -0.197E-02
GLY   594 C    7041 ASN   764 ND2 23623   0.924E+00  -0.394E+00  -0.171E-02
GLY   594 C    7041 THR   859 OG1 24729   0.840E+00  -0.354E+00  -0.282E-02
GLY   594 O    7042 ASP   737 CG  23231   0.978E+00  -0.301E+00  -0.103E-02
GLY   594 HN   7043 THR   859 OG1 24729   0.553E+00  -0.354E+00  -0.102E-02
VAL   595 HN   7053 ASP   737 OD1 23232   0.860E+00  -0.312E+00  -0.614E-04
VAL   595 HN   7053 ASP   737 OD2 23233   0.848E+00  -0.320E+00  -0.671E-04
VAL   595 HN   7053 ASN   764 ND2 23623   0.828E+00  -0.357E+00  -0.105E-03
SER   596 HG   7072 ASN   764 ND2 23623   0.876E+00  -0.329E+00  -0.751E-04
SER   596 HG   7072 THR   768 OG1 23688   0.788E+00  -0.304E+00  -0.122E-03
TYR   612 C    7290 THR   859 OG1 24729   0.923E+00  -0.325E+00  -0.161E-02
GLN   613 C    7311 THR   859 OG1 24729   0.637E+00  -0.430E+00  -0.147E-01
GLN   613 O    7312 THR   859 HG1 24734   0.682E+00  -0.339E+00  -0.247E-03
GLN   613 CD   7315 LYS   733 O   23166   0.870E+00  -0.359E+00  -0.208E-02
GLN   613 CD   7315 THR   734 O   23188   0.957E+00  -0.303E+00  -0.117E-02
GLN   613 CD   7315 SER   735 N   23199   0.918E+00  -0.316E+00  -0.176E-02
GLN   613 CD   7315 SER   735 O   23202   0.942E+00  -0.327E+00  -0.129E-02
GLN   613 CD   7315 SER   735 OG  23204   0.712E+00  -0.584E+00  -0.761E-02
GLN   613 CD   7315 ASN   764 ND2 23623   0.101E+01  -0.396E+00  -0.998E-03
GLN   613 CD   7315 THR   768 OG1 23688   0.911E+00  -0.356E+00  -0.174E-02
GLN   613 CD   7315 THR   859 O   24727   0.957E+00  -0.303E+00  -0.117E-02
GLN   613 CD   7315 THR   859 OG1 24729   0.696E+00  -0.574E+00  -0.872E-02
GLN   613 CD   7315 VAL   860 N   24738   0.840E+00  -0.304E+00  -0.300E-02
GLN   613 CD   7315 VAL   860 O   24741   0.718E+00  -0.363E+00  -0.652E-02
GLN   613 CD   7315 LEU   861 O   24757   0.911E+00  -0.330E+00  -0.157E-02
GLN   613 CD   7315 LEU   861 CD2 24761   0.420E+00  -0.367E+00  -0.127E+00
GLN   613 OE1  7316 LYS   733 C   23165   0.949E+00  -0.379E+00  -0.124E-02
GLN   613 OE1  7316 THR   734 C   23187   0.888E+00  -0.325E+00  -0.184E-02
GLN   613 OE1  7316 SER   735 C   23201   0.829E+00  -0.314E+00  -0.278E-02
GLN   613 OE1  7316 SER   735 HG  23209   0.643E+00  -0.467E+00  -0.351E-03
GLN   613 OE1  7316 ASP   737 CG  23231   0.993E+00  -0.364E+00  -0.941E-03
GLN   613 OE1  7316 ASN   764 CG  23621   0.947E+00  -0.306E+00  -0.125E-02
GLN   613 OE1  7316 LEU   858 C   24707   0.945E+00  -0.301E+00  -0.126E-02
GLN   613 OE1  7316 THR   859 C   24726   0.806E+00  -0.382E+00  -0.327E-02
GLN   613 OE1  7316 THR   859 HG1 24734   0.624E+00  -0.452E+00  -0.421E-03
GLN   613 OE1  7316 VAL   860 C   24740   0.733E+00  -0.363E+00  -0.580E-02
GLN   613 OE1  7316 VAL   860 HN  24745   0.738E+00  -0.352E+00  -0.154E-03
GLN   613 OE1  7316 LEU   861 C   24756   0.807E+00  -0.390E+00  -0.325E-02
GLN   613 OE1  7316 LEU   861 CG  24759   0.532E+00  -0.304E+00  -0.430E-01
GLN   613 OE1  7316 LEU   861 CD2 24761   0.398E+00   0.398E+00  -0.190E+00
GLN   613 NE2  7317 LYS   733 C   23165   0.101E+01  -0.484E+00  -0.992E-03
GLN   613 NE2  7317 THR   734 C   23187   0.994E+00  -0.384E+00  -0.110E-02
GLN   613 NE2  7317 SER   735 C   23201   0.987E+00  -0.334E+00  -0.114E-02
GLN   613 NE2  7317 SER   735 HG  23209   0.794E+00  -0.440E+00  -0.136E-03
GLN   613 NE2  7317 ASN   764 CG  23621   0.103E+01  -0.382E+00  -0.913E-03
GLN   613 NE2  7317 THR   768 HG1 23693   0.769E+00  -0.423E+00  -0.164E-03
GLN   613 NE2  7317 THR   859 C   24726   0.981E+00  -0.391E+00  -0.119E-02
GLN   613 NE2  7317 THR   859 HG1 24734   0.803E+00  -0.392E+00  -0.127E-03
GLN   613 NE2  7317 VAL   860 C   24740   0.843E+00  -0.397E+00  -0.294E-02
GLN   613 NE2  7317 VAL   860 HN  24745   0.903E+00  -0.349E+00  -0.627E-04
GLN   613 NE2  7317 LEU   861 C   24756   0.836E+00  -0.517E+00  -0.310E-02
GLN   613 NE2  7317 LEU   861 CG  24759   0.576E+00  -0.357E+00  -0.314E-01
GLN   6132HE2  7325 SER   735 OG  23204   0.689E+00  -0.380E+00  -0.273E-03
ASP   614 N    7326 THR   859 HG1 24734   0.635E+00  -0.387E+00  -0.518E-03
ASP   614 N    7326 VAL   860 HN  24745   0.734E+00  -0.316E+00  -0.218E-03
ASP   614 N    7326 LEU   861 C   24756   0.852E+00  -0.316E+00  -0.277E-02
ASP   614 C    7328 THR   859 OG1 24729   0.706E+00  -0.370E+00  -0.800E-02
ASP   614 O    7329 LYS   854 HZ1 24661   0.518E+00  -0.397E+00  -0.129E-02
ASP   614 O    7329 LYS   854 HZ2 24662   0.574E+00  -0.314E+00  -0.696E-03
ASP   614 CG   7331 LYS   733 O   23166   0.977E+00  -0.334E+00  -0.103E-02
ASP   614 CG   7331 SER   735 N   23199   0.993E+00  -0.313E+00  -0.110E-02
ASP   614 CG   7331 SER   735 O   23202   0.927E+00  -0.373E+00  -0.142E-02
ASP   614 CG   7331 SER   735 OG  23204   0.950E+00  -0.396E+00  -0.135E-02
ASP   614 CG   7331 LYS   854 O   24645   0.973E+00  -0.336E+00  -0.106E-02
ASP   614 CG   7331 LYS   854 NZ  24650   0.538E+00  -0.458E+00  -0.413E-01
ASP   614 CG   7331 GLY   857 O   24701   0.978E+00  -0.302E+00  -0.103E-02
ASP   614 CG   7331 LEU   858 O   24708   0.717E+00  -0.559E+00  -0.658E-02
ASP   614 CG   7331 THR   859 CA  24725   0.618E+00  -0.366E+00  -0.170E-01
ASP   614 CG   7331 THR   859 O   24727   0.801E+00  -0.452E+00  -0.341E-02
ASP   614 CG   7331 THR   859 OG1 24729   0.387E+00  -0.249E+01  -0.197E+00
ASP   614 CG   7331 VAL   860 N   24738   0.620E+00  -0.604E+00  -0.183E-01
ASP   614 CG   7331 VAL   860 O   24741   0.558E+00  -0.683E+00  -0.289E-01
ASP   614 CG   7331 LEU   861 N   24754   0.756E+00  -0.323E+00  -0.565E-02
ASP   614 CG   7331 LEU   861 O   24757   0.923E+00  -0.361E+00  -0.146E-02
ASP   614 OD1  7332 LYS   854 C   24644   0.100E+01  -0.407E+00  -0.902E-03
ASP   614 OD1  7332 LYS   854 HZ1 24661   0.483E+00  -0.681E+00  -0.195E-02
ASP   614 OD1  7332 LYS   854 HZ2 24662   0.462E+00  -0.760E+00  -0.255E-02
ASP   614 OD1  7332 LYS   854 HZ3 24663   0.600E+00  -0.415E+00  -0.532E-03
ASP   614 OD1  7332 GLY   857 C   24700   0.955E+00  -0.349E+00  -0.119E-02
ASP   614 OD1  7332 LEU   858 C   24707   0.790E+00  -0.472E+00  -0.371E-02
ASP   614 OD1  7332 THR   859 C   24726   0.748E+00  -0.509E+00  -0.513E-02
ASP   614 OD1  7332 THR   859 CB  24728   0.548E+00  -0.409E+00  -0.360E-01
ASP   614 OD1  7332 THR   859 OG1 24729   0.446E+00   0.169E+01  -0.117E+00
ASP   614 OD1  7332 THR   859 HG1 24734   0.502E+00  -0.851E+00  -0.154E-02
ASP   614 OD1  7332 VAL   860 C   24740   0.769E+00  -0.386E+00  -0.433E-02
ASP   614 OD1  7332 VAL   860 HN  24745   0.613E+00  -0.593E+00  -0.471E-03
ASP   614 OD1  7332 LEU   861 C   24756   0.944E+00  -0.351E+00  -0.127E-02
ASP   614 OD2  7333 LYS   733 C   23165   0.973E+00  -0.424E+00  -0.106E-02
ASP   614 OD2  7333 THR   734 C   23187   0.941E+00  -0.344E+00  -0.130E-02
ASP   614 OD2  7333 SER   735 C   23201   0.885E+00  -0.328E+00  -0.188E-02
ASP   614 OD2  7333 SER   735 HG  23209   0.832E+00  -0.335E+00  -0.749E-04
ASP   614 OD2  7333 LYS   854 C   24644   0.955E+00  -0.436E+00  -0.118E-02
ASP   614 OD2  7333 LYS   854 HZ1 24661   0.534E+00  -0.539E+00  -0.108E-02
ASP   614 OD2  7333 LYS   854 HZ2 24662   0.495E+00  -0.642E+00  -0.168E-02
ASP   614 OD2  7333 LYS   854 HZ3 24663   0.646E+00  -0.357E+00  -0.344E-03
ASP   614 OD2  7333 ASN   856 C   24686   0.104E+01  -0.325E+00  -0.693E-03
ASP   614 OD2  7333 GLY   857 C   24700   0.905E+00  -0.380E+00  -0.164E-02
ASP   614 OD2  7333 LEU   858 C   24707   0.690E+00  -0.606E+00  -0.825E-02
ASP   614 OD2  7333 THR   859 C   24726   0.567E+00  -0.894E+00  -0.264E-01
ASP   614 OD2  7333 THR   859 CB  24728   0.402E+00  -0.869E+00  -0.181E+00
ASP   614 OD2  7333 THR   859 HA  24732   0.500E+00  -0.349E+00  -0.933E-02
ASP   614 OD2  7333 THR   859 HG1 24734   0.304E+00  -0.318E+01  -0.290E-01
ASP   614 OD2  7333 VAL   860 C   24740   0.551E+00  -0.759E+00  -0.310E-01
ASP   614 OD2  7333 VAL   860 CB  24742   0.680E+00  -0.430E+00  -0.101E-01
ASP   614 OD2  7333 VAL   860 HN  24745   0.414E+00  -0.149E+01  -0.485E-02
ASP   614 OD2  7333 LEU   861 C   24756   0.736E+00  -0.536E+00  -0.564E-02
ASP   614 HN   7334 THR   859 OG1 24729   0.648E+00  -0.316E+00  -0.392E-03
ARG   646 C    7519 LEU   861 O   24757   0.951E+00  -0.338E+00  -0.122E-02
ARG   646 C    7519 PRO   862 O   24776   0.854E+00  -0.313E+00  -0.232E-02
ARG   646 C    7519 PRO   863 O   24790   0.809E+00  -0.343E+00  -0.321E-02
ARG   646 C    7519 LEU   864 O   24804   0.976E+00  -0.325E+00  -0.104E-02
ARG   646 C    7519 THR   866 OG1 24844   0.919E+00  -0.384E+00  -0.165E-02
ARG   646 O    7520 LEU   861 C   24756   0.795E+00  -0.369E+00  -0.355E-02
ARG   646 NE   7524 THR   866 OG1 24844   0.722E+00  -0.372E+00  -0.856E-02
ARG   646 NE   7524 ASP   867 OD2 24860   0.841E+00  -0.343E+00  -0.310E-02
ARG   646 CZ   7525 THR   866 OG1 24844   0.805E+00  -0.371E+00  -0.365E-02
ARG   646 CZ   7525 ASP   867 OD1 24859   0.101E+01  -0.313E+00  -0.853E-03
ARG   646 CZ   7525 ASP   867 OD2 24860   0.899E+00  -0.374E+00  -0.170E-02
ARG   646 NH1  7526 LEU   861 C   24756   0.849E+00  -0.391E+00  -0.282E-02
ARG   646 NH2  7527 LEU   861 C   24756   0.872E+00  -0.374E+00  -0.240E-02
ARG   646 NH2  7527 ASP   867 CG  24858   0.955E+00  -0.421E+00  -0.140E-02
ARG   6461HH2  7539 ASP   867 OD2 24860   0.768E+00  -0.338E+00  -0.122E-03
ALA   647 CA   7542 PRO   862 CG  24778   0.426E+00  -0.157E-02  -0.136E+00
ALA   647 O    7544 LEU   861 C   24756   0.772E+00  -0.373E+00  -0.424E-02
ALA   647 CB   7545 PRO   862 CG  24778   0.384E+00  -0.169E-01  -0.177E+00
SER   659 OG   7704 GLN   872 CD  24932   0.100E+01  -0.328E+00  -0.987E-03
SER   659 HG   7709 GLN   872 NE2 24934   0.965E+00  -0.319E+00  -0.421E-04
TYR   660 C    7712 GLN   779 NE2 23851   0.101E+01  -0.414E+00  -0.978E-03
GLU   661 C    7733 GLN   779 NE2 23851   0.821E+00  -0.437E+00  -0.344E-02
GLU   661 CD   7737 GLN   779 OE1 23850   0.848E+00  -0.478E+00  -0.241E-02
GLU   661 CD   7737 GLN   779 NE2 23851   0.668E+00  -0.104E+01  -0.117E-01
GLU   661 CD   7737 LYS   786 O   23957   0.958E+00  -0.353E+00  -0.117E-02
GLU   661 CD   7737 TYR   873 OH  24954   0.825E+00  -0.336E+00  -0.315E-02
GLU   661 OE1  7738 GLN   779 CD  23849   0.864E+00  -0.532E+00  -0.216E-02
GLU   661 OE1  7738 GLN   7791HE2 23858   0.721E+00  -0.448E+00  -0.178E-03
GLU   661 OE1  7738 GLN   7792HE2 23859   0.732E+00  -0.435E+00  -0.162E-03
GLU   661 OE2  7739 GLN   779 CD  23849   0.662E+00  -0.865E+00  -0.106E-01
GLU   661 OE2  7739 GLN   7791HE2 23858   0.523E+00  -0.881E+00  -0.121E-02
GLU   661 OE2  7739 GLN   7792HE2 23859   0.516E+00  -0.908E+00  -0.131E-02
GLU   661 OE2  7739 LYS   786 C   23956   0.105E+01  -0.431E+00  -0.691E-03
GLU   661 OE2  7739 LYS   786 HZ3 23975   0.721E+00  -0.324E+00  -0.177E-03
GLU   661 OE2  7739 TYR   873 HH  24963   0.710E+00  -0.373E+00   0.000E+00
CYS   662 C    7748 GLN   779 OE1 23850   0.863E+00  -0.391E+00  -0.219E-02
CYS   662 C    7748 GLN   779 NE2 23851   0.763E+00  -0.681E+00  -0.534E-02
CYS   662 O    7749 GLN   779 CD  23849   0.788E+00  -0.442E+00  -0.375E-02
CYS   662 O    7749 GLN   7791HE2 23858   0.704E+00  -0.333E+00  -0.204E-03
CYS   662 O    7749 GLN   7792HE2 23859   0.672E+00  -0.365E+00  -0.272E-03
CYS   662 SG   7751 LEU   864 CG  24806   0.497E+00  -0.162E+00  -0.112E+00
CYS   662 SG   7751 LEU   864 CD1 24807   0.447E+00   0.134E+00  -0.187E+00
CYS   662 SG   7751 LEU   864 CD2 24808   0.439E+00   0.141E+00  -0.202E+00
CYS   662 SG   7751 LEU   8641HD2 24817   0.348E+00  -0.464E-01  -0.102E+00
CYS   662 HN   7752 GLN   779 NE2 23851   0.628E+00  -0.457E+00  -0.555E-03
CYS   662 HB2  7755 GLN   779 NE2 23851   0.519E+00  -0.346E+00  -0.913E-02
ASP   663 N    7756 GLN   779 CD  23849   0.958E+00  -0.306E+00  -0.137E-02
ASP   663 C    7758 GLN   779 NE2 23851   0.982E+00  -0.309E+00  -0.118E-02
ILE   664 C    7770 ASP   775 OD2 23788   0.916E+00  -0.365E+00  -0.152E-02
ILE   664 O    7771 ASP   775 CG  23786   0.105E+01  -0.331E+00  -0.674E-03
PRO   665 CA   7788 LEU   864 CD1 24807   0.420E+00   0.193E-01  -0.144E+00
PRO   665 C    7789 ASP   775 OD2 23788   0.689E+00  -0.355E+00  -0.836E-02
PRO   665 O    7790 ASP   775 CG  23786   0.827E+00  -0.337E+00  -0.281E-02
PRO   665 CB   7791 LEU   864 CG  24806   0.439E+00  -0.231E-02  -0.121E+00
PRO   665 CB   7791 LEU   864 CD1 24807   0.365E+00   0.239E-02  -0.161E+00
PRO   665 CB   7791 LEU   864 CD2 24808   0.393E+00   0.197E-02  -0.173E+00
ILE   666 N    7801 ASP   775 CG  23786   0.807E+00  -0.365E+00  -0.383E-02
ILE   666 N    7801 LEU   864 C   24803   0.742E+00  -0.326E+00  -0.629E-02
ILE   666 N    7801 LEU   864 CD1 24807   0.430E+00   0.234E+00  -0.148E+00
ILE   666 C    7803 ASP   775 OD1 23787   0.802E+00  -0.456E+00  -0.337E-02
ILE   666 C    7803 ASP   775 OD2 23788   0.643E+00  -0.693E+00  -0.126E-01
ILE   666 C    7803 PRO   862 O   24776   0.628E+00  -0.434E+00  -0.145E-01
ILE   666 C    7803 PRO   863 O   24790   0.612E+00  -0.458E+00  -0.168E-01
ILE   666 C    7803 LEU   864 N   24801   0.638E+00  -0.342E+00  -0.154E-01
ILE   666 C    7803 LEU   864 O   24804   0.669E+00  -0.489E+00  -0.991E-02
ILE   666 O    7804 LYS   733 HZ1 23182   0.517E+00  -0.491E+00  -0.129E-02
ILE   666 O    7804 LYS   733 HZ2 23183   0.511E+00  -0.506E+00  -0.139E-02
ILE   666 O    7804 LYS   733 HZ3 23184   0.602E+00  -0.350E+00  -0.521E-03
ILE   666 O    7804 ASP   775 CG  23786   0.732E+00  -0.598E+00  -0.583E-02
ILE   666 O    7804 LEU   861 C   24756   0.752E+00  -0.437E+00  -0.495E-02
ILE   666 O    7804 PRO   862 C   24775   0.645E+00  -0.344E+00  -0.124E-01
ILE   666 O    7804 PRO   863 C   24789   0.641E+00  -0.348E+00  -0.128E-01
ILE   666 O    7804 LEU   864 C   24803   0.726E+00  -0.467E+00  -0.613E-02
ILE   666 HN   7809 ASP   775 OD2 23788   0.711E+00  -0.328E+00  -0.192E-03
ILE   666 HN   7809 LEU   864 O   24804   0.650E+00  -0.300E+00  -0.331E-03
GLY   667 N    7820 ASP   775 CG  23786   0.739E+00  -0.355E+00  -0.647E-02
GLY   667 N    7820 LEU   864 C   24803   0.582E+00  -0.442E+00  -0.264E-01
GLY   667 N    7820 LEU   864 CD1 24807   0.407E+00   0.223E+00  -0.184E+00
GLY   667 CA   7821 PRO   863 O   24790   0.387E+00   0.310E+00  -0.209E+00
GLY   667 CA   7821 LEU   864 CA  24802   0.422E+00   0.575E-01  -0.141E+00
GLY   667 CA   7821 LEU   864 CD1 24807   0.426E+00   0.687E-01  -0.137E+00
GLY   667 C    7822 ASP   775 OD1 23787   0.770E+00  -0.501E+00  -0.432E-02
GLY   667 C    7822 ASP   775 OD2 23788   0.704E+00  -0.592E+00  -0.737E-02
GLY   667 C    7822 LEU   861 O   24757   0.848E+00  -0.323E+00  -0.242E-02
GLY   667 C    7822 PRO   862 O   24776   0.553E+00  -0.583E+00  -0.304E-01
GLY   667 C    7822 PRO   863 O   24790   0.376E+00  -0.151E+01  -0.203E+00
GLY   667 C    7822 LEU   864 N   24801   0.506E+00  -0.585E+00  -0.583E-01
GLY   667 C    7822 LEU   864 O   24804   0.432E+00  -0.135E+01  -0.117E+00
GLY   667 C    7822 LEU   865 N   24820   0.604E+00  -0.392E+00  -0.212E-01
GLY   667 C    7822 LEU   865 O   24823   0.767E+00  -0.385E+00  -0.442E-02
GLY   667 C    7822 THR   866 OG1 24844   0.800E+00  -0.386E+00  -0.380E-02
GLY   667 O    7823 ASP   775 CG  23786   0.890E+00  -0.349E+00  -0.181E-02
GLY   667 O    7823 PRO   863 C   24789   0.589E+00  -0.341E+00  -0.210E-01
GLY   667 O    7823 LEU   864 C   24803   0.565E+00  -0.643E+00  -0.269E-01
GLY   667 O    7823 LEU   865 C   24822   0.778E+00  -0.338E+00  -0.405E-02
GLY   667 HN   7824 LEU   864 O   24804   0.533E+00  -0.356E+00  -0.108E-02
GLY   667 HA1  7825 PRO   863 O   24790   0.327E+00  -0.338E+00  -0.819E-01
ALA   668 N    7827 ASP   775 CG  23786   0.756E+00  -0.368E+00  -0.562E-02
ALA   668 N    7827 PRO   862 C   24775   0.495E+00  -0.404E+00  -0.658E-01
ALA   668 N    7827 PRO   862 CB  24777   0.443E+00   0.476E-02  -0.130E+00
ALA   668 N    7827 PRO   862 CG  24778   0.459E+00  -0.189E-01  -0.110E+00
ALA   668 N    7827 PRO   863 C   24789   0.386E+00  -0.753E+00  -0.189E+00
ALA   668 N    7827 LEU   864 N   24801   0.443E+00   0.563E+00  -0.145E+00
ALA   668 N    7827 LEU   864 CA  24802   0.405E+00   0.201E+00  -0.188E+00
ALA   668 N    7827 LEU   864 C   24803   0.416E+00  -0.107E+01  -0.152E+00
ALA   668 N    7827 LEU   864 O   24804   0.371E+00   0.140E+01  -0.276E+00
ALA   668 N    7827 LEU   864 HA  24810   0.328E+00  -0.481E+00  -0.826E-01
ALA   668 N    7827 LEU   865 C   24822   0.598E+00  -0.452E+00  -0.226E-01
ALA   668 CA   7828 PRO   863 O   24790   0.342E+00   0.946E-01  -0.223E+00
ALA   668 CA   7828 LEU   864 O   24804   0.393E+00   0.831E-01  -0.199E+00
ALA   668 C    7829 ASP   775 OD1 23787   0.887E+00  -0.385E+00  -0.185E-02
ALA   668 C    7829 ASP   775 OD2 23788   0.882E+00  -0.389E+00  -0.191E-02
ALA   668 C    7829 PRO   862 O   24776   0.737E+00  -0.317E+00  -0.558E-02
ALA   668 C    7829 PRO   863 O   24790   0.444E+00  -0.962E+00  -0.101E+00
ALA   668 C    7829 LEU   864 N   24801   0.597E+00  -0.395E+00  -0.227E-01
ALA   668 C    7829 LEU   864 O   24804   0.365E+00  -0.206E+01  -0.215E+00
ALA   668 C    7829 LEU   865 N   24820   0.556E+00  -0.461E+00  -0.342E-01
ALA   668 C    7829 LEU   865 O   24823   0.655E+00  -0.511E+00  -0.112E-01
ALA   668 C    7829 THR   866 N   24839   0.505E+00  -0.397E+00  -0.586E-01
ALA   668 C    7829 THR   866 CA  24840   0.552E+00  -0.359E+00  -0.326E-01
ALA   668 C    7829 THR   866 O   24842   0.749E+00  -0.390E+00  -0.507E-02
ALA   668 C    7829 THR   866 OG1 24844   0.576E+00  -0.725E+00  -0.266E-01
ALA   668 C    7829 ASP   867 N   24853   0.776E+00  -0.370E+00  -0.482E-02
ALA   668 C    7829 ASP   867 OD1 24859   0.936E+00  -0.354E+00  -0.134E-02
ALA   668 C    7829 ASP   867 OD2 24860   0.973E+00  -0.333E+00  -0.106E-02
ALA   668 C    7829 MET   869 CE  24887   0.532E+00  -0.410E+00  -0.402E-01
ALA   668 O    7830 LEU   864 C   24803   0.578E+00  -0.666E+00  -0.236E-01
ALA   668 O    7830 LEU   865 C   24822   0.650E+00  -0.520E+00  -0.118E-01
ALA   668 O    7830 THR   866 C   24841   0.731E+00  -0.403E+00  -0.587E-02
ALA   668 O    7830 THR   866 CB  24843   0.503E+00  -0.380E+00  -0.591E-01
ALA   668 O    7830 THR   866 HN  24846   0.509E+00  -0.395E+00  -0.143E-02
ALA   668 O    7830 THR   866 HG1 24849   0.671E+00  -0.344E+00  -0.272E-03
ALA   668 O    7830 ASP   867 CG  24858   0.962E+00  -0.337E+00  -0.113E-02
ALA   668 CB   7831 PRO   863 O   24790   0.448E+00   0.381E+00  -0.110E+00
ALA   668 HN   7832 ASP   775 OD1 23787   0.635E+00  -0.367E+00  -0.378E-03
ALA   668 HN   7832 ASP   775 OD2 23788   0.618E+00  -0.389E+00  -0.445E-03
ALA   668 HN   7832 PRO   862 O   24776   0.417E+00  -0.582E+00  -0.465E-02
ALA   668 HN   7832 LEU   864 N   24801   0.356E+00  -0.724E+00  -0.159E-01
ALA   668 HN   7832 LEU   864 O   24804   0.356E+00  -0.114E+01  -0.119E-01
ALA   668 HN   7832 LEU   865 N   24820   0.470E+00  -0.353E+00  -0.314E-02
ALA   668 HN   7832 LEU   865 O   24823   0.596E+00  -0.321E+00  -0.555E-03
ALA   668 HA   7833 PRO   863 O   24790   0.299E+00  -0.595E+00  -0.929E-01
ALA   668 HA   7833 LEU   864 O   24804   0.373E+00  -0.413E+00  -0.448E-01
GLY   669 N    7837 PRO   863 C   24789   0.528E+00  -0.320E+00  -0.457E-01
GLY   669 N    7837 PRO   863 O   24790   0.436E+00   0.664E+00  -0.140E+00
GLY   669 N    7837 LEU   864 CA  24802   0.444E+00   0.147E+00  -0.129E+00
GLY   669 N    7837 LEU   864 C   24803   0.374E+00  -0.130E+01  -0.196E+00
GLY   669 N    7837 LEU   865 N   24820   0.473E+00   0.441E+00  -0.104E+00
GLY   669 N    7837 LEU   865 C   24822   0.521E+00  -0.567E+00  -0.496E-01
GLY   669 N    7837 THR   866 N   24839   0.475E+00   0.302E+00  -0.102E+00
GLY   669 N    7837 THR   866 C   24841   0.691E+00  -0.302E+00  -0.958E-02
GLY   669 N    7837 THR   866 HN  24846   0.415E+00  -0.440E+00  -0.652E-02
GLY   669 N    7837 MET   869 SD  24886   0.514E+00   0.216E+00  -0.103E+00
GLY   669 N    7837 MET   869 CE  24887   0.467E+00   0.367E+00  -0.101E+00
GLY   669 CA   7838 LEU   864 C   24803   0.439E+00  -0.296E+00  -0.106E+00
GLY   669 CA   7838 MET   869 SD  24886   0.422E+00   0.121E+00  -0.232E+00
GLY   669 CA   7838 MET   869 CE  24887   0.360E+00   0.248E+00  -0.145E+00
GLY   669 C    7839 ASP   775 OD1 23787   0.990E+00  -0.331E+00  -0.958E-03
GLY   669 C    7839 ASP   775 OD2 23788   0.954E+00  -0.350E+00  -0.120E-02
GLY   669 C    7839 GLN   779 OE1 23850   0.953E+00  -0.302E+00  -0.121E-02
GLY   669 C    7839 GLN   779 NE2 23851   0.101E+01  -0.387E+00  -0.979E-03
GLY   669 C    7839 PRO   863 O   24790   0.668E+00  -0.390E+00  -0.100E-01
GLY   669 C    7839 LEU   864 O   24804   0.432E+00  -0.135E+01  -0.117E+00
GLY   669 C    7839 LEU   865 N   24820   0.651E+00  -0.336E+00  -0.137E-01
GLY   669 C    7839 LEU   865 O   24823   0.826E+00  -0.338E+00  -0.283E-02
GLY   669 C    7839 THR   866 OG1 24844   0.821E+00  -0.368E+00  -0.324E-02
GLY   669 C    7839 MET   869 SD  24886   0.514E+00  -0.336E+00  -0.830E-01
GLY   669 C    7839 MET   869 CE  24887   0.440E+00  -0.658E+00  -0.105E+00
GLY   669 O    7840 LEU   864 C   24803   0.634E+00  -0.501E+00  -0.136E-01
GLY   669 O    7840 LEU   865 C   24822   0.783E+00  -0.334E+00  -0.390E-02
GLY   669 O    7840 MET   869 SD  24886   0.496E+00   0.320E+00  -0.110E+00
GLY   669 O    7840 MET   869 CE  24887   0.416E+00   0.666E+00  -0.157E+00
GLY   669 O    7840 MET   869 HE1 24894   0.316E+00  -0.625E+00  -0.894E-01
GLY   669 HN   7841 PRO   863 O   24790   0.360E+00  -0.741E+00  -0.110E-01
GLY   669 HN   7841 LEU   864 N   24801   0.445E+00  -0.348E+00  -0.430E-02
GLY   669 HN   7841 LEU   865 N   24820   0.398E+00  -0.464E+00  -0.833E-02
GLY   669 HN   7841 LEU   865 O   24823   0.572E+00  -0.303E+00  -0.707E-03
ILE   670 N    7844 LEU   864 C   24803   0.585E+00  -0.528E+00  -0.257E-01
ILE   670 C    7846 ASP   775 OD2 23788   0.944E+00  -0.348E+00  -0.127E-02
ILE   670 C    7846 LEU   864 O   24804   0.632E+00  -0.549E+00  -0.139E-01
ILE   670 O    7847 ASP   775 CG  23786   0.922E+00  -0.402E+00  -0.146E-02
ILE   670 O    7847 LEU   864 C   24803   0.663E+00  -0.557E+00  -0.105E-01
ILE   670 O    7847 LEU   864 CD1 24807   0.414E+00   0.355E+00  -0.161E+00
ILE   670 HN   7852 PRO   863 O   24790   0.574E+00  -0.305E+00  -0.699E-03
ILE   670 HN   7852 LEU   864 O   24804   0.438E+00  -0.738E+00  -0.349E-02
CYS   671 SG   7868 LEU   864 CG  24806   0.481E+00  -0.175E+00  -0.132E+00
CYS   671 SG   7868 LEU   864 CD1 24807   0.385E+00   0.196E+00  -0.266E+00
CYS   671 SG   7868 LEU   864 CD2 24808   0.486E+00   0.109E+00  -0.126E+00
THR   696 C    8021 LEU   864 O   24804   0.858E+00  -0.306E+00  -0.226E-02
THR   696 C    8021 MET   869 CE  24887   0.596E+00  -0.313E+00  -0.210E-01
THR   696 CG2  8025 MET   869 CE  24887   0.427E+00   0.215E+00  -0.135E+00
MET   697 C    8035 GLN   779 NE2 23851   0.905E+00  -0.475E+00  -0.193E-02
MET   697 C    8035 LEU   864 O   24804   0.858E+00  -0.327E+00  -0.226E-02
MET   697 C    8035 MET   869 CE  24887   0.549E+00  -0.400E+00  -0.334E-01
MET   697 C    8035 GLN   872 OE1 24933   0.907E+00  -0.336E+00  -0.161E-02
MET   697 C    8035 GLN   872 NE2 24934   0.880E+00  -0.497E+00  -0.227E-02
MET   697 C    8035 TYR   873 OH  24954   0.760E+00  -0.305E+00  -0.516E-02
MET   697 O    8036 MET   869 C   24882   0.860E+00  -0.331E+00  -0.223E-02
MET   697 O    8036 MET   869 SD  24886   0.480E+00   0.386E+00  -0.132E+00
MET   697 O    8036 MET   869 CE  24887   0.446E+00   0.619E+00  -0.112E+00
MET   697 O    8036 MET   869 HE1 24894   0.422E+00  -0.320E+00  -0.245E-01
MET   697 O    8036 MET   869 HE3 24896   0.397E+00  -0.376E+00  -0.344E-01
MET   697 O    8036 GLN   872 CD  24932   0.813E+00  -0.405E+00  -0.312E-02
MET   697 CG   8038 MET   869 SD  24886   0.420E+00   0.198E+00  -0.236E+00
MET   697 SD   8039 GLN   7792HE2 23859   0.451E+00  -0.323E+00  -0.731E-02
MET   697 SD   8039 LEU   864 CG  24806   0.449E+00  -0.154E+00  -0.183E+00
MET   697 SD   8039 LEU   864 CD1 24807   0.463E+00   0.913E-01  -0.159E+00
MET   697 SD   8039 LEU   864 CD2 24808   0.459E+00   0.932E-01  -0.165E+00
MET   697 SD   8039 LEU   865 CD2 24827   0.407E+00   0.126E+00  -0.255E+00
MET   697 SD   8039 MET   869 SD  24886   0.447E+00   0.172E+00  -0.310E+00
MET   697 CE   8040 GLN   779 CD  23849   0.504E+00  -0.545E+00  -0.540E-01
MET   697 CE   8040 GLN   779 NE2 23851   0.421E+00   0.112E+01  -0.163E+00
MET   697 CE   8040 GLN   7791HE2 23858   0.476E+00  -0.382E+00  -0.286E-02
MET   697 CE   8040 GLN   7792HE2 23859   0.321E+00  -0.107E+01  -0.270E-01
MET   697 CE   8040 LEU   865 CD2 24827   0.424E+00   0.153E+00  -0.138E+00
MET   697 HE1  8047 GLN   779 OE1 23850   0.400E+00  -0.409E+00  -0.331E-01
MET   697 HE1  8047 GLN   779 NE2 23851   0.327E+00  -0.989E+00  -0.829E-01
MET   697 HE2  8048 GLN   779 NE2 23851   0.458E+00  -0.408E+00  -0.188E-01
MET   697 HE3  8049 GLN   779 NE2 23851   0.441E+00  -0.447E+00  -0.231E-01
SER   698 N    8050 GLN   872 CD  24932   0.933E+00  -0.309E+00  -0.160E-02
SER   698 C    8052 GLN   779 NE2 23851   0.824E+00  -0.446E+00  -0.337E-02
SER   698 C    8052 LYS   786 O   23957   0.745E+00  -0.341E+00  -0.525E-02
SER   698 C    8052 GLN   872 OE1 24933   0.838E+00  -0.309E+00  -0.260E-02
SER   698 C    8052 GLN   872 NE2 24934   0.751E+00  -0.527E+00  -0.589E-02
SER   698 C    8052 TYR   873 OH  24954   0.570E+00  -0.438E+00  -0.280E-01
SER   698 O    8053 GLN   779 CD  23849   0.842E+00  -0.392E+00  -0.253E-02
SER   698 O    8053 GLN   7791HE2 23858   0.735E+00  -0.305E+00  -0.158E-03
SER   698 O    8053 GLN   7792HE2 23859   0.642E+00  -0.397E+00  -0.356E-03
SER   698 O    8053 LYS   786 C   23956   0.830E+00  -0.435E+00  -0.275E-02
SER   698 O    8053 GLN   872 CD  24932   0.900E+00  -0.351E+00  -0.169E-02
SER   698 O    8053 TYR   873 HH  24963   0.544E+00  -0.459E+00   0.000E+00
SER   698 OG   8055 LYS   786 C   23956   0.837E+00  -0.473E+00  -0.289E-02
SER   698 OG   8055 GLN   787 CD  23982   0.104E+01  -0.310E+00  -0.778E-03
SER   698 OG   8055 GLN   872 CD  24932   0.858E+00  -0.418E+00  -0.250E-02
SER   698 OG   8055 GLN   8721HE2 24941   0.744E+00  -0.328E+00  -0.171E-03
SER   698 OG   8055 GLN   8722HE2 24942   0.732E+00  -0.338E+00  -0.189E-03
SER   698 HG   8060 GLN   779 NE2 23851   0.101E+01  -0.300E+00  -0.329E-04
SER   698 HG   8060 LYS   786 O   23957   0.635E+00  -0.430E+00  -0.379E-03
SER   698 HG   8060 GLN   872 NE2 24934   0.757E+00  -0.479E+00  -0.180E-03
LEU   699 N    8061 GLN   872 CD  24932   0.689E+00  -0.345E+00  -0.979E-02
LEU   699 CA   8062 TYR   873 OH  24954   0.393E+00   0.226E+00  -0.211E+00
LEU   699 C    8063 GLN   779 OE1 23850   0.943E+00  -0.302E+00  -0.128E-02
LEU   699 C    8063 GLN   779 NE2 23851   0.788E+00  -0.573E+00  -0.441E-02
LEU   699 C    8063 VAL   785 O   23941   0.582E+00  -0.478E+00  -0.225E-01
LEU   699 C    8063 LYS   786 N   23954   0.704E+00  -0.349E+00  -0.864E-02
LEU   699 C    8063 LYS   786 O   23957   0.457E+00  -0.117E+01  -0.876E-01
LEU   699 C    8063 GLN   787 N   23976   0.607E+00  -0.417E+00  -0.206E-01
LEU   699 C    8063 GLN   787 O   23979   0.601E+00  -0.623E+00  -0.188E-01
LEU   699 C    8063 GLN   787 OE1 23983   0.843E+00  -0.362E+00  -0.251E-02
LEU   699 C    8063 GLN   787 NE2 23984   0.909E+00  -0.450E+00  -0.187E-02
LEU   699 C    8063 ILE   788 N   23993   0.598E+00  -0.502E+00  -0.225E-01
LEU   699 C    8063 ILE   788 O   23996   0.841E+00  -0.359E+00  -0.253E-02
LEU   699 C    8063 ILE   788 CG1 23998   0.444E+00   0.492E-01  -0.102E+00
LEU   699 C    8063 ILE   788 CD1 24000   0.441E+00  -0.229E+00  -0.104E+00
LEU   699 C    8063 MET   869 O   24883   0.843E+00  -0.327E+00  -0.251E-02
LEU   699 C    8063 GLN   872 O   24929   0.814E+00  -0.346E+00  -0.309E-02
LEU   699 C    8063 GLN   872 OE1 24933   0.856E+00  -0.353E+00  -0.228E-02
LEU   699 C    8063 GLN   872 NE2 24934   0.732E+00  -0.656E+00  -0.685E-02
LEU   699 C    8063 TYR   873 CE1 24951   0.473E+00  -0.346E+00  -0.662E-01
LEU   699 C    8063 TYR   873 OH  24954   0.436E+00  -0.983E+00  -0.121E+00
LEU   699 O    8064 GLN   779 CD  23849   0.833E+00  -0.383E+00  -0.269E-02
LEU   699 O    8064 GLN   7791HE2 23858   0.692E+00  -0.328E+00  -0.226E-03
LEU   699 O    8064 GLN   7792HE2 23859   0.669E+00  -0.351E+00  -0.277E-03
LEU   699 O    8064 ALA   783 C   23913   0.784E+00  -0.363E+00  -0.386E-02
LEU   699 O    8064 VAL   785 C   23940   0.588E+00  -0.503E+00  -0.213E-01
LEU   699 O    8064 VAL   785 HN  23945   0.705E+00  -0.341E+00  -0.203E-03
LEU   699 O    8064 LYS   786 C   23956   0.473E+00  -0.135E+01  -0.733E-01
LEU   699 O    8064 LYS   786 O   23957   0.396E+00   0.164E+01  -0.196E+00
LEU   699 O    8064 GLN   787 C   23978   0.573E+00  -0.499E+00  -0.248E-01
LEU   699 O    8064 GLN   787 CD  23982   0.796E+00  -0.415E+00  -0.354E-02
LEU   699 O    8064 ILE   788 C   23995   0.823E+00  -0.333E+00  -0.290E-02
LEU   699 O    8064 ILE   788 HN  24001   0.632E+00  -0.318E+00  -0.390E-03
LEU   699 O    8064 GLN   872 CD  24932   0.872E+00  -0.355E+00  -0.205E-02
LEU   699 O    8064 TYR   873 CE1 24951   0.434E+00   0.420E+00  -0.115E+00
LEU   699 O    8064 TYR   873 CZ  24953   0.459E+00  -0.411E+00  -0.857E-01
LEU   699 O    8064 TYR   873 OH  24954   0.385E+00   0.132E+01  -0.242E+00
LEU   699 O    8064 TYR   873 HE1 24961   0.350E+00  -0.556E+00  -0.687E-01
LEU   699 O    8064 TYR   873 HH  24963   0.354E+00  -0.130E+01   0.000E+00
LEU   699 CB   8065 ILE   788 CG1 23998   0.401E+00  -0.160E-01  -0.166E+00
LEU   699 CB   8065 ILE   788 CD1 24000   0.367E+00   0.932E-01  -0.164E+00
LEU   699 CB   8065 TYR   873 CE1 24951   0.365E+00   0.169E+00  -0.144E+00
LEU   699 CB   8065 TYR   873 CZ  24953   0.391E+00  -0.160E+00  -0.154E+00
LEU   699 CB   8065 TYR   873 OH  24954   0.374E+00   0.367E+00  -0.239E+00
LEU   699 CG   8066 ILE   788 CD1 24000   0.454E+00  -0.712E-01  -0.103E+00
LEU   699 CG   8066 MET   869 O   24883   0.470E+00  -0.368E+00  -0.855E-01
LEU   699 CG   8066 MET   869 CG  24885   0.416E+00  -0.183E+00  -0.149E+00
LEU   699 CG   8066 MET   869 SD  24886   0.474E+00  -0.134E+00  -0.142E+00
LEU   699 CG   8066 GLN   872 NE2 24934   0.517E+00  -0.456E+00  -0.581E-01
LEU   699 CG   8066 TYR   873 CE1 24951   0.397E+00  -0.181E+00  -0.151E+00
LEU   699 CG   8066 TYR   873 CZ  24953   0.395E+00   0.208E+00  -0.152E+00
LEU   699 CG   8066 TYR   873 OH  24954   0.397E+00  -0.418E+00  -0.203E+00
LEU   699 CD1  8067 MET   869 CG  24885   0.358E+00   0.175E+00  -0.139E+00
LEU   699 CD1  8067 MET   869 SD  24886   0.383E+00   0.149E+00  -0.264E+00
LEU   699 CD1  8067 TYR   873 CE1 24951   0.390E+00   0.122E+00  -0.155E+00
LEU   699 CD1  8067 TYR   873 CE2 24952   0.377E+00   0.133E+00  -0.156E+00
LEU   699 CD2  8068 MET   869 CG  24885   0.397E+00   0.132E+00  -0.169E+00
LEU   699 CD2  8068 MET   869 SD  24886   0.448E+00   0.994E-01  -0.185E+00
LEU   699 CD2  8068 GLN   872 CD  24932   0.450E+00  -0.309E+00  -0.953E-01
LEU   699 CD2  8068 GLN   872 NE2 24934   0.446E+00   0.418E+00  -0.126E+00
LEU   699 HN   8069 GLN   872 NE2 24934   0.551E+00  -0.538E+00  -0.121E-02
LEU   699 HA   8070 TYR   873 OH  24954   0.333E+00  -0.479E+00  -0.823E-01
GLY   700 N    8080 LYS   786 C   23956   0.531E+00  -0.687E+00  -0.446E-01
GLY   700 N    8080 LYS   786 O   23957   0.433E+00   0.873E+00  -0.144E+00
GLY   700 N    8080 GLN   787 C   23978   0.543E+00  -0.377E+00  -0.393E-01
GLY   700 N    8080 ILE   788 CG1 23998   0.404E+00  -0.407E-01  -0.190E+00
GLY   700 N    8080 ILE   788 CD1 24000   0.445E+00   0.146E+00  -0.128E+00
GLY   700 N    8080 ILE   788 HN  24001   0.526E+00  -0.318E+00  -0.159E-02
GLY   700 CA   8081 LYS   786 C   23956   0.429E+00  -0.396E+00  -0.117E+00
GLY   700 CA   8081 GLN   787 CA  23977   0.446E+00  -0.183E-01  -0.112E+00
GLY   700 CA   8081 ILE   788 CG1 23998   0.437E+00  -0.115E-01  -0.123E+00
GLY   700 C    8082 VAL   785 O   23941   0.711E+00  -0.322E+00  -0.694E-02
GLY   700 C    8082 LYS   786 N   23954   0.730E+00  -0.330E+00  -0.695E-02
GLY   700 C    8082 LYS   786 O   23957   0.392E+00  -0.175E+01  -0.178E+00
GLY   700 C    8082 GLN   787 N   23976   0.518E+00  -0.602E+00  -0.510E-01
GLY   700 C    8082 GLN   787 CA  23977   0.442E+00   0.846E-01  -0.103E+00
GLY   700 C    8082 GLN   787 O   23979   0.565E+00  -0.724E+00  -0.270E-01
GLY   700 C    8082 GLN   787 OE1 23983   0.698E+00  -0.517E+00  -0.770E-02
GLY   700 C    8082 GLN   787 NE2 23984   0.705E+00  -0.714E+00  -0.856E-02
GLY   700 C    8082 ILE   788 N   23993   0.450E+00  -0.983E+00  -0.106E+00
GLY   700 C    8082 ILE   788 O   23996   0.664E+00  -0.564E+00  -0.104E-01
GLY   700 C    8082 ILE   788 CG1 23998   0.432E+00   0.531E-01  -0.114E+00
GLY   700 C    8082 TYR   789 N   24012   0.758E+00  -0.344E+00  -0.554E-02
GLY   700 C    8082 GLN   872 NE2 24934   0.791E+00  -0.576E+00  -0.430E-02
GLY   700 O    8083 LYS   786 C   23956   0.601E+00  -0.709E+00  -0.187E-01
GLY   700 O    8083 GLN   787 C   23978   0.527E+00  -0.549E+00  -0.401E-01
GLY   700 O    8083 GLN   787 CD  23982   0.748E+00  -0.423E+00  -0.512E-02
GLY   700 O    8083 GLN   787 HA  23986   0.433E+00  -0.321E+00  -0.214E-01
GLY   700 O    8083 ILE   788 C   23995   0.640E+00  -0.488E+00  -0.129E-01
GLY   700 O    8083 ILE   788 CG1 23998   0.405E+00  -0.552E-01  -0.177E+00
GLY   700 O    8083 ILE   788 HN  24001   0.414E+00  -0.776E+00  -0.486E-02
GLY   700 O    8083 GLN   872 CD  24932   0.808E+00  -0.368E+00  -0.322E-02
GLY   700 O    8083 GLN   8721HE2 24941   0.638E+00  -0.352E+00  -0.368E-03
GLY   700 HN   8084 LYS   786 O   23957   0.519E+00  -0.382E+00  -0.127E-02
GLY   700 HN   8084 GLN   872 NE2 24934   0.647E+00  -0.369E+00  -0.462E-03
GLY   700 HA1  8085 LYS   786 O   23957   0.323E+00  -0.455E+00  -0.854E-01
ALA   701 N    8087 LYS   786 C   23956   0.463E+00  -0.103E+01  -0.929E-01
ALA   701 N    8087 LYS   786 O   23957   0.367E+00   0.146E+01  -0.286E+00
ALA   701 N    8087 GLN   787 CA  23977   0.402E+00  -0.752E-01  -0.193E+00
ALA   701 N    8087 GLN   787 C   23978   0.472E+00  -0.566E+00  -0.838E-01
ALA   701 N    8087 GLN   787 CB  23980   0.460E+00   0.461E-01  -0.108E+00
ALA   701 N    8087 GLN   787 CG  23981   0.461E+00   0.287E-01  -0.107E+00
ALA   701 N    8087 GLN   787 CD  23982   0.555E+00  -0.620E+00  -0.347E-01
ALA   701 N    8087 GLN   787 HA  23986   0.303E+00  -0.670E+00  -0.689E-01
ALA   701 N    8087 GLN   7871HE2 23991   0.572E+00  -0.354E+00  -0.973E-03
ALA   701 N    8087 ILE   788 N   23993   0.457E+00   0.663E+00  -0.125E+00
ALA   701 N    8087 ILE   788 C   23995   0.663E+00  -0.361E+00  -0.123E-01
ALA   701 N    8087 ILE   788 HN  24001   0.389E+00  -0.726E+00  -0.946E-02
ALA   701 C    8089 LYS   786 O   23957   0.532E+00  -0.810E+00  -0.381E-01
ALA   701 C    8089 GLN   787 N   23976   0.553E+00  -0.509E+00  -0.353E-01
ALA   701 C    8089 GLN   787 CA  23977   0.425E+00   0.919E-01  -0.122E+00
ALA   701 C    8089 GLN   787 O   23979   0.579E+00  -0.672E+00  -0.234E-01
ALA   701 C    8089 GLN   787 CB  23980   0.425E+00  -0.793E-01  -0.122E+00
ALA   701 C    8089 GLN   787 OE1 23983   0.663E+00  -0.561E+00  -0.105E-01
ALA   701 C    8089 GLN   787 NE2 23984   0.652E+00  -0.818E+00  -0.136E-01
ALA   701 C    8089 ILE   788 N   23993   0.388E+00  -0.142E+01  -0.188E+00
ALA   701 C    8089 ILE   788 O   23996   0.496E+00  -0.105E+01  -0.562E-01
ALA   701 C    8089 TYR   789 N   24012   0.631E+00  -0.483E+00  -0.165E-01
ALA   701 C    8089 TYR   789 O   24015   0.825E+00  -0.313E+00  -0.284E-02
ALA   701 C    8089 GLN   872 NE2 24934   0.847E+00  -0.502E+00  -0.285E-02
ALA   701 O    8090 LYS   786 C   23956   0.518E+00  -0.108E+01  -0.443E-01
ALA   701 O    8090 GLN   787 N   23976   0.459E+00   0.769E+00  -0.106E+00
ALA   701 O    8090 GLN   787 C   23978   0.349E+00  -0.171E+01  -0.213E+00
ALA   701 O    8090 GLN   787 CG  23981   0.371E+00   0.689E-01  -0.236E+00
ALA   701 O    8090 GLN   787 CD  23982   0.511E+00  -0.102E+01  -0.475E-01
ALA   701 O    8090 GLN   787 HN  23985   0.531E+00  -0.423E+00  -0.111E-02
ALA   701 O    8090 GLN   7871HE2 23991   0.574E+00  -0.482E+00  -0.699E-03
ALA   701 O    8090 GLN   7872HE2 23992   0.686E+00  -0.332E+00  -0.239E-03
ALA   701 O    8090 ILE   788 CA  23994   0.389E+00   0.310E+00  -0.207E+00
ALA   701 O    8090 ILE   788 C   23995   0.428E+00  -0.135E+01  -0.122E+00
ALA   701 O    8090 ILE   788 O   23996   0.418E+00   0.156E+01  -0.150E+00
ALA   701 O    8090 ILE   788 CB  23997   0.417E+00  -0.157E+00  -0.156E+00
ALA   701 O    8090 ILE   788 CG1 23998   0.448E+00  -0.464E-01  -0.110E+00
ALA   701 O    8090 ILE   788 HA  24002   0.472E+00  -0.323E+00  -0.130E-01
ALA   701 O    8090 TYR   789 C   24014   0.700E+00  -0.486E+00  -0.758E-02
ALA   701 O    8090 TYR   789 HN  24024   0.559E+00  -0.330E+00  -0.812E-03
ALA   701 O    8090 LYS   790 C   24035   0.100E+01  -0.308E+00  -0.885E-03
ALA   701 O    8090 GLN   872 CD  24932   0.945E+00  -0.311E+00  -0.127E-02
ALA   701 CB   8091 LYS   786 C   23956   0.580E+00  -0.347E+00  -0.246E-01
ALA   701 CB   8091 GLN   787 CG  23981   0.405E+00   0.226E-01  -0.162E+00
ALA   701 CB   8091 GLN   787 CD  23982   0.513E+00  -0.420E+00  -0.486E-01
ALA   701 CB   8091 GLN   7871HE2 23991   0.462E+00  -0.331E+00  -0.340E-02
ALA   701 HN   8092 LYS   786 O   23957   0.294E+00  -0.196E+01  -0.346E-01
ALA   701 HN   8092 GLN   787 N   23976   0.428E+00  -0.487E+00  -0.547E-02
ALA   701 HN   8092 GLN   787 O   23979   0.565E+00  -0.366E+00  -0.766E-03
ALA   701 HN   8092 GLN   787 OE1 23983   0.553E+00  -0.425E+00  -0.865E-03
ALA   701 HN   8092 GLN   787 NE2 23984   0.521E+00  -0.687E+00  -0.170E-02
ALA   701 HN   8092 ILE   788 N   23993   0.480E+00  -0.425E+00  -0.275E-02
GLU   702 N    8097 LYS   786 C   23956   0.718E+00  -0.412E+00  -0.767E-02
GLU   702 N    8097 GLN   787 C   23978   0.553E+00  -0.409E+00  -0.354E-01
GLU   702 N    8097 GLN   787 CD  23982   0.714E+00  -0.384E+00  -0.796E-02
GLU   702 N    8097 ILE   788 N   23993   0.458E+00   0.687E+00  -0.123E+00
GLU   702 N    8097 ILE   788 C   23995   0.544E+00  -0.577E+00  -0.389E-01
GLU   702 N    8097 ILE   788 HN  24001   0.362E+00  -0.921E+00  -0.144E-01
GLU   702 N    8097 TYR   789 C   24014   0.785E+00  -0.300E+00  -0.452E-02
GLU   702 CA   8098 ILE   788 N   23993   0.439E+00  -0.578E-01  -0.136E+00
GLU   702 CA   8098 ILE   788 O   23996   0.377E+00  -0.118E+00  -0.227E+00
GLU   702 CA   8098 ILE   788 CB  23997   0.438E+00   0.800E-02  -0.122E+00
GLU   702 C    8099 GLN   787 O   23979   0.737E+00  -0.339E+00  -0.559E-02
GLU   702 C    8099 GLN   787 NE2 23984   0.840E+00  -0.420E+00  -0.300E-02
GLU   702 C    8099 ILE   788 N   23993   0.519E+00  -0.567E+00  -0.508E-01
GLU   702 C    8099 ILE   788 O   23996   0.413E+00  -0.136E+01  -0.144E+00
GLU   702 C    8099 TYR   789 N   24012   0.602E+00  -0.440E+00  -0.217E-01
GLU   702 C    8099 TYR   789 O   24015   0.726E+00  -0.326E+00  -0.611E-02
GLU   702 C    8099 LYS   790 N   24033   0.673E+00  -0.313E+00  -0.113E-01
GLU   702 C    8099 GLN   872 NE2 24934   0.887E+00  -0.384E+00  -0.217E-02
GLU   702 O    8100 LYS   786 C   23956   0.957E+00  -0.353E+00  -0.117E-02
GLU   702 O    8100 GLN   787 C   23978   0.748E+00  -0.309E+00  -0.514E-02
GLU   702 O    8100 GLN   787 CD  23982   0.865E+00  -0.382E+00  -0.215E-02
GLU   702 O    8100 ILE   788 C   23995   0.622E+00  -0.603E+00  -0.153E-01
GLU   702 O    8100 ILE   788 HN  24001   0.553E+00  -0.451E+00  -0.872E-03
GLU   702 O    8100 TYR   789 C   24014   0.759E+00  -0.446E+00  -0.469E-02
GLU   702 O    8100 LYS   790 C   24035   0.930E+00  -0.369E+00  -0.139E-02
GLU   702 O    8100 LYS   790 HZ1 24052   0.601E+00  -0.336E+00  -0.527E-03
GLU   702 CB   8101 ILE   788 O   23996   0.426E+00  -0.201E+00  -0.141E+00
GLU   702 CG   8102 ILE   788 O   23996   0.392E+00   0.113E+00  -0.200E+00
GLU   702 CD   8103 LYS   786 O   23957   0.104E+01  -0.312E+00  -0.706E-03
GLU   702 CD   8103 GLN   787 O   23979   0.873E+00  -0.411E+00  -0.204E-02
GLU   702 CD   8103 ILE   788 N   23993   0.667E+00  -0.535E+00  -0.118E-01
GLU   702 CD   8103 ILE   788 O   23996   0.466E+00  -0.163E+01  -0.788E-01
GLU   702 CD   8103 TYR   789 N   24012   0.683E+00  -0.552E+00  -0.103E-01
GLU   702 CD   8103 TYR   789 O   24015   0.657E+00  -0.645E+00  -0.111E-01
GLU   702 CD   8103 LYS   790 N   24033   0.662E+00  -0.525E+00  -0.124E-01
GLU   702 CD   8103 LYS   790 O   24036   0.858E+00  -0.421E+00  -0.225E-02
GLU   702 CD   8103 LYS   790 CE  24040   0.414E+00  -0.248E+00  -0.134E+00
GLU   702 CD   8103 LYS   790 NZ  24041   0.436E+00  -0.778E+00  -0.124E+00
GLU   702 CD   8103 THR   791 O   24058   0.946E+00  -0.353E+00  -0.126E-02
GLU   702 CD   8103 GLN   872 O   24929   0.895E+00  -0.394E+00  -0.175E-02
GLU   702 CD   8103 GLN   872 OE1 24933   0.779E+00  -0.555E+00  -0.403E-02
GLU   702 CD   8103 GLN   872 NE2 24934   0.575E+00  -0.143E+01  -0.281E-01
GLU   702 CD   8103 SER   875 O   24981   0.946E+00  -0.372E+00  -0.126E-02
GLU   702 CD   8103 SER   875 OG  24983   0.951E+00  -0.406E+00  -0.135E-02
GLU   702 OE1  8104 GLN   787 C   23978   0.817E+00  -0.367E+00  -0.303E-02
GLU   702 OE1  8104 ILE   788 C   23995   0.552E+00  -0.109E+01  -0.309E-01
GLU   702 OE1  8104 ILE   788 O   23996   0.451E+00   0.191E+01  -0.100E+00
GLU   702 OE1  8104 ILE   788 HN  24001   0.657E+00  -0.433E+00  -0.309E-03
GLU   702 OE1  8104 TYR   789 C   24014   0.593E+00  -0.101E+01  -0.202E-01
GLU   702 OE1  8104 LYS   790 C   24035   0.709E+00  -0.822E+00  -0.705E-02
GLU   702 OE1  8104 LYS   790 CE  24040   0.331E+00   0.489E+00  -0.164E+00
GLU   702 OE1  8104 LYS   790 NZ  24041   0.384E+00   0.116E+01  -0.246E+00
GLU   702 OE1  8104 LYS   790 HN  24042   0.632E+00  -0.358E+00  -0.390E-03
GLU   702 OE1  8104 LYS   790 HE1 24050   0.270E+00  -0.149E+01  -0.915E-01
GLU   702 OE1  8104 LYS   790 HE2 24051   0.313E+00  -0.977E+00  -0.669E-01
GLU   702 OE1  8104 LYS   790 HZ1 24052   0.334E+00  -0.201E+01  -0.172E-01
GLU   702 OE1  8104 LYS   790 HZ2 24053   0.434E+00  -0.999E+00  -0.367E-02
GLU   702 OE1  8104 LYS   790 HZ3 24054   0.462E+00  -0.856E+00  -0.254E-02
GLU   702 OE1  8104 THR   791 C   24057   0.916E+00  -0.406E+00  -0.153E-02
GLU   702 OE1  8104 GLN   872 C   24928   0.914E+00  -0.305E+00  -0.155E-02
GLU   702 OE1  8104 GLN   872 CD  24932   0.649E+00  -0.901E+00  -0.119E-01
GLU   702 OE1  8104 GLN   8721HE2 24941   0.490E+00  -0.103E+01  -0.179E-02
GLU   702 OE1  8104 GLN   8722HE2 24942   0.551E+00  -0.782E+00  -0.888E-03
GLU   702 OE1  8104 SER   875 C   24980   0.905E+00  -0.357E+00  -0.164E-02
GLU   702 OE1  8104 SER   875 HG  24988   0.763E+00  -0.440E+00  -0.126E-03
GLU   702 OE1  8104 ALA   876 C   24991   0.101E+01  -0.358E+00  -0.874E-03
GLU   702 OE2  8105 GLN   787 C   23978   0.872E+00  -0.329E+00  -0.205E-02
GLU   702 OE2  8105 ILE   788 C   23995   0.673E+00  -0.713E+00  -0.957E-02
GLU   702 OE2  8105 ILE   788 HN  24001   0.693E+00  -0.390E+00  -0.225E-03
GLU   702 OE2  8105 TYR   789 C   24014   0.781E+00  -0.590E+00  -0.397E-02
GLU   702 OE2  8105 LYS   790 C   24035   0.920E+00  -0.522E+00  -0.149E-02
GLU   702 OE2  8105 LYS   790 HE1 24050   0.452E+00  -0.367E+00  -0.941E-02
GLU   702 OE2  8105 LYS   790 HE2 24051   0.487E+00  -0.306E+00  -0.606E-02
GLU   702 OE2  8105 LYS   790 HZ1 24052   0.413E+00  -0.113E+01  -0.494E-02
GLU   702 OE2  8105 LYS   790 HZ2 24053   0.539E+00  -0.594E+00  -0.101E-02
GLU   702 OE2  8105 LYS   790 HZ3 24054   0.569E+00  -0.526E+00  -0.731E-03
GLU   702 OE2  8105 GLN   872 CD  24932   0.687E+00  -0.806E+00  -0.852E-02
GLU   702 OE2  8105 GLN   8721HE2 24941   0.521E+00  -0.889E+00  -0.124E-02
GLU   702 OE2  8105 GLN   8722HE2 24942   0.532E+00  -0.847E+00  -0.110E-02
GLU   702 OE2  8105 SER   875 HG  24988   0.952E+00  -0.304E+00  -0.334E-04
GLU   702 HN   8106 ILE   788 N   23993   0.551E+00  -0.322E+00  -0.121E-02
GLU   702 HN   8106 ILE   788 O   23996   0.577E+00  -0.400E+00  -0.674E-03
GLU   702 HA   8107 ILE   788 O   23996   0.288E+00  -0.505E+00  -0.783E-01
ASN   703 N    8112 LYS   786 C   23956   0.812E+00  -0.334E+00  -0.367E-02
ASN   703 N    8112 GLN   787 C   23978   0.577E+00  -0.379E+00  -0.278E-01
ASN   703 N    8112 GLN   787 CD  23982   0.701E+00  -0.404E+00  -0.885E-02
ASN   703 N    8112 ILE   788 C   23995   0.449E+00  -0.928E+00  -0.109E+00
ASN   703 N    8112 ILE   788 O   23996   0.367E+00   0.171E+01  -0.286E+00
ASN   703 N    8112 ILE   788 HN  24001   0.402E+00  -0.707E+00  -0.781E-02
ASN   703 N    8112 TYR   789 C   24014   0.591E+00  -0.533E+00  -0.241E-01
ASN   703 N    8112 LYS   790 C   24035   0.805E+00  -0.340E+00  -0.388E-02
ASN   703 CA   8113 ILE   788 O   23996   0.454E+00  -0.103E+00  -0.102E+00
ASN   703 C    8114 GLN   787 O   23979   0.783E+00  -0.399E+00  -0.390E-02
ASN   703 C    8114 GLN   787 OE1 23983   0.858E+00  -0.379E+00  -0.225E-02
ASN   703 C    8114 GLN   787 NE2 23984   0.891E+00  -0.501E+00  -0.212E-02
ASN   703 C    8114 ILE   788 N   23993   0.610E+00  -0.518E+00  -0.200E-01
ASN   703 C    8114 ILE   788 O   23996   0.413E+00  -0.178E+01  -0.143E+00
ASN   703 C    8114 TYR   789 N   24012   0.519E+00  -0.803E+00  -0.505E-01
ASN   703 C    8114 TYR   789 O   24015   0.609E+00  -0.608E+00  -0.173E-01
ASN   703 C    8114 TYR   789 CD1 24018   0.484E+00  -0.356E+00  -0.592E-01
ASN   703 C    8114 TYR   789 OH  24023   0.757E+00  -0.316E+00  -0.527E-02
ASN   703 C    8114 LYS   790 N   24033   0.465E+00  -0.931E+00  -0.905E-01
ASN   703 C    8114 LYS   790 O   24036   0.602E+00  -0.665E+00  -0.185E-01
ASN   703 C    8114 THR   791 O   24058   0.849E+00  -0.339E+00  -0.241E-02
ASN   703 C    8114 ALA   879 O   25040   0.886E+00  -0.317E+00  -0.186E-02
ASN   703 O    8115 LYS   786 C   23956   0.907E+00  -0.339E+00  -0.162E-02
ASN   703 O    8115 GLN   787 C   23978   0.620E+00  -0.396E+00  -0.156E-01
ASN   703 O    8115 GLN   787 CD  23982   0.785E+00  -0.399E+00  -0.383E-02
ASN   703 O    8115 ILE   788 C   23995   0.388E+00  -0.164E+01  -0.184E+00
ASN   703 O    8115 ILE   788 O   23996   0.314E+00   0.318E+01  -0.286E+00
ASN   703 O    8115 ILE   788 HN  24001   0.500E+00  -0.502E+00  -0.159E-02
ASN   703 O    8115 TYR   789 N   24012   0.401E+00   0.129E+01  -0.208E+00
ASN   703 O    8115 TYR   789 CA  24013   0.336E+00  -0.426E-01  -0.198E+00
ASN   703 O    8115 TYR   789 C   24014   0.386E+00  -0.182E+01  -0.188E+00
ASN   703 O    8115 TYR   789 CB  24016   0.437E+00   0.110E+00  -0.124E+00
ASN   703 O    8115 TYR   789 CD1 24018   0.408E+00   0.463E+00  -0.152E+00
ASN   703 O    8115 TYR   789 HN  24024   0.490E+00  -0.422E+00  -0.179E-02
ASN   703 O    8115 TYR   789 HD1 24028   0.337E+00  -0.562E+00  -0.768E-01
ASN   703 O    8115 LYS   790 N   24033   0.361E+00   0.152E+01  -0.295E+00
ASN   703 O    8115 LYS   790 C   24035   0.560E+00  -0.853E+00  -0.283E-01
ASN   703 O    8115 LYS   790 HN  24042   0.301E+00  -0.145E+01  -0.305E-01
ASN   703 O    8115 THR   791 C   24057   0.807E+00  -0.318E+00  -0.324E-02
ASN   703 O    8115 ALA   879 C   25039   0.830E+00  -0.308E+00  -0.274E-02
ASN   703 CG   8117 LYS   786 O   23957   0.823E+00  -0.345E+00  -0.289E-02
ASN   703 CG   8117 GLN   787 N   23976   0.690E+00  -0.327E+00  -0.968E-02
ASN   703 CG   8117 GLN   787 O   23979   0.704E+00  -0.460E+00  -0.734E-02
ASN   703 CG   8117 GLN   787 CB  23980   0.445E+00  -0.724E-01  -0.101E+00
ASN   703 CG   8117 GLN   787 OE1 23983   0.630E+00  -0.639E+00  -0.142E-01
ASN   703 CG   8117 GLN   787 NE2 23984   0.634E+00  -0.885E+00  -0.159E-01
ASN   703 CG   8117 ILE   788 N   23993   0.573E+00  -0.562E+00  -0.288E-01
ASN   703 CG   8117 ILE   788 O   23996   0.526E+00  -0.937E+00  -0.406E-01
ASN   703 CG   8117 TYR   789 N   24012   0.560E+00  -0.639E+00  -0.328E-01
ASN   703 CG   8117 TYR   789 O   24015   0.749E+00  -0.382E+00  -0.510E-02
ASN   703 CG   8117 TYR   789 CD1 24018   0.404E+00  -0.528E+00  -0.128E+00
ASN   703 CG   8117 TYR   789 CE1 24020   0.393E+00  -0.566E+00  -0.136E+00
ASN   703 CG   8117 TYR   789 OH  24023   0.542E+00  -0.594E+00  -0.376E-01
ASN   703 CG   8117 LYS   790 N   24033   0.647E+00  -0.420E+00  -0.142E-01
ASN   703 CG   8117 LYS   790 O   24036   0.799E+00  -0.363E+00  -0.346E-02
ASN   703 CG   8117 ALA   893 O   25214   0.812E+00  -0.348E+00  -0.313E-02
ASN   703 CG   8117 GLN   895 OE1 25247   0.943E+00  -0.308E+00  -0.128E-02
ASN   703 OD1  8118 LYS   786 C   23956   0.714E+00  -0.519E+00  -0.677E-02
ASN   703 OD1  8118 GLN   787 C   23978   0.502E+00  -0.637E+00  -0.528E-01
ASN   703 OD1  8118 GLN   787 CB  23980   0.358E+00   0.115E+00  -0.246E+00
ASN   703 OD1  8118 GLN   787 CG  23981   0.406E+00   0.516E-01  -0.175E+00
ASN   703 OD1  8118 GLN   787 CD  23982   0.525E+00  -0.915E+00  -0.410E-01
ASN   703 OD1  8118 GLN   787 HN  23985   0.605E+00  -0.301E+00  -0.507E-03
ASN   703 OD1  8118 GLN   7871HE2 23991   0.605E+00  -0.408E+00  -0.508E-03
ASN   703 OD1  8118 GLN   7872HE2 23992   0.697E+00  -0.306E+00  -0.218E-03
ASN   703 OD1  8118 ILE   788 N   23993   0.462E+00   0.840E+00  -0.103E+00
ASN   703 OD1  8118 ILE   788 C   23995   0.442E+00  -0.118E+01  -0.104E+00
ASN   703 OD1  8118 ILE   788 O   23996   0.428E+00   0.139E+01  -0.133E+00
ASN   703 OD1  8118 ILE   788 HN  24001   0.424E+00  -0.759E+00  -0.425E-02
ASN   703 OD1  8118 TYR   789 N   24012   0.444E+00   0.100E+01  -0.127E+00
ASN   703 OD1  8118 TYR   789 CA  24013   0.432E+00  -0.220E-01  -0.132E+00
ASN   703 OD1  8118 TYR   789 C   24014   0.553E+00  -0.756E+00  -0.304E-01
ASN   703 OD1  8118 TYR   789 CG  24017   0.418E+00  -0.269E+00  -0.136E+00
ASN   703 OD1  8118 TYR   789 CD1 24018   0.331E+00   0.816E+00  -0.147E+00
ASN   703 OD1  8118 TYR   789 CE1 24020   0.338E+00   0.766E+00  -0.186E+00
ASN   703 OD1  8118 TYR   789 CZ  24022   0.429E+00  -0.459E+00  -0.120E+00
ASN   703 OD1  8118 TYR   789 HN  24024   0.494E+00  -0.418E+00  -0.171E-02
ASN   703 OD1  8118 TYR   789 HA  24025   0.349E+00  -0.369E+00  -0.640E-01
ASN   703 OD1  8118 TYR   789 HD1 24028   0.310E+00  -0.713E+00  -0.911E-01
ASN   703 OD1  8118 TYR   789 HE1 24030   0.323E+00  -0.653E+00  -0.878E-01
ASN   703 OD1  8118 TYR   789 HH  24032   0.544E+00  -0.417E+00   0.000E+00
ASN   703 OD1  8118 LYS   790 C   24035   0.792E+00  -0.429E+00  -0.365E-02
ASN   703 OD1  8118 LYS   790 HN  24042   0.519E+00  -0.353E+00  -0.127E-02
ASN   703 ND2  8119 LYS   786 C   23956   0.850E+00  -0.563E+00  -0.280E-02
ASN   703 ND2  8119 GLN   787 C   23978   0.698E+00  -0.465E+00  -0.909E-02
ASN   703 ND2  8119 GLN   787 CD  23982   0.581E+00  -0.108E+01  -0.265E-01
ASN   703 ND2  8119 GLN   787 HN  23985   0.738E+00  -0.300E+00  -0.211E-03
ASN   703 ND2  8119 GLN   7871HE2 23991   0.612E+00  -0.591E+00  -0.649E-03
ASN   703 ND2  8119 GLN   7872HE2 23992   0.705E+00  -0.443E+00  -0.276E-03
ASN   703 ND2  8119 ILE   788 C   23995   0.662E+00  -0.701E+00  -0.124E-01
ASN   703 ND2  8119 ILE   788 HN  24001   0.635E+00  -0.441E+00  -0.520E-03
ASN   703 ND2  8119 TYR   789 C   24014   0.726E+00  -0.639E+00  -0.716E-02
ASN   703 ND2  8119 TYR   789 CD1 24018   0.412E+00   0.675E+00  -0.158E+00
ASN   703 ND2  8119 TYR   789 CE1 24020   0.366E+00   0.912E+00  -0.194E+00
ASN   703 ND2  8119 TYR   789 CZ  24022   0.468E+00  -0.549E+00  -0.877E-01
ASN   703 ND2  8119 TYR   789 HD1 24028   0.381E+00  -0.601E+00  -0.518E-01
ASN   703 ND2  8119 TYR   789 HH  24032   0.503E+00  -0.741E+00   0.000E+00
ASN   703 ND2  8119 LYS   790 C   24035   0.905E+00  -0.508E+00  -0.192E-02
ASN   703 ND2  8119 LYS   790 HN  24042   0.645E+00  -0.325E+00  -0.470E-03
ASN   703 ND2  8119 ALA   879 C   25039   0.100E+01  -0.341E+00  -0.104E-02
ASN   703 ND2  8119 THR   887 C   25145   0.105E+01  -0.314E+00  -0.793E-03
ASN   703 ND2  8119 PHE   888 C   25159   0.921E+00  -0.374E+00  -0.174E-02
ASN   703 ND2  8119 GLY   891 C   25196   0.942E+00  -0.383E+00  -0.152E-02
ASN   703 ND2  8119 ALA   892 C   25203   0.764E+00  -0.533E+00  -0.530E-02
ASN   703 ND2  8119 ALA   893 C   25213   0.722E+00  -0.592E+00  -0.740E-02
ASN   703 ND2  8119 ALA   893 HN  25216   0.567E+00  -0.501E+00  -0.102E-02
ASN   703 ND2  8119 LEU   894 C   25223   0.951E+00  -0.371E+00  -0.143E-02
ASN   703 ND2  8119 GLN   895 CD  25246   0.923E+00  -0.454E+00  -0.171E-02
ASN   703 HN   8120 GLN   787 NE2 23984   0.713E+00  -0.306E+00  -0.258E-03
ASN   703 HN   8120 ILE   788 N   23993   0.386E+00  -0.643E+00  -0.100E-01
ASN   703 HN   8120 ILE   788 O   23996   0.305E+00  -0.169E+01  -0.286E-01
ASN   703 HN   8120 TYR   789 N   24012   0.440E+00  -0.494E+00  -0.461E-02
ASN   7031HD2  8124 GLN   787 OE1 23983   0.710E+00  -0.306E+00  -0.194E-03
ASN   7031HD2  8124 GLN   787 NE2 23984   0.677E+00  -0.472E+00  -0.353E-03
ASN   7031HD2  8124 TYR   789 OH  24023   0.566E+00  -0.328E+00  -0.889E-03
ASN   7032HD2  8125 GLN   787 OE1 23983   0.591E+00  -0.445E+00  -0.586E-03
ASN   7032HD2  8125 GLN   787 NE2 23984   0.604E+00  -0.597E+00  -0.700E-03
ASN   7032HD2  8125 ILE   788 O   23996   0.664E+00  -0.344E+00  -0.290E-03
ASN   7032HD2  8125 TYR   789 CD1 24018   0.355E+00  -0.455E+00  -0.140E-01
ASN   7032HD2  8125 TYR   789 CE1 24020   0.285E+00  -0.833E+00  -0.424E-01
ASN   7032HD2  8125 TYR   789 OH  24023   0.398E+00  -0.768E+00  -0.716E-02
ASN   7032HD2  8125 ALA   893 N   25211   0.559E+00  -0.324E+00  -0.111E-02
ASN   7032HD2  8125 ALA   893 O   25214   0.616E+00  -0.360E+00  -0.457E-03
SER   704 N    8126 GLN   787 CD  23982   0.918E+00  -0.317E+00  -0.177E-02
SER   704 N    8126 ILE   788 C   23995   0.612E+00  -0.571E+00  -0.198E-01
SER   704 N    8126 TYR   789 C   24014   0.568E+00  -0.733E+00  -0.304E-01
SER   704 N    8126 LYS   790 C   24035   0.628E+00  -0.688E+00  -0.169E-01
SER   704 N    8126 LYS   790 HN  24042   0.418E+00  -0.615E+00  -0.625E-02
SER   704 N    8126 LYS   790 HZ3 24054   0.607E+00  -0.301E+00  -0.682E-03
SER   704 N    8126 THR   791 C   24057   0.811E+00  -0.326E+00  -0.370E-02
SER   704 CA   8127 LYS   790 N   24033   0.436E+00  -0.209E+00  -0.140E+00
SER   704 CA   8127 LYS   790 O   24036   0.449E+00  -0.252E+00  -0.109E+00
SER   704 C    8128 ILE   788 O   23996   0.694E+00  -0.430E+00  -0.803E-02
SER   704 C    8128 TYR   789 N   24012   0.729E+00  -0.307E+00  -0.698E-02
SER   704 C    8128 TYR   789 O   24015   0.751E+00  -0.315E+00  -0.502E-02
SER   704 C    8128 LYS   790 N   24033   0.540E+00  -0.513E+00  -0.405E-01
SER   704 C    8128 LYS   790 O   24036   0.501E+00  -0.787E+00  -0.531E-01
SER   704 C    8128 THR   791 O   24058   0.730E+00  -0.347E+00  -0.591E-02
SER   704 C    8128 THR   883 OG1 25092   0.780E+00  -0.335E+00  -0.441E-02
SER   704 C    8128 GLN   895 OE1 25247   0.775E+00  -0.354E+00  -0.415E-02
SER   704 C    8128 GLN   895 NE2 25248   0.847E+00  -0.426E+00  -0.286E-02
SER   704 O    8129 ILE   788 C   23995   0.867E+00  -0.317E+00  -0.211E-02
SER   704 O    8129 TYR   789 C   24014   0.750E+00  -0.447E+00  -0.504E-02
SER   704 O    8129 LYS   790 C   24035   0.691E+00  -0.609E+00  -0.819E-02
SER   704 O    8129 LYS   790 HN  24042   0.558E+00  -0.330E+00  -0.822E-03
SER   704 O    8129 THR   791 C   24057   0.780E+00  -0.375E+00  -0.399E-02
SER   704 O    8129 GLN   895 CD  25246   0.780E+00  -0.447E+00  -0.397E-02
SER   704 CB   8130 LYS   790 N   24033   0.466E+00  -0.221E+00  -0.101E+00
SER   704 CB   8130 LYS   790 O   24036   0.436E+00  -0.336E+00  -0.125E+00
SER   704 CB   8130 LYS   790 CB  24037   0.418E+00  -0.720E-01  -0.146E+00
SER   704 OG   8131 ILE   788 C   23995   0.790E+00  -0.410E+00  -0.409E-02
SER   704 OG   8131 TYR   789 C   24014   0.599E+00  -0.771E+00  -0.211E-01
SER   704 OG   8131 LYS   790 C   24035   0.434E+00  -0.191E+01  -0.124E+00
SER   704 OG   8131 LYS   790 O   24036   0.358E+00   0.245E+01  -0.312E+00
SER   704 OG   8131 LYS   790 CB  24037   0.416E+00   0.318E+00  -0.170E+00
SER   704 OG   8131 LYS   790 HN  24042   0.406E+00  -0.785E+00  -0.639E-02
SER   704 OG   8131 LYS   790 HZ1 24052   0.622E+00  -0.337E+00  -0.501E-03
SER   704 OG   8131 LYS   790 HZ2 24053   0.638E+00  -0.320E+00  -0.431E-03
SER   704 OG   8131 LYS   790 HZ3 24054   0.501E+00  -0.547E+00  -0.183E-02
SER   704 OG   8131 THR   791 C   24057   0.495E+00  -0.107E+01  -0.622E-01
SER   704 OG   8131 THR   791 HN  24062   0.611E+00  -0.303E+00  -0.561E-03
SER   704 OG   8131 THR   791 HG1 24065   0.742E+00  -0.327E+00  -0.174E-03
SER   704 OG   8131 PRO   792 C   24071   0.584E+00  -0.437E+00  -0.243E-01
SER   704 OG   8131 ALA   879 C   25039   0.882E+00  -0.340E+00  -0.211E-02
SER   704 OG   8131 GLN   895 CD  25246   0.101E+01  -0.323E+00  -0.932E-03
SER   704 HN   8132 ILE   788 O   23996   0.607E+00  -0.402E+00  -0.496E-03
SER   704 HN   8132 LYS   790 O   24036   0.657E+00  -0.311E+00  -0.310E-03
SER   704 HA   8133 LYS   790 N   24033   0.342E+00  -0.478E+00  -0.754E-01
SER   704 HA   8133 LYS   790 O   24036   0.376E+00  -0.479E+00  -0.456E-01
SER   704 HG   8136 ILE   788 O   23996   0.777E+00  -0.321E+00  -0.113E-03
SER   704 HG   8136 LYS   790 N   24033   0.539E+00  -0.477E+00  -0.139E-02
SER   704 HG   8136 LYS   790 O   24036   0.401E+00  -0.127E+01  -0.591E-02
SER   704 HG   8136 THR   791 O   24058   0.525E+00  -0.640E+00  -0.119E-02
SER   704 HG   8136 THR   883 OG1 25092   0.728E+00  -0.351E+00  -0.196E-03
SER   704 HG   8136 GLN   895 NE2 25248   0.954E+00  -0.325E+00  -0.450E-04
VAL   705 N    8137 ILE   788 C   23995   0.750E+00  -0.317E+00  -0.591E-02
VAL   705 N    8137 TYR   789 C   24014   0.612E+00  -0.519E+00  -0.197E-01
VAL   705 N    8137 TYR   789 HD1 24028   0.379E+00  -0.351E+00  -0.532E-01
VAL   705 N    8137 LYS   790 C   24035   0.588E+00  -0.657E+00  -0.247E-01
VAL   705 N    8137 LYS   790 HN  24042   0.431E+00  -0.474E+00  -0.523E-02
VAL   705 N    8137 THR   791 C   24057   0.720E+00  -0.337E+00  -0.757E-02
VAL   705 N    8137 GLN   895 CD  25246   0.731E+00  -0.390E+00  -0.688E-02
VAL   705 C    8139 LYS   790 O   24036   0.574E+00  -0.535E+00  -0.245E-01
VAL   705 C    8139 THR   883 OG1 25092   0.637E+00  -0.457E+00  -0.146E-01
VAL   705 C    8139 GLN   895 OE1 25247   0.570E+00  -0.605E+00  -0.254E-01
VAL   705 C    8139 GLN   895 NE2 25248   0.624E+00  -0.702E+00  -0.176E-01
VAL   705 O    8140 LYS   790 C   24035   0.609E+00  -0.549E+00  -0.173E-01
VAL   705 O    8140 THR   791 C   24057   0.616E+00  -0.414E+00  -0.161E-01
VAL   705 O    8140 THR   883 C   25089   0.721E+00  -0.302E+00  -0.638E-02
VAL   705 O    8140 THR   883 CG2 25093   0.446E+00   0.275E+00  -0.113E+00
VAL   705 O    8140 THR   883 HG1 25097   0.571E+00  -0.353E+00  -0.720E-03
VAL   705 O    8140 GLN   895 CD  25246   0.657E+00  -0.432E+00  -0.111E-01
VAL   705 CB   8141 LYS   790 O   24036   0.605E+00  -0.421E+00  -0.203E-01
VAL   705 CB   8141 ALA   879 O   25040   0.651E+00  -0.357E+00  -0.132E-01
VAL   705 CB   8141 THR   883 O   25090   0.663E+00  -0.342E+00  -0.118E-01
VAL   705 CB   8141 THR   883 OG1 25092   0.599E+00  -0.460E+00  -0.237E-01
VAL   705 CB   8141 THR   883 CG2 25093   0.444E+00  -0.270E+00  -0.114E+00
VAL   705 CB   8141 SER   884 N   25101   0.622E+00  -0.383E+00  -0.203E-01
VAL   705 CB   8141 SER   884 OG  25106   0.622E+00  -0.452E+00  -0.190E-01
VAL   705 CB   8141 ALA   893 O   25214   0.587E+00  -0.443E+00  -0.242E-01
VAL   705 CB   8141 LEU   894 O   25224   0.653E+00  -0.357E+00  -0.130E-01
VAL   705 CB   8141 GLN   895 N   25240   0.515E+00  -0.416E+00  -0.596E-01
VAL   705 CB   8141 GLN   895 OE1 25247   0.493E+00  -0.747E+00  -0.657E-01
VAL   705 CB   8141 GLN   895 NE2 25248   0.633E+00  -0.601E+00  -0.181E-01
VAL   705 CG1  8142 TYR   789 CD1 24018   0.409E+00   0.790E-01  -0.139E+00
VAL   705 CG1  8142 TYR   789 CE1 24020   0.396E+00   0.853E-01  -0.151E+00
VAL   705 CG1  8142 ALA   893 CB  25215   0.370E+00   0.130E+00  -0.170E+00
VAL   705 CG2  8143 THR   883 CB  25091   0.408E+00  -0.103E+00  -0.158E+00
VAL   705 CG2  8143 THR   883 CG2 25093   0.355E+00   0.111E+00  -0.123E+00
VAL   705 HN   8144 ILE   788 O   23996   0.636E+00  -0.466E+00  -0.376E-03
VAL   705 HN   8144 TYR   789 N   24012   0.610E+00  -0.400E+00  -0.657E-03
VAL   705 HN   8144 TYR   789 O   24015   0.648E+00  -0.381E+00  -0.336E-03
VAL   705 HN   8144 TYR   789 CD1 24018   0.384E+00  -0.455E+00  -0.890E-02
VAL   705 HN   8144 LYS   790 N   24033   0.455E+00  -0.702E+00  -0.379E-02
VAL   705 HN   8144 LYS   790 O   24036   0.438E+00  -0.994E+00  -0.347E-02
VAL   705 HN   8144 THR   791 O   24058   0.737E+00  -0.311E+00  -0.156E-03
VAL   705 HN   8144 ALA   879 O   25040   0.624E+00  -0.433E+00  -0.420E-03
VAL   705 HN   8144 THR   883 OG1 25092   0.651E+00  -0.431E+00  -0.383E-03
VAL   705 HN   8144 SER   884 OG  25106   0.795E+00  -0.314E+00  -0.115E-03
VAL   705 HN   8144 GLN   895 OE1 25247   0.732E+00  -0.358E+00  -0.162E-03
VAL   705 HN   8144 GLN   895 NE2 25248   0.852E+00  -0.384E+00  -0.890E-04
ALA   706 N    8153 LYS   790 C   24035   0.815E+00  -0.313E+00  -0.359E-02
ALA   706 N    8153 GLN   895 CD  25246   0.513E+00  -0.743E+00  -0.541E-01
ALA   706 N    8153 GLN   8951HE2 25255   0.558E+00  -0.374E+00  -0.112E-02
ALA   706 N    8153 GLN   8952HE2 25256   0.561E+00  -0.369E+00  -0.108E-02
ALA   706 C    8155 LYS   790 O   24036   0.775E+00  -0.374E+00  -0.416E-02
ALA   706 C    8155 ILE   794 O   24100   0.834E+00  -0.362E+00  -0.268E-02
ALA   706 C    8155 THR   883 O   25090   0.752E+00  -0.387E+00  -0.496E-02
ALA   706 C    8155 THR   883 OG1 25092   0.688E+00  -0.501E+00  -0.933E-02
ALA   706 C    8155 SER   884 N   25101   0.849E+00  -0.307E+00  -0.283E-02
ALA   706 C    8155 LEU   894 O   25224   0.833E+00  -0.327E+00  -0.269E-02
ALA   706 C    8155 GLN   895 N   25240   0.654E+00  -0.356E+00  -0.133E-01
ALA   706 C    8155 GLN   895 O   25243   0.714E+00  -0.437E+00  -0.675E-02
ALA   706 C    8155 GLN   895 CB  25244   0.427E+00  -0.784E-01  -0.120E+00
ALA   706 C    8155 GLN   895 OE1 25247   0.564E+00  -0.790E+00  -0.271E-01
ALA   706 C    8155 GLN   895 NE2 25248   0.529E+00  -0.129E+01  -0.455E-01
ALA   706 C    8155 ILE   896 N   25257   0.689E+00  -0.373E+00  -0.975E-02
ALA   706 C    8155 ILE   896 O   25260   0.785E+00  -0.403E+00  -0.384E-02
ALA   706 O    8156 LYS   790 C   24035   0.997E+00  -0.311E+00  -0.916E-03
ALA   706 O    8156 THR   883 C   25089   0.768E+00  -0.368E+00  -0.438E-02
ALA   706 O    8156 THR   883 HG1 25097   0.718E+00  -0.302E+00  -0.181E-03
ALA   706 O    8156 LEU   894 C   25223   0.708E+00  -0.439E+00  -0.712E-02
ALA   706 O    8156 GLN   895 C   25242   0.565E+00  -0.512E+00  -0.269E-01
ALA   706 O    8156 GLN   895 CB  25244   0.343E+00   0.136E+00  -0.228E+00
ALA   706 O    8156 GLN   895 CG  25245   0.347E+00   0.825E-01  -0.238E+00
ALA   706 O    8156 GLN   895 CD  25246   0.405E+00  -0.182E+01  -0.156E+00
ALA   706 O    8156 GLN   895 NE2 25248   0.426E+00   0.212E+01  -0.156E+00
ALA   706 O    8156 GLN   895 HN  25249   0.556E+00  -0.381E+00  -0.844E-03
ALA   706 O    8156 GLN   8951HE2 25255   0.402E+00  -0.113E+01  -0.578E-02
ALA   706 O    8156 GLN   8952HE2 25256   0.497E+00  -0.668E+00  -0.164E-02
ALA   706 O    8156 ILE   896 C   25259   0.734E+00  -0.407E+00  -0.573E-02
ALA   706 O    8156 ILE   896 HN  25265   0.606E+00  -0.345E+00  -0.501E-03
ALA   706 CB   8157 GLN   895 CD  25246   0.553E+00  -0.355E+00  -0.323E-01
ALA   706 HN   8158 GLN   895 OE1 25247   0.475E+00  -0.609E+00  -0.217E-02
ALA   706 HN   8158 GLN   895 NE2 25248   0.480E+00  -0.832E+00  -0.274E-02
TYR   707 N    8163 LYS   790 C   24035   0.832E+00  -0.364E+00  -0.319E-02
TYR   707 N    8163 THR   791 C   24057   0.739E+00  -0.348E+00  -0.646E-02
TYR   707 N    8163 PRO   792 CB  24073   0.459E+00   0.525E-02  -0.110E+00
TYR   707 N    8163 THR   883 C   25089   0.734E+00  -0.352E+00  -0.673E-02
TYR   707 N    8163 THR   883 HG1 25097   0.572E+00  -0.423E+00  -0.966E-03
TYR   707 N    8163 GLN   895 C   25242   0.680E+00  -0.305E+00  -0.105E-01
TYR   707 N    8163 GLN   895 CD  25246   0.608E+00  -0.612E+00  -0.204E-01
TYR   707 N    8163 GLN   8951HE2 25255   0.626E+00  -0.351E+00  -0.562E-03
TYR   707 N    8163 ILE   896 C   25259   0.773E+00  -0.325E+00  -0.495E-02
TYR   707 CA   8164 THR   883 CG2 25093   0.429E+00  -0.746E-02  -0.132E+00
TYR   707 C    8165 LYS   790 O   24036   0.908E+00  -0.312E+00  -0.161E-02
TYR   707 C    8165 ILE   794 O   24100   0.676E+00  -0.582E+00  -0.935E-02
TYR   707 C    8165 ASP   796 N   24138   0.818E+00  -0.368E+00  -0.354E-02
TYR   707 C    8165 ASP   796 O   24141   0.816E+00  -0.332E+00  -0.304E-02
TYR   707 C    8165 ASP   796 OD1 24144   0.103E+01  -0.334E+00  -0.753E-03
TYR   707 C    8165 ASP   796 OD2 24145   0.947E+00  -0.379E+00  -0.125E-02
TYR   707 C    8165 ILE   882 O   25071   0.936E+00  -0.328E+00  -0.134E-02
TYR   707 C    8165 THR   883 O   25090   0.737E+00  -0.439E+00  -0.561E-02
TYR   707 C    8165 THR   883 OG1 25092   0.693E+00  -0.539E+00  -0.894E-02
TYR   707 C    8165 SER   884 N   25101   0.893E+00  -0.308E+00  -0.209E-02
TYR   707 C    8165 LEU   894 O   25224   0.918E+00  -0.304E+00  -0.150E-02
TYR   707 C    8165 GLN   895 O   25243   0.740E+00  -0.445E+00  -0.544E-02
TYR   707 C    8165 GLN   895 OE1 25247   0.761E+00  -0.471E+00  -0.462E-02
TYR   707 C    8165 GLN   895 NE2 25248   0.705E+00  -0.764E+00  -0.857E-02
TYR   707 C    8165 ILE   896 N   25257   0.671E+00  -0.430E+00  -0.115E-01
TYR   707 C    8165 ILE   896 O   25260   0.668E+00  -0.596E+00  -0.100E-01
TYR   707 O    8166 ILE   794 C   24099   0.721E+00  -0.399E+00  -0.636E-02
TYR   707 O    8166 LYS   795 C   24118   0.881E+00  -0.357E+00  -0.192E-02
TYR   707 O    8166 ASP   796 CG  24143   0.917E+00  -0.345E+00  -0.152E-02
TYR   707 O    8166 GLN   895 CD  25246   0.761E+00  -0.424E+00  -0.463E-02
TYR   707 O    8166 ILE   896 C   25259   0.802E+00  -0.329E+00  -0.339E-02
TYR   707 CB   8167 PRO   792 CB  24073   0.385E+00   0.879E-03  -0.177E+00
TYR   707 CB   8167 PRO   792 CG  24074   0.368E+00  -0.428E-02  -0.167E+00
TYR   707 CB   8167 PRO   792 CD  24075   0.455E+00   0.229E-02  -0.103E+00
TYR   707 CB   8167 THR   883 OG1 25092   0.449E+00   0.119E+00  -0.119E+00
TYR   707 CB   8167 THR   883 CG2 25093   0.374E+00   0.554E-01  -0.175E+00
TYR   707 CG   8168 PRO   792 CG  24074   0.422E+00   0.649E-02  -0.125E+00
TYR   707 CG   8168 PHE   797 CE1 24158   0.403E+00  -0.885E-01  -0.129E+00
TYR   707 CG   8168 THR   883 CG2 25093   0.408E+00  -0.959E-01  -0.140E+00
TYR   707 CD1  8169 PHE   797 CE1 24158   0.418E+00   0.130E+00  -0.115E+00
TYR   707 CD2  8170 PHE   797 CD1 24156   0.418E+00   0.687E-01  -0.115E+00
TYR   707 CD2  8170 PHE   797 CE1 24158   0.385E+00   0.162E+00  -0.139E+00
TYR   707 CD2  8170 THR   883 CA  25088   0.408E+00   0.239E+00  -0.140E+00
TYR   707 CD2  8170 THR   883 C   25089   0.466E+00  -0.353E+00  -0.714E-01
TYR   707 CD2  8170 THR   883 O   25090   0.428E+00   0.430E+00  -0.122E+00
TYR   707 CD2  8170 THR   883 CB  25091   0.410E+00  -0.208E+00  -0.138E+00
TYR   707 CD2  8170 THR   883 OG1 25092   0.408E+00   0.532E+00  -0.163E+00
TYR   707 CD2  8170 THR   883 HG1 25097   0.327E+00  -0.648E+00  -0.218E-01
TYR   707 CD2  8170 ILE   896 C   25259   0.465E+00  -0.362E+00  -0.724E-01
TYR   707 CD2  8170 ILE   896 O   25260   0.383E+00   0.646E+00  -0.192E+00
TYR   707 CE1  8171 ASP   796 O   24141   0.412E+00   0.429E+00  -0.146E+00
TYR   707 CE1  8171 PHE   797 CD1 24156   0.398E+00   0.778E-01  -0.133E+00
TYR   707 CE1  8171 PHE   797 CE1 24158   0.418E+00   0.129E+00  -0.115E+00
TYR   707 CE2  8172 PHE   797 CD1 24156   0.371E+00   0.938E-01  -0.135E+00
TYR   707 CE2  8172 PHE   797 CE1 24158   0.385E+00   0.161E+00  -0.139E+00
TYR   707 CE2  8172 THR   883 CA  25088   0.444E+00   0.192E+00  -0.101E+00
TYR   707 CE2  8172 THR   883 C   25089   0.496E+00  -0.303E+00  -0.522E-01
TYR   707 CE2  8172 THR   883 O   25090   0.444E+00   0.390E+00  -0.101E+00
TYR   707 CE2  8172 THR   883 HG1 25097   0.401E+00  -0.372E+00  -0.693E-02
TYR   707 CE2  8172 ILE   896 C   25259   0.418E+00  -0.468E+00  -0.115E+00
TYR   707 CE2  8172 ILE   896 O   25260   0.331E+00   0.953E+00  -0.149E+00
TYR   707 CE2  8172 PRO   897 N   25276   0.444E+00   0.622E-01  -0.114E+00
TYR   707 CE2  8172 PRO   897 CA  25277   0.399E+00   0.326E-01  -0.149E+00
TYR   707 CE2  8172 PRO   897 C   25278   0.429E+00  -0.258E+00  -0.104E+00
TYR   707 CE2  8172 PHE   898 N   25290   0.378E+00   0.398E+00  -0.195E+00
TYR   707 CE2  8172 PHE   898 HN  25301   0.315E+00  -0.414E+00  -0.265E-01
TYR   707 CZ   8173 ASP   796 O   24141   0.433E+00  -0.429E+00  -0.116E+00
TYR   707 CZ   8173 PHE   797 CA  24151   0.444E+00  -0.240E-01  -0.101E+00
TYR   707 CZ   8173 PHE   797 CD1 24156   0.359E+00  -0.116E+00  -0.113E+00
TYR   707 CZ   8173 PHE   797 CE1 24158   0.401E+00  -0.163E+00  -0.130E+00
TYR   707 CZ   8173 ILE   896 O   25260   0.420E+00  -0.570E+00  -0.133E+00
TYR   707 CZ   8173 PRO   897 CA  25277   0.397E+00  -0.373E-01  -0.150E+00
TYR   707 CZ   8173 PHE   898 N   25290   0.378E+00  -0.450E+00  -0.195E+00
TYR   707 OH   8174 LYS   795 C   24118   0.714E+00  -0.414E+00  -0.747E-02
TYR   707 OH   8174 ASP   796 C   24140   0.436E+00  -0.760E+00  -0.121E+00
TYR   707 OH   8174 ASP   796 O   24141   0.369E+00   0.133E+01  -0.285E+00
TYR   707 OH   8174 ASP   796 CG  24143   0.655E+00  -0.504E+00  -0.124E-01
TYR   707 OH   8174 ASP   796 HN  24146   0.529E+00  -0.343E+00  -0.132E-02
TYR   707 OH   8174 PHE   797 N   24150   0.447E+00   0.596E+00  -0.133E+00
TYR   707 OH   8174 PHE   797 CA  24151   0.376E+00   0.754E-01  -0.237E+00
TYR   707 OH   8174 PHE   797 C   24152   0.435E+00  -0.945E+00  -0.122E+00
TYR   707 OH   8174 PHE   797 CB  24154   0.458E+00   0.150E+00  -0.107E+00
TYR   707 OH   8174 PHE   797 CD1 24156   0.385E+00   0.197E+00  -0.199E+00
TYR   707 OH   8174 PHE   797 HA  24162   0.277E+00  -0.603E+00  -0.109E-02
TYR   707 OH   8174 PHE   797 HD1 24165   0.285E+00  -0.536E+00  -0.965E-02
TYR   707 OH   8174 GLY   798 N   24170   0.445E+00   0.609E+00  -0.137E+00
TYR   707 OH   8174 GLY   798 C   24172   0.681E+00  -0.364E+00  -0.988E-02
TYR   707 OH   8174 GLY   798 HN  24174   0.417E+00  -0.489E+00  -0.550E-02
TYR   707 OH   8174 ILE   882 C   25070   0.694E+00  -0.343E+00  -0.884E-02
TYR   707 OH   8174 THR   883 C   25089   0.696E+00  -0.336E+00  -0.868E-02
TYR   707 OH   8174 THR   883 HG1 25097   0.604E+00  -0.325E+00  -0.600E-03
TYR   707 OH   8174 ILE   896 C   25259   0.503E+00  -0.688E+00  -0.572E-01
TYR   707 OH   8174 ILE   896 O   25260   0.444E+00   0.102E+01  -0.120E+00
TYR   707 OH   8174 PRO   897 N   25276   0.469E+00   0.126E+00  -0.103E+00
TYR   707 OH   8174 PRO   897 CA  25277   0.356E+00   0.102E+00  -0.243E+00
TYR   707 OH   8174 PRO   897 C   25278   0.374E+00  -0.855E+00  -0.213E+00
TYR   707 OH   8174 PRO   897 CB  25280   0.434E+00   0.519E-02  -0.139E+00
TYR   707 OH   8174 PHE   898 CA  25291   0.389E+00   0.690E-01  -0.217E+00
TYR   707 OH   8174 PHE   898 C   25292   0.502E+00  -0.666E+00  -0.579E-01
TYR   707 OH   8174 PHE   898 CB  25294   0.368E+00   0.264E+00  -0.245E+00
TYR   707 OH   8174 ALA   899 C   25312   0.725E+00  -0.316E+00  -0.679E-02
TYR   707 OH   8174 ALA   899 HN  25315   0.425E+00  -0.537E+00  -0.486E-02
TYR   707 HN   8175 THR   883 OG1 25092   0.585E+00  -0.324E+00  -0.725E-03
TYR   707 HN   8175 GLN   895 NE2 25248   0.728E+00  -0.305E+00  -0.229E-03
TYR   707 HD2  8180 THR   883 CA  25088   0.326E+00  -0.318E+00  -0.627E-01
TYR   707 HD2  8180 THR   883 O   25090   0.349E+00  -0.536E+00  -0.690E-01
TYR   707 HD2  8180 THR   883 OG1 25092   0.341E+00  -0.623E+00  -0.802E-01
TYR   707 HD2  8180 ILE   896 O   25260   0.367E+00  -0.525E+00  -0.556E-01
TYR   707 HE1  8181 ASP   796 O   24141   0.342E+00  -0.532E+00  -0.749E-01
TYR   707 HE2  8182 ILE   882 O   25071   0.415E+00  -0.393E+00  -0.300E-01
TYR   707 HE2  8182 THR   883 O   25090   0.384E+00  -0.429E+00  -0.451E-01
TYR   707 HE2  8182 PHE   898 N   25290   0.313E+00  -0.505E+00  -0.724E-01
TYR   707 HH   8183 ASP   796 N   24138   0.508E+00  -0.516E+00   0.000E+00
TYR   707 HH   8183 ASP   796 O   24141   0.283E+00  -0.219E+01   0.000E+00
TYR   707 HH   8183 ASP   796 OD1 24144   0.596E+00  -0.471E+00   0.000E+00
TYR   707 HH   8183 ASP   796 OD2 24145   0.659E+00  -0.382E+00   0.000E+00
TYR   707 HH   8183 PHE   797 N   24150   0.349E+00  -0.897E+00   0.000E+00
TYR   707 HH   8183 PHE   797 O   24153   0.439E+00  -0.668E+00   0.000E+00
TYR   707 HH   8183 GLY   798 N   24170   0.361E+00  -0.826E+00   0.000E+00
TYR   707 HH   8183 ILE   882 O   25071   0.647E+00  -0.338E+00   0.000E+00
TYR   707 HH   8183 ILE   896 O   25260   0.535E+00  -0.509E+00   0.000E+00
TYR   707 HH   8183 PRO   897 O   25279   0.567E+00  -0.313E+00   0.000E+00
TYR   707 HH   8183 PHE   898 N   25290   0.352E+00  -0.874E+00   0.000E+00
TYR   707 HH   8183 ALA   899 N   25310   0.518E+00  -0.358E+00   0.000E+00
TYR   707 HH   8183 GLN   920 NE2 25647   0.783E+00  -0.334E+00   0.000E+00
SER   708 N    8184 LYS   795 C   24118   0.944E+00  -0.329E+00  -0.149E-02
SER   708 N    8184 ASP   796 CG  24143   0.919E+00  -0.353E+00  -0.176E-02
SER   708 N    8184 THR   883 C   25089   0.780E+00  -0.349E+00  -0.467E-02
SER   708 N    8184 THR   883 HG1 25097   0.681E+00  -0.326E+00  -0.342E-03
SER   708 N    8184 GLN   895 C   25242   0.622E+00  -0.406E+00  -0.179E-01
SER   708 N    8184 GLN   895 CD  25246   0.661E+00  -0.571E+00  -0.126E-01
SER   708 N    8184 GLN   8951HE2 25255   0.633E+00  -0.381E+00  -0.531E-03
SER   708 N    8184 ILE   896 C   25259   0.595E+00  -0.606E+00  -0.232E-01
SER   708 N    8184 ILE   896 HN  25265   0.599E+00  -0.344E+00  -0.733E-03
SER   708 C    8186 ASP   796 O   24141   0.684E+00  -0.357E+00  -0.872E-02
SER   708 C    8186 ASP   796 OD1 24144   0.894E+00  -0.322E+00  -0.176E-02
SER   708 C    8186 ASP   796 OD2 24145   0.804E+00  -0.386E+00  -0.334E-02
SER   708 C    8186 THR   883 O   25090   0.786E+00  -0.303E+00  -0.381E-02
SER   708 C    8186 GLN   895 O   25243   0.717E+00  -0.367E+00  -0.659E-02
SER   708 C    8186 GLN   895 NE2 25248   0.830E+00  -0.440E+00  -0.322E-02
SER   708 C    8186 ILE   896 N   25257   0.652E+00  -0.353E+00  -0.135E-01
SER   708 C    8186 ILE   896 O   25260   0.585E+00  -0.611E+00  -0.219E-01
SER   708 O    8187 LYS   795 C   24118   0.101E+01  -0.321E+00  -0.872E-03
SER   708 O    8187 ASP   796 CG  24143   0.881E+00  -0.405E+00  -0.193E-02
SER   708 O    8187 THR   883 C   25089   0.793E+00  -0.364E+00  -0.361E-02
SER   708 O    8187 LEU   894 C   25223   0.877E+00  -0.314E+00  -0.198E-02
SER   708 O    8187 GLN   895 C   25242   0.589E+00  -0.490E+00  -0.212E-01
SER   708 O    8187 GLN   895 CD  25246   0.751E+00  -0.479E+00  -0.499E-02
SER   708 O    8187 GLN   8951HE2 25255   0.730E+00  -0.309E+00  -0.165E-03
SER   708 O    8187 ILE   896 C   25259   0.440E+00  -0.131E+01  -0.106E+00
SER   708 O    8187 ILE   896 HN  25265   0.561E+00  -0.428E+00  -0.801E-03
SER   708 O    8187 ILE   896 HA  25266   0.488E+00  -0.313E+00  -0.108E-01
SER   708 O    8187 PRO   897 N   25276   0.379E+00   0.300E+00  -0.260E+00
SER   708 O    8187 PRO   897 CA  25277   0.388E+00   0.112E+00  -0.209E+00
SER   708 O    8187 PRO   897 C   25278   0.532E+00  -0.488E+00  -0.378E-01
SER   708 O    8187 PRO   897 CB  25280   0.402E+00   0.872E-02  -0.181E+00
SER   708 O    8187 PRO   897 CG  25281   0.413E+00  -0.352E-01  -0.161E+00
SER   708 O    8187 PRO   897 CD  25282   0.362E+00   0.463E-01  -0.245E+00
SER   708 O    8187 PRO   897 HD2 25289   0.282E+00  -0.339E+00  -0.619E-01
SER   708 O    8187 PHE   898 C   25292   0.809E+00  -0.344E+00  -0.321E-02
SER   708 O    8187 PHE   898 HN  25301   0.528E+00  -0.348E+00  -0.114E-02
SER   708 OG   8189 ASP   796 CG  24143   0.975E+00  -0.380E+00  -0.116E-02
SER   708 OG   8189 GLN   895 CD  25246   0.812E+00  -0.459E+00  -0.346E-02
SER   708 OG   8189 GLN   8951HE2 25255   0.700E+00  -0.368E+00  -0.247E-03
SER   708 OG   8189 ILE   896 C   25259   0.781E+00  -0.418E+00  -0.436E-02
SER   708 HN   8190 THR   883 O   25090   0.625E+00  -0.337E+00  -0.418E-03
SER   708 HN   8190 GLN   895 O   25243   0.577E+00  -0.410E+00  -0.677E-03
SER   708 HN   8190 GLN   895 OE1 25247   0.691E+00  -0.313E+00  -0.229E-03
SER   708 HN   8190 GLN   895 NE2 25248   0.646E+00  -0.504E+00  -0.467E-03
SER   708 HN   8190 ILE   896 N   25257   0.507E+00  -0.439E+00  -0.199E-02
SER   708 HN   8190 ILE   896 O   25260   0.509E+00  -0.598E+00  -0.143E-02
SER   708 HG   8194 GLN   895 NE2 25248   0.829E+00  -0.408E+00  -0.105E-03
SER   708 HG   8194 ILE   896 O   25260   0.787E+00  -0.314E+00  -0.105E-03
ASN   709 N    8195 ASP   796 CG  24143   0.708E+00  -0.441E+00  -0.830E-02
ASN   709 N    8195 ILE   896 C   25259   0.637E+00  -0.417E+00  -0.156E-01
ASN   709 CA   8196 PRO   897 CA  25277   0.432E+00  -0.656E-02  -0.129E+00
ASN   709 CA   8196 PRO   897 CB  25280   0.383E+00  -0.767E-03  -0.177E+00
ASN   709 CA   8196 PRO   897 CG  25281   0.443E+00   0.229E-02  -0.116E+00
ASN   709 C    8197 ASP   796 O   24141   0.695E+00  -0.442E+00  -0.793E-02
ASN   709 C    8197 ASP   796 OD1 24144   0.864E+00  -0.435E+00  -0.217E-02
ASN   709 C    8197 ASP   796 OD2 24145   0.774E+00  -0.526E+00  -0.418E-02
ASN   709 C    8197 GLN   895 O   25243   0.851E+00  -0.345E+00  -0.237E-02
ASN   709 C    8197 GLN   895 NE2 25248   0.104E+01  -0.394E+00  -0.818E-03
ASN   709 C    8197 ILE   896 N   25257   0.799E+00  -0.307E+00  -0.407E-02
ASN   709 C    8197 ILE   896 O   25260   0.691E+00  -0.553E+00  -0.823E-02
ASN   709 C    8197 PRO   897 O   25279   0.692E+00  -0.387E+00  -0.816E-02
ASN   709 C    8197 PRO   897 CB  25280   0.386E+00  -0.103E-01  -0.157E+00
ASN   709 C    8197 PRO   897 CG  25281   0.407E+00   0.390E-01  -0.141E+00
ASN   709 C    8197 PHE   898 N   25290   0.654E+00  -0.369E+00  -0.133E-01
ASN   709 C    8197 GLN   920 NE2 25647   0.995E+00  -0.422E+00  -0.109E-02
ASN   709 O    8198 ASP   796 CG  24143   0.837E+00  -0.398E+00  -0.262E-02
ASN   709 O    8198 ILE   896 C   25259   0.644E+00  -0.497E+00  -0.125E-01
ASN   709 O    8198 PRO   897 C   25278   0.579E+00  -0.365E+00  -0.234E-01
ASN   709 O    8198 PRO   897 CB  25280   0.339E+00   0.124E-01  -0.215E+00
ASN   709 O    8198 PRO   897 CG  25281   0.360E+00  -0.458E-01  -0.245E+00
ASN   709 O    8198 PRO   897 CD  25282   0.451E+00   0.235E-01  -0.106E+00
ASN   709 O    8198 PHE   898 C   25292   0.785E+00  -0.327E+00  -0.384E-02
ASN   709 O    8198 ALA   899 C   25312   0.802E+00  -0.327E+00  -0.337E-02
ASN   709 CB   8199 PRO   897 CB  25280   0.454E+00   0.104E-02  -0.103E+00
ASN   709 CG   8200 ILE   794 O   24100   0.883E+00  -0.338E+00  -0.190E-02
ASN   709 CG   8200 LYS   795 O   24119   0.892E+00  -0.302E+00  -0.179E-02
ASN   709 CG   8200 ASP   796 N   24138   0.715E+00  -0.441E+00  -0.787E-02
ASN   709 CG   8200 ASP   796 O   24141   0.513E+00  -0.802E+00  -0.466E-01
ASN   709 CG   8200 ASP   796 OD1 24144   0.604E+00  -0.812E+00  -0.182E-01
ASN   709 CG   8200 ASP   796 OD2 24145   0.478E+00  -0.138E+01  -0.693E-01
ASN   709 CG   8200 GLY   798 N   24170   0.690E+00  -0.316E+00  -0.969E-02
ASN   709 CG   8200 ILE   896 O   25260   0.848E+00  -0.361E+00  -0.241E-02
ASN   709 CG   8200 GLN   920 NE2 25647   0.956E+00  -0.424E+00  -0.139E-02
ASN   709 OD1  8201 LYS   795 C   24118   0.832E+00  -0.393E+00  -0.271E-02
ASN   709 OD1  8201 ASP   796 C   24140   0.657E+00  -0.373E+00  -0.111E-01
ASN   709 OD1  8201 ASP   796 CG  24143   0.563E+00  -0.870E+00  -0.273E-01
ASN   709 ND2  8202 ILE   794 C   24099   0.984E+00  -0.351E+00  -0.117E-02
ASN   709 ND2  8202 LYS   795 C   24118   0.871E+00  -0.540E+00  -0.241E-02
ASN   709 ND2  8202 ASP   796 C   24140   0.644E+00  -0.576E+00  -0.146E-01
ASN   709 ND2  8202 ASP   796 CG  24143   0.500E+00  -0.169E+01  -0.617E-01
ASN   709 ND2  8202 ASP   796 OD2 24145   0.435E+00   0.234E+01  -0.141E+00
ASN   709 ND2  8202 ASP   796 HN  24146   0.752E+00  -0.308E+00  -0.188E-03
ASN   709 ND2  8202 PHE   797 C   24152   0.803E+00  -0.469E+00  -0.394E-02
ASN   709 ND2  8202 GLY   798 C   24172   0.845E+00  -0.456E+00  -0.290E-02
ASN   709 ND2  8202 GLY   798 HN  24174   0.617E+00  -0.361E+00  -0.613E-03
ASN   709 ND2  8202 ILE   896 C   25259   0.941E+00  -0.375E+00  -0.153E-02
ASN   709 ND2  8202 PHE   898 C   25292   0.982E+00  -0.339E+00  -0.118E-02
ASN   709 ND2  8202 ALA   899 C   25312   0.105E+01  -0.320E+00  -0.800E-03
ASN   709 ND2  8202 GLN   920 CD  25645   0.101E+01  -0.395E+00  -0.987E-03
ASN   709 ND2  8202 GLN   9202HE2 25655   0.823E+00  -0.335E+00  -0.110E-03
ASN   709 HN   8203 ASP   796 OD2 24145   0.634E+00  -0.320E+00  -0.384E-03
ASN   7091HD2  8207 ASP   796 O   24141   0.533E+00  -0.447E+00  -0.109E-02
ASN   7091HD2  8207 ASP   796 OD1 24144   0.559E+00  -0.585E+00  -0.818E-03
ASN   7091HD2  8207 ASP   796 OD2 24145   0.452E+00  -0.966E+00  -0.292E-02
ASN   7091HD2  8207 GLN   920 NE2 25647   0.828E+00  -0.325E+00  -0.105E-03
ASN   7092HD2  8208 ASP   796 O   24141   0.604E+00  -0.338E+00  -0.511E-03
ASN   7092HD2  8208 ASP   796 OD1 24144   0.589E+00  -0.521E+00  -0.598E-03
ASN   7092HD2  8208 ASP   796 OD2 24145   0.423E+00  -0.114E+01  -0.431E-02
ASN   710 N    8209 ASP   796 CG  24143   0.874E+00  -0.304E+00  -0.237E-02
ASN   710 N    8209 ILE   896 C   25259   0.703E+00  -0.342E+00  -0.867E-02
ASN   710 C    8211 GLN   895 O   25243   0.815E+00  -0.372E+00  -0.307E-02
ASN   710 C    8211 GLN   895 NE2 25248   0.930E+00  -0.468E+00  -0.164E-02
ASN   710 C    8211 ILE   896 O   25260   0.853E+00  -0.378E+00  -0.234E-02
ASN   710 CG   8214 ASP   796 OD2 24145   0.968E+00  -0.344E+00  -0.110E-02
ASN   710 CG   8214 GLN   895 NE2 25248   0.104E+01  -0.372E+00  -0.818E-03
SER   711 N    8223 GLN   895 CD  25246   0.814E+00  -0.386E+00  -0.362E-02
SER   711 N    8223 ILE   896 C   25259   0.660E+00  -0.487E+00  -0.126E-01
SER   711 N    8223 PRO   897 CG  25281   0.465E+00  -0.244E-01  -0.102E+00
SER   711 N    8223 PRO   897 CD  25282   0.451E+00   0.243E-01  -0.119E+00
SER   711 C    8225 GLN   895 O   25243   0.475E+00  -0.900E+00  -0.716E-01
SER   711 C    8225 GLN   895 OE1 25247   0.724E+00  -0.400E+00  -0.620E-02
SER   711 C    8225 GLN   895 NE2 25248   0.626E+00  -0.753E+00  -0.172E-01
SER   711 C    8225 ILE   896 N   25257   0.574E+00  -0.463E+00  -0.285E-01
SER   711 C    8225 ILE   896 O   25260   0.674E+00  -0.455E+00  -0.954E-02
SER   711 C    8225 PRO   897 CD  25282   0.395E+00  -0.304E-01  -0.152E+00
SER   711 O    8226 THR   883 C   25089   0.862E+00  -0.315E+00  -0.219E-02
SER   711 O    8226 LEU   894 C   25223   0.725E+00  -0.439E+00  -0.618E-02
SER   711 O    8226 GLN   895 C   25242   0.458E+00  -0.875E+00  -0.865E-01
SER   711 O    8226 GLN   895 O   25243   0.410E+00   0.156E+01  -0.165E+00
SER   711 O    8226 GLN   895 CD  25246   0.589E+00  -0.781E+00  -0.212E-01
SER   711 O    8226 GLN   8951HE2 25255   0.554E+00  -0.544E+00  -0.857E-03
SER   711 O    8226 GLN   8952HE2 25256   0.704E+00  -0.330E+00  -0.204E-03
SER   711 O    8226 ILE   896 CA  25258   0.431E+00   0.248E+00  -0.133E+00
SER   711 O    8226 ILE   896 C   25259   0.457E+00  -0.120E+01  -0.877E-01
SER   711 O    8226 ILE   896 HN  25265   0.545E+00  -0.456E+00  -0.951E-03
SER   711 O    8226 ILE   896 HA  25266   0.347E+00  -0.753E+00  -0.662E-01
SER   711 O    8226 PRO   897 N   25276   0.412E+00   0.240E+00  -0.183E+00
SER   711 O    8226 PRO   897 C   25278   0.650E+00  -0.317E+00  -0.118E-01
SER   711 O    8226 PRO   897 CG  25281   0.408E+00  -0.365E-01  -0.172E+00
SER   711 OG   8228 LEU   894 C   25223   0.867E+00  -0.352E+00  -0.234E-02
SER   711 OG   8228 GLN   895 C   25242   0.639E+00  -0.453E+00  -0.144E-01
SER   711 OG   8228 GLN   895 CD  25246   0.568E+00  -0.929E+00  -0.286E-01
SER   711 OG   8228 GLN   8951HE2 25255   0.440E+00  -0.104E+01  -0.398E-02
SER   711 OG   8228 GLN   8952HE2 25256   0.611E+00  -0.486E+00  -0.562E-03
SER   711 OG   8228 ILE   896 C   25259   0.714E+00  -0.494E+00  -0.745E-02
SER   711 HN   8229 GLN   895 O   25243   0.653E+00  -0.315E+00  -0.321E-03
SER   711 HN   8229 GLN   895 NE2 25248   0.793E+00  -0.341E+00  -0.136E-03
SER   711 HN   8229 ILE   896 O   25260   0.671E+00  -0.328E+00  -0.274E-03
SER   711 HG   8233 GLN   895 O   25243   0.610E+00  -0.469E+00  -0.481E-03
SER   711 HG   8233 GLN   895 OE1 25247   0.725E+00  -0.370E+00  -0.172E-03
SER   711 HG   8233 GLN   895 NE2 25248   0.583E+00  -0.808E+00  -0.862E-03
SER   711 HG   8233 ILE   896 N   25257   0.667E+00  -0.312E+00  -0.387E-03
SER   711 HG   8233 ILE   896 O   25260   0.741E+00  -0.350E+00  -0.151E-03
ILE   712 N    8234 LEU   894 C   25223   0.757E+00  -0.314E+00  -0.558E-02
ILE   712 N    8234 GLN   895 C   25242   0.548E+00  -0.444E+00  -0.371E-01
ILE   712 N    8234 GLN   895 O   25243   0.455E+00   0.935E+00  -0.112E+00
ILE   712 N    8234 GLN   895 CD  25246   0.611E+00  -0.559E+00  -0.198E-01
ILE   712 N    8234 GLN   8951HE2 25255   0.555E+00  -0.421E+00  -0.116E-02
ILE   712 N    8234 ILE   896 C   25259   0.621E+00  -0.461E+00  -0.181E-01
ILE   712 N    8234 PRO   897 CD  25282   0.461E+00   0.191E-01  -0.107E+00
ILE   712 CA   8235 GLN   895 O   25243   0.351E+00   0.414E+00  -0.243E+00
ILE   712 C    8236 ALA   893 O   25214   0.856E+00  -0.310E+00  -0.230E-02
ILE   712 C    8236 LEU   894 O   25224   0.659E+00  -0.505E+00  -0.109E-01
ILE   712 C    8236 GLN   895 N   25240   0.577E+00  -0.463E+00  -0.277E-01
ILE   712 C    8236 GLN   895 O   25243   0.381E+00  -0.186E+01  -0.195E+00
ILE   712 C    8236 GLN   895 OE1 25247   0.572E+00  -0.764E+00  -0.249E-01
ILE   712 C    8236 GLN   895 NE2 25248   0.515E+00  -0.137E+01  -0.529E-01
ILE   712 C    8236 ILE   896 N   25257   0.587E+00  -0.520E+00  -0.252E-01
ILE   712 C    8236 ILE   896 O   25260   0.795E+00  -0.393E+00  -0.356E-02
ILE   712 O    8237 LEU   894 C   25223   0.723E+00  -0.470E+00  -0.626E-02
ILE   712 O    8237 GLN   895 C   25242   0.614E+00  -0.477E+00  -0.165E-01
ILE   712 O    8237 GLN   895 CD  25246   0.563E+00  -0.920E+00  -0.275E-01
ILE   712 O    8237 GLN   8951HE2 25255   0.509E+00  -0.708E+00  -0.143E-02
ILE   712 O    8237 GLN   8952HE2 25256   0.580E+00  -0.526E+00  -0.655E-03
ILE   712 O    8237 ILE   896 C   25259   0.802E+00  -0.387E+00  -0.338E-02
ILE   712 CB   8238 GLN   895 O   25243   0.421E+00  -0.156E+00  -0.149E+00
ILE   712 CG1  8239 GLN   895 O   25243   0.376E+00  -0.745E-01  -0.229E+00
ILE   712 CG1  8239 ILE   896 CA  25258   0.454E+00  -0.826E-02  -0.103E+00
ILE   712 CG1  8239 ILE   896 CB  25261   0.433E+00   0.567E-02  -0.128E+00
ILE   712 CG1  8239 ILE   896 CG1 25262   0.412E+00   0.228E-02  -0.154E+00
ILE   712 CG1  8239 ILE   896 CD1 25264   0.436E+00  -0.906E-02  -0.124E+00
ILE   712 CD1  8241 ILE   896 CB  25261   0.440E+00  -0.250E-01  -0.119E+00
ILE   712 CD1  8241 ILE   896 CG1 25262   0.375E+00  -0.134E-01  -0.175E+00
ILE   712 CD1  8241 ILE   896 CD1 25264   0.356E+00   0.710E-01  -0.128E+00
ILE   712 HN   8242 GLN   895 O   25243   0.541E+00  -0.450E+00  -0.987E-03
ILE   712 HN   8242 GLN   895 NE2 25248   0.645E+00  -0.481E+00  -0.470E-03
ILE   712 HA   8243 GLN   895 NE2 25248   0.558E+00  -0.348E+00  -0.599E-02
ILE   712 HA   8243 ILE   896 N   25257   0.420E+00  -0.352E+00  -0.303E-01
ALA   713 N    8253 LEU   894 C   25223   0.503E+00  -0.667E+00  -0.602E-01
ALA   713 N    8253 GLN   895 N   25240   0.470E+00   0.530E+00  -0.108E+00
ALA   713 N    8253 GLN   895 C   25242   0.434E+00  -0.701E+00  -0.127E+00
ALA   713 N    8253 GLN   895 O   25243   0.316E+00   0.222E+01  -0.102E+00
ALA   713 N    8253 GLN   895 CG  25245   0.423E+00   0.356E-01  -0.159E+00
ALA   713 N    8253 GLN   895 CD  25246   0.438E+00  -0.109E+01  -0.121E+00
ALA   713 N    8253 GLN   895 NE2 25248   0.464E+00   0.124E+01  -0.114E+00
ALA   713 N    8253 GLN   895 HN  25249   0.464E+00  -0.426E+00  -0.339E-02
ALA   713 N    8253 GLN   8951HE2 25255   0.470E+00  -0.560E+00  -0.314E-02
ALA   713 N    8253 GLN   8952HE2 25256   0.512E+00  -0.455E+00  -0.188E-02
ALA   713 N    8253 ILE   896 C   25259   0.682E+00  -0.342E+00  -0.104E-01
ALA   713 CA   8254 GLN   895 O   25243   0.419E+00   0.713E-01  -0.152E+00
ALA   713 CA   8254 GLN   895 CD  25246   0.444E+00  -0.727E-01  -0.101E+00
ALA   713 CA   8254 GLN   895 NE2 25248   0.455E+00   0.905E-01  -0.114E+00
ALA   713 C    8255 SER   884 O   25104   0.866E+00  -0.319E+00  -0.214E-02
ALA   713 C    8255 SER   884 OG  25106   0.869E+00  -0.349E+00  -0.232E-02
ALA   713 C    8255 THR   887 OG1 25148   0.768E+00  -0.407E+00  -0.485E-02
ALA   713 C    8255 ALA   892 O   25204   0.805E+00  -0.345E+00  -0.331E-02
ALA   713 C    8255 ALA   893 O   25214   0.668E+00  -0.489E+00  -0.100E-01
ALA   713 C    8255 LEU   894 N   25221   0.641E+00  -0.341E+00  -0.151E-01
ALA   713 C    8255 LEU   894 O   25224   0.593E+00  -0.630E+00  -0.203E-01
ALA   713 C    8255 LEU   894 CB  25225   0.434E+00  -0.337E+00  -0.112E+00
ALA   713 C    8255 LEU   894 CD2 25228   0.398E+00  -0.360E+00  -0.149E+00
ALA   713 C    8255 GLN   895 N   25240   0.549E+00  -0.519E+00  -0.370E-01
ALA   713 C    8255 GLN   895 O   25243   0.478E+00  -0.104E+01  -0.690E-01
ALA   713 C    8255 GLN   895 OE1 25247   0.561E+00  -0.801E+00  -0.280E-01
ALA   713 C    8255 GLN   895 NE2 25248   0.593E+00  -0.997E+00  -0.237E-01
ALA   713 C    8255 ILE   896 N   25257   0.692E+00  -0.370E+00  -0.951E-02
ALA   713 O    8256 THR   887 HG1 25153   0.696E+00  -0.321E+00  -0.219E-03
ALA   713 O    8256 ALA   892 C   25203   0.828E+00  -0.328E+00  -0.279E-02
ALA   713 O    8256 ALA   893 C   25213   0.655E+00  -0.509E+00  -0.113E-01
ALA   713 O    8256 LEU   894 CA  25222   0.441E+00   0.222E+00  -0.119E+00
ALA   713 O    8256 LEU   894 C   25223   0.469E+00  -0.108E+01  -0.764E-01
ALA   713 O    8256 LEU   894 CB  25225   0.348E+00   0.588E+00  -0.240E+00
ALA   713 O    8256 LEU   894 CG  25226   0.389E+00  -0.584E+00  -0.207E+00
ALA   713 O    8256 LEU   894 CD1 25227   0.396E+00   0.356E+00  -0.193E+00
ALA   713 O    8256 LEU   894 CD2 25228   0.371E+00   0.425E+00  -0.236E+00
ALA   713 O    8256 LEU   894 HA  25230   0.432E+00  -0.318E+00  -0.217E-01
ALA   713 O    8256 GLN   895 C   25242   0.536E+00  -0.577E+00  -0.365E-01
ALA   713 O    8256 GLN   895 O   25243   0.435E+00   0.128E+01  -0.122E+00
ALA   713 O    8256 GLN   895 CD  25246   0.594E+00  -0.730E+00  -0.200E-01
ALA   713 O    8256 GLN   895 HN  25249   0.510E+00  -0.464E+00  -0.141E-02
ALA   713 O    8256 GLN   8951HE2 25255   0.683E+00  -0.334E+00  -0.244E-03
ALA   713 O    8256 GLN   8952HE2 25256   0.668E+00  -0.350E+00  -0.281E-03
ALA   713 O    8256 ILE   896 C   25259   0.795E+00  -0.352E+00  -0.355E-02
ALA   713 CB   8257 LEU   894 CA  25222   0.429E+00   0.988E-01  -0.133E+00
ALA   713 CB   8257 LEU   894 C   25223   0.448E+00  -0.501E+00  -0.971E-01
ALA   713 CB   8257 LEU   894 CB  25225   0.439E+00   0.133E+00  -0.120E+00
ALA   713 CB   8257 LEU   894 CD2 25228   0.393E+00   0.151E+00  -0.173E+00
ALA   713 CB   8257 GLN   895 N   25240   0.408E+00   0.428E+00  -0.183E+00
ALA   713 CB   8257 GLN   895 O   25243   0.419E+00   0.585E+00  -0.152E+00
ALA   713 CB   8257 GLN   895 CG  25245   0.406E+00   0.224E-01  -0.160E+00
ALA   713 CB   8257 GLN   895 OE1 25247   0.329E+00   0.124E+01  -0.149E+00
ALA   713 CB   8257 GLN   895 NE2 25248   0.356E+00   0.141E+01  -0.198E+00
ALA   713 CB   8257 GLN   895 HN  25249   0.355E+00  -0.482E+00  -0.156E-01
ALA   713 CB   8257 GLN   8951HE2 25255   0.408E+00  -0.453E+00  -0.706E-02
ALA   713 CB   8257 GLN   8952HE2 25256   0.362E+00  -0.622E+00  -0.141E-01
ALA   713 HN   8258 LEU   894 O   25224   0.460E+00  -0.585E+00  -0.262E-02
ALA   713 HN   8258 GLN   895 N   25240   0.393E+00  -0.606E+00  -0.899E-02
ALA   713 HN   8258 GLN   895 O   25243   0.221E+00  -0.451E+01  -0.915E-01
ALA   713 HN   8258 GLN   895 OE1 25247   0.448E+00  -0.701E+00  -0.304E-02
ALA   713 HN   8258 GLN   895 NE2 25248   0.471E+00  -0.872E+00  -0.308E-02
ALA   713 HN   8258 ILE   896 N   25257   0.444E+00  -0.517E+00  -0.440E-02
ALA   713 HA   8259 GLN   895 NE2 25248   0.462E+00  -0.376E+00  -0.168E-01
ALA   713 HB1  8260 GLN   895 OE1 25247   0.369E+00  -0.304E+00  -0.579E-01
ALA   713 HB1  8260 GLN   895 NE2 25248   0.399E+00  -0.348E+00  -0.460E-01
ALA   713 HB2  8261 GLN   895 OE1 25247   0.296E+00  -0.559E+00  -0.752E-01
ALA   713 HB2  8261 GLN   895 NE2 25248   0.383E+00  -0.388E+00  -0.556E-01
ILE   714 N    8263 LEU   894 C   25223   0.656E+00  -0.414E+00  -0.131E-01
ILE   714 N    8263 LEU   894 CD2 25228   0.435E+00   0.227E+00  -0.141E+00
ILE   714 N    8263 GLN   895 CD  25246   0.667E+00  -0.467E+00  -0.118E-01
ILE   714 CA   8264 LEU   894 CD2 25228   0.448E+00   0.476E-01  -0.109E+00
ILE   714 C    8265 THR   887 OG1 25148   0.892E+00  -0.314E+00  -0.198E-02
ILE   714 C    8265 ALA   892 O   25204   0.831E+00  -0.326E+00  -0.273E-02
ILE   714 C    8265 ALA   893 O   25214   0.799E+00  -0.349E+00  -0.345E-02
ILE   714 C    8265 LEU   894 O   25224   0.863E+00  -0.307E+00  -0.218E-02
ILE   714 C    8265 GLN   895 O   25243   0.825E+00  -0.336E+00  -0.286E-02
ILE   714 C    8265 GLN   895 OE1 25247   0.831E+00  -0.368E+00  -0.272E-02
ILE   714 C    8265 GLN   895 NE2 25248   0.869E+00  -0.480E+00  -0.245E-02
ILE   714 O    8266 ALA   893 C   25213   0.896E+00  -0.322E+00  -0.174E-02
ILE   714 O    8266 LEU   894 C   25223   0.864E+00  -0.343E+00  -0.217E-02
ILE   714 O    8266 GLN   895 CD  25246   0.861E+00  -0.402E+00  -0.220E-02
ILE   714 HN   8271 GLN   895 OE1 25247   0.672E+00  -0.316E+00  -0.271E-03
ILE   714 HN   8271 GLN   895 NE2 25248   0.659E+00  -0.462E+00  -0.415E-03
PRO   715 N    8282 LEU   894 CD1 25227   0.461E+00   0.383E-01  -0.107E+00
PRO   715 CD   8288 LEU   894 CD1 25227   0.384E+00   0.836E-02  -0.177E+00
THR   719 OG1  8349 GLY   891 C   25196   0.904E+00  -0.314E+00  -0.182E-02
SER   721 OG   8382 ALA   890 C   25186   0.955E+00  -0.301E+00  -0.131E-02
GLU   725 CD   8438 GLU   780 OE2 23868   0.938E+00  -0.533E+00  -0.132E-02
GLU   725 OE2  8440 GLU   780 CD  23866   0.935E+00  -0.537E+00  -0.135E-02
ILE   726 C    8449 GLU   780 OE2 23868   0.101E+01  -0.353E+00  -0.830E-03
ILE   726 O    8450 GLU   780 CD  23866   0.102E+01  -0.356E+00  -0.814E-03
ILE   909 C   10863 TYR   904 OH  25392   0.655E+00  -0.385E+00  -0.124E-01
ILE   909 O   10864 TRP   886 HE1 25138   0.620E+00  -0.359E+00  -0.437E-03
ILE   909 O   10864 TYR   904 HH  25401   0.572E+00  -0.439E+00   0.000E+00
GLY   910 C   10882 TYR   904 OH  25392   0.699E+00  -0.345E+00  -0.843E-02
LYS   947 HZ1 11444 GLU   780 OE1 23867   0.743E+00  -0.306E+00  -0.148E-03
LYS   947 HZ1 11444 GLU   780 OE2 23868   0.555E+00  -0.556E+00  -0.850E-03
LYS   947 HZ2 11445 GLU   780 OE2 23868   0.663E+00  -0.381E+00  -0.292E-03
LYS   947 HZ3 11446 GLU   780 OE1 23867   0.730E+00  -0.316E+00  -0.164E-03
LYS   947 HZ3 11446 GLU   780 OE2 23868   0.522E+00  -0.639E+00  -0.122E-02
ASP   950 OD2 11490 GLY   769 C   23699   0.959E+00  -0.347E+00  -0.116E-02
ASP   950 OD2 11490 GLU   773 CD  23755   0.102E+01  -0.420E+00  -0.822E-03
ASN   953 C   11529 ARG   765 NH1 23639   0.848E+00  -0.422E+00  -0.285E-02
ASN   953 C   11529 ARG   765 NH2 23640   0.946E+00  -0.354E+00  -0.148E-02
ASN   953 O   11530 ARG   765 CZ  23638   0.809E+00  -0.321E+00  -0.321E-02
GLN   954 C   11543 ARG   765 NH1 23639   0.777E+00  -0.333E+00  -0.478E-02
GLN   954 O   11544 GLN   762 CD  23586   0.975E+00  -0.301E+00  -0.105E-02
GLN   954 O   11544 ARG   765 CZ  23638   0.784E+00  -0.365E+00  -0.386E-02
GLN   954 O   11544 ARG   7651HH1 23650   0.649E+00  -0.362E+00  -0.334E-03
GLN   954 O   11544 ARG   7652HH1 23651   0.680E+00  -0.330E+00  -0.253E-03
GLN   954 CD  11547 ARG   765 O   23633   0.945E+00  -0.323E+00  -0.127E-02
GLN   954 CD  11547 ARG   765 NH1 23639   0.940E+00  -0.387E+00  -0.154E-02
GLN   954 CD  11547 GLY   769 O   23700   0.890E+00  -0.313E+00  -0.181E-02
GLN   954 CD  11547 GLU   773 OE1 23756   0.956E+00  -0.453E+00  -0.118E-02
GLN   954 CD  11547 GLU   773 OE2 23757   0.935E+00  -0.469E+00  -0.135E-02
GLN   954 CD  11547 ARG  1019 NH1 27180   0.944E+00  -0.384E+00  -0.149E-02
GLN   954 CD  11547 ARG  1019 NH2 27181   0.100E+01  -0.350E+00  -0.103E-02
GLN   954 OE1 11548 ARG   765 C   23632   0.101E+01  -0.349E+00  -0.861E-03
GLN   954 OE1 11548 GLY   769 C   23699   0.879E+00  -0.343E+00  -0.195E-02
GLN   954 OE1 11548 GLU   773 CD  23755   0.909E+00  -0.427E+00  -0.159E-02
GLN   954 OE1 11548 ARG  1019 CZ  27179   0.911E+00  -0.315E+00  -0.158E-02
GLN   954 NE2 11549 ARG   765 NE  23637   0.102E+01  -0.309E+00  -0.118E-02
GLN   954 NE2 11549 THR   768 C   23685   0.104E+01  -0.362E+00  -0.862E-03
GLN   954 NE2 11549 GLY   769 C   23699   0.868E+00  -0.492E+00  -0.247E-02
GLN   954 NE2 11549 GLU   773 CD  23755   0.910E+00  -0.600E+00  -0.186E-02
GLN   954 NE2 11549 ARG  1019 CZ  27179   0.985E+00  -0.393E+00  -0.116E-02
GLN   954 NE2 11549 ARG  10192HH1 27192   0.904E+00  -0.310E+00  -0.623E-04
GLN   9542HE2 11557 GLU   773 OE1 23756   0.858E+00  -0.329E+00  -0.626E-04
GLN   9542HE2 11557 GLU   773 OE2 23757   0.804E+00  -0.367E+00  -0.924E-04
ASN   955 C   11560 ARG   765 NH1 23639   0.910E+00  -0.376E+00  -0.187E-02
ASN   955 C   11560 ARG   765 NH2 23640   0.105E+01  -0.303E+00  -0.792E-03
ALA   956 C   11574 ARG   765 NH1 23639   0.786E+00  -0.444E+00  -0.446E-02
ALA   956 C   11574 ARG   765 NH2 23640   0.872E+00  -0.372E+00  -0.240E-02
ALA   956 O   11575 ARG   765 CZ  23638   0.868E+00  -0.301E+00  -0.210E-02
GLN   957 C   11584 GLN   762 OE1 23587   0.757E+00  -0.320E+00  -0.478E-02
GLN   957 C   11584 GLN   762 NE2 23588   0.910E+00  -0.329E+00  -0.187E-02
GLN   957 C   11584 ARG   765 NH1 23639   0.522E+00  -0.756E+00  -0.488E-01
GLN   957 C   11584 ARG   765 NH2 23640   0.640E+00  -0.485E+00  -0.151E-01
GLN   957 O   11585 GLN   762 CD  23586   0.759E+00  -0.457E+00  -0.468E-02
GLN   957 O   11585 ARG   765 NE  23637   0.704E+00  -0.366E+00  -0.895E-02
GLN   957 O   11585 ARG   765 CZ  23638   0.593E+00  -0.634E+00  -0.203E-01
GLN   957 O   11585 ARG   7651HH1 23650   0.530E+00  -0.561E+00  -0.112E-02
GLN   957 O   11585 ARG   7652HH1 23651   0.423E+00  -0.973E+00  -0.432E-02
GLN   957 O   11585 ARG   7651HH2 23652   0.687E+00  -0.323E+00  -0.236E-03
GLN   957 O   11585 ARG   7652HH2 23653   0.536E+00  -0.547E+00  -0.104E-02
GLN   957 CB  11586 ARG   765 NH1 23639   0.457E+00   0.796E-01  -0.112E+00
GLN   957 CG  11587 ARG   765 NE  23637   0.446E+00  -0.357E-01  -0.126E+00
GLN   957 CG  11587 ARG   765 CZ  23638   0.369E+00  -0.712E-01  -0.150E+00
GLN   957 CG  11587 ARG   765 NH2 23640   0.399E+00   0.703E-01  -0.198E+00
GLN   957 CD  11588 SER   758 O   23528   0.993E+00  -0.302E+00  -0.943E-03
GLN   957 CD  11588 SER   758 OG  23530   0.883E+00  -0.399E+00  -0.210E-02
GLN   957 CD  11588 THR   761 O   23569   0.887E+00  -0.341E+00  -0.185E-02
GLN   957 CD  11588 THR   761 OG1 23571   0.995E+00  -0.312E+00  -0.103E-02
GLN   957 CD  11588 GLN   762 O   23583   0.939E+00  -0.319E+00  -0.131E-02
GLN   957 CD  11588 GLN   762 OE1 23587   0.899E+00  -0.380E+00  -0.171E-02
GLN   957 CD  11588 GLN   762 NE2 23588   0.997E+00  -0.456E+00  -0.108E-02
GLN   957 CD  11588 ARG   765 CZ  23638   0.388E+00   0.209E+01  -0.139E+00
GLN   957 CD  11588 ARG   765 NH1 23639   0.382E+00  -0.262E+01  -0.193E+00
GLN   957 CD  11588 ARG   765 NH2 23640   0.367E+00  -0.293E+01  -0.194E+00
GLN   957 OE1 11589 GLN   762 CD  23586   0.103E+01  -0.307E+00  -0.739E-03
GLN   957 OE1 11589 ARG   765 NE  23637   0.544E+00  -0.699E+00  -0.409E-01
GLN   957 OE1 11589 ARG   765 CZ  23638   0.478E+00  -0.115E+01  -0.692E-01
GLN   957 OE1 11589 ARG   765 NH2 23640   0.450E+00   0.162E+01  -0.118E+00
GLN   957 OE1 11589 ARG   7651HH1 23650   0.546E+00  -0.584E+00  -0.943E-03
GLN   957 OE1 11589 ARG   7652HH1 23651   0.476E+00  -0.806E+00  -0.214E-02
GLN   957 OE1 11589 ARG   7651HH2 23652   0.480E+00  -0.787E+00  -0.202E-02
GLN   957 OE1 11589 ARG   7652HH2 23653   0.434E+00  -0.101E+01  -0.370E-02
GLN   957 NE2 11590 SER   758 C   23527   0.959E+00  -0.349E+00  -0.136E-02
GLN   957 NE2 11590 SER   758 HG  23535   0.837E+00  -0.402E+00  -0.991E-04
GLN   957 NE2 11590 THR   761 C   23568   0.824E+00  -0.517E+00  -0.337E-02
GLN   957 NE2 11590 THR   761 HG1 23576   0.934E+00  -0.305E+00  -0.511E-04
GLN   957 NE2 11590 GLN   762 C   23582   0.902E+00  -0.333E+00  -0.196E-02
GLN   957 NE2 11590 GLN   762 CD  23586   0.855E+00  -0.580E+00  -0.271E-02
GLN   957 NE2 11590 GLN   7621HE2 23595   0.943E+00  -0.302E+00  -0.482E-04
GLN   957 NE2 11590 ARG   765 C   23632   0.979E+00  -0.511E+00  -0.120E-02
GLN   957 NE2 11590 ARG   765 NE  23637   0.467E+00  -0.141E+01  -0.111E+00
GLN   957 NE2 11590 ARG   765 CZ  23638   0.359E+00  -0.339E+01  -0.182E+00
GLN   957 NE2 11590 ARG   765 NH1 23639   0.361E+00   0.403E+01  -0.275E+00
GLN   957 NE2 11590 ARG   765 HE  23649   0.501E+00  -0.307E+00  -0.214E-02
GLN   957 NE2 11590 ARG   7651HH1 23650   0.442E+00  -0.136E+01  -0.448E-02
GLN   957 NE2 11590 ARG   7652HH1 23651   0.316E+00  -0.332E+01  -0.305E-01
GLN   957 NE2 11590 ARG   7651HH2 23652   0.356E+00  -0.239E+01  -0.158E-01
GLN   957 NE2 11590 ARG   7652HH2 23653   0.247E+00  -0.679E+01  -0.830E-01
GLN   9571HE2 11597 SER   758 OG  23530   0.681E+00  -0.389E+00  -0.293E-03
GLN   9571HE2 11597 GLN   762 OE1 23587   0.759E+00  -0.310E+00  -0.131E-03
GLN   9571HE2 11597 GLN   762 NE2 23588   0.827E+00  -0.375E+00  -0.106E-03
GLN   9571HE2 11597 ARG   765 NH1 23639   0.298E+00  -0.318E+01  -0.413E-01
GLN   9571HE2 11597 ARG   765 NH2 23640   0.270E+00  -0.422E+01  -0.646E-01
GLN   9572HE2 11598 SER   758 OG  23530   0.764E+00  -0.312E+00  -0.146E-03
GLN   9572HE2 11598 ARG   765 NH1 23639   0.440E+00  -0.111E+01  -0.462E-02
GLN   9572HE2 11598 ARG   765 NH2 23640   0.333E+00  -0.234E+01  -0.233E-01
ALA   958 N   11599 ARG   765 CZ  23638   0.679E+00  -0.343E+00  -0.106E-01
ALA   958 N   11599 ARG   7651HH1 23650   0.562E+00  -0.352E+00  -0.107E-02
ALA   958 N   11599 ARG   7652HH1 23651   0.521E+00  -0.420E+00  -0.170E-02
ALA   958 C   11601 SER   758 OG  23530   0.924E+00  -0.316E+00  -0.160E-02
ALA   958 C   11601 GLN   762 OE1 23587   0.673E+00  -0.545E+00  -0.957E-02
ALA   958 C   11601 GLN   762 NE2 23588   0.837E+00  -0.512E+00  -0.306E-02
ALA   958 C   11601 ARG   765 NH1 23639   0.707E+00  -0.541E+00  -0.842E-02
ALA   958 C   11601 ARG   765 NH2 23640   0.852E+00  -0.387E+00  -0.276E-02
ALA   958 O   11602 GLN   762 CD  23586   0.700E+00  -0.523E+00  -0.762E-02
ALA   958 O   11602 ARG   765 CZ  23638   0.846E+00  -0.315E+00  -0.246E-02
ALA   958 O   11602 ARG   7652HH1 23651   0.647E+00  -0.358E+00  -0.340E-03
ALA   958 HN  11604 ARG   765 NH1 23639   0.616E+00  -0.369E+00  -0.624E-03
LEU   959 C   11611 SER   758 OG  23530   0.956E+00  -0.302E+00  -0.130E-02
LEU   959 C   11611 GLN   762 OE1 23587   0.893E+00  -0.330E+00  -0.178E-02
LEU   959 C   11611 GLN   762 NE2 23588   0.101E+01  -0.384E+00  -0.100E-02
LEU   959 C   11611 ARG   765 NH1 23639   0.887E+00  -0.364E+00  -0.218E-02
LEU   959 C   11611 ARG   765 NH2 23640   0.970E+00  -0.316E+00  -0.127E-02
ASN   960 C   11630 SER   758 OG  23530   0.724E+00  -0.522E+00  -0.687E-02
ASN   960 C   11630 GLN   762 OE1 23587   0.858E+00  -0.379E+00  -0.225E-02
ASN   960 C   11630 GLN   762 NE2 23588   0.920E+00  -0.476E+00  -0.175E-02
ASN   960 C   11630 ARG   765 NH1 23639   0.769E+00  -0.501E+00  -0.511E-02
ASN   960 C   11630 ARG   765 NH2 23640   0.790E+00  -0.477E+00  -0.433E-02
ASN   960 O   11631 SER   758 HG  23535   0.688E+00  -0.341E+00  -0.235E-03
ASN   960 CG  11633 SER   758 OG  23530   0.877E+00  -0.352E+00  -0.219E-02
ASN   960 CG  11633 ARG   765 NH1 23639   0.837E+00  -0.408E+00  -0.308E-02
ASN   960 CG  11633 ARG   765 NH2 23640   0.796E+00  -0.445E+00  -0.414E-02
ASN   960 ND2 11635 SER   758 HG  23535   0.903E+00  -0.314E+00  -0.627E-04
ASN   960 ND2 11635 ARG   765 NE  23637   0.910E+00  -0.323E+00  -0.229E-02
ASN   960 ND2 11635 ARG   765 CZ  23638   0.796E+00  -0.492E+00  -0.415E-02
ASN   960 ND2 11635 ARG   7652HH1 23651   0.711E+00  -0.418E+00  -0.263E-03
ASN   960 ND2 11635 ARG   7651HH2 23652   0.750E+00  -0.378E+00  -0.191E-03
ASN   960 ND2 11635 ARG   7652HH2 23653   0.634E+00  -0.526E+00  -0.523E-03
ASN   9601HD2 11640 ARG   765 NH1 23639   0.718E+00  -0.327E+00  -0.249E-03
ASN   9601HD2 11640 ARG   765 NH2 23640   0.653E+00  -0.394E+00  -0.438E-03
ASN   9602HD2 11641 ARG   765 NH2 23640   0.733E+00  -0.314E+00  -0.219E-03
THR   961 CA  11643 SER   758 HG  23535   0.532E+00  -0.305E+00  -0.147E-02
THR   961 C   11644 SER   758 N   23525   0.766E+00  -0.360E+00  -0.520E-02
THR   961 C   11644 SER   758 O   23528   0.782E+00  -0.373E+00  -0.392E-02
THR   961 C   11644 SER   758 OG  23530   0.520E+00  -0.950E+00  -0.473E-01
THR   961 C   11644 GLN   762 OE1 23587   0.647E+00  -0.580E+00  -0.121E-01
THR   961 C   11644 GLN   762 NE2 23588   0.670E+00  -0.760E+00  -0.116E-01
THR   961 C   11644 ARG   765 NH1 23639   0.751E+00  -0.474E+00  -0.588E-02
THR   961 C   11644 ARG   765 NH2 23640   0.802E+00  -0.421E+00  -0.397E-02
THR   961 O   11645 GLY   757 C   23520   0.794E+00  -0.358E+00  -0.358E-02
THR   961 O   11645 SER   758 C   23527   0.735E+00  -0.342E+00  -0.567E-02
THR   961 O   11645 SER   758 HN  23531   0.594E+00  -0.376E+00  -0.567E-03
THR   961 O   11645 SER   758 HG  23535   0.434E+00  -0.101E+01  -0.370E-02
THR   961 O   11645 GLN   762 CD  23586   0.698E+00  -0.523E+00  -0.773E-02
THR   961 O   11645 GLN   7621HE2 23595   0.708E+00  -0.311E+00  -0.198E-03
THR   961 O   11645 GLN   7622HE2 23596   0.646E+00  -0.372E+00  -0.341E-03
THR   961 CB  11646 SER   758 OG  23530   0.477E+00  -0.497E+00  -0.865E-01
THR   961 CB  11646 GLN   762 OE1 23587   0.518E+00  -0.401E+00  -0.501E-01
THR   961 CB  11646 GLN   762 NE2 23588   0.570E+00  -0.453E+00  -0.335E-01
THR   961 CB  11646 ARG   765 NH1 23639   0.496E+00  -0.484E+00  -0.727E-01
THR   961 CB  11646 ARG   765 NH2 23640   0.566E+00  -0.358E+00  -0.348E-01
THR   961 OG1 11647 TYR   756 C   23499   0.959E+00  -0.307E+00  -0.128E-02
THR   961 OG1 11647 GLY   757 C   23520   0.765E+00  -0.417E+00  -0.494E-02
THR   961 OG1 11647 SER   758 C   23527   0.580E+00  -0.604E+00  -0.254E-01
THR   961 OG1 11647 SER   758 CB  23529   0.451E+00  -0.331E+00  -0.116E+00
THR   961 OG1 11647 SER   758 OG  23530   0.343E+00   0.295E+01  -0.341E+00
THR   961 OG1 11647 SER   758 HN  23531   0.586E+00  -0.423E+00  -0.722E-03
THR   961 OG1 11647 SER   758 HG  23535   0.391E+00  -0.145E+01  -0.795E-02
THR   961 OG1 11647 PHE   759 C   23538   0.769E+00  -0.390E+00  -0.480E-02
THR   961 OG1 11647 CYS   760 C   23558   0.873E+00  -0.368E+00  -0.225E-02
THR   961 OG1 11647 THR   761 C   23568   0.694E+00  -0.484E+00  -0.885E-02
THR   961 OG1 11647 GLN   762 C   23582   0.705E+00  -0.350E+00  -0.802E-02
THR   961 OG1 11647 GLN   762 CD  23586   0.460E+00  -0.143E+01  -0.927E-01
THR   961 OG1 11647 GLN   762 HN  23589   0.566E+00  -0.398E+00  -0.889E-03
THR   961 OG1 11647 GLN   7621HE2 23595   0.499E+00  -0.720E+00  -0.189E-02
THR   961 OG1 11647 GLN   7622HE2 23596   0.494E+00  -0.737E+00  -0.200E-02
THR   961 OG1 11647 ARG   765 C   23632   0.104E+01  -0.320E+00  -0.791E-03
THR   961 OG1 11647 ARG   765 NE  23637   0.712E+00  -0.382E+00  -0.928E-02
THR   961 OG1 11647 ARG   765 CZ  23638   0.589E+00  -0.685E+00  -0.233E-01
THR   961 OG1 11647 ARG   7651HH1 23650   0.566E+00  -0.516E+00  -0.887E-03
THR   961 OG1 11647 ARG   7652HH1 23651   0.425E+00  -0.102E+01  -0.488E-02
THR   961 OG1 11647 ARG   7651HH2 23652   0.647E+00  -0.388E+00  -0.398E-03
THR   961 OG1 11647 ARG   7652HH2 23653   0.486E+00  -0.732E+00  -0.219E-02
THR   961 CG2 11648 GLN   762 CD  23586   0.474E+00  -0.389E+00  -0.740E-01
THR   961 CG2 11648 GLN   762 OE1 23587   0.427E+00   0.474E+00  -0.139E+00
THR   961 HN  11649 ARG   765 NH1 23639   0.605E+00  -0.331E+00  -0.691E-03
THR   961 HA  11650 SER   758 OG  23530   0.464E+00  -0.366E+00  -0.160E-01
THR   961 HG1 11652 SER   758 N   23525   0.605E+00  -0.416E+00  -0.693E-03
THR   961 HG1 11652 SER   758 O   23528   0.540E+00  -0.573E+00  -0.100E-02
THR   961 HG1 11652 SER   758 OG  23530   0.330E+00  -0.221E+01  -0.212E-01
THR   961 HG1 11652 GLN   762 OE1 23587   0.464E+00  -0.889E+00  -0.249E-02
THR   961 HG1 11652 GLN   762 NE2 23588   0.443E+00  -0.140E+01  -0.443E-02
THR   961 HG1 11652 ARG   765 NH1 23639   0.606E+00  -0.525E+00  -0.685E-03
THR   961 HG1 11652 ARG   765 NH2 23640   0.664E+00  -0.434E+00  -0.396E-03
LEU   962 N   11656 GLN   762 CD  23586   0.683E+00  -0.351E+00  -0.103E-01
LEU   962 C   11658 SER   758 OG  23530   0.738E+00  -0.468E+00  -0.614E-02
LEU   962 C   11658 GLN   762 OE1 23587   0.823E+00  -0.377E+00  -0.289E-02
LEU   962 C   11658 GLN   762 NE2 23588   0.842E+00  -0.510E+00  -0.296E-02
LEU   962 O   11659 SER   758 HG  23535   0.688E+00  -0.363E+00  -0.235E-03
LEU   962 O   11659 GLN   762 CD  23586   0.901E+00  -0.336E+00  -0.168E-02
LEU   962 HN  11664 GLN   762 NE2 23588   0.712E+00  -0.316E+00  -0.262E-03
VAL   963 C   11677 SER   758 OG  23530   0.803E+00  -0.313E+00  -0.371E-02
VAL   963 HN  11682 GLN   762 NE2 23588   0.943E+00  -0.327E+00  -0.485E-04
LYS   964 N   11691 SER   758 HG  23535   0.657E+00  -0.311E+00  -0.422E-03
LYS   964 C   11693 LEU   754 O   23464   0.992E+00  -0.315E+00  -0.947E-03
LYS   964 C   11693 GLN   755 O   23483   0.969E+00  -0.330E+00  -0.109E-02
LYS   964 C   11693 TYR   756 O   23500   0.812E+00  -0.410E+00  -0.314E-02
LYS   964 C   11693 GLY   757 O   23521   0.883E+00  -0.344E+00  -0.190E-02
LYS   964 C   11693 SER   758 N   23525   0.694E+00  -0.562E+00  -0.936E-02
LYS   964 C   11693 SER   758 O   23528   0.921E+00  -0.367E+00  -0.147E-02
LYS   964 C   11693 SER   758 OG  23530   0.623E+00  -0.826E+00  -0.167E-01
LYS   964 C   11693 GLN   762 NE2 23588   0.983E+00  -0.505E+00  -0.117E-02
LYS   964 O   11694 TYR   756 C   23499   0.825E+00  -0.366E+00  -0.286E-02
LYS   964 O   11694 GLY   757 C   23520   0.754E+00  -0.401E+00  -0.487E-02
LYS   964 O   11694 SER   758 HN  23531   0.619E+00  -0.351E+00  -0.443E-03
LYS   964 O   11694 SER   758 HG  23535   0.605E+00  -0.476E+00  -0.506E-03
LYS   964 CE  11698 SER   758 CB  23529   0.376E+00  -0.616E-01  -0.176E+00
LYS   964 CE  11698 SER   758 OG  23530   0.400E+00   0.228E+00  -0.199E+00
LYS   964 NZ  11699 GLY   757 C   23520   0.482E+00  -0.462E+00  -0.757E-01
LYS   964 NZ  11699 SER   758 N   23525   0.426E+00   0.583E+00  -0.174E+00
LYS   964 NZ  11699 SER   758 CA  23526   0.450E+00  -0.111E+00  -0.120E+00
LYS   964 NZ  11699 SER   758 CB  23529   0.382E+00  -0.211E+00  -0.218E+00
LYS   964 NZ  11699 SER   758 OG  23530   0.435E+00   0.653E+00  -0.153E+00
LYS   964 NZ  11699 SER   758 HN  23531   0.408E+00  -0.416E+00  -0.721E-02
LYS   964 NZ  11699 SER   758 HG  23535   0.416E+00  -0.511E+00  -0.642E-02
LYS   964 HE1 11708 SER   758 OG  23530   0.405E+00  -0.379E+00  -0.202E-01
LYS   964 HE2 11709 SER   758 OG  23530   0.323E+00  -0.695E+00  -0.642E-01
LYS   964 HZ1 11710 GLY   757 O   23521   0.465E+00  -0.521E+00  -0.245E-02
LYS   964 HZ1 11710 SER   758 N   23525   0.342E+00  -0.124E+01  -0.201E-01
LYS   964 HZ1 11710 SER   758 O   23528   0.567E+00  -0.374E+00  -0.746E-03
LYS   964 HZ1 11710 SER   758 OG  23530   0.380E+00  -0.110E+01  -0.944E-02
LYS   964 HZ1 11710 THR   761 OG1 23571   0.619E+00  -0.321E+00  -0.518E-03
LYS   964 HZ2 11711 SER   758 N   23525   0.501E+00  -0.463E+00  -0.215E-02
LYS   964 HZ2 11711 SER   758 OG  23530   0.524E+00  -0.493E+00  -0.141E-02
LYS   964 HZ3 11712 GLY   757 O   23521   0.563E+00  -0.334E+00  -0.785E-03
LYS   964 HZ3 11712 SER   758 N   23525   0.430E+00  -0.673E+00  -0.530E-02
LYS   964 HZ3 11712 SER   758 OG  23530   0.464E+00  -0.659E+00  -0.290E-02
GLN   965 N   11713 SER   758 HN  23531   0.557E+00  -0.303E+00  -0.113E-02
GLN   965 N   11713 SER   758 HG  23535   0.493E+00  -0.520E+00  -0.236E-02
GLN   965 C   11715 TYR   756 O   23500   0.697E+00  -0.314E+00  -0.781E-02
GLN   965 C   11715 SER   758 OG  23530   0.727E+00  -0.351E+00  -0.668E-02
GLN   965 O   11716 TYR   756 C   23499   0.675E+00  -0.532E+00  -0.944E-02
GLN   965 O   11716 GLY   757 C   23520   0.755E+00  -0.401E+00  -0.483E-02
GLN   965 O   11716 SER   758 HN  23531   0.642E+00  -0.326E+00  -0.355E-03
GLN   965 O   11716 SER   758 HG  23535   0.674E+00  -0.382E+00  -0.265E-03
GLN   965 CG  11718 SER   758 OG  23530   0.434E+00   0.528E-01  -0.140E+00
GLN   965 CD  11719 LEU   753 O   23445   0.888E+00  -0.344E+00  -0.184E-02
GLN   965 CD  11719 LEU   754 O   23464   0.806E+00  -0.406E+00  -0.328E-02
GLN   965 CD  11719 GLN   755 O   23483   0.750E+00  -0.467E+00  -0.505E-02
GLN   965 CD  11719 TYR   756 N   23497   0.744E+00  -0.410E+00  -0.623E-02
GLN   965 CD  11719 TYR   756 O   23500   0.413E+00  -0.165E+01  -0.144E+00
GLN   965 CD  11719 GLY   757 N   23518   0.530E+00  -0.635E+00  -0.450E-01
GLN   965 CD  11719 GLY   757 CA  23519   0.460E+00  -0.307E+00  -0.860E-01
GLN   965 CD  11719 GLY   757 O   23521   0.588E+00  -0.684E+00  -0.212E-01
GLN   965 CD  11719 SER   758 N   23525   0.397E+00  -0.187E+01  -0.177E+00
GLN   965 CD  11719 SER   758 O   23528   0.569E+00  -0.840E+00  -0.257E-01
GLN   965 CD  11719 SER   758 OG  23530   0.372E+00  -0.262E+01  -0.214E+00
GLN   965 CD  11719 PHE   759 N   23536   0.492E+00  -0.749E+00  -0.675E-01
GLN   965 CD  11719 PHE   759 O   23539   0.758E+00  -0.411E+00  -0.474E-02
GLN   965 CD  11719 PHE   759 CD1 23542   0.430E+00  -0.234E+00  -0.103E+00
GLN   965 CD  11719 PHE   759 CE1 23544   0.403E+00  -0.522E+00  -0.129E+00
GLN   965 CD  11719 CYS   760 N   23556   0.781E+00  -0.304E+00  -0.463E-02
GLN   965 CD  11719 THR   761 OG1 23571   0.931E+00  -0.345E+00  -0.153E-02
GLN   965 CD  11719 GLN   762 OE1 23587   0.747E+00  -0.523E+00  -0.518E-02
GLN   965 CD  11719 GLN   762 NE2 23588   0.600E+00  -0.114E+01  -0.220E-01
GLN   965 CD  11719 ARG   765 NH1 23639   0.102E+01  -0.340E+00  -0.918E-03
GLN   965 CD  11719 ARG   765 NH2 23640   0.104E+01  -0.334E+00  -0.845E-03
GLN   965 CD  11719 GLN  1005 NE2 26947   0.953E+00  -0.487E+00  -0.141E-02
GLN   965 OE1 11720 LEU   753 C   23444   0.940E+00  -0.304E+00  -0.130E-02
GLN   965 OE1 11720 LEU   754 C   23463   0.839E+00  -0.365E+00  -0.258E-02
GLN   965 OE1 11720 GLN   755 C   23482   0.693E+00  -0.378E+00  -0.805E-02
GLN   965 OE1 11720 TYR   756 C   23499   0.422E+00  -0.173E+01  -0.131E+00
GLN   965 OE1 11720 TYR   756 O   23500   0.329E+00   0.286E+01  -0.339E+00
GLN   965 OE1 11720 GLY   757 CA  23519   0.426E+00   0.349E+00  -0.140E+00
GLN   965 OE1 11720 GLY   757 C   23520   0.468E+00  -0.124E+01  -0.771E-01
GLN   965 OE1 11720 GLY   757 HN  23522   0.560E+00  -0.358E+00  -0.807E-03
GLN   965 OE1 11720 GLY   757 HA2 23524   0.337E+00  -0.450E+00  -0.741E-01
GLN   965 OE1 11720 SER   758 N   23525   0.421E+00   0.151E+01  -0.165E+00
GLN   965 OE1 11720 SER   758 C   23527   0.540E+00  -0.739E+00  -0.349E-01
GLN   965 OE1 11720 SER   758 HN  23531   0.340E+00  -0.171E+01  -0.155E-01
GLN   965 OE1 11720 SER   758 HG  23535   0.377E+00  -0.166E+01  -0.844E-02
GLN   965 OE1 11720 PHE   759 C   23538   0.716E+00  -0.465E+00  -0.666E-02
GLN   965 OE1 11720 PHE   759 CD1 23542   0.399E+00   0.267E+00  -0.167E+00
GLN   965 OE1 11720 PHE   759 CE1 23544   0.354E+00   0.693E+00  -0.218E+00
GLN   965 OE1 11720 PHE   759 CZ  23546   0.405E+00   0.308E+00  -0.156E+00
GLN   965 OE1 11720 PHE   759 HN  23547   0.458E+00  -0.529E+00  -0.268E-02
GLN   965 OE1 11720 PHE   759 HE1 23553   0.333E+00  -0.651E+00  -0.820E-01
GLN   965 OE1 11720 PHE   759 HZ  23555   0.422E+00  -0.320E+00  -0.274E-01
GLN   965 OE1 11720 CYS   760 C   23558   0.971E+00  -0.324E+00  -0.107E-02
GLN   965 OE1 11720 GLN   762 CD  23586   0.774E+00  -0.490E+00  -0.418E-02
GLN   965 OE1 11720 GLN   7621HE2 23595   0.643E+00  -0.428E+00  -0.352E-03
GLN   965 OE1 11720 GLN   7622HE2 23596   0.615E+00  -0.469E+00  -0.459E-03
GLN   965 OE1 11720 GLN  1005 CD  26945   0.103E+01  -0.307E+00  -0.734E-03
GLN   965 NE2 11721 LEU   753 C   23444   0.970E+00  -0.407E+00  -0.127E-02
GLN   965 NE2 11721 LEU   754 C   23463   0.876E+00  -0.478E+00  -0.234E-02
GLN   965 NE2 11721 GLN   755 C   23482   0.804E+00  -0.404E+00  -0.390E-02
GLN   965 NE2 11721 TYR   756 C   23499   0.504E+00  -0.157E+01  -0.592E-01
GLN   965 NE2 11721 TYR   756 O   23500   0.418E+00   0.211E+01  -0.172E+00
GLN   965 NE2 11721 GLY   757 CA  23519   0.413E+00   0.532E+00  -0.175E+00
GLN   965 NE2 11721 GLY   757 C   23520   0.393E+00  -0.272E+01  -0.182E+00
GLN   965 NE2 11721 GLY   757 HN  23522   0.602E+00  -0.430E+00  -0.712E-03
GLN   965 NE2 11721 GLY   757 HA2 23524   0.338E+00  -0.627E+00  -0.778E-01
GLN   965 NE2 11721 SER   758 CA  23526   0.353E+00  -0.740E+00  -0.186E+00
GLN   965 NE2 11721 SER   758 C   23527   0.389E+00  -0.233E+01  -0.186E+00
GLN   965 NE2 11721 SER   758 O   23528   0.456E+00   0.187E+01  -0.111E+00
GLN   965 NE2 11721 SER   758 CB  23529   0.341E+00  -0.102E+01  -0.103E+00
GLN   965 NE2 11721 SER   758 HA  23532   0.447E+00  -0.479E+00  -0.214E-01
GLN   965 NE2 11721 PHE   759 N   23536   0.405E+00   0.161E+01  -0.215E+00
GLN   965 NE2 11721 PHE   759 C   23538   0.622E+00  -0.865E+00  -0.179E-01
GLN   965 NE2 11721 PHE   759 CD1 23542   0.431E+00   0.306E+00  -0.130E+00
GLN   965 NE2 11721 PHE   759 CE1 23544   0.447E+00   0.532E+00  -0.111E+00
GLN   965 NE2 11721 PHE   759 HN  23547   0.392E+00  -0.111E+01  -0.916E-02
GLN   965 NE2 11721 PHE   759 HA  23548   0.471E+00  -0.303E+00  -0.161E-01
GLN   965 NE2 11721 PHE   759 HD1 23551   0.392E+00  -0.463E+00  -0.468E-01
GLN   965 NE2 11721 PHE   759 HE1 23553   0.420E+00  -0.492E+00  -0.333E-01
GLN   965 NE2 11721 CYS   760 C   23558   0.834E+00  -0.583E+00  -0.315E-02
GLN   965 NE2 11721 CYS   760 HN  23562   0.671E+00  -0.399E+00  -0.371E-03
GLN   965 NE2 11721 THR   761 C   23568   0.813E+00  -0.530E+00  -0.367E-02
GLN   965 NE2 11721 THR   761 HN  23573   0.692E+00  -0.325E+00  -0.310E-03
GLN   965 NE2 11721 THR   761 HG1 23576   0.900E+00  -0.323E+00  -0.640E-04
GLN   965 NE2 11721 GLN   762 C   23582   0.871E+00  -0.353E+00  -0.242E-02
GLN   965 NE2 11721 GLN   762 CD  23586   0.657E+00  -0.942E+00  -0.129E-01
GLN   965 NE2 11721 GLN   762 HN  23589   0.623E+00  -0.474E+00  -0.582E-03
GLN   965 NE2 11721 GLN   7621HE2 23595   0.540E+00  -0.879E+00  -0.137E-02
GLN   965 NE2 11721 GLN   7622HE2 23596   0.546E+00  -0.856E+00  -0.128E-02
GLN   965 NE2 11721 ARG   765 CZ  23638   0.974E+00  -0.399E+00  -0.124E-02
GLN   965 NE2 11721 ARG   7652HH1 23651   0.858E+00  -0.338E+00  -0.853E-04
GLN   965 NE2 11721 ARG   7652HH2 23653   0.855E+00  -0.339E+00  -0.870E-04
GLN   965 NE2 11721 GLN  10052HE2 26955   0.934E+00  -0.307E+00  -0.513E-04
GLN   965 HN  11722 SER   758 OG  23530   0.550E+00  -0.449E+00  -0.105E-02
GLN   9651HE2 11728 TYR   756 O   23500   0.513E+00  -0.589E+00  -0.136E-02
GLN   9651HE2 11728 GLY   757 N   23518   0.590E+00  -0.305E+00  -0.804E-03
GLN   9651HE2 11728 GLY   757 O   23521   0.552E+00  -0.482E+00  -0.882E-03
GLN   9651HE2 11728 SER   758 N   23525   0.329E+00  -0.191E+01  -0.249E-01
GLN   9651HE2 11728 SER   758 O   23528   0.442E+00  -0.930E+00  -0.329E-02
GLN   9651HE2 11728 PHE   759 N   23536   0.443E+00  -0.592E+00  -0.443E-02
GLN   9651HE2 11728 PHE   759 O   23539   0.687E+00  -0.302E+00  -0.237E-03
GLN   9651HE2 11728 GLN   762 OE1 23587   0.672E+00  -0.392E+00  -0.271E-03
GLN   9651HE2 11728 GLN   762 NE2 23588   0.541E+00  -0.873E+00  -0.135E-02
GLN   9652HE2 11729 LEU   754 O   23464   0.695E+00  -0.325E+00  -0.221E-03
GLN   9652HE2 11729 GLN   755 O   23483   0.728E+00  -0.302E+00  -0.168E-03
GLN   9652HE2 11729 TYR   756 N   23497   0.671E+00  -0.305E+00  -0.373E-03
GLN   9652HE2 11729 TYR   756 O   23500   0.349E+00  -0.157E+01  -0.133E-01
GLN   9652HE2 11729 GLY   757 N   23518   0.426E+00  -0.660E+00  -0.562E-02
GLN   9652HE2 11729 GLY   757 CA  23519   0.332E+00  -0.442E+00  -0.227E-01
GLN   9652HE2 11729 GLY   757 O   23521   0.404E+00  -0.103E+01  -0.563E-02
GLN   9652HE2 11729 SER   758 O   23528   0.406E+00  -0.116E+01  -0.550E-02
GLN   9652HE2 11729 SER   758 OG  23530   0.248E+00  -0.509E+01  -0.836E-01
GLN   9652HE2 11729 PHE   759 N   23536   0.327E+00  -0.133E+01  -0.257E-01
GLN   9652HE2 11729 PHE   759 O   23539   0.629E+00  -0.362E+00  -0.403E-03
GLN   9652HE2 11729 THR   761 OG1 23571   0.741E+00  -0.311E+00  -0.176E-03
GLN   9652HE2 11729 GLN   762 OE1 23587   0.763E+00  -0.307E+00  -0.126E-03
GLN   9652HE2 11729 GLN   762 NE2 23588   0.592E+00  -0.717E+00  -0.791E-03
LEU   966 C   11732 GLN   755 O   23483   0.854E+00  -0.319E+00  -0.231E-02
SER   967 N   11749 TYR   756 C   23499   0.865E+00  -0.325E+00  -0.252E-02
SER   967 C   11751 LEU   754 O   23464   0.745E+00  -0.337E+00  -0.523E-02
SER   967 C   11751 GLN   755 O   23483   0.639E+00  -0.462E+00  -0.131E-01
SER   967 O   11752 LEU   754 C   23463   0.807E+00  -0.361E+00  -0.325E-02
SER   967 O   11752 GLN   755 C   23482   0.700E+00  -0.343E+00  -0.759E-02
SER   967 O   11752 GLN   755 CD  23486   0.952E+00  -0.321E+00  -0.121E-02
SER   967 O   11752 TYR   756 C   23499   0.773E+00  -0.424E+00  -0.422E-02
SER   967 O   11752 GLY   757 C   23520   0.839E+00  -0.343E+00  -0.258E-02
SER   967 OG  11754 LEU   754 C   23463   0.933E+00  -0.313E+00  -0.151E-02
SER   967 OG  11754 TYR   756 C   23499   0.838E+00  -0.405E+00  -0.287E-02
SER   967 OG  11754 GLY   757 C   23520   0.785E+00  -0.424E+00  -0.425E-02
SER   967 OG  11754 SER   758 HG  23535   0.773E+00  -0.335E+00  -0.137E-03
SER   967 HG  11759 SER   758 N   23525   0.743E+00  -0.304E+00  -0.203E-03
SER   967 HG  11759 SER   758 OG  23530   0.786E+00  -0.325E+00  -0.124E-03
SER   968 N   11760 LEU   754 C   23463   0.796E+00  -0.345E+00  -0.416E-02
SER   968 N   11760 GLN   755 C   23482   0.645E+00  -0.376E+00  -0.145E-01
SER   968 N   11760 TYR   756 C   23499   0.637E+00  -0.573E+00  -0.156E-01
SER   968 N   11760 GLY   757 C   23520   0.720E+00  -0.420E+00  -0.755E-02
SER   968 CA  11761 GLN   755 O   23483   0.409E+00  -0.319E+00  -0.169E+00
SER   968 C   11762 LEU   754 O   23464   0.626E+00  -0.475E+00  -0.147E-01
SER   968 C   11762 GLN   755 O   23483   0.390E+00  -0.148E+01  -0.181E+00
SER   968 C   11762 GLN   755 OE1 23487   0.832E+00  -0.312E+00  -0.270E-02
SER   968 C   11762 GLN   755 NE2 23488   0.818E+00  -0.452E+00  -0.352E-02
SER   968 C   11762 TYR   756 N   23497   0.593E+00  -0.467E+00  -0.236E-01
SER   968 C   11762 TYR   756 O   23500   0.647E+00  -0.420E+00  -0.122E-01
SER   968 C   11762 GLY   757 N   23518   0.586E+00  -0.367E+00  -0.253E-01
SER   968 O   11763 LEU   754 C   23463   0.824E+00  -0.348E+00  -0.287E-02
SER   968 O   11763 GLN   755 C   23482   0.600E+00  -0.469E+00  -0.188E-01
SER   968 O   11763 GLN   755 CD  23486   0.854E+00  -0.383E+00  -0.233E-02
SER   968 O   11763 TYR   756 C   23499   0.687E+00  -0.528E+00  -0.849E-02
SER   968 O   11763 GLY   757 C   23520   0.871E+00  -0.322E+00  -0.205E-02
SER   968 CB  11764 GLN   755 O   23483   0.370E+00  -0.519E+00  -0.237E+00
SER   968 CB  11764 TYR   756 C   23499   0.408E+00   0.441E+00  -0.140E+00
SER   968 CB  11764 TYR   756 O   23500   0.431E+00  -0.326E+00  -0.134E+00
SER   968 CB  11764 GLY   757 N   23518   0.405E+00  -0.271E+00  -0.188E+00
SER   968 CB  11764 GLY   757 CA  23519   0.419E+00  -0.853E-01  -0.145E+00
SER   968 OG  11765 LEU   753 C   23444   0.809E+00  -0.396E+00  -0.354E-02
SER   968 OG  11765 LEU   754 C   23463   0.615E+00  -0.673E+00  -0.181E-01
SER   968 OG  11765 GLN   755 C   23482   0.481E+00  -0.857E+00  -0.732E-01
SER   968 OG  11765 GLN   755 O   23483   0.423E+00   0.159E+01  -0.154E+00
SER   968 OG  11765 GLN   755 CD  23486   0.937E+00  -0.363E+00  -0.147E-02
SER   968 OG  11765 TYR   756 CA  23498   0.449E+00  -0.242E-01  -0.118E+00
SER   968 OG  11765 TYR   756 C   23499   0.356E+00  -0.276E+01  -0.215E+00
SER   968 OG  11765 TYR   756 O   23500   0.370E+00   0.210E+01  -0.281E+00
SER   968 OG  11765 TYR   756 HN  23509   0.569E+00  -0.366E+00  -0.859E-03
SER   968 OG  11765 GLY   757 N   23518   0.326E+00   0.211E+01  -0.176E+00
SER   968 OG  11765 GLY   757 C   23520   0.435E+00  -0.152E+01  -0.122E+00
SER   968 OG  11765 GLY   757 HN  23522   0.376E+00  -0.974E+00  -0.101E-01
SER   968 OG  11765 GLY   757 HA1 23523   0.314E+00  -0.557E+00  -0.929E-01
SER   968 OG  11765 SER   758 N   23525   0.464E+00   0.121E+01  -0.110E+00
SER   968 OG  11765 SER   758 C   23527   0.686E+00  -0.454E+00  -0.949E-02
SER   968 OG  11765 SER   758 HN  23531   0.407E+00  -0.108E+01  -0.634E-02
SER   968 OG  11765 SER   758 HG  23535   0.540E+00  -0.697E+00  -0.118E-02
SER   968 OG  11765 PHE   759 C   23538   0.896E+00  -0.319E+00  -0.192E-02
SER   968 OG  11765 PHE   759 HN  23547   0.574E+00  -0.319E+00  -0.816E-03
SER   968 HN  11766 GLN   755 O   23483   0.605E+00  -0.370E+00  -0.510E-03
SER   968 HA  11767 GLN   755 O   23483   0.395E+00  -0.420E+00  -0.350E-01
SER   968 HB2 11769 GLN   755 O   23483   0.279E+00  -0.310E+00  -0.492E-01
SER   968 HG  11770 LEU   753 O   23445   0.642E+00  -0.416E+00  -0.354E-03
SER   968 HG  11770 LEU   754 O   23464   0.413E+00  -0.117E+01  -0.498E-02
SER   968 HG  11770 GLN   755 N   23480   0.577E+00  -0.362E+00  -0.919E-03
SER   968 HG  11770 GLN   755 O   23483   0.388E+00  -0.138E+01  -0.711E-02
SER   968 HG  11770 GLN   755 NE2 23488   0.916E+00  -0.346E+00  -0.574E-04
SER   968 HG  11770 TYR   756 N   23497   0.444E+00  -0.845E+00  -0.437E-02
SER   968 HG  11770 TYR   756 O   23500   0.376E+00  -0.141E+01  -0.864E-02
SER   968 HG  11770 GLY   757 N   23518   0.270E+00  -0.252E+01  -0.646E-01
SER   968 HG  11770 GLY   757 CA  23519   0.248E+00  -0.112E+01  -0.668E-01
SER   968 HG  11770 GLY   757 O   23521   0.486E+00  -0.708E+00  -0.189E-02
SER   968 HG  11770 SER   758 N   23525   0.446E+00  -0.926E+00  -0.425E-02
SER   968 HG  11770 SER   758 OG  23530   0.651E+00  -0.465E+00  -0.384E-03
ASN   969 N   11771 LEU   754 C   23463   0.624E+00  -0.438E+00  -0.175E-01
ASN   969 N   11771 GLN   755 CA  23481   0.457E+00  -0.576E-01  -0.112E+00
ASN   969 N   11771 GLN   755 C   23482   0.419E+00  -0.812E+00  -0.147E+00
ASN   969 N   11771 GLN   755 O   23483   0.317E+00   0.232E+01  -0.126E+00
ASN   969 N   11771 GLN   755 CD  23486   0.651E+00  -0.468E+00  -0.137E-01
ASN   969 N   11771 GLN   755 HA  23490   0.401E+00  -0.330E+00  -0.385E-01
ASN   969 N   11771 TYR   756 C   23499   0.589E+00  -0.536E+00  -0.245E-01
ASN   969 CA  11772 GLN   755 O   23483   0.381E+00  -0.147E+00  -0.221E+00
ASN   969 C   11773 LEU   752 O   23426   0.872E+00  -0.328E+00  -0.205E-02
ASN   969 C   11773 LEU   753 O   23445   0.860E+00  -0.335E+00  -0.222E-02
ASN   969 C   11773 LEU   754 O   23464   0.704E+00  -0.480E+00  -0.735E-02
ASN   969 C   11773 GLN   755 N   23480   0.658E+00  -0.381E+00  -0.129E-01
ASN   969 C   11773 GLN   755 O   23483   0.367E+00  -0.223E+01  -0.213E+00
ASN   969 C   11773 GLN   755 OE1 23487   0.632E+00  -0.671E+00  -0.140E-01
ASN   969 C   11773 GLN   755 NE2 23488   0.589E+00  -0.109E+01  -0.245E-01
ASN   969 C   11773 TYR   756 N   23497   0.584E+00  -0.617E+00  -0.259E-01
ASN   969 C   11773 TYR   756 O   23500   0.748E+00  -0.404E+00  -0.511E-02
ASN   969 C   11773 GLY   757 N   23518   0.709E+00  -0.318E+00  -0.828E-02
ASN   969 C   11773 GLU   990 OE2 26695   0.991E+00  -0.396E+00  -0.949E-03
ASN   969 C   11773 ASP   994 OD1 26760   0.908E+00  -0.402E+00  -0.161E-02
ASN   969 C   11773 ASP   994 OD2 26761   0.989E+00  -0.352E+00  -0.963E-03
ASN   969 O   11774 GLN   755 C   23482   0.587E+00  -0.444E+00  -0.215E-01
ASN   969 O   11774 GLN   755 CD  23486   0.641E+00  -0.588E+00  -0.128E-01
ASN   969 O   11774 GLN   7551HE2 23495   0.635E+00  -0.366E+00  -0.380E-03
ASN   969 O   11774 GLN   7552HE2 23496   0.660E+00  -0.339E+00  -0.302E-03
ASN   969 O   11774 TYR   756 C   23499   0.791E+00  -0.366E+00  -0.367E-02
ASN   969 O   11774 ASP   994 CG  26759   0.969E+00  -0.315E+00  -0.109E-02
ASN   969 CB  11775 GLN   755 CA  23481   0.453E+00  -0.129E-01  -0.104E+00
ASN   969 CB  11775 GLN   755 O   23483   0.415E+00   0.246E+00  -0.160E+00
ASN   969 CB  11775 GLN   755 CB  23484   0.433E+00   0.125E-01  -0.128E+00
ASN   969 CB  11775 GLN   755 CG  23485   0.454E+00   0.690E-02  -0.103E+00
ASN   969 CG  11776 LEU   754 O   23464   0.702E+00  -0.456E+00  -0.744E-02
ASN   969 CG  11776 GLN   755 N   23480   0.673E+00  -0.344E+00  -0.112E-01
ASN   969 CG  11776 GLN   755 O   23483   0.541E+00  -0.800E+00  -0.345E-01
ASN   969 CG  11776 GLN   755 OE1 23487   0.562E+00  -0.818E+00  -0.278E-01
ASN   969 CG  11776 GLN   755 NE2 23488   0.654E+00  -0.832E+00  -0.133E-01
ASN   969 CG  11776 TYR   756 N   23497   0.735E+00  -0.366E+00  -0.668E-02
ASN   969 OD1 11777 LEU   754 C   23463   0.837E+00  -0.308E+00  -0.261E-02
ASN   969 OD1 11777 GLN   755 C   23482   0.695E+00  -0.315E+00  -0.791E-02
ASN   969 OD1 11777 GLN   755 CD  23486   0.688E+00  -0.514E+00  -0.844E-02
ASN   969 ND2 11778 ASN   751 C   23411   0.928E+00  -0.415E+00  -0.165E-02
ASN   969 ND2 11778 LEU   752 C   23425   0.987E+00  -0.351E+00  -0.115E-02
ASN   969 ND2 11778 LEU   753 C   23444   0.957E+00  -0.368E+00  -0.138E-02
ASN   969 ND2 11778 LEU   754 C   23463   0.705E+00  -0.624E+00  -0.858E-02
ASN   969 ND2 11778 GLN   755 C   23482   0.628E+00  -0.574E+00  -0.169E-01
ASN   969 ND2 11778 GLN   755 CD  23486   0.543E+00  -0.126E+01  -0.394E-01
ASN   969 ND2 11778 GLN   755 HN  23489   0.694E+00  -0.338E+00  -0.306E-03
ASN   969 ND2 11778 GLN   755 HA  23490   0.470E+00  -0.402E+00  -0.162E-01
ASN   969 ND2 11778 GLN   7551HE2 23495   0.688E+00  -0.466E+00  -0.322E-03
ASN   969 ND2 11778 GLN   7552HE2 23496   0.697E+00  -0.454E+00  -0.297E-03
ASN   969 ND2 11778 TYR   756 C   23499   0.901E+00  -0.439E+00  -0.198E-02
ASN   969 HN  11779 LEU   754 O   23464   0.464E+00  -0.496E+00  -0.248E-02
ASN   969 HN  11779 GLN   755 O   23483   0.263E+00  -0.234E+01  -0.597E-01
ASN   969 HN  11779 GLN   755 NE2 23488   0.658E+00  -0.359E+00  -0.420E-03
ASN   969 HN  11779 TYR   756 N   23497   0.462E+00  -0.439E+00  -0.346E-02
ASN   9691HD2 11783 LEU   754 O   23464   0.625E+00  -0.351E+00  -0.418E-03
ASN   9691HD2 11783 GLN   755 O   23483   0.554E+00  -0.461E+00  -0.859E-03
ASN   9691HD2 11783 GLN   755 OE1 23487   0.435E+00  -0.914E+00  -0.365E-02
ASN   9691HD2 11783 GLN   755 NE2 23488   0.569E+00  -0.679E+00  -0.100E-02
ASN   9692HD2 11784 GLN   755 OE1 23487   0.584E+00  -0.457E+00  -0.630E-03
ASN   9692HD2 11784 GLN   755 NE2 23488   0.731E+00  -0.407E+00  -0.223E-03
PHE   970 N   11785 LEU   754 C   23463   0.655E+00  -0.342E+00  -0.132E-01
PHE   970 N   11785 GLN   755 CA  23481   0.435E+00  -0.562E-01  -0.141E+00
PHE   970 N   11785 GLN   755 C   23482   0.372E+00  -0.956E+00  -0.196E+00
PHE   970 N   11785 GLN   755 CB  23484   0.412E+00   0.560E-01  -0.178E+00
PHE   970 N   11785 GLN   755 CD  23486   0.549E+00  -0.582E+00  -0.369E-01
PHE   970 N   11785 GLN   7551HE2 23495   0.507E+00  -0.426E+00  -0.198E-02
PHE   970 N   11785 GLN   7552HE2 23496   0.588E+00  -0.305E+00  -0.820E-03
PHE   970 N   11785 TYR   756 N   23497   0.470E+00   0.610E+00  -0.107E+00
PHE   970 N   11785 TYR   756 C   23499   0.578E+00  -0.484E+00  -0.276E-01
PHE   970 CA  11786 GLN   755 C   23482   0.430E+00  -0.530E-01  -0.116E+00
PHE   970 CA  11786 GLN   755 O   23483   0.344E+00   0.129E+00  -0.231E+00
PHE   970 C   11787 LEU   752 O   23426   0.722E+00  -0.407E+00  -0.634E-02
PHE   970 C   11787 LEU   753 O   23445   0.835E+00  -0.313E+00  -0.266E-02
PHE   970 C   11787 LEU   754 O   23464   0.798E+00  -0.338E+00  -0.347E-02
PHE   970 C   11787 GLN   755 N   23480   0.684E+00  -0.313E+00  -0.102E-01
PHE   970 C   11787 GLN   755 O   23483   0.450E+00  -0.117E+01  -0.953E-01
PHE   970 C   11787 GLN   755 OE1 23487   0.595E+00  -0.677E+00  -0.199E-01
PHE   970 C   11787 GLN   755 NE2 23488   0.464E+00  -0.169E+01  -0.921E-01
PHE   970 C   11787 TYR   756 N   23497   0.593E+00  -0.530E+00  -0.237E-01
PHE   970 C   11787 TYR   756 O   23500   0.795E+00  -0.322E+00  -0.356E-02
PHE   970 C   11787 TYR   756 OH  23508   0.561E+00  -0.516E+00  -0.309E-01
PHE   970 C   11787 GLU   990 OE1 26694   0.967E+00  -0.365E+00  -0.110E-02
PHE   970 C   11787 GLU   990 OE2 26695   0.760E+00  -0.545E+00  -0.464E-02
PHE   970 C   11787 ASP   994 OD1 26760   0.624E+00  -0.711E+00  -0.150E-01
PHE   970 C   11787 ASP   994 OD2 26761   0.691E+00  -0.578E+00  -0.821E-02
PHE   970 O   11788 GLN   755 C   23482   0.628E+00  -0.372E+00  -0.144E-01
PHE   970 O   11788 GLN   755 CD  23486   0.613E+00  -0.624E+00  -0.166E-01
PHE   970 O   11788 GLN   7551HE2 23495   0.512E+00  -0.571E+00  -0.139E-02
PHE   970 O   11788 GLN   7552HE2 23496   0.529E+00  -0.529E+00  -0.114E-02
PHE   970 O   11788 TYR   756 C   23499   0.825E+00  -0.329E+00  -0.284E-02
PHE   970 O   11788 TYR   756 HH  23517   0.461E+00  -0.593E+00   0.000E+00
PHE   970 O   11788 GLU   990 CD  26693   0.865E+00  -0.374E+00  -0.215E-02
PHE   970 O   11788 ASP   994 CG  26759   0.634E+00  -0.649E+00  -0.137E-01
PHE   970 CB  11789 GLN   755 O   23483   0.448E+00   0.213E+00  -0.110E+00
PHE   970 CG  11790 GLN   755 O   23483   0.432E+00  -0.493E-01  -0.116E+00
PHE   970 CE1 11793 TYR   756 C   23499   0.474E+00  -0.324E+00  -0.659E-01
PHE   970 CE1 11793 TYR   756 O   23500   0.432E+00   0.345E+00  -0.117E+00
PHE   970 CE1 11793 PHE   759 CE2 23545   0.396E+00   0.129E+00  -0.134E+00
PHE   970 CE1 11793 PHE   759 CZ  23546   0.372E+00   0.968E-01  -0.136E+00
PHE   970 HN  11796 LEU   754 O   23464   0.534E+00  -0.327E+00  -0.107E-02
PHE   970 HN  11796 GLN   755 NE2 23488   0.533E+00  -0.520E+00  -0.148E-02
PHE   970 HN  11796 TYR   756 N   23497   0.383E+00  -0.650E+00  -0.104E-01
PHE   970 HA  11797 GLN   755 O   23483   0.305E+00  -0.612E+00  -0.932E-01
PHE   970 HE1 11802 TYR   756 O   23500   0.395E+00  -0.343E+00  -0.390E-01
GLY   971 N   11805 GLN   755 C   23482   0.495E+00  -0.468E+00  -0.657E-01
GLY   971 N   11805 GLN   755 O   23483   0.446E+00   0.814E+00  -0.124E+00
GLY   971 N   11805 GLN   755 CB  23484   0.389E+00   0.652E-01  -0.210E+00
GLY   971 N   11805 GLN   755 CG  23485   0.451E+00   0.280E-01  -0.119E+00
GLY   971 N   11805 GLN   755 CD  23486   0.403E+00  -0.124E+01  -0.169E+00
GLY   971 N   11805 GLN   755 OE1 23487   0.464E+00   0.819E+00  -0.100E+00
GLY   971 N   11805 GLN   755 NE2 23488   0.352E+00   0.235E+01  -0.261E+00
GLY   971 N   11805 GLN   7551HE2 23495   0.346E+00  -0.115E+01  -0.187E-01
GLY   971 N   11805 GLN   7552HE2 23496   0.365E+00  -0.991E+00  -0.138E-01
GLY   971 N   11805 TYR   756 HH  23517   0.531E+00  -0.312E+00   0.000E+00
GLY   971 N   11805 GLU   990 CD  26693   0.808E+00  -0.310E+00  -0.380E-02
GLY   971 N   11805 ASP   994 CG  26759   0.688E+00  -0.407E+00  -0.990E-02
GLY   971 CA  11806 GLN   755 CD  23486   0.388E+00  -0.476E+00  -0.156E+00
GLY   971 CA  11806 GLN   755 OE1 23487   0.422E+00   0.358E+00  -0.147E+00
GLY   971 CA  11806 GLN   7551HE2 23495   0.348E+00  -0.388E+00  -0.175E-01
GLY   971 CA  11806 GLN   7552HE2 23496   0.297E+00  -0.604E+00  -0.398E-01
GLY   971 C   11807 LEU   752 O   23426   0.857E+00  -0.317E+00  -0.226E-02
GLY   971 C   11807 GLN   755 O   23483   0.680E+00  -0.490E+00  -0.905E-02
GLY   971 C   11807 GLN   755 OE1 23487   0.492E+00  -0.110E+01  -0.588E-01
GLY   971 C   11807 GLN   755 NE2 23488   0.449E+00  -0.194E+01  -0.108E+00
GLY   971 C   11807 GLU   990 OE1 26694   0.788E+00  -0.542E+00  -0.375E-02
GLY   971 C   11807 GLU   990 OE2 26695   0.615E+00  -0.877E+00  -0.164E-01
GLY   971 C   11807 ASP   994 OD1 26760   0.716E+00  -0.572E+00  -0.662E-02
GLY   971 C   11807 ASP   994 OD2 26761   0.731E+00  -0.550E+00  -0.586E-02
GLY   971 O   11808 GLN   755 CD  23486   0.548E+00  -0.800E+00  -0.320E-01
GLY   971 O   11808 GLN   7551HE2 23495   0.552E+00  -0.481E+00  -0.877E-03
GLY   971 O   11808 GLN   7552HE2 23496   0.441E+00  -0.823E+00  -0.337E-02
GLY   971 O   11808 GLU   990 CD  26693   0.655E+00  -0.626E+00  -0.113E-01
GLY   971 O   11808 ASP   994 CG  26759   0.719E+00  -0.508E+00  -0.648E-02
GLY   971 HN  11809 GLN   755 O   23483   0.372E+00  -0.885E+00  -0.921E-02
GLY   971 HN  11809 GLN   755 OE1 23487   0.416E+00  -0.733E+00  -0.476E-02
GLY   971 HN  11809 GLN   755 NE2 23488   0.325E+00  -0.200E+01  -0.264E-01
GLY   971 HN  11809 TYR   756 N   23497   0.522E+00  -0.327E+00  -0.168E-02
GLY   971 HA1 11810 GLN   755 OE1 23487   0.325E+00  -0.497E+00  -0.836E-01
GLY   971 HA2 11811 GLN   755 NE2 23488   0.346E+00  -0.589E+00  -0.730E-01
ALA   972 N   11812 GLN   755 CD  23486   0.552E+00  -0.628E+00  -0.358E-01
ALA   972 N   11812 GLN   7551HE2 23495   0.569E+00  -0.359E+00  -0.100E-02
ALA   972 N   11812 GLN   7552HE2 23496   0.512E+00  -0.455E+00  -0.187E-02
ALA   972 N   11812 GLU   990 CD  26693   0.856E+00  -0.304E+00  -0.269E-02
ALA   972 N   11812 ASP   994 CG  26759   0.844E+00  -0.303E+00  -0.292E-02
ALA   972 C   11814 GLN   755 O   23483   0.834E+00  -0.330E+00  -0.268E-02
ALA   972 C   11814 GLN   755 OE1 23487   0.622E+00  -0.641E+00  -0.153E-01
ALA   972 C   11814 GLN   755 NE2 23488   0.683E+00  -0.745E+00  -0.103E-01
ALA   972 C   11814 GLU   990 OE1 26694   0.994E+00  -0.364E+00  -0.936E-03
ALA   972 C   11814 GLU   990 OE2 26695   0.861E+00  -0.457E+00  -0.221E-02
ALA   972 C   11814 ASP   994 OD1 26760   0.104E+01  -0.303E+00  -0.718E-03
ALA   972 C   11814 ASP   994 OD2 26761   0.104E+01  -0.301E+00  -0.703E-03
ALA   972 O   11815 GLN   755 CD  23486   0.578E+00  -0.777E+00  -0.236E-01
ALA   972 O   11815 GLN   7551HE2 23495   0.680E+00  -0.338E+00  -0.252E-03
ALA   972 O   11815 GLN   7552HE2 23496   0.599E+00  -0.439E+00  -0.539E-03
ALA   972 O   11815 GLU   990 CD  26693   0.934E+00  -0.362E+00  -0.136E-02
ALA   972 HN  11817 GLN   755 O   23483   0.574E+00  -0.353E+00  -0.694E-03
ALA   972 HN  11817 GLN   755 OE1 23487   0.551E+00  -0.429E+00  -0.885E-03
ALA   972 HN  11817 GLN   755 NE2 23488   0.525E+00  -0.675E+00  -0.162E-02
ILE   973 N   11822 GLN   755 CD  23486   0.786E+00  -0.343E+00  -0.449E-02
ILE   973 C   11824 GLN   755 OE1 23487   0.797E+00  -0.396E+00  -0.350E-02
ILE   973 C   11824 GLN   755 NE2 23488   0.917E+00  -0.441E+00  -0.177E-02
ILE   973 O   11825 GLN   755 CD  23486   0.897E+00  -0.377E+00  -0.173E-02
SER   974 N   11841 GLN   755 CD  23486   0.884E+00  -0.336E+00  -0.221E-02
SER   974 C   11843 GLN   755 NE2 23488   0.996E+00  -0.330E+00  -0.109E-02
SER   974 O   11844 GLN   755 CD  23486   0.963E+00  -0.316E+00  -0.113E-02
SER   975 OG  11857 LEU   754 C   23463   0.869E+00  -0.351E+00  -0.231E-02
SER   975 OG  11857 GLN   755 C   23482   0.716E+00  -0.362E+00  -0.734E-02
SER   975 OG  11857 GLN   755 CD  23486   0.854E+00  -0.421E+00  -0.257E-02
SER   975 OG  11857 TYR   756 C   23499   0.867E+00  -0.383E+00  -0.235E-02
SER   975 HG  11862 GLN   755 O   23483   0.558E+00  -0.571E+00  -0.825E-03
SER   975 HG  11862 GLN   755 NE2 23488   0.882E+00  -0.368E+00  -0.724E-04
ASP   985 CG  12021 GLY   413 N   19353   0.810E+00  -0.300E+00  -0.374E-02
ASP   985 CG  12021 GLY   413 O   19356   0.769E+00  -0.448E+00  -0.434E-02
ASP   985 CG  12021 GLN   414 N   19360   0.804E+00  -0.315E+00  -0.390E-02
ASP   985 CG  12021 GLN   414 O   19363   0.745E+00  -0.528E+00  -0.526E-02
ASP   985 CG  12021 ALA   419 O   19419   0.103E+01  -0.304E+00  -0.746E-03
ASP   985 CG  12021 LEU   425 O   19505   0.962E+00  -0.339E+00  -0.114E-02
ASP   985 CG  12021 ASP   427 N   19535   0.926E+00  -0.359E+00  -0.168E-02
ASP   985 CG  12021 LEU   461 O   19873   0.103E+01  -0.307E+00  -0.762E-03
ASP   985 OD1 12022 GLY   413 C   19355   0.832E+00  -0.437E+00  -0.272E-02
ASP   985 OD1 12022 GLN   414 C   19362   0.845E+00  -0.307E+00  -0.247E-02
ASP   985 OD1 12022 THR   415 C   19372   0.102E+01  -0.307E+00  -0.814E-03
ASP   985 OD2 12023 GLY   413 C   19355   0.699E+00  -0.599E+00  -0.765E-02
ASP   985 OD2 12023 GLN   414 C   19362   0.783E+00  -0.350E+00  -0.389E-02
ASP   985 OD2 12023 THR   415 C   19372   0.102E+01  -0.304E+00  -0.788E-03
ASP   985 OD2 12023 ALA   419 C   19418   0.103E+01  -0.304E+00  -0.735E-03
ASP   985 OD2 12023 LEU   425 C   19504   0.967E+00  -0.338E+00  -0.110E-02
PRO   987 CG  12047 ASP   427 CB  19539   0.415E+00  -0.288E-02  -0.150E+00
GLU   988 CD  12062 GLY   413 O   19356   0.721E+00  -0.519E+00  -0.637E-02
GLU   988 CD  12062 GLN   414 O   19363   0.928E+00  -0.372E+00  -0.141E-02
GLU   988 OE1 12063 GLY   413 C   19355   0.668E+00  -0.739E+00  -0.100E-01
GLU   988 OE1 12063 GLN   414 C   19362   0.857E+00  -0.338E+00  -0.228E-02
GLU   988 OE2 12064 GLY   413 C   19355   0.814E+00  -0.511E+00  -0.308E-02
GLU   990 CD  12087 ASP   427 N   19535   0.105E+01  -0.307E+00  -0.805E-03
GLU   990 CD  12087 ASP   427 O   19538   0.844E+00  -0.385E+00  -0.249E-02
GLU   990 CD  12087 ASP   428 N   19545   0.972E+00  -0.342E+00  -0.125E-02
GLU   990 OE2 12089 ASP   427 C   19537   0.840E+00  -0.370E+00  -0.256E-02
GLN   992 CD  12118 GLN   755 OE1 23487   0.101E+01  -0.318E+00  -0.856E-03
GLN   992 CD  12118 GLN   755 NE2 23488   0.102E+01  -0.440E+00  -0.933E-03
GLN   992 CD  12118 GLU   990 OE1 26694   0.997E+00  -0.425E+00  -0.920E-03
GLN   992 CD  12118 GLU   990 OE2 26695   0.938E+00  -0.466E+00  -0.132E-02
GLN   992 OE1 12119 GLN   755 CD  23486   0.941E+00  -0.353E+00  -0.130E-02
GLN   992 OE1 12119 GLU   990 CD  26693   0.967E+00  -0.389E+00  -0.110E-02
GLN   992 NE2 12120 GLU   990 CD  26693   0.944E+00  -0.566E+00  -0.149E-02
GLN   9922HE2 12128 GLU   990 OE1 26694   0.817E+00  -0.357E+00  -0.835E-04
GLN   9922HE2 12128 GLU   990 OE2 26695   0.786E+00  -0.382E+00  -0.106E-03
ARG   995 C   12162 GLN   755 O   23483   0.910E+00  -0.367E+00  -0.159E-02
ARG   995 C   12162 GLN   755 NE2 23488   0.997E+00  -0.498E+00  -0.108E-02
ARG   995 C   12162 TYR   756 OH  23508   0.836E+00  -0.314E+00  -0.291E-02
ARG   995 C   12162 ASP   994 OD1 26760   0.912E+00  -0.472E+00  -0.157E-02
ARG   995 C   12162 ASP   994 OD2 26761   0.861E+00  -0.518E+00  -0.220E-02
ARG   995 C   12162 THR   998 OG1 26833   0.977E+00  -0.350E+00  -0.115E-02
ARG   995 O   12163 ASP   994 CG  26759   0.908E+00  -0.384E+00  -0.161E-02
ARG   995 NE  12167 GLN   755 OE1 23487   0.778E+00  -0.338E+00  -0.493E-02
ARG   995 NE  12167 GLN   755 NE2 23488   0.664E+00  -0.643E+00  -0.150E-01
ARG   995 NE  12167 GLU   990 OE1 26694   0.735E+00  -0.492E+00  -0.692E-02
ARG   995 NE  12167 GLU   990 OE2 26695   0.589E+00  -0.769E+00  -0.257E-01
ARG   995 NE  12167 ASP   994 OD1 26760   0.601E+00  -0.653E+00  -0.229E-01
ARG   995 NE  12167 ASP   994 OD2 26761   0.519E+00  -0.907E+00  -0.538E-01
ARG   995 CZ  12168 GLN   755 OE1 23487   0.771E+00  -0.418E+00  -0.427E-02
ARG   995 CZ  12168 GLN   755 NE2 23488   0.630E+00  -0.871E+00  -0.166E-01
ARG   995 CZ  12168 TYR   756 OH  23508   0.591E+00  -0.475E+00  -0.227E-01
ARG   995 CZ  12168 GLU   990 O   26690   0.750E+00  -0.416E+00  -0.505E-02
ARG   995 CZ  12168 GLU   990 OE1 26694   0.662E+00  -0.734E+00  -0.106E-01
ARG   995 CZ  12168 GLU   990 OE2 26695   0.508E+00  -0.131E+01  -0.493E-01
ARG   995 CZ  12168 ASP   994 N   26754   0.790E+00  -0.356E+00  -0.434E-02
ARG   995 CZ  12168 ASP   994 O   26757   0.749E+00  -0.352E+00  -0.508E-02
ARG   995 CZ  12168 ASP   994 OD1 26760   0.478E+00  -0.134E+01  -0.694E-01
ARG   995 CZ  12168 ASP   994 OD2 26761   0.387E+00  -0.229E+01  -0.186E+00
ARG   995 CZ  12168 THR   998 OG1 26833   0.878E+00  -0.321E+00  -0.217E-02
ARG   995 NH1 12169 GLN   755 CD  23486   0.849E+00  -0.456E+00  -0.281E-02
ARG   995 NH1 12169 GLN   7551HE2 23495   0.732E+00  -0.362E+00  -0.221E-03
ARG   995 NH1 12169 GLN   7552HE2 23496   0.667E+00  -0.434E+00  -0.385E-03
ARG   995 NH1 12169 TYR   756 HH  23517   0.526E+00  -0.587E+00   0.000E+00
ARG   995 NH1 12169 GLU   990 C   26689   0.779E+00  -0.372E+00  -0.471E-02
ARG   995 NH1 12169 GLU   990 CD  26693   0.634E+00  -0.902E+00  -0.160E-01
ARG   995 NH1 12169 VAL   991 C   26704   0.742E+00  -0.387E+00  -0.632E-02
ARG   995 NH1 12169 VAL   991 CB  26706   0.722E+00  -0.360E+00  -0.833E-02
ARG   995 NH1 12169 VAL   991 HN  26709   0.834E+00  -0.309E+00  -0.101E-03
ARG   995 NH1 12169 ILE   993 C   26737   0.882E+00  -0.365E+00  -0.225E-02
ARG   995 NH1 12169 ASP   994 C   26756   0.680E+00  -0.453E+00  -0.106E-01
ARG   995 NH1 12169 ASP   994 CG  26759   0.416E+00  -0.234E+01  -0.151E+00
ARG   995 NH1 12169 ASP   994 OD2 26761   0.330E+00   0.427E+01  -0.261E+00
ARG   995 NH1 12169 ARG   995 C   26768   0.918E+00  -0.438E+00  -0.176E-02
ARG   995 NH1 12169 ARG   995 CZ  26774   0.966E+00  -0.315E+00  -0.131E-02
ARG   995 NH2 12170 ASN   751 C   23411   0.996E+00  -0.327E+00  -0.108E-02
ARG   995 NH2 12170 LEU   752 C   23425   0.829E+00  -0.407E+00  -0.326E-02
ARG   995 NH2 12170 GLN   755 C   23482   0.821E+00  -0.303E+00  -0.345E-02
ARG   995 NH2 12170 GLN   755 CD  23486   0.625E+00  -0.812E+00  -0.175E-01
ARG   995 NH2 12170 GLN   7551HE2 23495   0.505E+00  -0.797E+00  -0.204E-02
ARG   995 NH2 12170 GLN   7552HE2 23496   0.448E+00  -0.106E+01  -0.413E-02
ARG   995 NH2 12170 TYR   756 C   23499   0.105E+01  -0.306E+00  -0.794E-03
ARG   995 NH2 12170 TYR   756 HH  23517   0.405E+00  -0.111E+01   0.000E+00
ARG   995 NH2 12170 GLU   990 C   26689   0.756E+00  -0.394E+00  -0.566E-02
ARG   995 NH2 12170 GLU   990 CD  26693   0.564E+00  -0.116E+01  -0.315E-01
ARG   995 NH2 12170 GLU   990 OE2 26695   0.442E+00   0.223E+01  -0.130E+00
ARG   995 NH2 12170 VAL   991 C   26704   0.795E+00  -0.341E+00  -0.417E-02
ARG   995 NH2 12170 VAL   991 HN  26709   0.848E+00  -0.301E+00  -0.912E-04
ARG   995 NH2 12170 ILE   993 C   26737   0.842E+00  -0.394E+00  -0.297E-02
ARG   995 NH2 12170 ASP   994 C   26756   0.672E+00  -0.464E+00  -0.113E-01
ARG   995 NH2 12170 ASP   994 CG  26759   0.372E+00  -0.314E+01  -0.196E+00
ARG   995 NH2 12170 ASP   994 OD1 26760   0.386E+00   0.279E+01  -0.242E+00
ARG   995 NH2 12170 ASP   994 OD2 26761   0.353E+00   0.356E+01  -0.305E+00
ARG   995 NH2 12170 ASP   994 HN  26762   0.706E+00  -0.304E+00  -0.274E-03
ARG   995 NH2 12170 ARG   995 C   26768   0.948E+00  -0.418E+00  -0.146E-02
ARG   995 NH2 12170 ILE   997 C   26811   0.972E+00  -0.313E+00  -0.126E-02
ARG   9951HH1 12180 GLN   755 NE2 23488   0.825E+00  -0.360E+00  -0.108E-03
ARG   9951HH1 12180 GLU   990 OE1 26694   0.707E+00  -0.445E+00  -0.199E-03
ARG   9951HH1 12180 GLU   990 OE2 26695   0.604E+00  -0.614E+00  -0.515E-03
ARG   9951HH1 12180 ASP   994 OD1 26760   0.569E+00  -0.618E+00  -0.732E-03
ARG   9951HH1 12180 ASP   994 OD2 26761   0.406E+00  -0.140E+01  -0.551E-02
ARG   9952HH1 12181 GLN   755 NE2 23488   0.738E+00  -0.440E+00  -0.210E-03
ARG   9952HH1 12181 TYR   756 OH  23508   0.568E+00  -0.358E+00  -0.869E-03
ARG   9952HH1 12181 GLU   990 O   26690   0.644E+00  -0.386E+00  -0.350E-03
ARG   9952HH1 12181 GLU   990 OE1 26694   0.626E+00  -0.569E+00  -0.415E-03
ARG   9952HH1 12181 GLU   990 OE2 26695   0.502E+00  -0.931E+00  -0.156E-02
ARG   9952HH1 12181 VAL   991 O   26705   0.597E+00  -0.309E+00  -0.550E-03
ARG   9952HH1 12181 ASP   994 N   26754   0.661E+00  -0.344E+00  -0.408E-03
ARG   9952HH1 12181 ASP   994 O   26757   0.612E+00  -0.363E+00  -0.475E-03
ARG   9952HH1 12181 ASP   994 OD1 26760   0.405E+00  -0.140E+01  -0.555E-02
ARG   9952HH1 12181 ASP   994 OD2 26761   0.236E+00  -0.637E+01  -0.881E-01
ARG   9951HH2 12182 GLN   755 OE1 23487   0.584E+00  -0.502E+00  -0.625E-03
ARG   9951HH2 12182 GLN   755 NE2 23488   0.432E+00  -0.144E+01  -0.515E-02
ARG   9951HH2 12182 TYR   756 OH  23508   0.521E+00  -0.436E+00  -0.146E-02
ARG   9951HH2 12182 GLU   990 OE1 26694   0.656E+00  -0.516E+00  -0.312E-03
ARG   9951HH2 12182 GLU   990 OE2 26695   0.460E+00  -0.115E+01  -0.262E-02
ARG   9951HH2 12182 ASP   994 OD1 26760   0.431E+00  -0.120E+01  -0.384E-02
ARG   9951HH2 12182 ASP   994 OD2 26761   0.438E+00  -0.115E+01  -0.352E-02
ARG   9952HH2 12183 LEU   752 O   23426   0.695E+00  -0.312E+00  -0.221E-03
ARG   9952HH2 12183 GLN   755 OE1 23487   0.691E+00  -0.355E+00  -0.230E-03
ARG   9952HH2 12183 GLN   755 NE2 23488   0.514E+00  -0.942E+00  -0.184E-02
ARG   9952HH2 12183 TYR   756 OH  23508   0.447E+00  -0.630E+00  -0.362E-02
ARG   9952HH2 12183 GLU   990 O   26690   0.608E+00  -0.436E+00  -0.494E-03
ARG   9952HH2 12183 GLU   990 OE1 26694   0.593E+00  -0.637E+00  -0.570E-03
ARG   9952HH2 12183 GLU   990 OE2 26695   0.406E+00  -0.157E+01  -0.547E-02
ARG   9952HH2 12183 ASP   994 N   26754   0.619E+00  -0.395E+00  -0.607E-03
ARG   9952HH2 12183 ASP   994 O   26757   0.590E+00  -0.392E+00  -0.591E-03
ARG   9952HH2 12183 ASP   994 OD1 26760   0.293E+00  -0.342E+01  -0.353E-01
ARG   9952HH2 12183 ASP   994 OD2 26761   0.267E+00  -0.447E+01  -0.563E-01
THR   998 C   12224 THR   998 OG1 26833   0.807E+00  -0.366E+00  -0.359E-02
THR   998 C   12224 GLN  1005 NE2 26947   0.100E+01  -0.379E+00  -0.104E-02
THR   998 OG1 12227 ASP   994 CG  26759   0.104E+01  -0.324E+00  -0.772E-03
GLY   999 C   12238 GLN   755 O   23483   0.847E+00  -0.328E+00  -0.244E-02
GLY   999 C   12238 TYR   756 O   23500   0.761E+00  -0.369E+00  -0.461E-02
GLY   999 C   12238 GLN   762 NE2 23588   0.104E+01  -0.372E+00  -0.829E-03
GLY   999 C   12238 GLN  1005 NE2 26947   0.913E+00  -0.453E+00  -0.182E-02
GLY   999 O   12239 TYR   756 C   23499   0.807E+00  -0.343E+00  -0.325E-02
GLY   999 O   12239 PHE   759 CZ  23546   0.439E+00   0.204E+00  -0.108E+00
GLY   999 O   12239 PHE   759 HZ  23555   0.339E+00  -0.464E+00  -0.773E-01
GLY   999 O   12239 GLN  1005 CD  26945   0.894E+00  -0.311E+00  -0.177E-02
ARG  1000 C   12245 TYR   756 O   23500   0.961E+00  -0.314E+00  -0.114E-02
ARG  1000 C   12245 GLN  1005 OE1 26946   0.101E+01  -0.346E+00  -0.835E-03
ARG  1000 C   12245 GLN  1005 NE2 26947   0.997E+00  -0.498E+00  -0.108E-02
LEU  1001 C   12269 GLN   762 NE2 23588   0.103E+01  -0.371E+00  -0.875E-03
LEU  1001 C   12269 GLN  1005 OE1 26946   0.805E+00  -0.392E+00  -0.331E-02
LEU  1001 C   12269 GLN  1005 NE2 26947   0.839E+00  -0.513E+00  -0.302E-02
LEU  1001 O   12270 GLN  1005 CD  26945   0.840E+00  -0.378E+00  -0.256E-02
GLN  1002 C   12288 GLN   762 NE2 23588   0.754E+00  -0.454E+00  -0.574E-02
GLN  1002 C   12288 GLN  1005 OE1 26946   0.565E+00  -0.580E+00  -0.270E-01
GLN  1002 C   12288 GLN  1005 NE2 26947   0.569E+00  -0.802E+00  -0.301E-01
GLN  1002 O   12289 GLN   762 CD  23586   0.771E+00  -0.444E+00  -0.428E-02
GLN  1002 O   12289 GLN   7622HE2 23596   0.603E+00  -0.440E+00  -0.518E-03
GLN  1002 O   12289 GLN  1002 CD  26898   0.972E+00  -0.303E+00  -0.107E-02
GLN  1002 O   12289 GLN  1005 CD  26945   0.527E+00  -0.971E+00  -0.399E-01
GLN  1002 O   12289 GLN  10051HE2 26954   0.581E+00  -0.477E+00  -0.646E-03
GLN  1002 O   12289 GLN  10052HE2 26955   0.420E+00  -0.103E+01  -0.449E-02
GLN  1002 CG  12291 GLN  1005 NE2 26947   0.407E+00   0.856E-01  -0.184E+00
GLN  1002 CD  12292 TYR   756 O   23500   0.850E+00  -0.350E+00  -0.239E-02
GLN  1002 CD  12292 TYR   756 OH  23508   0.800E+00  -0.310E+00  -0.378E-02
GLN  1002 CD  12292 PHE   759 CE2 23545   0.487E+00  -0.326E+00  -0.574E-01
GLN  1002 CD  12292 GLN   762 NE2 23588   0.904E+00  -0.529E+00  -0.194E-02
GLN  1002 CD  12292 ASP   994 OD1 26760   0.105E+01  -0.351E+00  -0.690E-03
GLN  1002 CD  12292 ILE   997 O   26812   0.827E+00  -0.431E+00  -0.281E-02
GLN  1002 CD  12292 THR   998 O   26831   0.623E+00  -0.656E+00  -0.151E-01
GLN  1002 CD  12292 THR   998 OG1 26833   0.597E+00  -0.785E+00  -0.215E-01
GLN  1002 CD  12292 GLY   999 O   26845   0.853E+00  -0.335E+00  -0.233E-02
GLN  1002 CD  12292 ARG  1000 O   26852   0.920E+00  -0.337E+00  -0.149E-02
GLN  1002 CD  12292 LEU  1001 O   26876   0.660E+00  -0.591E+00  -0.108E-01
GLN  1002 CD  12292 GLN  1002 N   26892   0.604E+00  -0.491E+00  -0.212E-01
GLN  1002 CD  12292 GLN  1002 O   26895   0.751E+00  -0.466E+00  -0.502E-02
GLN  1002 CD  12292 GLN  1002 OE1 26899   0.560E+00  -0.943E+00  -0.284E-01
GLN  1002 CD  12292 GLN  1002 NE2 26900   0.762E+00  -0.708E+00  -0.537E-02
GLN  1002 CD  12292 SER  1003 N   26909   0.831E+00  -0.373E+00  -0.320E-02
GLN  1002 CD  12292 GLN  1005 O   26942   0.936E+00  -0.321E+00  -0.134E-02
GLN  1002 CD  12292 GLN  1005 OE1 26946   0.513E+00  -0.115E+01  -0.467E-01
GLN  1002 CD  12292 GLN  1005 NE2 26947   0.422E+00  -0.260E+01  -0.142E+00
GLN  1002 CD  12292 THR  1006 OG1 26961   0.910E+00  -0.357E+00  -0.175E-02
GLN  1002 CD  12292 THR  1009 OG1 27012   0.101E+01  -0.306E+00  -0.951E-03
GLN  1002 OE1 12293 ILE   997 C   26811   0.860E+00  -0.348E+00  -0.223E-02
GLN  1002 OE1 12293 THR   998 C   26830   0.653E+00  -0.570E+00  -0.115E-01
GLN  1002 OE1 12293 THR   998 HG1 26838   0.519E+00  -0.680E+00  -0.128E-02
GLN  1002 OE1 12293 GLY   999 C   26844   0.813E+00  -0.391E+00  -0.311E-02
GLN  1002 OE1 12293 ARG  1000 C   26851   0.856E+00  -0.450E+00  -0.229E-02
GLN  1002 OE1 12293 LEU  1001 C   26875   0.618E+00  -0.652E+00  -0.159E-01
GLN  1002 OE1 12293 GLN  1002 C   26894   0.664E+00  -0.412E+00  -0.104E-01
GLN  1002 OE1 12293 GLN  1002 CD  26898   0.516E+00  -0.114E+01  -0.453E-01
GLN  1002 OE1 12293 GLN  1002 OE1 26899   0.439E+00   0.158E+01  -0.117E+00
GLN  1002 OE1 12293 GLN  1002 HN  26901   0.565E+00  -0.416E+00  -0.765E-03
GLN  1002 OE1 12293 GLN  1002 HA  26902   0.467E+00  -0.327E+00  -0.138E-01
GLN  1002 OE1 12293 GLN  10021HE2 26907   0.714E+00  -0.348E+00  -0.188E-03
GLN  1002 OE1 12293 GLN  10022HE2 26908   0.688E+00  -0.374E+00  -0.236E-03
GLN  1002 OE1 12293 LEU  1004 C   26922   0.941E+00  -0.303E+00  -0.130E-02
GLN  1002 OE1 12293 GLN  1005 CD  26945   0.537E+00  -0.103E+01  -0.359E-01
GLN  1002 OE1 12293 GLN  10051HE2 26954   0.515E+00  -0.697E+00  -0.134E-02
GLN  1002 OE1 12293 GLN  10052HE2 26955   0.405E+00  -0.126E+01  -0.554E-02
GLN  1002 NE2 12294 TYR   756 C   23499   0.813E+00  -0.588E+00  -0.365E-02
GLN  1002 NE2 12294 TYR   756 HD2 23514   0.434E+00  -0.485E+00  -0.280E-01
GLN  1002 NE2 12294 TYR   756 HE2 23516   0.451E+00  -0.453E+00  -0.226E-01
GLN  1002 NE2 12294 TYR   756 HH  23517   0.770E+00  -0.344E+00   0.000E+00
GLN  1002 NE2 12294 GLY   757 C   23520   0.102E+01  -0.383E+00  -0.938E-03
GLN  1002 NE2 12294 SER   758 C   23527   0.972E+00  -0.342E+00  -0.125E-02
GLN  1002 NE2 12294 PHE   759 C   23538   0.854E+00  -0.477E+00  -0.272E-02
GLN  1002 NE2 12294 PHE   759 CD2 23543   0.446E+00   0.283E+00  -0.112E+00
GLN  1002 NE2 12294 PHE   759 CE2 23545   0.376E+00   0.831E+00  -0.196E+00
GLN  1002 NE2 12294 PHE   759 CZ  23546   0.414E+00   0.410E+00  -0.154E+00
GLN  1002 NE2 12294 PHE   759 HD2 23552   0.461E+00  -0.306E+00  -0.199E-01
GLN  1002 NE2 12294 PHE   759 HE2 23554   0.340E+00  -0.863E+00  -0.792E-01
GLN  1002 NE2 12294 PHE   759 HZ  23555   0.410E+00  -0.485E+00  -0.377E-01
GLN  1002 NE2 12294 GLN   762 CD  23586   0.994E+00  -0.458E+00  -0.110E-02
GLN  1002 NE2 12294 GLN   7621HE2 23595   0.850E+00  -0.358E+00  -0.900E-04
GLN  1002 NE2 12294 GLN   7622HE2 23596   0.823E+00  -0.378E+00  -0.109E-03
GLN  1002 NE2 12294 ASP   994 CG  26759   0.105E+01  -0.474E+00  -0.807E-03
GLN  1002 NE2 12294 ILE   997 C   26811   0.800E+00  -0.554E+00  -0.403E-02
GLN  1002 NE2 12294 THR   998 C   26830   0.662E+00  -0.778E+00  -0.124E-01
GLN  1002 NE2 12294 THR   998 CB  26832   0.658E+00  -0.335E+00  -0.145E-01
GLN  1002 NE2 12294 THR   998 HA  26836   0.560E+00  -0.325E+00  -0.586E-02
GLN  1002 NE2 12294 THR   998 HG1 26838   0.570E+00  -0.772E+00  -0.990E-03
GLN  1002 NE2 12294 GLY   999 C   26844   0.855E+00  -0.504E+00  -0.271E-02
GLN  1002 NE2 12294 ARG  1000 C   26851   0.843E+00  -0.649E+00  -0.295E-02
GLN  1002 NE2 12294 LEU  1001 C   26875   0.602E+00  -0.970E+00  -0.217E-01
GLN  1002 NE2 12294 LEU  1001 CG  26878   0.481E+00  -0.541E+00  -0.857E-01
GLN  1002 NE2 12294 LEU  1001 CD1 26879   0.446E+00   0.417E+00  -0.125E+00
GLN  1002 NE2 12294 LEU  1001 CD2 26880   0.402E+00   0.544E+00  -0.193E+00
GLN  1002 NE2 12294 LEU  1001 HN  26881   0.727E+00  -0.303E+00  -0.230E-03
GLN  1002 NE2 12294 GLN  1002 C   26894   0.740E+00  -0.469E+00  -0.640E-02
GLN  1002 NE2 12294 GLN  1002 CD  26898   0.702E+00  -0.827E+00  -0.876E-02
GLN  1002 NE2 12294 GLN  1002 HN  26901   0.593E+00  -0.527E+00  -0.783E-03
GLN  1002 NE2 12294 GLN  1002 HA  26902   0.538E+00  -0.330E+00  -0.741E-02
GLN  1002 NE2 12294 GLN  10021HE2 26907   0.892E+00  -0.330E+00  -0.674E-04
GLN  1002 NE2 12294 GLN  10022HE2 26908   0.884E+00  -0.336E+00  -0.715E-04
GLN  1002 NE2 12294 SER  1003 C   26911   0.997E+00  -0.329E+00  -0.108E-02
GLN  1002 NE2 12294 SER  1003 HN  26915   0.824E+00  -0.319E+00  -0.109E-03
GLN  1002 NE2 12294 SER  1003 HG  26919   0.988E+00  -0.308E+00  -0.365E-04
GLN  1002 NE2 12294 LEU  1004 C   26922   0.943E+00  -0.425E+00  -0.151E-02
GLN  1002 NE2 12294 GLN  1005 C   26941   0.901E+00  -0.334E+00  -0.198E-02
GLN  1002 NE2 12294 GLN  1005 CD  26945   0.550E+00  -0.138E+01  -0.366E-01
GLN  1002 NE2 12294 GLN  1005 NE2 26947   0.441E+00   0.309E+01  -0.149E+00
GLN  1002 NE2 12294 GLN  1005 HN  26948   0.749E+00  -0.330E+00  -0.193E-03
GLN  1002 NE2 12294 GLN  10051HE2 26954   0.454E+00  -0.133E+01  -0.385E-02
GLN  1002 NE2 12294 GLN  10052HE2 26955   0.367E+00  -0.231E+01  -0.134E-01
GLN  10021HE2 12301 TYR   756 O   23500   0.649E+00  -0.352E+00  -0.333E-03
GLN  10021HE2 12301 PHE   759 CE1 23544   0.410E+00  -0.305E+00  -0.609E-02
GLN  10021HE2 12301 PHE   759 CE2 23545   0.285E+00  -0.827E+00  -0.424E-01
GLN  10021HE2 12301 PHE   759 CZ  23546   0.315E+00  -0.398E+00  -0.267E-01
GLN  10021HE2 12301 GLN   762 NE2 23588   0.800E+00  -0.397E+00  -0.129E-03
GLN  10021HE2 12301 THR   998 O   26831   0.663E+00  -0.354E+00  -0.294E-03
GLN  10021HE2 12301 THR   998 OG1 26833   0.637E+00  -0.418E+00  -0.434E-03
GLN  10021HE2 12301 LEU  1001 O   26876   0.669E+00  -0.351E+00  -0.279E-03
GLN  10021HE2 12301 GLN  1002 OE1 26899   0.735E+00  -0.329E+00  -0.158E-03
GLN  10021HE2 12301 GLN  1002 NE2 26900   0.930E+00  -0.309E+00  -0.527E-04
GLN  10021HE2 12301 GLN  1005 OE1 26946   0.594E+00  -0.506E+00  -0.567E-03
GLN  10021HE2 12301 GLN  1005 NE2 26947   0.440E+00  -0.144E+01  -0.464E-02
GLN  10022HE2 12302 TYR   756 OH  23508   0.625E+00  -0.304E+00  -0.487E-03
GLN  10022HE2 12302 PHE   759 CE2 23545   0.403E+00  -0.320E+00  -0.677E-02
GLN  10022HE2 12302 GLN   762 NE2 23588   0.942E+00  -0.303E+00  -0.487E-04
GLN  10022HE2 12302 ILE   997 O   26812   0.650E+00  -0.413E+00  -0.331E-03
GLN  10022HE2 12302 THR   998 O   26831   0.494E+00  -0.673E+00  -0.170E-02
GLN  10022HE2 12302 THR   998 OG1 26833   0.477E+00  -0.801E+00  -0.246E-02
GLN  10022HE2 12302 LEU  1001 O   26876   0.588E+00  -0.459E+00  -0.602E-03
GLN  10022HE2 12302 LEU  1001 CD2 26880   0.369E+00  -0.316E+00  -0.127E-01
GLN  10022HE2 12302 GLN  1002 N   26892   0.523E+00  -0.414E+00  -0.165E-02
GLN  10022HE2 12302 GLN  1002 OE1 26899   0.613E+00  -0.473E+00  -0.469E-03
GLN  10022HE2 12302 GLN  1002 NE2 26900   0.804E+00  -0.394E+00  -0.126E-03
GLN  10022HE2 12302 GLN  1005 OE1 26946   0.641E+00  -0.431E+00  -0.360E-03
GLN  10022HE2 12302 GLN  1005 NE2 26947   0.490E+00  -0.110E+01  -0.244E-02
SER  1003 N   12303 PHE   759 HZ  23555   0.391E+00  -0.337E+00  -0.477E-01
SER  1003 N   12303 GLN   762 CD  23586   0.826E+00  -0.376E+00  -0.332E-02
SER  1003 N   12303 GLN   7622HE2 23596   0.635E+00  -0.378E+00  -0.518E-03
SER  1003 N   12303 GLN  1005 CD  26945   0.708E+00  -0.499E+00  -0.836E-02
SER  1003 N   12303 GLN  10051HE2 26954   0.709E+00  -0.303E+00  -0.267E-03
SER  1003 N   12303 GLN  10052HE2 26955   0.557E+00  -0.501E+00  -0.113E-02
SER  1003 C   12305 GLN   762 OE1 23587   0.682E+00  -0.449E+00  -0.884E-02
SER  1003 C   12305 GLN   762 NE2 23588   0.656E+00  -0.684E+00  -0.131E-01
SER  1003 C   12305 GLN  1005 OE1 26946   0.721E+00  -0.405E+00  -0.640E-02
SER  1003 C   12305 GLN  1005 NE2 26947   0.736E+00  -0.546E+00  -0.659E-02
SER  1003 O   12306 GLN   762 CD  23586   0.632E+00  -0.671E+00  -0.139E-01
SER  1003 O   12306 GLN   7621HE2 23595   0.658E+00  -0.377E+00  -0.306E-03
SER  1003 O   12306 GLN   7622HE2 23596   0.489E+00  -0.729E+00  -0.182E-02
SER  1003 O   12306 GLN  1005 CD  26945   0.753E+00  -0.477E+00  -0.494E-02
SER  1003 O   12306 GLN  10052HE2 26955   0.675E+00  -0.359E+00  -0.264E-03
SER  1003 CB  12307 PHE   759 CE1 23544   0.432E+00  -0.963E-01  -0.114E+00
SER  1003 OG  12308 TYR   756 C   23499   0.917E+00  -0.349E+00  -0.167E-02
SER  1003 OG  12308 SER   758 HG  23535   0.804E+00  -0.312E+00  -0.108E-03
SER  1003 OG  12308 GLN   762 CD  23586   0.838E+00  -0.434E+00  -0.286E-02
SER  1003 OG  12308 GLN   7622HE2 23596   0.661E+00  -0.412E+00  -0.348E-03
SER  1003 OG  12308 GLN  1005 CD  26945   0.966E+00  -0.346E+00  -0.123E-02
SER  1003 HN  12309 GLN   762 NE2 23588   0.804E+00  -0.333E+00  -0.126E-03
SER  1003 HN  12309 GLN  1005 NE2 26947   0.716E+00  -0.411E+00  -0.252E-03
SER  1003 HA  12310 GLN   762 NE2 23588   0.533E+00  -0.314E+00  -0.781E-02
SER  1003 HG  12313 GLN   762 NE2 23588   0.834E+00  -0.404E+00  -0.101E-03
SER  1003 HG  12313 GLN  1005 NE2 26947   0.918E+00  -0.345E+00  -0.569E-04
LEU  1004 C   12316 GLN   762 OE1 23587   0.824E+00  -0.377E+00  -0.288E-02
LEU  1004 C   12316 GLN   762 NE2 23588   0.860E+00  -0.493E+00  -0.261E-02
LEU  1004 C   12316 GLN  1005 OE1 26946   0.767E+00  -0.427E+00  -0.441E-02
LEU  1004 C   12316 GLN  1005 NE2 26947   0.865E+00  -0.488E+00  -0.253E-02
LEU  1004 O   12317 GLN   762 CD  23586   0.882E+00  -0.348E+00  -0.191E-02
LEU  1004 O   12317 GLN  1005 CD  26945   0.886E+00  -0.345E+00  -0.186E-02
GLN  1005 N   12333 GLN  1005 CD  26945   0.777E+00  -0.300E+00  -0.480E-02
GLN  1005 C   12335 GLN   762 OE1 23587   0.772E+00  -0.309E+00  -0.423E-02
GLN  1005 C   12335 GLN   762 NE2 23588   0.811E+00  -0.398E+00  -0.371E-02
GLN  1005 C   12335 GLN  1005 OE1 26946   0.537E+00  -0.649E+00  -0.359E-01
GLN  1005 C   12335 GLN  1005 NE2 26947   0.690E+00  -0.537E+00  -0.974E-02
GLN  1005 O   12336 GLN   762 CD  23586   0.862E+00  -0.366E+00  -0.219E-02
GLN  1005 O   12336 GLN  1005 CD  26945   0.673E+00  -0.575E+00  -0.963E-02
GLN  1005 O   12336 GLN  10052HE2 26955   0.719E+00  -0.308E+00  -0.180E-03
GLN  1005 O   12336 THR  1009 HG1 27017   0.691E+00  -0.331E+00  -0.229E-03
GLN  1005 CD  12339 GLN  1002 OE1 26899   0.101E+01  -0.320E+00  -0.871E-03
GLN  1005 CD  12339 GLN  1005 OE1 26946   0.748E+00  -0.521E+00  -0.511E-02
GLN  1005 CD  12339 GLN  1005 NE2 26947   0.927E+00  -0.509E+00  -0.167E-02
GLN  1005 CD  12339 THR  1009 OG1 27012   0.980E+00  -0.319E+00  -0.113E-02
GLN  1005 OE1 12340 GLN  1005 CD  26945   0.941E+00  -0.354E+00  -0.130E-02
GLN  1005 NE2 12341 GLN  1005 CD  26945   0.932E+00  -0.504E+00  -0.161E-02
GLN  1005 HN  12342 GLN  1005 NE2 26947   0.777E+00  -0.309E+00  -0.155E-03
GLN  10051HE2 12348 GLN  1005 OE1 26946   0.767E+00  -0.304E+00  -0.122E-03
THR  1006 N   12350 GLN  1005 CD  26945   0.556E+00  -0.373E+00  -0.341E-01
THR  1006 CA  12351 GLN   762 CD  23586   0.602E+00  -0.346E+00  -0.197E-01
THR  1006 CA  12351 GLN  1005 CD  26945   0.508E+00  -0.507E+00  -0.514E-01
THR  1006 CA  12351 GLN  1005 OE1 26946   0.439E+00   0.680E+00  -0.121E+00
THR  1006 C   12352 GLN   762 OE1 23587   0.505E+00  -0.999E+00  -0.508E-01
THR  1006 C   12352 GLN   762 NE2 23588   0.599E+00  -0.959E+00  -0.223E-01
THR  1006 C   12352 GLN  1005 OE1 26946   0.579E+00  -0.732E+00  -0.232E-01
THR  1006 C   12352 GLN  1005 NE2 26947   0.690E+00  -0.716E+00  -0.969E-02
THR  1006 C   12352 THR  1009 OG1 27012   0.748E+00  -0.420E+00  -0.568E-02
THR  1006 O   12353 GLN   762 CD  23586   0.600E+00  -0.711E+00  -0.189E-01
THR  1006 O   12353 GLN   7622HE2 23596   0.598E+00  -0.438E+00  -0.543E-03
THR  1006 O   12353 GLN  1005 CD  26945   0.676E+00  -0.557E+00  -0.936E-02
THR  1006 O   12353 THR  1009 HG1 27017   0.611E+00  -0.415E+00  -0.478E-03
THR  1006 CB  12354 GLN   762 OE1 23587   0.459E+00  -0.535E+00  -0.966E-01
THR  1006 CB  12354 GLN   762 NE2 23588   0.452E+00  -0.781E+00  -0.118E+00
THR  1006 CB  12354 GLN  1005 OE1 26946   0.413E+00  -0.697E+00  -0.162E+00
THR  1006 CB  12354 GLN  1005 NE2 26947   0.466E+00  -0.726E+00  -0.102E+00
THR  1006 OG1 12355 PHE   759 C   23538   0.832E+00  -0.340E+00  -0.300E-02
THR  1006 OG1 12355 GLN   762 CD  23586   0.563E+00  -0.892E+00  -0.302E-01
THR  1006 OG1 12355 GLN   7621HE2 23595   0.541E+00  -0.595E+00  -0.116E-02
THR  1006 OG1 12355 GLN   7622HE2 23596   0.438E+00  -0.988E+00  -0.408E-02
THR  1006 OG1 12355 LEU  1001 C   26875   0.899E+00  -0.312E+00  -0.188E-02
THR  1006 OG1 12355 GLN  1002 CD  26898   0.982E+00  -0.318E+00  -0.111E-02
THR  1006 OG1 12355 GLN  1005 C   26941   0.755E+00  -0.309E+00  -0.537E-02
THR  1006 OG1 12355 GLN  1005 CG  26944   0.447E+00   0.461E-01  -0.121E+00
THR  1006 OG1 12355 GLN  1005 CD  26945   0.334E+00  -0.331E+01  -0.130E+00
THR  1006 OG1 12355 GLN  1005 NE2 26947   0.337E+00   0.427E+01  -0.270E+00
THR  1006 OG1 12355 GLN  10051HE2 26954   0.410E+00  -0.117E+01  -0.607E-02
THR  1006 OG1 12355 GLN  10052HE2 26955   0.308E+00  -0.256E+01  -0.313E-01
THR  1006 OG1 12355 THR  1009 HG1 27017   0.664E+00  -0.382E+00  -0.340E-03
THR  1006 CG2 12356 GLN   762 CD  23586   0.379E+00  -0.686E+00  -0.157E+00
THR  1006 CG2 12356 GLN   762 OE1 23587   0.356E+00   0.767E+00  -0.246E+00
THR  1006 CG2 12356 GLN   762 NE2 23588   0.368E+00   0.981E+00  -0.220E+00
THR  1006 CG2 12356 GLN   7622HE2 23596   0.334E+00  -0.594E+00  -0.221E-01
THR  1006 CG2 12356 GLN  1005 CD  26945   0.458E+00  -0.423E+00  -0.876E-01
THR  1006 CG2 12356 GLN  1005 OE1 26946   0.451E+00   0.414E+00  -0.106E+00
THR  1006 HN  12357 GLN   762 NE2 23588   0.671E+00  -0.345E+00  -0.372E-03
THR  1006 HN  12357 GLN  1005 OE1 26946   0.477E+00  -0.521E+00  -0.209E-02
THR  1006 HN  12357 GLN  1005 NE2 26947   0.570E+00  -0.486E+00  -0.988E-03
THR  1006 HA  12358 GLN  1005 OE1 26946   0.383E+00  -0.587E+00  -0.414E-01
THR  1006 HA  12358 GLN  1005 NE2 26947   0.527E+00  -0.372E+00  -0.833E-02
THR  1006 HG1 12360 GLN   762 OE1 23587   0.604E+00  -0.483E+00  -0.510E-03
THR  1006 HG1 12360 GLN   762 NE2 23588   0.552E+00  -0.827E+00  -0.119E-02
THR  1006 HG1 12360 GLN  1005 O   26942   0.651E+00  -0.373E+00  -0.327E-03
THR  1006 HG1 12360 GLN  1005 OE1 26946   0.215E+00  -0.757E+01  -0.807E-01
THR  1006 HG1 12360 GLN  1005 NE2 26947   0.294E+00  -0.421E+01  -0.441E-01
THR  1006 HG1 12360 THR  1009 OG1 27012   0.602E+00  -0.467E+00  -0.610E-03
THR  10061HG2 12361 GLN   762 OE1 23587   0.321E+00  -0.348E+00  -0.921E-01
THR  10063HG2 12363 GLN   762 OE1 23587   0.298E+00  -0.429E+00  -0.788E-01
THR  10063HG2 12363 GLN   762 NE2 23588   0.370E+00  -0.330E+00  -0.637E-01
TYR  1007 N   12364 GLN   762 CD  23586   0.598E+00  -0.633E+00  -0.224E-01
TYR  1007 N   12364 GLN   7622HE2 23596   0.544E+00  -0.478E+00  -0.131E-02
TYR  1007 N   12364 GLN  1005 CD  26945   0.741E+00  -0.412E+00  -0.635E-02
TYR  1007 C   12366 GLN   762 OE1 23587   0.647E+00  -0.644E+00  -0.121E-01
TYR  1007 C   12366 GLN   762 NE2 23588   0.801E+00  -0.604E+00  -0.399E-02
TYR  1007 C   12366 GLN  1005 OE1 26946   0.866E+00  -0.376E+00  -0.213E-02
TYR  1007 C   12366 GLN  1005 NE2 26947   0.988E+00  -0.430E+00  -0.114E-02
TYR  1007 C   12366 THR  1009 OG1 27012   0.958E+00  -0.307E+00  -0.129E-02
TYR  1007 O   12367 GLN   762 CD  23586   0.781E+00  -0.404E+00  -0.394E-02
TYR  1007 HN  12376 GLN   762 OE1 23587   0.535E+00  -0.413E+00  -0.106E-02
TYR  1007 HN  12376 GLN   762 NE2 23588   0.606E+00  -0.440E+00  -0.684E-03
VAL  1008 HN  12392 GLN   762 OE1 23587   0.761E+00  -0.333E+00  -0.129E-03
VAL  1008 HN  12392 GLN   762 NE2 23588   0.872E+00  -0.370E+00  -0.772E-04
VAL  1008 HN  12392 GLN  1005 NE2 26947   0.954E+00  -0.320E+00  -0.451E-04
THR  1009 C   12403 GLN   762 OE1 23587   0.841E+00  -0.355E+00  -0.254E-02
THR  1009 C   12403 GLN   762 NE2 23588   0.993E+00  -0.384E+00  -0.111E-02
THR  1009 C   12403 GLN  1005 OE1 26946   0.852E+00  -0.348E+00  -0.235E-02
THR  1009 C   12403 GLN  1005 NE2 26947   0.102E+01  -0.367E+00  -0.915E-03
THR  1009 C   12403 THR  1009 O   27010   0.803E+00  -0.338E+00  -0.334E-02
THR  1009 C   12403 THR  1009 OG1 27012   0.695E+00  -0.483E+00  -0.879E-02
THR  1009 O   12404 THR  1009 C   27009   0.826E+00  -0.322E+00  -0.283E-02
THR  1009 O   12404 THR  1009 HG1 27017   0.653E+00  -0.362E+00  -0.321E-03
THR  1009 O   12404 LEU  1012 C   27057   0.849E+00  -0.315E+00  -0.240E-02
THR  1009 CB  12405 THR  1009 OG1 27012   0.544E+00  -0.343E+00  -0.413E-01
THR  1009 OG1 12406 GLN   762 CD  23586   0.998E+00  -0.310E+00  -0.101E-02
THR  1009 OG1 12406 GLN  1005 CD  26945   0.722E+00  -0.534E+00  -0.697E-02
THR  1009 OG1 12406 THR  1009 C   27009   0.836E+00  -0.344E+00  -0.291E-02
THR  1009 OG1 12406 THR  1009 HG1 27017   0.539E+00  -0.597E+00  -0.119E-02
THR  1009 CG2 12407 THR  1009 OG1 27012   0.459E+00   0.379E+00  -0.106E+00
THR  1009 CG2 12407 THR  1009 CG2 27013   0.391E+00   0.167E+00  -0.174E+00
THR  1009 CG2 12407 THR  1009 HG1 27017   0.399E+00  -0.364E+00  -0.803E-02
THR  1009 HG1 12411 GLN  1005 OE1 26946   0.700E+00  -0.358E+00  -0.211E-03
THR  1009 HG1 12411 GLN  1005 NE2 26947   0.916E+00  -0.314E+00  -0.575E-04
THR  1009 HG1 12411 THR  1009 OG1 27012   0.632E+00  -0.422E+00  -0.457E-03
GLN  1010 O   12418 GLN   762 CD  23586   0.977E+00  -0.300E+00  -0.103E-02
GLN  1010 O   12418 LEU  1012 C   27057   0.883E+00  -0.302E+00  -0.190E-02
GLN  1010 CG  12420 LEU  1012 CD1 27061   0.449E+00   0.930E-02  -0.109E+00
GLN  1010 CD  12421 SER   758 O   23528   0.975E+00  -0.310E+00  -0.105E-02
GLN  1010 CD  12421 SER   758 OG  23530   0.104E+01  -0.310E+00  -0.783E-03
GLN  1010 CD  12421 PHE   759 O   23539   0.892E+00  -0.310E+00  -0.178E-02
GLN  1010 CD  12421 THR   761 O   23569   0.892E+00  -0.338E+00  -0.178E-02
GLN  1010 CD  12421 GLN   762 O   23583   0.586E+00  -0.766E+00  -0.217E-01
GLN  1010 CD  12421 GLN   762 OE1 23587   0.405E+00  -0.206E+01  -0.156E+00
GLN  1010 CD  12421 GLN   762 NE2 23588   0.575E+00  -0.125E+01  -0.282E-01
GLN  1010 CD  12421 LEU   763 N   23597   0.708E+00  -0.327E+00  -0.833E-02
GLN  1010 CD  12421 LEU   763 O   23600   0.792E+00  -0.418E+00  -0.363E-02
GLN  1010 CD  12421 ARG   765 O   23633   0.831E+00  -0.399E+00  -0.274E-02
GLN  1010 CD  12421 ARG   765 NH1 23639   0.755E+00  -0.561E+00  -0.571E-02
GLN  1010 CD  12421 ARG   765 NH2 23640   0.968E+00  -0.370E+00  -0.128E-02
GLN  1010 CD  12421 ALA   766 N   23654   0.674E+00  -0.411E+00  -0.112E-01
GLN  1010 CD  12421 ALA   766 O   23657   0.787E+00  -0.420E+00  -0.377E-02
GLN  1010 CD  12421 ALA   766 CB  23658   0.518E+00  -0.412E+00  -0.464E-01
GLN  1010 CD  12421 GLN  1005 O   26942   0.860E+00  -0.368E+00  -0.223E-02
GLN  1010 CD  12421 GLN  1005 OE1 26946   0.817E+00  -0.446E+00  -0.303E-02
GLN  1010 CD  12421 GLN  1005 NE2 26947   0.871E+00  -0.562E+00  -0.242E-02
GLN  1010 CD  12421 THR  1009 O   27010   0.884E+00  -0.343E+00  -0.189E-02
GLN  1010 CD  12421 THR  1009 OG1 27012   0.727E+00  -0.528E+00  -0.672E-02
GLN  1010 OE1 12422 THR   761 C   23568   0.897E+00  -0.320E+00  -0.173E-02
GLN  1010 OE1 12422 GLN   762 C   23582   0.650E+00  -0.429E+00  -0.118E-01
GLN  1010 OE1 12422 GLN   762 CD  23586   0.458E+00  -0.151E+01  -0.867E-01
GLN  1010 OE1 12422 GLN   762 OE1 23587   0.381E+00   0.228E+01  -0.234E+00
GLN  1010 OE1 12422 GLN   7621HE2 23595   0.648E+00  -0.421E+00  -0.336E-03
GLN  1010 OE1 12422 GLN   7622HE2 23596   0.613E+00  -0.472E+00  -0.468E-03
GLN  1010 OE1 12422 LEU   763 C   23599   0.836E+00  -0.367E+00  -0.263E-02
GLN  1010 OE1 12422 ASN   764 C   23618   0.957E+00  -0.318E+00  -0.117E-02
GLN  1010 OE1 12422 ARG   765 C   23632   0.768E+00  -0.544E+00  -0.438E-02
GLN  1010 OE1 12422 ARG   765 NE  23637   0.805E+00  -0.318E+00  -0.403E-02
GLN  1010 OE1 12422 ARG   765 CZ  23638   0.779E+00  -0.410E+00  -0.401E-02
GLN  1010 OE1 12422 ARG   7651HH1 23650   0.586E+00  -0.498E+00  -0.612E-03
GLN  1010 OE1 12422 ARG   7652HH1 23651   0.669E+00  -0.378E+00  -0.277E-03
GLN  1010 OE1 12422 ALA   766 C   23656   0.772E+00  -0.420E+00  -0.423E-02
GLN  1010 OE1 12422 GLN  1005 CD  26945   0.912E+00  -0.372E+00  -0.157E-02
GLN  1010 OE1 12422 THR  1009 HG1 27017   0.755E+00  -0.311E+00  -0.134E-03
GLN  1010 NE2 12423 SER   758 C   23527   0.999E+00  -0.328E+00  -0.107E-02
GLN  1010 NE2 12423 PHE   759 C   23538   0.901E+00  -0.437E+00  -0.198E-02
GLN  1010 NE2 12423 CYS   760 C   23558   0.962E+00  -0.463E+00  -0.134E-02
GLN  1010 NE2 12423 THR   761 C   23568   0.824E+00  -0.517E+00  -0.336E-02
GLN  1010 NE2 12423 GLN   762 C   23582   0.541E+00  -0.899E+00  -0.402E-01
GLN  1010 NE2 12423 GLN   762 CG  23585   0.418E+00   0.800E-01  -0.167E+00
GLN  1010 NE2 12423 GLN   762 CD  23586   0.434E+00  -0.243E+01  -0.127E+00
GLN  1010 NE2 12423 GLN   762 OE1 23587   0.405E+00   0.273E+01  -0.199E+00
GLN  1010 NE2 12423 GLN   762 HN  23589   0.786E+00  -0.302E+00  -0.144E-03
GLN  1010 NE2 12423 GLN   7621HE2 23595   0.578E+00  -0.753E+00  -0.905E-03
GLN  1010 NE2 12423 GLN   7622HE2 23596   0.576E+00  -0.760E+00  -0.928E-03
GLN  1010 NE2 12423 LEU   763 C   23599   0.676E+00  -0.763E+00  -0.109E-01
GLN  1010 NE2 12423 LEU   763 HN  23605   0.658E+00  -0.369E+00  -0.420E-03
GLN  1010 NE2 12423 LEU   763 HA  23606   0.510E+00  -0.337E+00  -0.102E-01
GLN  1010 NE2 12423 ASN   764 C   23618   0.846E+00  -0.545E+00  -0.289E-02
GLN  1010 NE2 12423 ARG   765 C   23632   0.703E+00  -0.901E+00  -0.869E-02
GLN  1010 NE2 12423 ARG   765 NE  23637   0.856E+00  -0.403E+00  -0.329E-02
GLN  1010 NE2 12423 ARG   765 CZ  23638   0.846E+00  -0.500E+00  -0.288E-02
GLN  1010 NE2 12423 ARG   7651HH1 23650   0.676E+00  -0.520E+00  -0.355E-03
GLN  1010 NE2 12423 ARG   7652HH1 23651   0.766E+00  -0.411E+00  -0.169E-03
GLN  1010 NE2 12423 ALA   766 C   23656   0.663E+00  -0.790E+00  -0.123E-01
GLN  1010 NE2 12423 ALA   766 CB  23658   0.420E+00   0.907E+00  -0.164E+00
GLN  1010 NE2 12423 ALA   766 HN  23659   0.555E+00  -0.594E+00  -0.116E-02
GLN  1010 NE2 12423 ALA   766 HB1 23661   0.418E+00  -0.308E+00  -0.363E-01
GLN  1010 NE2 12423 ALA   766 HB3 23663   0.339E+00  -0.540E+00  -0.825E-01
GLN  1010 NE2 12423 LEU   767 C   23666   0.964E+00  -0.411E+00  -0.132E-02
GLN  1010 NE2 12423 LEU   767 HN  23672   0.709E+00  -0.318E+00  -0.267E-03
GLN  1010 NE2 12423 LEU  1004 C   26922   0.993E+00  -0.393E+00  -0.110E-02
GLN  1010 NE2 12423 GLN  1005 C   26941   0.849E+00  -0.368E+00  -0.283E-02
GLN  1010 NE2 12423 GLN  1005 CD  26945   0.744E+00  -0.741E+00  -0.622E-02
GLN  1010 NE2 12423 GLN  10051HE2 26954   0.803E+00  -0.395E+00  -0.127E-03
GLN  1010 NE2 12423 GLN  10052HE2 26955   0.847E+00  -0.360E+00  -0.920E-04
GLN  1010 NE2 12423 THR  1006 C   26958   0.103E+01  -0.364E+00  -0.883E-03
GLN  1010 NE2 12423 TYR  1007 C   26972   0.980E+00  -0.435E+00  -0.119E-02
GLN  1010 NE2 12423 VAL  1008 C   26993   0.718E+00  -0.529E+00  -0.764E-02
GLN  1010 NE2 12423 VAL  1008 CB  26995   0.661E+00  -0.550E+00  -0.141E-01
GLN  1010 NE2 12423 VAL  1008 HN  26998   0.872E+00  -0.370E+00  -0.775E-04
GLN  1010 NE2 12423 THR  1009 C   27009   0.837E+00  -0.504E+00  -0.307E-02
GLN  1010 NE2 12423 THR  1009 HG1 27017   0.583E+00  -0.734E+00  -0.864E-03
GLN  1010 NE2 12423 LEU  1012 C   27057   0.937E+00  -0.429E+00  -0.156E-02
GLN  1010 NE2 12423 LEU  1012 CG  27060   0.577E+00  -0.356E+00  -0.313E-01
GLN  1010 NE2 12423 LEU  1012 CD1 27061   0.441E+00   0.431E+00  -0.133E+00
GLN  1010 HN  12424 GLN   762 OE1 23587   0.643E+00  -0.315E+00  -0.351E-03
GLN  10101HE2 12430 GLN   762 O   23583   0.521E+00  -0.609E+00  -0.124E-02
GLN  10101HE2 12430 GLN   762 OE1 23587   0.465E+00  -0.887E+00  -0.243E-02
GLN  10101HE2 12430 GLN   762 NE2 23588   0.563E+00  -0.798E+00  -0.106E-02
GLN  10101HE2 12430 LEU   763 O   23600   0.660E+00  -0.361E+00  -0.302E-03
GLN  10101HE2 12430 ALA   766 N   23654   0.617E+00  -0.300E+00  -0.613E-03
GLN  10101HE2 12430 ALA   766 CB  23658   0.423E+00  -0.412E+00  -0.569E-02
GLN  10101HE2 12430 GLN  1005 O   26942   0.670E+00  -0.354E+00  -0.275E-03
GLN  10101HE2 12430 GLN  1005 OE1 26946   0.694E+00  -0.367E+00  -0.223E-03
GLN  10101HE2 12430 GLN  1005 NE2 26947   0.738E+00  -0.459E+00  -0.210E-03
GLN  10101HE2 12430 THR  1009 OG1 27012   0.571E+00  -0.528E+00  -0.838E-03
GLN  10102HE2 12431 THR   761 O   23569   0.705E+00  -0.313E+00  -0.202E-03
GLN  10102HE2 12431 GLN   762 O   23583   0.389E+00  -0.126E+01  -0.701E-02
GLN  10102HE2 12431 GLN   762 OE1 23587   0.379E+00  -0.150E+01  -0.822E-02
GLN  10102HE2 12431 GLN   762 NE2 23588   0.492E+00  -0.109E+01  -0.239E-02
GLN  10102HE2 12431 LEU   763 N   23597   0.511E+00  -0.401E+00  -0.190E-02
GLN  10102HE2 12431 LEU   763 O   23600   0.601E+00  -0.438E+00  -0.527E-03
GLN  10102HE2 12431 ARG   765 O   23633   0.695E+00  -0.338E+00  -0.222E-03
GLN  10102HE2 12431 ARG   765 NH1 23639   0.669E+00  -0.432E+00  -0.380E-03
GLN  10102HE2 12431 ALA   766 N   23654   0.509E+00  -0.460E+00  -0.193E-02
GLN  10102HE2 12431 ALA   766 O   23657   0.682E+00  -0.336E+00  -0.248E-03
GLN  10102HE2 12431 ALA   766 CB  23658   0.372E+00  -0.576E+00  -0.120E-01
GLN  10102HE2 12431 GLN  1005 NE2 26947   0.813E+00  -0.386E+00  -0.117E-03
GLN  10102HE2 12431 THR  1009 OG1 27012   0.737E+00  -0.314E+00  -0.182E-03
GLN  1011 CD  12438 GLN   762 OE1 23587   0.955E+00  -0.345E+00  -0.118E-02
GLN  1011 OE1 12439 GLN   762 CD  23586   0.102E+01  -0.312E+00  -0.788E-03
LEU  1012 C   12451 ARG  1019 NH2 27181   0.853E+00  -0.388E+00  -0.274E-02
ILE  1013 C   12470 GLU   773 OE1 23756   0.970E+00  -0.378E+00  -0.109E-02
ILE  1013 C   12470 GLU   773 OE2 23757   0.965E+00  -0.380E+00  -0.112E-02
ILE  1013 C   12470 LEU  1012 O   27058   0.706E+00  -0.440E+00  -0.720E-02
ILE  1013 C   12470 ILE  1013 O   27077   0.868E+00  -0.338E+00  -0.211E-02
ILE  1013 C   12470 ARG  1019 NH1 27180   0.740E+00  -0.495E+00  -0.641E-02
ILE  1013 C   12470 ARG  1019 NH2 27181   0.586E+00  -0.793E+00  -0.253E-01
ILE  1013 O   12471 GLU   773 CD  23755   0.955E+00  -0.391E+00  -0.118E-02
ILE  1013 O   12471 LEU  1012 C   27057   0.746E+00  -0.444E+00  -0.521E-02
ILE  1013 O   12471 ILE  1013 C   27076   0.851E+00  -0.349E+00  -0.236E-02
ILE  1013 O   12471 ARG  1014 C   27095   0.104E+01  -0.330E+00  -0.722E-03
ILE  1013 O   12471 ALA  1015 C   27119   0.898E+00  -0.321E+00  -0.172E-02
ILE  1013 O   12471 ALA  1016 C   27129   0.817E+00  -0.375E+00  -0.303E-02
ILE  1013 O   12471 ARG  1019 NE  27178   0.698E+00  -0.409E+00  -0.945E-02
ILE  1013 O   12471 ARG  1019 CZ  27179   0.606E+00  -0.662E+00  -0.178E-01
ILE  1013 O   12471 ARG  10192HH1 27192   0.617E+00  -0.441E+00  -0.452E-03
ILE  1013 O   12471 ARG  10191HH2 27193   0.471E+00  -0.816E+00  -0.227E-02
ILE  1013 O   12471 ARG  10192HH2 27194   0.427E+00  -0.104E+01  -0.406E-02
ILE  1013 CG1 12473 ILE  1013 CG1 27079   0.426E+00   0.209E-02  -0.136E+00
ILE  1013 CG2 12474 LEU  1012 O   27058   0.444E+00   0.281E+00  -0.114E+00
ILE  1013 CG2 12474 LEU  1012 CB  27059   0.431E+00   0.787E-01  -0.130E+00
ILE  1013 CD1 12475 THR  1009 O   27010   0.442E+00   0.220E+00  -0.118E+00
ILE  1013 CD1 12475 LEU  1012 CB  27059   0.384E+00   0.820E-01  -0.177E+00
ILE  1013 CD1 12475 LEU  1012 CD1 27061   0.415E+00   0.575E-01  -0.150E+00
ILE  1013 CD1 12475 ILE  1013 N   27074   0.459E+00   0.163E+00  -0.109E+00
ILE  1013 CD1 12475 ILE  1013 CG1 27079   0.402E+00  -0.112E-01  -0.165E+00
ARG  1014 C   12489 GLU   773 OE2 23757   0.101E+01  -0.457E+00  -0.860E-03
ARG  1014 C   12489 LEU  1012 O   27058   0.956E+00  -0.335E+00  -0.118E-02
ARG  1014 C   12489 ARG  1019 NH1 27180   0.815E+00  -0.534E+00  -0.361E-02
ARG  1014 C   12489 ARG  1019 NH2 27181   0.669E+00  -0.772E+00  -0.117E-01
ARG  1014 O   12490 GLU   773 CD  23755   0.104E+01  -0.321E+00  -0.709E-03
ARG  1014 O   12490 ARG  1019 NE  27178   0.774E+00  -0.314E+00  -0.509E-02
ARG  1014 O   12490 ARG  1019 CZ  27179   0.717E+00  -0.440E+00  -0.657E-02
ARG  1014 O   12490 ARG  10191HH2 27193   0.607E+00  -0.425E+00  -0.496E-03
ARG  1014 O   12490 ARG  10192HH2 27194   0.608E+00  -0.424E+00  -0.491E-03
ARG  1014 CZ  12495 GLN   762 OE1 23587   0.858E+00  -0.347E+00  -0.225E-02
ARG  1014 CZ  12495 ARG   765 NH1 23639   0.865E+00  -0.375E+00  -0.253E-02
ARG  1014 NH1 12496 GLN   762 CD  23586   0.937E+00  -0.389E+00  -0.156E-02
ARG  1014 NH2 12497 GLN   762 CD  23586   0.858E+00  -0.448E+00  -0.264E-02
ARG  1014 NH2 12497 ARG   765 C   23632   0.920E+00  -0.437E+00  -0.174E-02
ARG  1014 NH2 12497 ARG   765 NE  23637   0.853E+00  -0.315E+00  -0.337E-02
ARG  1014 NH2 12497 ARG   765 CZ  23638   0.844E+00  -0.391E+00  -0.293E-02
ARG  1014 NH2 12497 ARG   7651HH1 23650   0.655E+00  -0.431E+00  -0.430E-03
ARG  1014 NH2 12497 ARG   7652HH1 23651   0.755E+00  -0.328E+00  -0.183E-03
ARG  1014 NH2 12497 ALA   766 C   23656   0.950E+00  -0.325E+00  -0.144E-02
ARG  10142HH1 12508 GLN   762 OE1 23587   0.741E+00  -0.311E+00  -0.151E-03
ARG  10141HH2 12509 ARG   765 NH1 23639   0.709E+00  -0.369E+00  -0.267E-03
ARG  10142HH2 12510 GLN   762 OE1 23587   0.673E+00  -0.374E+00  -0.269E-03
ARG  10142HH2 12510 GLN   762 NE2 23588   0.889E+00  -0.318E+00  -0.687E-04
ARG  10142HH2 12510 ARG   765 NH1 23639   0.685E+00  -0.395E+00  -0.329E-03
ALA  1015 C   12513 ARG  1019 NH1 27180   0.940E+00  -0.330E+00  -0.154E-02
ALA  1015 C   12513 ARG  1019 NH2 27181   0.746E+00  -0.489E+00  -0.613E-02
ALA  1016 C   12523 GLU   773 OE2 23757   0.969E+00  -0.379E+00  -0.109E-02
ALA  1016 C   12523 ALA  1016 O   27130   0.811E+00  -0.340E+00  -0.315E-02
ALA  1016 C   12523 ARG  1019 NH1 27180   0.744E+00  -0.491E+00  -0.620E-02
ALA  1016 C   12523 ARG  1019 NH2 27181   0.529E+00  -0.999E+00  -0.455E-01
ALA  1016 C   12523 ASN  1023 ND2 27233   0.965E+00  -0.362E+00  -0.131E-02
ALA  1016 O   12524 ALA  1016 C   27129   0.842E+00  -0.319E+00  -0.253E-02
ALA  1016 O   12524 ARG  1019 C   27173   0.997E+00  -0.313E+00  -0.915E-03
ALA  1016 O   12524 ARG  1019 NE  27178   0.653E+00  -0.417E+00  -0.140E-01
ALA  1016 O   12524 ARG  1019 CZ  27179   0.658E+00  -0.501E+00  -0.110E-01
ALA  1016 O   12524 ARG  10191HH2 27193   0.476E+00  -0.711E+00  -0.213E-02
ALA  1016 O   12524 ARG  10192HH2 27194   0.601E+00  -0.417E+00  -0.528E-03
ALA  1016 HN  12526 ARG  1019 NH2 27181   0.678E+00  -0.303E+00  -0.350E-03
GLU  1017 N   12531 ARG  1019 NE  27178   0.580E+00  -0.409E+00  -0.331E-01
GLU  1017 N   12531 ARG  1019 CZ  27179   0.547E+00  -0.567E+00  -0.378E-01
GLU  1017 N   12531 ARG  1019 NH2 27181   0.444E+00   0.113E+01  -0.144E+00
GLU  1017 N   12531 ARG  10191HH2 27193   0.380E+00  -0.959E+00  -0.109E-01
GLU  1017 N   12531 ARG  10192HH2 27194   0.453E+00  -0.611E+00  -0.388E-02
GLU  1017 CA  12532 ARG  1019 NH2 27181   0.388E+00  -0.121E+00  -0.212E+00
GLU  1017 C   12533 GLU   773 OE1 23756   0.985E+00  -0.304E+00  -0.984E-03
GLU  1017 C   12533 GLU   773 OE2 23757   0.842E+00  -0.391E+00  -0.253E-02
GLU  1017 C   12533 ARG  1019 NH1 27180   0.675E+00  -0.488E+00  -0.110E-01
GLU  1017 C   12533 ARG  1019 NH2 27181   0.521E+00  -0.852E+00  -0.493E-01
GLU  1017 C   12533 ASN  1023 ND2 27233   0.824E+00  -0.384E+00  -0.336E-02
GLU  1017 O   12534 GLU   773 CD  23755   0.956E+00  -0.373E+00  -0.118E-02
GLU  1017 O   12534 ARG  1019 C   27173   0.941E+00  -0.365E+00  -0.130E-02
GLU  1017 O   12534 ARG  1019 NE  27178   0.553E+00  -0.638E+00  -0.374E-01
GLU  1017 O   12534 ARG  1019 CZ  27179   0.590E+00  -0.672E+00  -0.209E-01
GLU  1017 O   12534 ARG  10191HH2 27193   0.496E+00  -0.687E+00  -0.166E-02
GLU  1017 O   12534 ARG  10192HH2 27194   0.616E+00  -0.424E+00  -0.458E-03
GLU  1017 O   12534 ASN  1023 CG  27231   0.863E+00  -0.335E+00  -0.218E-02
GLU  1017 O   12534 ASN  10232HD2 27239   0.672E+00  -0.322E+00  -0.270E-03
GLU  1017 CB  12535 ARG  1019 NE  27178   0.434E+00   0.143E+00  -0.142E+00
GLU  1017 CB  12535 ARG  1019 CZ  27179   0.393E+00   0.225E+00  -0.153E+00
GLU  1017 CG  12536 ARG  1019 CD  27177   0.445E+00  -0.166E-01  -0.113E+00
GLU  1017 CG  12536 ARG  1019 NE  27178   0.362E+00  -0.104E+00  -0.213E+00
GLU  1017 CG  12536 ARG  1019 NH1 27180   0.409E+00   0.112E+00  -0.181E+00
GLU  1017 CD  12537 GLU   773 OE1 23756   0.782E+00  -0.724E+00  -0.394E-02
GLU  1017 CD  12537 GLU   773 OE2 23757   0.626E+00  -0.111E+01  -0.147E-01
GLU  1017 CD  12537 ASN   777 OD1 23821   0.101E+01  -0.307E+00  -0.864E-03
GLU  1017 CD  12537 GLU   780 OE2 23868   0.104E+01  -0.457E+00  -0.709E-03
GLU  1017 CD  12537 LEU  1012 O   27058   0.101E+01  -0.323E+00  -0.848E-03
GLU  1017 CD  12537 ALA  1015 O   27120   0.977E+00  -0.338E+00  -0.104E-02
GLU  1017 CD  12537 ALA  1016 O   27130   0.883E+00  -0.396E+00  -0.190E-02
GLU  1017 CD  12537 ARG  1019 O   27174   0.972E+00  -0.355E+00  -0.107E-02
GLU  1017 CD  12537 ARG  1019 NH1 27180   0.535E+00  -0.131E+01  -0.429E-01
GLU  1017 CD  12537 ARG  1019 NH2 27181   0.489E+00  -0.161E+01  -0.697E-01
GLU  1017 CD  12537 ASN  1023 OD1 27232   0.902E+00  -0.363E+00  -0.167E-02
GLU  1017 CD  12537 ASN  1023 ND2 27233   0.776E+00  -0.696E+00  -0.483E-02
GLU  1017 OE1 12538 GLU   773 CD  23755   0.721E+00  -0.840E+00  -0.638E-02
GLU  1017 OE1 12538 ASN   777 CG  23820   0.104E+01  -0.348E+00  -0.699E-03
GLU  1017 OE1 12538 GLU   780 CD  23866   0.990E+00  -0.492E+00  -0.960E-03
GLU  1017 OE1 12538 ALA  1015 C   27119   0.103E+01  -0.344E+00  -0.740E-03
GLU  1017 OE1 12538 ALA  1016 C   27129   0.962E+00  -0.383E+00  -0.114E-02
GLU  1017 OE1 12538 ARG  1019 C   27173   0.915E+00  -0.530E+00  -0.154E-02
GLU  1017 OE1 12538 ARG  1019 NE  27178   0.492E+00  -0.116E+01  -0.730E-01
GLU  1017 OE1 12538 ARG  1019 CZ  27179   0.520E+00  -0.124E+01  -0.434E-01
GLU  1017 OE1 12538 ARG  10191HH1 27191   0.573E+00  -0.688E+00  -0.703E-03
GLU  1017 OE1 12538 ARG  10192HH1 27192   0.613E+00  -0.595E+00  -0.470E-03
GLU  1017 OE1 12538 ARG  10191HH2 27193   0.553E+00  -0.743E+00  -0.868E-03
GLU  1017 OE1 12538 ARG  10192HH2 27194   0.602E+00  -0.617E+00  -0.521E-03
GLU  1017 OE1 12538 ASN  1023 CG  27231   0.815E+00  -0.513E+00  -0.306E-02
GLU  1017 OE1 12538 ASN  10231HD2 27238   0.735E+00  -0.376E+00  -0.158E-03
GLU  1017 OE1 12538 ASN  10232HD2 27239   0.618E+00  -0.530E+00  -0.447E-03
GLU  1017 OE2 12539 GLU   773 CD  23755   0.831E+00  -0.651E+00  -0.274E-02
GLU  1017 OE2 12539 ALA  1016 C   27129   0.102E+01  -0.353E+00  -0.824E-03
GLU  1017 OE2 12539 ARG  1019 NE  27178   0.594E+00  -0.756E+00  -0.246E-01
GLU  1017 OE2 12539 ARG  1019 CZ  27179   0.582E+00  -0.961E+00  -0.225E-01
GLU  1017 OE2 12539 ARG  10191HH1 27191   0.668E+00  -0.498E+00  -0.280E-03
GLU  1017 OE2 12539 ARG  10192HH1 27192   0.650E+00  -0.526E+00  -0.330E-03
GLU  1017 OE2 12539 ARG  10191HH2 27193   0.561E+00  -0.719E+00  -0.795E-03
GLU  1017 OE2 12539 ARG  10192HH2 27194   0.590E+00  -0.645E+00  -0.591E-03
GLU  1017 OE2 12539 ASN  1023 CG  27231   0.101E+01  -0.367E+00  -0.870E-03
GLU  1017 OE2 12539 ASN  10232HD2 27239   0.805E+00  -0.319E+00  -0.919E-04
GLU  1017 HN  12540 ARG  1019 NH1 27180   0.646E+00  -0.348E+00  -0.467E-03
GLU  1017 HN  12540 ARG  1019 NH2 27181   0.452E+00  -0.782E+00  -0.392E-02
GLU  1017 HA  12541 ARG  1019 NH2 27181   0.343E+00  -0.341E+00  -0.746E-01
ILE  1018 N   12546 ARG  1019 NE  27178   0.689E+00  -0.305E+00  -0.121E-01
ILE  1018 N   12546 ARG  1019 CZ  27179   0.685E+00  -0.375E+00  -0.101E-01
ILE  1018 N   12546 ARG  10191HH2 27193   0.571E+00  -0.379E+00  -0.978E-03
ILE  1018 C   12548 ARG  1019 NH1 27180   0.970E+00  -0.314E+00  -0.127E-02
ILE  1018 C   12548 ARG  1019 NH2 27181   0.814E+00  -0.417E+00  -0.362E-02
ILE  1018 C   12548 ASN  1023 ND2 27233   0.986E+00  -0.349E+00  -0.115E-02
ILE  1018 O   12549 ARG  1019 CZ  27179   0.930E+00  -0.301E+00  -0.139E-02
ILE  1018 HN  12554 ARG  1019 NH2 27181   0.622E+00  -0.403E+00  -0.584E-03
ARG  1019 C   12567 ARG  1019 NH2 27181   0.878E+00  -0.471E+00  -0.231E-02
ARG  1019 C   12567 ASN  1023 ND2 27233   0.933E+00  -0.488E+00  -0.161E-02
ALA  1020 C   12591 ARG  1019 NH1 27180   0.969E+00  -0.315E+00  -0.128E-02
ALA  1020 C   12591 ARG  1019 NH2 27181   0.838E+00  -0.398E+00  -0.306E-02
ALA  1020 C   12591 ASN  1023 ND2 27233   0.684E+00  -0.658E+00  -0.102E-01
ALA  1020 O   12592 ARG  1019 C   27173   0.101E+01  -0.308E+00  -0.858E-03
ALA  1020 O   12592 ASN  1023 CG  27231   0.792E+00  -0.363E+00  -0.364E-02
ALA  1020 O   12592 ASN  10231HD2 27238   0.623E+00  -0.351E+00  -0.424E-03
ALA  1020 HN  12594 ARG  1019 NH2 27181   0.678E+00  -0.303E+00  -0.351E-03
SER  1021 N   12599 ARG  1019 C   27173   0.101E+01  -0.301E+00  -0.102E-02
SER  1021 N   12599 ARG  1019 NE  27178   0.740E+00  -0.319E+00  -0.788E-02
SER  1021 N   12599 ARG  1019 CZ  27179   0.816E+00  -0.326E+00  -0.356E-02
SER  1021 N   12599 ASN  1023 CG  27231   0.823E+00  -0.332E+00  -0.341E-02
SER  1021 N   12599 ASN  10231HD2 27238   0.660E+00  -0.304E+00  -0.410E-03
SER  1021 C   12601 ASN  1023 ND2 27233   0.857E+00  -0.370E+00  -0.267E-02
SER  1021 OG  12604 ASN  1023 CG  27231   0.935E+00  -0.318E+00  -0.149E-02
SER  1021 HN  12605 ARG  1019 NH2 27181   0.733E+00  -0.305E+00  -0.219E-03
SER  1021 HN  12605 ASN  1023 ND2 27233   0.723E+00  -0.358E+00  -0.239E-03
SER  1021 HG  12609 ASN  1023 ND2 27233   0.913E+00  -0.308E+00  -0.588E-04
ASN  1023 C   12622 ASN  1023 ND2 27233   0.991E+00  -0.376E+00  -0.112E-02
LEU  1024 C   12636 ASN  1023 ND2 27233   0.985E+00  -0.352E+00  -0.116E-02
GLU  1031 CD  12743 GLU  1031 OE2 27351   0.939E+00  -0.533E+00  -0.131E-02
GLU  1031 CD  12743 ARG  1039 NH1 27469   0.842E+00  -0.529E+00  -0.296E-02
GLU  1031 CD  12743 ARG  1039 NH2 27470   0.819E+00  -0.555E+00  -0.350E-02
GLU  1031 OE1 12744 GLU  1031 CD  27349   0.959E+00  -0.516E+00  -0.116E-02
GLU  1031 OE1 12744 ARG  1039 NE  27467   0.931E+00  -0.328E+00  -0.168E-02
GLU  1031 OE1 12744 ARG  1039 CZ  27468   0.853E+00  -0.461E+00  -0.234E-02
GLU  1031 OE1 12744 ARG  10391HH1 27480   0.871E+00  -0.307E+00  -0.571E-04
GLU  1031 OE1 12744 ARG  10392HH1 27481   0.785E+00  -0.367E+00  -0.106E-03
GLU  1031 OE1 12744 ARG  10391HH2 27482   0.864E+00  -0.311E+00  -0.598E-04
GLU  1031 OE1 12744 ARG  10392HH2 27483   0.781E+00  -0.370E+00  -0.109E-03
GLU  1031 OE2 12745 ARG  1039 NE  27467   0.906E+00  -0.343E+00  -0.199E-02
GLU  1031 OE2 12745 ARG  1039 CZ  27468   0.841E+00  -0.471E+00  -0.254E-02
GLU  1031 OE2 12745 ARG  10392HH1 27481   0.823E+00  -0.338E+00  -0.803E-04
GLU  1031 OE2 12745 ARG  10391HH2 27482   0.809E+00  -0.348E+00  -0.889E-04
GLU  1031 OE2 12745 ARG  10392HH2 27483   0.763E+00  -0.386E+00  -0.126E-03
SER  1037 C   12823 GLU  1031 OE2 27351   0.942E+00  -0.335E+00  -0.129E-02
SER  1037 O   12824 GLU  1031 CD  27349   0.104E+01  -0.322E+00  -0.706E-03
SER  1037 OG  12826 GLU  1031 CD  27349   0.766E+00  -0.583E+00  -0.492E-02
SER  1037 HG  12831 GLU  1031 OE1 27350   0.868E+00  -0.353E+00  -0.583E-04
SER  1037 HG  12831 GLU  1031 OE2 27351   0.721E+00  -0.489E+00  -0.177E-03
LYS  1038 C   12834 SER  1030 O   27335   0.909E+00  -0.375E+00  -0.160E-02
LYS  1038 C   12834 GLU  1031 O   27346   0.803E+00  -0.470E+00  -0.334E-02
LYS  1038 C   12834 GLU  1031 OE1 27350   0.857E+00  -0.585E+00  -0.227E-02
LYS  1038 C   12834 GLU  1031 OE2 27351   0.780E+00  -0.689E+00  -0.400E-02
LYS  1038 C   12834 LEU  1034 O   27387   0.100E+01  -0.310E+00  -0.888E-03
LYS  1038 C   12834 GLN  1036 N   27410   0.814E+00  -0.300E+00  -0.363E-02
LYS  1038 C   12834 GLN  1036 O   27413   0.672E+00  -0.626E+00  -0.971E-02
LYS  1038 C   12834 SER  1037 N   27427   0.793E+00  -0.439E+00  -0.423E-02
LYS  1038 C   12834 SER  1037 O   27430   0.898E+00  -0.382E+00  -0.171E-02
LYS  1038 C   12834 SER  1037 OG  27432   0.958E+00  -0.380E+00  -0.129E-02
LYS  1038 C   12834 LYS  1038 N   27438   0.726E+00  -0.415E+00  -0.716E-02
LYS  1038 C   12834 LYS  1038 O   27441   0.988E+00  -0.320E+00  -0.972E-03
LYS  1038 C   12834 ARG  1039 NH1 27469   0.918E+00  -0.435E+00  -0.177E-02
LYS  1038 O   12835 GLU  1031 CD  27349   0.790E+00  -0.485E+00  -0.369E-02
LYS  1038 O   12835 GLY  1035 C   27405   0.807E+00  -0.355E+00  -0.326E-02
LYS  1038 O   12835 GLN  1036 C   27412   0.690E+00  -0.342E+00  -0.831E-02
LYS  1038 O   12835 SER  1037 C   27429   0.764E+00  -0.325E+00  -0.450E-02
LYS  1038 O   12835 LYS  1038 C   27440   0.900E+00  -0.369E+00  -0.170E-02
LYS  1038 HZ2 12852 LYS  1038 NZ  27446   0.434E+00  -0.304E+00  -0.503E-02
ARG  1039 N   12854 GLU  1031 CD  27349   0.657E+00  -0.368E+00  -0.130E-01
ARG  1039 CA  12855 GLU  1031 CG  27348   0.443E+00   0.174E-01  -0.116E+00
ARG  1039 C   12856 ALA  1026 O   27272   0.102E+01  -0.302E+00  -0.791E-03
ARG  1039 C   12856 THR  1027 O   27282   0.806E+00  -0.438E+00  -0.328E-02
ARG  1039 C   12856 LYS  1028 O   27296   0.964E+00  -0.334E+00  -0.113E-02
ARG  1039 C   12856 MET  1029 O   27318   0.960E+00  -0.338E+00  -0.115E-02
ARG  1039 C   12856 SER  1030 N   27332   0.893E+00  -0.362E+00  -0.209E-02
ARG  1039 C   12856 SER  1030 O   27335   0.657E+00  -0.677E+00  -0.110E-01
ARG  1039 C   12856 SER  1030 OG  27337   0.861E+00  -0.454E+00  -0.244E-02
ARG  1039 C   12856 GLU  1031 N   27343   0.648E+00  -0.508E+00  -0.141E-01
ARG  1039 C   12856 GLU  1031 O   27346   0.649E+00  -0.708E+00  -0.119E-01
ARG  1039 C   12856 GLU  1031 OE1 27350   0.653E+00  -0.973E+00  -0.115E-01
ARG  1039 C   12856 GLU  1031 OE2 27351   0.546E+00  -0.143E+01  -0.326E-01
ARG  1039 C   12856 CYS  1032 N   27358   0.795E+00  -0.322E+00  -0.420E-02
ARG  1039 C   12856 LEU  1034 O   27387   0.830E+00  -0.421E+00  -0.274E-02
ARG  1039 C   12856 GLY  1035 O   27406   0.907E+00  -0.332E+00  -0.161E-02
ARG  1039 C   12856 GLN  1036 N   27410   0.753E+00  -0.347E+00  -0.576E-02
ARG  1039 C   12856 GLN  1036 O   27413   0.703E+00  -0.577E+00  -0.741E-02
ARG  1039 C   12856 SER  1037 N   27427   0.759E+00  -0.479E+00  -0.553E-02
ARG  1039 C   12856 SER  1037 O   27430   0.934E+00  -0.362E+00  -0.136E-02
ARG  1039 C   12856 SER  1037 OG  27432   0.905E+00  -0.419E+00  -0.181E-02
ARG  1039 C   12856 LYS  1038 N   27438   0.795E+00  -0.355E+00  -0.419E-02
ARG  1039 C   12856 ARG  1039 NH1 27469   0.817E+00  -0.532E+00  -0.355E-02
ARG  1039 C   12856 ARG  1039 NH2 27470   0.102E+01  -0.376E+00  -0.959E-03
ARG  1039 O   12857 SER  1030 C   27334   0.748E+00  -0.347E+00  -0.511E-02
ARG  1039 O   12857 GLU  1031 C   27345   0.775E+00  -0.317E+00  -0.414E-02
ARG  1039 O   12857 GLU  1031 CD  27349   0.607E+00  -0.834E+00  -0.177E-01
ARG  1039 CB  12858 GLU  1031 CG  27348   0.371E+00   0.782E-02  -0.171E+00
ARG  1039 CB  12858 GLU  1031 CD  27349   0.421E+00  -0.126E+00  -0.126E+00
ARG  1039 CB  12858 GLU  1031 OE2 27351   0.427E+00   0.131E+00  -0.139E+00
ARG  1039 CG  12859 GLU  1031 CG  27348   0.441E+00  -0.162E-02  -0.118E+00
ARG  1039 CG  12859 GLU  1031 OE2 27351   0.418E+00  -0.448E-01  -0.154E+00
ARG  1039 CD  12860 GLU  1031 CD  27349   0.438E+00   0.388E+00  -0.108E+00
ARG  1039 CD  12860 GLU  1031 OE2 27351   0.389E+00  -0.567E+00  -0.206E+00
ARG  1039 NE  12861 THR  1027 O   27282   0.624E+00  -0.457E+00  -0.184E-01
ARG  1039 NE  12861 THR  1027 OG1 27284   0.709E+00  -0.385E+00  -0.950E-02
ARG  1039 NE  12861 GLU  1031 O   27346   0.797E+00  -0.306E+00  -0.428E-02
ARG  1039 NE  12861 GLU  1031 CG  27348   0.388E+00  -0.868E-01  -0.211E+00
ARG  1039 NE  12861 GLU  1031 OE1 27350   0.379E+00  -0.224E+01  -0.258E+00
ARG  1039 NE  12861 ARG  1039 NH1 27469   0.391E+00  -0.172E+01  -0.243E+00
ARG  1039 NE  12861 ARG  1039 NH2 27470   0.569E+00  -0.691E+00  -0.369E-01
ARG  1039 CZ  12862 LEU  1024 O   27243   0.872E+00  -0.301E+00  -0.205E-02
ARG  1039 CZ  12862 ALA  1026 O   27272   0.867E+00  -0.302E+00  -0.212E-02
ARG  1039 CZ  12862 THR  1027 O   27282   0.627E+00  -0.550E+00  -0.147E-01
ARG  1039 CZ  12862 THR  1027 OG1 27284   0.635E+00  -0.584E+00  -0.150E-01
ARG  1039 CZ  12862 LYS  1028 N   27293   0.747E+00  -0.307E+00  -0.604E-02
ARG  1039 CZ  12862 SER  1030 OG  27337   0.883E+00  -0.338E+00  -0.210E-02
ARG  1039 CZ  12862 GLU  1031 N   27343   0.736E+00  -0.307E+00  -0.661E-02
ARG  1039 CZ  12862 GLU  1031 O   27346   0.882E+00  -0.314E+00  -0.191E-02
ARG  1039 CZ  12862 GLU  1031 CD  27349   0.359E+00   0.293E+01  -0.112E+00
ARG  1039 CZ  12862 GLU  1031 OE1 27350   0.390E+00  -0.254E+01  -0.182E+00
ARG  1039 CZ  12862 SER  1037 OG  27432   0.943E+00  -0.304E+00  -0.142E-02
ARG  1039 CZ  12862 ARG  1039 NH1 27469   0.336E+00  -0.315E+01  -0.466E-01
ARG  1039 CZ  12862 ARG  1039 NH2 27470   0.488E+00  -0.120E+01  -0.707E-01
ARG  1039 NH1 12863 ASN  1023 C   27228   0.103E+01  -0.310E+00  -0.870E-03
ARG  1039 NH1 12863 ALA  1026 C   27271   0.973E+00  -0.313E+00  -0.125E-02
ARG  1039 NH1 12863 THR  1027 C   27281   0.773E+00  -0.450E+00  -0.495E-02
ARG  1039 NH1 12863 THR  1027 HG1 27289   0.800E+00  -0.306E+00  -0.129E-03
ARG  1039 NH1 12863 LYS  1028 C   27295   0.101E+01  -0.379E+00  -0.102E-02
ARG  1039 NH1 12863 GLU  1031 CD  27349   0.491E+00  -0.159E+01  -0.682E-01
ARG  1039 NH1 12863 GLU  1031 OE2 27351   0.421E+00   0.251E+01  -0.165E+00
ARG  1039 NH1 12863 ARG  1039 C   27462   0.103E+01  -0.368E+00  -0.878E-03
ARG  1039 NH1 12863 ARG  1039 NE  27467   0.557E+00  -0.723E+00  -0.417E-01
ARG  1039 NH1 12863 ARG  1039 CZ  27468   0.455E+00  -0.142E+01  -0.101E+00
ARG  1039 NH1 12863 ARG  1039 NH1 27469   0.378E+00   0.277E+01  -0.266E+00
ARG  1039 NH1 12863 ARG  1039 NH2 27470   0.470E+00   0.159E+01  -0.108E+00
ARG  1039 NH1 12863 ARG  10391HH1 27480   0.411E+00  -0.127E+01  -0.688E-02
ARG  1039 NH1 12863 ARG  10392HH1 27481   0.319E+00  -0.252E+01  -0.293E-01
ARG  1039 NH1 12863 ARG  10391HH2 27482   0.553E+00  -0.620E+00  -0.119E-02
ARG  1039 NH1 12863 ARG  10392HH2 27483   0.423E+00  -0.118E+01  -0.582E-02
ARG  1039 NH2 12864 ASN  1023 C   27228   0.860E+00  -0.412E+00  -0.261E-02
ARG  1039 NH2 12864 LEU  1024 C   27242   0.820E+00  -0.415E+00  -0.347E-02
ARG  1039 NH2 12864 ALA  1025 C   27261   0.939E+00  -0.331E+00  -0.154E-02
ARG  1039 NH2 12864 ALA  1026 C   27271   0.758E+00  -0.474E+00  -0.554E-02
ARG  1039 NH2 12864 THR  1027 C   27281   0.545E+00  -0.917E+00  -0.384E-01
ARG  1039 NH2 12864 THR  1027 CB  27283   0.427E+00  -0.699E+00  -0.153E+00
ARG  1039 NH2 12864 THR  1027 CG2 27285   0.459E+00   0.432E+00  -0.109E+00
ARG  1039 NH2 12864 THR  1027 HA  27287   0.507E+00  -0.318E+00  -0.105E-01
ARG  1039 NH2 12864 THR  1027 HG1 27289   0.595E+00  -0.546E+00  -0.763E-03
ARG  1039 NH2 12864 LYS  1028 C   27295   0.782E+00  -0.570E+00  -0.460E-02
ARG  1039 NH2 12864 MET  1029 C   27317   0.917E+00  -0.361E+00  -0.178E-02
ARG  1039 NH2 12864 SER  1030 C   27334   0.781E+00  -0.381E+00  -0.464E-02
ARG  1039 NH2 12864 GLU  1031 C   27345   0.793E+00  -0.361E+00  -0.426E-02
ARG  1039 NH2 12864 GLU  1031 CG  27348   0.448E+00   0.887E-01  -0.123E+00
ARG  1039 NH2 12864 GLU  1031 HN  27352   0.632E+00  -0.365E+00  -0.534E-03
ARG  1039 NH2 12864 ARG  1039 C   27462   0.101E+01  -0.377E+00  -0.975E-03
ARG  1039 NH2 12864 ARG  1039 NE  27467   0.538E+00  -0.785E+00  -0.513E-01
ARG  1039 NH2 12864 ARG  1039 CZ  27468   0.431E+00  -0.163E+01  -0.130E+00
ARG  1039 NH2 12864 ARG  1039 NH2 27470   0.474E+00   0.156E+01  -0.103E+00
ARG  1039 NH2 12864 ARG  10391HH1 27480   0.323E+00  -0.244E+01  -0.275E-01
ARG  1039 NH2 12864 ARG  10392HH1 27481   0.236E+00  -0.599E+01  -0.817E-01
ARG  1039 NH2 12864 ARG  10391HH2 27482   0.573E+00  -0.573E+00  -0.962E-03
ARG  1039 NH2 12864 ARG  10392HH2 27483   0.428E+00  -0.114E+01  -0.544E-02
ARG  1039 HN  12865 GLU  1031 OE2 27351   0.665E+00  -0.301E+00  -0.289E-03
ARG  1039 HE  12873 GLU  1031 OE1 27350   0.305E+00  -0.105E+01  -0.282E-01
ARG  1039 HE  12873 ARG  1039 NH1 27469   0.408E+00  -0.397E+00  -0.721E-02
ARG  10391HH1 12874 GLU  1031 OE1 27350   0.585E+00  -0.656E+00  -0.618E-03
ARG  10391HH1 12874 GLU  1031 OE2 27351   0.481E+00  -0.103E+01  -0.201E-02
ARG  10391HH1 12874 ARG  1039 NH1 27469   0.439E+00  -0.107E+01  -0.468E-02
ARG  10391HH1 12874 ARG  1039 NH2 27470   0.518E+00  -0.718E+00  -0.174E-02
ARG  10392HH1 12875 THR  1027 OG1 27284   0.683E+00  -0.348E+00  -0.287E-03
ARG  10392HH1 12875 GLU  1031 OE1 27350   0.555E+00  -0.737E+00  -0.850E-03
ARG  10392HH1 12875 GLU  1031 OE2 27351   0.476E+00  -0.106E+01  -0.213E-02
ARG  10392HH1 12875 ARG  1039 NH1 27469   0.386E+00  -0.149E+01  -0.994E-02
ARG  10392HH1 12875 ARG  1039 NH2 27470   0.439E+00  -0.108E+01  -0.470E-02
ARG  10391HH2 12876 LEU  1024 O   27243   0.686E+00  -0.320E+00  -0.239E-03
ARG  10391HH2 12876 ALA  1026 O   27272   0.681E+00  -0.323E+00  -0.250E-03
ARG  10391HH2 12876 THR  1027 CA  27280   0.447E+00  -0.404E+00  -0.411E-02
ARG  10391HH2 12876 THR  1027 O   27282   0.432E+00  -0.902E+00  -0.382E-02
ARG  10391HH2 12876 THR  1027 OG1 27284   0.459E+00  -0.842E+00  -0.308E-02
ARG  10391HH2 12876 LYS  1028 N   27293   0.546E+00  -0.405E+00  -0.128E-02
ARG  10391HH2 12876 SER  1030 OG  27337   0.732E+00  -0.324E+00  -0.189E-03
ARG  10391HH2 12876 GLU  1031 N   27343   0.585E+00  -0.337E+00  -0.845E-03
ARG  10391HH2 12876 GLU  1031 OE1 27350   0.224E+00  -0.850E+01  -0.927E-01
ARG  10391HH2 12876 ARG  1039 NH1 27469   0.334E+00  -0.221E+01  -0.226E-01
ARG  10391HH2 12876 ARG  1039 NH2 27470   0.525E+00  -0.697E+00  -0.162E-02
ARG  10392HH2 12877 LEU  1024 O   27243   0.704E+00  -0.304E+00  -0.204E-03
ARG  10392HH2 12877 THR  1027 O   27282   0.564E+00  -0.476E+00  -0.771E-03
ARG  10392HH2 12877 THR  1027 OG1 27284   0.463E+00  -0.827E+00  -0.295E-02
ARG  10392HH2 12877 THR  1027 CG2 27285   0.422E+00  -0.305E+00  -0.583E-02
ARG  10392HH2 12877 GLU  1031 OE1 27350   0.377E+00  -0.192E+01  -0.850E-02
ARG  10392HH2 12877 GLU  1031 OE2 27351   0.336E+00  -0.262E+01  -0.166E-01
ARG  10392HH2 12877 ARG  1039 NH1 27469   0.321E+00  -0.247E+01  -0.281E-01
ARG  10392HH2 12877 ARG  1039 NH2 27470   0.443E+00  -0.105E+01  -0.443E-02
VAL  1040 N   12878 SER  1030 C   27334   0.577E+00  -0.456E+00  -0.276E-01
VAL  1040 N   12878 GLU  1031 C   27345   0.575E+00  -0.447E+00  -0.281E-01
VAL  1040 N   12878 GLU  1031 CG  27348   0.416E+00   0.704E-01  -0.171E+00
VAL  1040 N   12878 GLU  1031 CD  27349   0.539E+00  -0.841E+00  -0.407E-01
VAL  1040 N   12878 LEU  1034 C   27386   0.709E+00  -0.355E+00  -0.826E-02
VAL  1040 N   12878 GLY  1035 C   27405   0.693E+00  -0.376E+00  -0.947E-02
VAL  1040 C   12880 GLY   889 O   25180   0.700E+00  -0.321E+00  -0.762E-02
VAL  1040 C   12880 THR  1027 O   27282   0.706E+00  -0.342E+00  -0.720E-02
VAL  1040 C   12880 SER  1030 N   27332   0.698E+00  -0.343E+00  -0.908E-02
VAL  1040 C   12880 SER  1030 O   27335   0.470E+00  -0.880E+00  -0.760E-01
VAL  1040 C   12880 SER  1030 OG  27337   0.608E+00  -0.537E+00  -0.193E-01
VAL  1040 C   12880 GLU  1031 N   27343   0.524E+00  -0.493E+00  -0.477E-01
VAL  1040 C   12880 GLU  1031 O   27346   0.649E+00  -0.435E+00  -0.119E-01
VAL  1040 C   12880 GLU  1031 OE1 27350   0.672E+00  -0.563E+00  -0.971E-02
VAL  1040 C   12880 GLU  1031 OE2 27351   0.542E+00  -0.890E+00  -0.341E-01
VAL  1040 C   12880 LEU  1034 O   27387   0.668E+00  -0.386E+00  -0.101E-01
VAL  1040 O   12881 THR  1027 C   27281   0.692E+00  -0.327E+00  -0.814E-02
VAL  1040 O   12881 LYS  1028 C   27295   0.807E+00  -0.319E+00  -0.326E-02
VAL  1040 O   12881 MET  1029 C   27317   0.710E+00  -0.333E+00  -0.698E-02
VAL  1040 O   12881 SER  1030 C   27334   0.427E+00  -0.841E+00  -0.124E+00
VAL  1040 O   12881 SER  1030 O   27335   0.428E+00   0.100E+01  -0.133E+00
VAL  1040 O   12881 SER  1030 CB  27336   0.424E+00  -0.260E+00  -0.144E+00
VAL  1040 O   12881 SER  1030 HG  27342   0.562E+00  -0.402E+00  -0.790E-03
VAL  1040 O   12881 GLU  1031 N   27343   0.436E+00   0.698E+00  -0.139E+00
VAL  1040 O   12881 GLU  1031 CA  27344   0.432E+00  -0.539E-01  -0.131E+00
VAL  1040 O   12881 GLU  1031 C   27345   0.570E+00  -0.411E+00  -0.255E-01
VAL  1040 O   12881 GLU  1031 CB  27347   0.448E+00  -0.115E+00  -0.110E+00
VAL  1040 O   12881 GLU  1031 CG  27348   0.347E+00   0.102E+00  -0.237E+00
VAL  1040 O   12881 GLU  1031 CD  27349   0.438E+00  -0.125E+01  -0.109E+00
VAL  1040 O   12881 GLU  1031 OE2 27351   0.425E+00   0.145E+01  -0.138E+00
VAL  1040 O   12881 GLU  1031 HN  27352   0.486E+00  -0.388E+00  -0.189E-02
VAL  1040 O   12881 LEU  1034 C   27386   0.705E+00  -0.323E+00  -0.731E-02
VAL  1040 CB  12882 TRP   886 O   25122   0.651E+00  -0.318E+00  -0.131E-01
VAL  1040 CB  12882 GLY   889 O   25180   0.647E+00  -0.331E+00  -0.136E-01
VAL  1040 CB  12882 SER  1030 O   27335   0.445E+00  -0.887E+00  -0.113E+00
VAL  1040 CB  12882 SER  1030 OG  27337   0.747E+00  -0.316E+00  -0.645E-02
VAL  1040 CB  12882 GLU  1031 N   27343   0.561E+00  -0.373E+00  -0.366E-01
VAL  1040 CB  12882 GLU  1031 O   27346   0.549E+00  -0.549E+00  -0.356E-01
VAL  1040 CB  12882 GLU  1031 OE1 27350   0.784E+00  -0.372E+00  -0.437E-02
VAL  1040 CB  12882 GLU  1031 OE2 27351   0.713E+00  -0.443E+00  -0.771E-02
VAL  1040 CB  12882 LEU  1034 O   27387   0.480E+00  -0.706E+00  -0.758E-01
VAL  1040 CB  12882 GLY  1035 N   27403   0.520E+00  -0.392E+00  -0.563E-01
VAL  1040 CB  12882 GLN  1036 N   27410   0.588E+00  -0.309E+00  -0.281E-01
VAL  1040 CB  12882 GLN  1036 O   27413   0.691E+00  -0.323E+00  -0.929E-02
VAL  1040 CG1 12883 SER  1030 C   27334   0.386E+00  -0.243E+00  -0.157E+00
VAL  1040 CG1 12883 GLU  1031 N   27343   0.428E+00   0.163E+00  -0.153E+00
VAL  1040 CG1 12883 GLU  1031 CA  27344   0.381E+00  -0.166E-01  -0.178E+00
VAL  1040 CG1 12883 GLU  1031 O   27346   0.434E+00   0.219E+00  -0.128E+00
VAL  1040 CG1 12883 LEU  1034 C   27386   0.415E+00  -0.238E+00  -0.133E+00
VAL  1040 CG1 12883 LEU  1034 O   27387   0.412E+00   0.237E+00  -0.165E+00
VAL  1040 CG1 12883 LEU  1034 CB  27388   0.450E+00   0.487E-01  -0.107E+00
VAL  1040 CG1 12883 GLY  1035 N   27403   0.413E+00   0.157E+00  -0.175E+00
VAL  1040 CG1 12883 GLY  1035 CA  27404   0.411E+00   0.549E-01  -0.154E+00
VAL  1040 CG2 12884 LEU  1034 O   27387   0.452E+00   0.187E+00  -0.105E+00
VAL  1040 HN  12885 THR  1027 O   27282   0.722E+00  -0.323E+00  -0.176E-03
VAL  1040 HN  12885 SER  1030 O   27335   0.499E+00  -0.746E+00  -0.160E-02
VAL  1040 HN  12885 SER  1030 OG  27337   0.790E+00  -0.317E+00  -0.119E-03
VAL  1040 HN  12885 GLU  1031 N   27343   0.509E+00  -0.519E+00  -0.194E-02
VAL  1040 HN  12885 GLU  1031 O   27346   0.461E+00  -0.926E+00  -0.258E-02
VAL  1040 HN  12885 GLU  1031 OE1 27350   0.606E+00  -0.685E+00  -0.502E-03
VAL  1040 HN  12885 GLU  1031 OE2 27351   0.554E+00  -0.834E+00  -0.862E-03
VAL  1040 HN  12885 CYS  1032 N   27358   0.622E+00  -0.312E+00  -0.588E-03
VAL  1040 HN  12885 LEU  1034 O   27387   0.662E+00  -0.386E+00  -0.295E-03
VAL  1040 HN  12885 GLY  1035 N   27403   0.616E+00  -0.300E+00  -0.619E-03
VAL  1040 HN  12885 GLY  1035 O   27406   0.709E+00  -0.308E+00  -0.197E-03
VAL  1040 HN  12885 GLN  1036 N   27410   0.567E+00  -0.372E+00  -0.102E-02
VAL  1040 HN  12885 GLN  1036 O   27413   0.564E+00  -0.550E+00  -0.777E-03
VAL  1040 HN  12885 SER  1037 N   27427   0.599E+00  -0.461E+00  -0.736E-03
VAL  1040 HN  12885 SER  1037 OG  27432   0.768E+00  -0.334E+00  -0.142E-03
VAL  1040 HN  12885 ARG  1039 NH1 27469   0.827E+00  -0.314E+00  -0.106E-03
ASP  1041 N   12894 GLN   784 CD  23927   0.911E+00  -0.331E+00  -0.186E-02
ASP  1041 N   12894 GLY   889 C   25179   0.718E+00  -0.435E+00  -0.764E-02
ASP  1041 N   12894 ALA   890 C   25186   0.805E+00  -0.347E+00  -0.389E-02
ASP  1041 N   12894 LYS  1028 C   27295   0.991E+00  -0.315E+00  -0.112E-02
ASP  1041 N   12894 MET  1029 C   27317   0.843E+00  -0.337E+00  -0.295E-02
ASP  1041 N   12894 SER  1030 C   27334   0.567E+00  -0.588E+00  -0.306E-01
ASP  1041 N   12894 SER  1030 HG  27342   0.610E+00  -0.463E+00  -0.657E-03
ASP  1041 N   12894 GLU  1031 C   27345   0.743E+00  -0.330E+00  -0.625E-02
ASP  1041 N   12894 GLU  1031 CD  27349   0.662E+00  -0.672E+00  -0.124E-01
ASP  1041 N   12894 LEU  1034 C   27386   0.725E+00  -0.422E+00  -0.724E-02
ASP  1041 N   12894 GLY  1035 C   27405   0.878E+00  -0.305E+00  -0.231E-02
ASP  1041 C   12896 GLN   784 OE1 23928   0.720E+00  -0.372E+00  -0.644E-02
ASP  1041 C   12896 GLN   784 NE2 23929   0.872E+00  -0.372E+00  -0.240E-02
ASP  1041 C   12896 ALA  1026 O   27272   0.742E+00  -0.310E+00  -0.536E-02
ASP  1041 C   12896 THR  1027 O   27282   0.716E+00  -0.330E+00  -0.663E-02
ASP  1041 C   12896 SER  1030 N   27332   0.714E+00  -0.326E+00  -0.795E-02
ASP  1041 C   12896 SER  1030 O   27335   0.619E+00  -0.464E+00  -0.157E-01
ASP  1041 C   12896 SER  1030 OG  27337   0.510E+00  -0.788E+00  -0.530E-01
ASP  1041 C   12896 GLU  1031 N   27343   0.641E+00  -0.315E+00  -0.150E-01
ASP  1041 C   12896 GLU  1031 OE1 27350   0.731E+00  -0.474E+00  -0.587E-02
ASP  1041 C   12896 GLU  1031 OE2 27351   0.549E+00  -0.858E+00  -0.318E-01
ASP  1041 O   12897 GLN   784 CD  23927   0.723E+00  -0.443E+00  -0.626E-02
ASP  1041 O   12897 ALA  1026 C   27271   0.712E+00  -0.390E+00  -0.687E-02
ASP  1041 O   12897 THR  1027 C   27281   0.710E+00  -0.385E+00  -0.700E-02
ASP  1041 O   12897 LYS  1028 C   27295   0.894E+00  -0.332E+00  -0.176E-02
ASP  1041 O   12897 MET  1029 C   27317   0.777E+00  -0.349E+00  -0.408E-02
ASP  1041 O   12897 SER  1030 C   27334   0.582E+00  -0.500E+00  -0.227E-01
ASP  1041 O   12897 SER  1030 CB  27336   0.407E+00  -0.357E+00  -0.172E+00
ASP  1041 O   12897 SER  1030 OG  27337   0.422E+00   0.142E+01  -0.157E+00
ASP  1041 O   12897 SER  1030 HG  27342   0.451E+00  -0.836E+00  -0.294E-02
ASP  1041 O   12897 GLU  1031 CD  27349   0.596E+00  -0.750E+00  -0.196E-01
ASP  1041 CB  12898 SER  1030 CB  27336   0.383E+00  -0.403E-01  -0.178E+00
ASP  1041 CB  12898 SER  1030 OG  27337   0.415E+00   0.142E+00  -0.172E+00
ASP  1041 CB  12898 LEU  1034 CD1 27390   0.445E+00   0.229E-01  -0.113E+00
ASP  1041 CG  12899 GLU   780 O   23863   0.942E+00  -0.372E+00  -0.129E-02
ASP  1041 CG  12899 ALA   783 O   23914   0.861E+00  -0.402E+00  -0.221E-02
ASP  1041 CG  12899 GLN   784 O   23924   0.610E+00  -0.784E+00  -0.171E-01
ASP  1041 CG  12899 GLN   784 OE1 23928   0.544E+00  -0.112E+01  -0.335E-01
ASP  1041 CG  12899 GLN   784 NE2 23929   0.747E+00  -0.820E+00  -0.605E-02
ASP  1041 CG  12899 VAL   785 N   23938   0.830E+00  -0.347E+00  -0.324E-02
ASP  1041 CG  12899 TRP   886 O   25122   0.802E+00  -0.405E+00  -0.339E-02
ASP  1041 CG  12899 THR   887 O   25146   0.903E+00  -0.370E+00  -0.166E-02
ASP  1041 CG  12899 PHE   888 O   25160   0.855E+00  -0.371E+00  -0.230E-02
ASP  1041 CG  12899 GLY   889 N   25177   0.741E+00  -0.353E+00  -0.637E-02
ASP  1041 CG  12899 GLY   889 O   25180   0.409E+00  -0.182E+01  -0.150E+00
ASP  1041 CG  12899 ALA   890 N   25184   0.613E+00  -0.557E+00  -0.196E-01
ASP  1041 CG  12899 ALA   890 O   25187   0.691E+00  -0.598E+00  -0.824E-02
ASP  1041 CG  12899 GLY   891 N   25194   0.798E+00  -0.308E+00  -0.407E-02
ASP  1041 CG  12899 GLY   891 O   25197   0.970E+00  -0.305E+00  -0.108E-02
ASP  1041 CG  12899 ALA  1026 O   27272   0.783E+00  -0.473E+00  -0.389E-02
ASP  1041 CG  12899 THR  1027 O   27282   0.838E+00  -0.418E+00  -0.260E-02
ASP  1041 CG  12899 LYS  1028 O   27296   0.979E+00  -0.333E+00  -0.103E-02
ASP  1041 CG  12899 MET  1029 O   27318   0.761E+00  -0.508E+00  -0.461E-02
ASP  1041 CG  12899 SER  1030 N   27332   0.680E+00  -0.601E+00  -0.106E-01
ASP  1041 CG  12899 SER  1030 O   27335   0.549E+00  -0.102E+01  -0.317E-01
ASP  1041 CG  12899 SER  1030 OG  27337   0.485E+00  -0.149E+01  -0.697E-01
ASP  1041 CG  12899 GLU  1031 N   27343   0.682E+00  -0.467E+00  -0.104E-01
ASP  1041 CG  12899 GLU  1031 O   27346   0.899E+00  -0.400E+00  -0.171E-02
ASP  1041 CG  12899 GLU  1031 OE1 27350   0.940E+00  -0.518E+00  -0.130E-02
ASP  1041 CG  12899 GLU  1031 OE2 27351   0.815E+00  -0.655E+00  -0.307E-02
ASP  1041 CG  12899 LEU  1034 N   27384   0.766E+00  -0.315E+00  -0.522E-02
ASP  1041 CG  12899 LEU  1034 O   27387   0.675E+00  -0.629E+00  -0.944E-02
ASP  1041 CG  12899 LEU  1034 CD1 27390   0.414E+00  -0.425E+00  -0.133E+00
ASP  1041 CG  12899 GLY  1035 N   27403   0.792E+00  -0.312E+00  -0.427E-02
ASP  1041 OD1 12900 ALA   783 C   23913   0.963E+00  -0.338E+00  -0.113E-02
ASP  1041 OD1 12900 GLN   784 C   23923   0.758E+00  -0.371E+00  -0.473E-02
ASP  1041 OD1 12900 GLN   784 CD  23927   0.728E+00  -0.638E+00  -0.602E-02
ASP  1041 OD1 12900 GLN   7842HE2 23937   0.836E+00  -0.304E+00  -0.730E-04
ASP  1041 OD1 12900 TRP   886 C   25121   0.959E+00  -0.349E+00  -0.116E-02
ASP  1041 OD1 12900 THR   887 C   25145   0.955E+00  -0.337E+00  -0.119E-02
ASP  1041 OD1 12900 PHE   888 C   25159   0.868E+00  -0.384E+00  -0.211E-02
ASP  1041 OD1 12900 GLY   889 C   25179   0.539E+00  -0.104E+01  -0.354E-01
ASP  1041 OD1 12900 GLY   889 O   25180   0.417E+00   0.170E+01  -0.153E+00
ASP  1041 OD1 12900 ALA   890 C   25186   0.644E+00  -0.693E+00  -0.125E-01
ASP  1041 OD1 12900 GLY   891 C   25196   0.960E+00  -0.347E+00  -0.115E-02
ASP  1041 OD1 12900 ALA  1026 C   27271   0.990E+00  -0.325E+00  -0.958E-03
ASP  1041 OD1 12900 THR  1027 C   27281   0.102E+01  -0.305E+00  -0.801E-03
ASP  1041 OD1 12900 MET  1029 C   27317   0.894E+00  -0.400E+00  -0.176E-02
ASP  1041 OD1 12900 SER  1030 C   27334   0.697E+00  -0.501E+00  -0.777E-02
ASP  1041 OD1 12900 SER  1030 HG  27342   0.544E+00  -0.778E+00  -0.954E-03
ASP  1041 OD1 12900 GLU  1031 CD  27349   0.923E+00  -0.485E+00  -0.146E-02
ASP  1041 OD1 12900 LEU  1034 C   27386   0.797E+00  -0.464E+00  -0.350E-02
ASP  1041 OD2 12901 PHE   782 C   23893   0.996E+00  -0.310E+00  -0.926E-03
ASP  1041 OD2 12901 ALA   783 C   23913   0.813E+00  -0.446E+00  -0.312E-02
ASP  1041 OD2 12901 GLN   784 C   23923   0.594E+00  -0.604E+00  -0.201E-01
ASP  1041 OD2 12901 GLN   784 CD  23927   0.565E+00  -0.107E+01  -0.269E-01
ASP  1041 OD2 12901 GLN   7841HE2 23936   0.755E+00  -0.364E+00  -0.135E-03
ASP  1041 OD2 12901 GLN   7842HE2 23937   0.705E+00  -0.414E+00  -0.202E-03
ASP  1041 OD2 12901 VAL   785 C   23940   0.874E+00  -0.309E+00  -0.201E-02
ASP  1041 OD2 12901 VAL   785 HN  23945   0.791E+00  -0.361E+00  -0.102E-03
ASP  1041 OD2 12901 TRP   886 C   25121   0.879E+00  -0.401E+00  -0.196E-02
ASP  1041 OD2 12901 THR   887 C   25145   0.892E+00  -0.375E+00  -0.178E-02
ASP  1041 OD2 12901 PHE   888 C   25159   0.764E+00  -0.479E+00  -0.451E-02
ASP  1041 OD2 12901 GLY   889 C   25179   0.465E+00  -0.147E+01  -0.803E-01
ASP  1041 OD2 12901 GLY   889 O   25180   0.351E+00   0.268E+01  -0.314E+00
ASP  1041 OD2 12901 ALA   890 C   25186   0.684E+00  -0.613E+00  -0.870E-02
ASP  1041 OD2 12901 ALA   890 HN  25189   0.657E+00  -0.343E+00  -0.311E-03
ASP  1041 OD2 12901 GLY   891 C   25196   0.966E+00  -0.343E+00  -0.111E-02
ASP  1041 OD2 12901 ALA  1026 C   27271   0.871E+00  -0.397E+00  -0.206E-02
ASP  1041 OD2 12901 THR  1027 C   27281   0.916E+00  -0.359E+00  -0.152E-02
ASP  1041 OD2 12901 LYS  1028 C   27295   0.964E+00  -0.430E+00  -0.112E-02
ASP  1041 OD2 12901 MET  1029 C   27317   0.717E+00  -0.590E+00  -0.660E-02
ASP  1041 OD2 12901 SER  1030 C   27334   0.563E+00  -0.782E+00  -0.274E-01
ASP  1041 OD2 12901 SER  1030 CB  27336   0.477E+00  -0.350E+00  -0.788E-01
ASP  1041 OD2 12901 SER  1030 HN  27338   0.687E+00  -0.369E+00  -0.238E-03
ASP  1041 OD2 12901 SER  1030 HA  27339   0.456E+00  -0.378E+00  -0.159E-01
ASP  1041 OD2 12901 SER  1030 HG  27342   0.391E+00  -0.175E+01  -0.679E-02
ASP  1041 OD2 12901 GLU  1031 C   27345   0.850E+00  -0.341E+00  -0.238E-02
ASP  1041 OD2 12901 GLU  1031 CD  27349   0.887E+00  -0.517E+00  -0.185E-02
ASP  1041 OD2 12901 CYS  1032 C   27360   0.100E+01  -0.361E+00  -0.898E-03
ASP  1041 OD2 12901 VAL  1033 C   27370   0.827E+00  -0.340E+00  -0.281E-02
ASP  1041 OD2 12901 VAL  1033 HN  27375   0.835E+00  -0.329E+00  -0.734E-04
ASP  1041 OD2 12901 LEU  1034 C   27386   0.657E+00  -0.668E+00  -0.110E-01
ASP  1041 OD2 12901 LEU  1034 CG  27389   0.444E+00  -0.545E+00  -0.115E+00
ASP  1041 OD2 12901 GLY  1035 C   27405   0.964E+00  -0.344E+00  -0.112E-02
ASP  1041 HN  12902 GLY   889 O   25180   0.597E+00  -0.318E+00  -0.551E-03
ASP  1041 HN  12902 SER  1030 O   27335   0.598E+00  -0.361E+00  -0.544E-03
ASP  1041 HN  12902 GLU  1031 OE2 27351   0.724E+00  -0.348E+00  -0.173E-03
PHE  1042 N   12906 GLU  1031 CD  27349   0.617E+00  -0.517E+00  -0.188E-01
PHE  1042 C   12908 SER  1030 OG  27337   0.782E+00  -0.402E+00  -0.432E-02
PHE  1042 C   12908 GLU  1031 OE1 27350   0.861E+00  -0.439E+00  -0.221E-02
PHE  1042 C   12908 GLU  1031 OE2 27351   0.643E+00  -0.755E+00  -0.126E-01
PHE  1042 O   12909 GLU  1031 CD  27349   0.805E+00  -0.423E+00  -0.331E-02
PHE  1042 CB  12910 GLU  1031 OE2 27351   0.425E+00   0.353E+00  -0.142E+00
PHE  1042 CG  12911 GLU  1031 OE2 27351   0.434E+00  -0.714E-01  -0.115E+00
PHE  1042 CD1 12912 GLU  1031 OE2 27351   0.380E+00   0.397E+00  -0.197E+00
PHE  1042 HN  12917 GLU  1031 OE2 27351   0.586E+00  -0.392E+00  -0.616E-03
PHE  1042 HB1 12919 GLU  1031 OE2 27351   0.339E+00  -0.398E+00  -0.813E-01
PHE  1042 HD1 12921 GLU  1031 OE2 27351   0.321E+00  -0.745E+00  -0.889E-01
PHE  1042 HE1 12923 GLU  1031 OE2 27351   0.465E+00  -0.354E+00  -0.158E-01
CYS  1043 N   12926 GLU  1031 CD  27349   0.827E+00  -0.315E+00  -0.329E-02
CYS  1043 C   12928 SER  1030 OG  27337   0.101E+01  -0.311E+00  -0.929E-03
CYS  1043 C   12928 GLU  1031 OE2 27351   0.958E+00  -0.435E+00  -0.117E-02
CYS  1043 HN  12932 GLU  1031 OE2 27351   0.710E+00  -0.333E+00  -0.194E-03
GLY  1044 C   12938 GLN   784 OE1 23928   0.954E+00  -0.301E+00  -0.120E-02
GLY  1044 C   12938 GLY   889 O   25180   0.802E+00  -0.324E+00  -0.337E-02
GLY  1044 C   12938 ALA   890 O   25187   0.770E+00  -0.380E+00  -0.431E-02
GLY  1044 C   12938 SER  1030 OG  27337   0.934E+00  -0.317E+00  -0.150E-02
GLY  1044 O   12939 ALA   890 C   25186   0.824E+00  -0.304E+00  -0.288E-02
LYS  1045 C   12945 GLN   784 O   23924   0.980E+00  -0.324E+00  -0.101E-02
LYS  1045 C   12945 GLN   784 OE1 23928   0.104E+01  -0.331E+00  -0.719E-03
LYS  1045 C   12945 THR   887 O   25146   0.942E+00  -0.337E+00  -0.129E-02
LYS  1045 C   12945 GLY   889 O   25180   0.640E+00  -0.622E+00  -0.129E-01
LYS  1045 C   12945 ALA   890 N   25184   0.714E+00  -0.399E+00  -0.795E-02
LYS  1045 C   12945 ALA   890 O   25187   0.475E+00  -0.132E+01  -0.714E-01
LYS  1045 C   12945 GLY   891 N   25194   0.692E+00  -0.391E+00  -0.956E-02
LYS  1045 C   12945 GLY   891 O   25197   0.911E+00  -0.327E+00  -0.158E-02
LYS  1045 C   12945 SER  1030 OG  27337   0.105E+01  -0.334E+00  -0.761E-03
LYS  1045 O   12946 GLY   889 C   25179   0.836E+00  -0.334E+00  -0.263E-02
LYS  1045 O   12946 ALA   890 C   25186   0.660E+00  -0.508E+00  -0.108E-01
LYS  1045 CG  12948 ALA   890 O   25187   0.431E+00  -0.769E-01  -0.134E+00
LYS  1045 CD  12949 ALA   890 O   25187   0.403E+00   0.132E+00  -0.180E+00
LYS  1045 CE  12950 GLY   889 O   25180   0.446E+00   0.137E+00  -0.112E+00
LYS  1045 CE  12950 ALA   890 C   25186   0.391E+00  -0.216E+00  -0.155E+00
LYS  1045 CE  12950 ALA   890 O   25187   0.361E+00   0.260E+00  -0.245E+00
LYS  1045 CE  12950 GLY   891 N   25194   0.418E+00   0.119E+00  -0.168E+00
LYS  1045 CE  12950 GLY   891 CA  25195   0.429E+00   0.383E-01  -0.133E+00
LYS  1045 NZ  12951 GLY   889 C   25179   0.564E+00  -0.321E+00  -0.316E-01
LYS  1045 NZ  12951 ALA   890 C   25186   0.438E+00  -0.575E+00  -0.122E+00
LYS  1045 NZ  12951 ALA   890 O   25187   0.415E+00   0.643E+00  -0.178E+00
LYS  1045 NZ  12951 GLY   891 N   25194   0.423E+00   0.411E+00  -0.180E+00
LYS  1045 NZ  12951 GLY   891 CA  25195   0.387E+00   0.179E+00  -0.213E+00
LYS  1045 NZ  12951 GLY   891 C   25196   0.441E+00  -0.575E+00  -0.118E+00
LYS  1045 NZ  12951 GLY   891 O   25197   0.446E+00   0.488E+00  -0.123E+00
LYS  1045 HE1 12960 GLY   889 O   25180   0.381E+00  -0.353E+00  -0.251E-01
LYS  1045 HE1 12960 ALA   890 O   25187   0.270E+00  -0.100E+01  -0.914E-01
LYS  1045 HE1 12960 GLY   891 N   25194   0.333E+00  -0.375E+00  -0.596E-01
LYS  1045 HZ1 12962 GLN   787 OE1 23983   0.603E+00  -0.354E+00  -0.516E-03
LYS  1045 HZ1 12962 GLN   787 NE2 23984   0.627E+00  -0.459E+00  -0.561E-03
LYS  1045 HZ1 12962 THR   887 O   25146   0.593E+00  -0.323E+00  -0.573E-03
LYS  1045 HZ1 12962 PHE   888 O   25160   0.500E+00  -0.437E+00  -0.160E-02
LYS  1045 HZ1 12962 GLY   889 O   25180   0.540E+00  -0.365E+00  -0.100E-02
LYS  1045 HZ1 12962 ALA   890 N   25184   0.516E+00  -0.323E+00  -0.179E-02
LYS  1045 HZ1 12962 ALA   890 O   25187   0.430E+00  -0.691E+00  -0.391E-02
LYS  1045 HZ1 12962 GLY   891 N   25194   0.385E+00  -0.619E+00  -0.101E-01
LYS  1045 HZ1 12962 GLY   891 O   25197   0.362E+00  -0.994E+00  -0.107E-01
LYS  1045 HZ1 12962 ALA   892 N   25201   0.466E+00  -0.411E+00  -0.327E-02
LYS  1045 HZ2 12963 GLN   787 NE2 23984   0.747E+00  -0.325E+00  -0.195E-03
LYS  1045 HZ2 12963 ALA   890 O   25187   0.381E+00  -0.948E+00  -0.802E-02
LYS  1045 HZ2 12963 GLY   891 N   25194   0.405E+00  -0.543E+00  -0.754E-02
LYS  1045 HZ2 12963 GLY   891 O   25197   0.450E+00  -0.565E+00  -0.298E-02
LYS  1045 HZ2 12963 ALA   892 N   25201   0.491E+00  -0.363E+00  -0.241E-02
LYS  1045 HZ3 12964 GLN   787 NE2 23984   0.654E+00  -0.421E+00  -0.435E-03
LYS  1045 HZ3 12964 ALA   890 O   25187   0.509E+00  -0.458E+00  -0.143E-02
LYS  1045 HZ3 12964 GLY   891 O   25197   0.522E+00  -0.396E+00  -0.123E-02
GLY  1046 N   12965 GLY   889 C   25179   0.619E+00  -0.393E+00  -0.185E-01
GLY  1046 N   12965 ALA   890 C   25186   0.459E+00  -0.763E+00  -0.968E-01
GLY  1046 N   12965 ALA   890 O   25187   0.361E+00   0.138E+01  -0.295E+00
GLY  1046 CA  12966 ALA   890 C   25186   0.432E+00  -0.307E+00  -0.114E+00
GLY  1046 CA  12966 ALA   890 O   25187   0.328E+00   0.623E+00  -0.136E+00
GLY  1046 C   12967 THR   887 O   25146   0.851E+00  -0.318E+00  -0.237E-02
GLY  1046 C   12967 GLY   889 O   25180   0.665E+00  -0.461E+00  -0.103E-01
GLY  1046 C   12967 ALA   890 N   25184   0.662E+00  -0.370E+00  -0.124E-01
GLY  1046 C   12967 ALA   890 O   25187   0.438E+00  -0.130E+01  -0.109E+00
GLY  1046 C   12967 ALA   890 CB  25188   0.521E+00  -0.353E+00  -0.447E-01
GLY  1046 C   12967 GLY   891 N   25194   0.646E+00  -0.360E+00  -0.143E-01
GLY  1046 O   12968 GLY   889 C   25179   0.716E+00  -0.399E+00  -0.664E-02
GLY  1046 O   12968 ALA   890 C   25186   0.581E+00  -0.601E+00  -0.229E-01
GLY  1046 HN  12969 GLY   889 O   25180   0.450E+00  -0.487E+00  -0.298E-02
GLY  1046 HN  12969 ALA   890 O   25187   0.332E+00  -0.118E+01  -0.177E-01
GLY  1046 HA2 12971 ALA   890 O   25187   0.366E+00  -0.318E+00  -0.518E-01
TYR  1047 N   12972 GLY   889 C   25179   0.802E+00  -0.311E+00  -0.396E-02
TYR  1047 N   12972 ALA   890 C   25186   0.575E+00  -0.589E+00  -0.282E-01
TYR  1047 C   12974 ALA   890 O   25187   0.735E+00  -0.443E+00  -0.567E-02
TYR  1047 CE1 12980 TRP   886 CD1 25125   0.425E+00   0.137E+00  -0.108E+00
TYR  1047 CE1 12980 TRP   886 NE1 25127   0.434E+00   0.223E+00  -0.126E+00
TYR  1047 CE1 12980 TRP   886 HE1 25138   0.376E+00  -0.351E+00  -0.101E-01
TYR  1047 CE1 12980 ALA   890 CB  25188   0.425E+00   0.182E+00  -0.122E+00
TYR  1047 CZ  12982 TRP   886 CD1 25125   0.431E+00  -0.151E+00  -0.102E+00
TYR  1047 CZ  12982 TRP   886 NE1 25127   0.421E+00  -0.274E+00  -0.145E+00
TYR  1047 CZ  12982 ALA   890 CB  25188   0.412E+00  -0.223E+00  -0.136E+00
TYR  1047 OH  12983 TRP   886 C   25121   0.515E+00  -0.667E+00  -0.501E-01
TYR  1047 OH  12983 TRP   886 CD1 25125   0.340E+00   0.577E+00  -0.167E+00
TYR  1047 OH  12983 TRP   886 NE1 25127   0.322E+00   0.115E+01  -0.121E+00
TYR  1047 OH  12983 TRP   886 CE2 25128   0.442E+00  -0.235E+00  -0.113E+00
TYR  1047 OH  12983 TRP   886 HD1 25137   0.305E+00  -0.763E+00  -0.889E-01
TYR  1047 OH  12983 TRP   886 HE1 25138   0.269E+00  -0.208E+01  -0.612E-01
TYR  1047 OH  12983 THR   887 CA  25144   0.450E+00   0.429E+00  -0.117E+00
TYR  1047 OH  12983 THR   887 C   25145   0.576E+00  -0.496E+00  -0.263E-01
TYR  1047 OH  12983 THR   887 CB  25147   0.457E+00  -0.363E+00  -0.108E+00
TYR  1047 OH  12983 THR   887 CG2 25149   0.364E+00   0.483E+00  -0.246E+00
TYR  1047 OH  12983 THR   887 HA  25151   0.373E+00  -0.422E+00  -0.521E-01
TYR  1047 OH  12983 THR   887 HG1 25153   0.597E+00  -0.333E+00  -0.644E-03
TYR  1047 OH  12983 GLY   889 C   25179   0.753E+00  -0.300E+00  -0.543E-02
TYR  1047 OH  12983 ALA   890 C   25186   0.604E+00  -0.456E+00  -0.200E-01
TYR  1047 OH  12983 ALA   890 CB  25188   0.412E+00   0.455E+00  -0.176E+00
TYR  1047 HN  12984 ALA   890 O   25187   0.468E+00  -0.501E+00  -0.237E-02
TYR  1047 HH  12992 TRP   886 O   25122   0.544E+00  -0.391E+00   0.000E+00
TYR  1047 HH  12992 TRP   886 CD1 25125   0.294E+00  -0.681E+00   0.000E+00
TYR  1047 HH  12992 TRP   886 NE1 25127   0.244E+00  -0.200E+01   0.000E+00
TYR  1047 HH  12992 THR   887 OG1 25148   0.616E+00  -0.363E+00   0.000E+00
TYR  1047 HH  12992 THR   887 CG2 25149   0.388E+00  -0.320E+00   0.000E+00
THR  1066 C   13273 ALA   890 O   25187   0.810E+00  -0.335E+00  -0.318E-02
THR  1066 OG1 13276 ALA   890 C   25186   0.799E+00  -0.379E+00  -0.383E-02
TYR  1067 C   13287 ALA   890 O   25187   0.637E+00  -0.587E+00  -0.133E-01
TYR  1067 O   13288 ALA   890 C   25186   0.642E+00  -0.504E+00  -0.127E-01
TYR  1067 O   13288 GLY   891 C   25196   0.840E+00  -0.310E+00  -0.256E-02
VAL  1068 N   13306 ALA   890 C   25186   0.730E+00  -0.334E+00  -0.693E-02
VAL  1068 C   13308 ALA   890 O   25187   0.623E+00  -0.442E+00  -0.151E-01
VAL  1068 CB  13310 ALA   890 O   25187   0.512E+00  -0.603E+00  -0.532E-01
VAL  1068 CG1 13311 ALA   890 O   25187   0.452E+00   0.186E+00  -0.105E+00
VAL  1068 CG1 13311 GLY   891 CA  25195   0.421E+00   0.516E-01  -0.142E+00
VAL  1068 HN  13313 ALA   890 O   25187   0.728E+00  -0.319E+00  -0.167E-03
PRO  1069 C   13324 ALA   892 N   25201   0.547E+00  -0.320E+00  -0.376E-01
PRO  1069 O   13325 ALA   890 C   25186   0.710E+00  -0.340E+00  -0.698E-02
PRO  1069 O   13325 GLY   891 C   25196   0.548E+00  -0.595E+00  -0.320E-01
PRO  1069 O   13325 ALA   892 C   25203   0.648E+00  -0.408E+00  -0.121E-01
PRO  1069 O   13325 ALA   892 HN  25206   0.366E+00  -0.824E+00  -0.101E-01
ALA  1070 N   13336 GLY   891 C   25196   0.730E+00  -0.306E+00  -0.694E-02
ALA  1070 C   13338 ALA   892 O   25204   0.834E+00  -0.325E+00  -0.268E-02
GLU  1072 C   13365 GLN   895 OE1 25247   0.780E+00  -0.340E+00  -0.398E-02
GLU  1072 C   13365 GLN   895 NE2 25248   0.763E+00  -0.498E+00  -0.534E-02
GLU  1072 O   13366 GLN   895 CD  25246   0.810E+00  -0.428E+00  -0.319E-02
GLU  1072 O   13366 GLN   8952HE2 25256   0.673E+00  -0.368E+00  -0.268E-03
GLU  1072 CB  13367 LEU   894 CD2 25228   0.373E+00  -0.566E-01  -0.173E+00
GLU  1072 CG  13368 LEU   894 CD2 25228   0.360E+00   0.282E-01  -0.146E+00
GLU  1072 CD  13369 SER   884 OG  25106   0.970E+00  -0.394E+00  -0.120E-02
GLU  1072 CD  13369 THR   887 O   25146   0.968E+00  -0.341E+00  -0.110E-02
GLU  1072 CD  13369 THR   887 OG1 25148   0.899E+00  -0.417E+00  -0.189E-02
GLU  1072 CD  13369 GLY   891 O   25197   0.847E+00  -0.389E+00  -0.243E-02
GLU  1072 CD  13369 ALA   892 N   25201   0.666E+00  -0.481E+00  -0.119E-01
GLU  1072 CD  13369 ALA   892 O   25204   0.614E+00  -0.780E+00  -0.165E-01
GLU  1072 CD  13369 ALA   892 CB  25205   0.440E+00  -0.701E+00  -0.106E+00
GLU  1072 CD  13369 ALA   893 N   25211   0.645E+00  -0.515E+00  -0.145E-01
GLU  1072 CD  13369 ALA   893 O   25214   0.507E+00  -0.120E+01  -0.500E-01
GLU  1072 CD  13369 LEU   894 N   25221   0.681E+00  -0.404E+00  -0.105E-01
GLU  1072 CD  13369 LEU   894 O   25224   0.890E+00  -0.393E+00  -0.181E-02
GLU  1072 CD  13369 LEU   894 CD2 25228   0.429E+00  -0.400E+00  -0.118E+00
GLU  1072 CD  13369 GLN   895 N   25240   0.787E+00  -0.336E+00  -0.444E-02
GLU  1072 CD  13369 GLN   895 O   25243   0.944E+00  -0.363E+00  -0.127E-02
GLU  1072 CD  13369 GLN   895 OE1 25247   0.668E+00  -0.742E+00  -0.999E-02
GLU  1072 CD  13369 GLN   895 NE2 25248   0.749E+00  -0.839E+00  -0.598E-02
GLU  1072 OE1 13370 THR   887 C   25145   0.104E+01  -0.336E+00  -0.720E-03
GLU  1072 OE1 13370 GLY   891 C   25196   0.782E+00  -0.550E+00  -0.394E-02
GLU  1072 OE1 13370 ALA   892 C   25203   0.629E+00  -0.821E+00  -0.143E-01
GLU  1072 OE1 13370 ALA   892 CB  25205   0.436E+00   0.772E+00  -0.126E+00
GLU  1072 OE1 13370 ALA   892 HN  25206   0.611E+00  -0.450E+00  -0.478E-03
GLU  1072 OE1 13370 ALA   892 HB2 25209   0.391E+00  -0.343E+00  -0.441E-01
GLU  1072 OE1 13370 ALA   893 C   25213   0.692E+00  -0.678E+00  -0.817E-02
GLU  1072 OE1 13370 ALA   893 HN  25216   0.713E+00  -0.330E+00  -0.190E-03
GLU  1072 OE1 13370 LEU   894 C   25223   0.878E+00  -0.444E+00  -0.197E-02
GLU  1072 OE1 13370 GLN   895 CD  25246   0.872E+00  -0.524E+00  -0.205E-02
GLU  1072 OE1 13370 GLN   8952HE2 25256   0.799E+00  -0.371E+00  -0.955E-04
GLU  1072 OE2 13371 THR   887 C   25145   0.991E+00  -0.359E+00  -0.950E-03
GLU  1072 OE2 13371 GLY   891 C   25196   0.773E+00  -0.561E+00  -0.422E-02
GLU  1072 OE2 13371 ALA   892 C   25203   0.561E+00  -0.105E+01  -0.280E-01
GLU  1072 OE2 13371 ALA   892 CB  25205   0.408E+00   0.913E+00  -0.171E+00
GLU  1072 OE2 13371 ALA   892 HN  25206   0.644E+00  -0.404E+00  -0.350E-03
GLU  1072 OE2 13371 ALA   892 HB1 25208   0.340E+00  -0.501E+00  -0.808E-01
GLU  1072 OE2 13371 ALA   892 HB2 25209   0.396E+00  -0.330E+00  -0.409E-01
GLU  1072 OE2 13371 ALA   893 C   25213   0.567E+00  -0.102E+01  -0.263E-01
GLU  1072 OE2 13371 ALA   893 HN  25216   0.590E+00  -0.485E+00  -0.590E-03
GLU  1072 OE2 13371 LEU   894 C   25223   0.763E+00  -0.566E+00  -0.453E-02
GLU  1072 OE2 13371 LEU   894 CG  25226   0.593E+00  -0.313E+00  -0.228E-01
GLU  1072 OE2 13371 GLN   895 CD  25246   0.714E+00  -0.746E+00  -0.674E-02
GLU  1072 OE2 13371 GLN   895 HN  25249   0.676E+00  -0.374E+00  -0.260E-03
GLU  1072 OE2 13371 GLN   8951HE2 25255   0.806E+00  -0.366E+00  -0.910E-04
GLU  1072 OE2 13371 GLN   8952HE2 25256   0.642E+00  -0.564E+00  -0.357E-03
LYS  1073 N   13378 GLN   895 CD  25246   0.798E+00  -0.323E+00  -0.410E-02
LYS  1073 C   13380 ALA   893 O   25214   0.894E+00  -0.368E+00  -0.176E-02
LYS  1073 C   13380 LEU   894 O   25224   0.992E+00  -0.315E+00  -0.943E-03
LYS  1073 C   13380 GLN   895 O   25243   0.825E+00  -0.428E+00  -0.285E-02
LYS  1073 C   13380 GLN   895 OE1 25247   0.703E+00  -0.636E+00  -0.739E-02
LYS  1073 C   13380 GLN   895 NE2 25248   0.604E+00  -0.122E+01  -0.212E-01
LYS  1073 O   13381 LEU   894 C   25223   0.795E+00  -0.359E+00  -0.355E-02
LYS  1073 O   13381 GLN   895 CD  25246   0.615E+00  -0.690E+00  -0.164E-01
LYS  1073 O   13381 GLN   8951HE2 25255   0.576E+00  -0.484E+00  -0.681E-03
LYS  1073 O   13381 GLN   8952HE2 25256   0.532E+00  -0.578E+00  -0.109E-02
ASN  1074 N   13400 GLN   895 CD  25246   0.682E+00  -0.426E+00  -0.104E-01
ASN  1074 N   13400 GLN   8951HE2 25255   0.580E+00  -0.365E+00  -0.895E-03
ASN  1074 N   13400 GLN   8952HE2 25256   0.551E+00  -0.409E+00  -0.122E-02
ASN  1074 C   13402 GLN   895 O   25243   0.833E+00  -0.358E+00  -0.270E-02
ASN  1074 C   13402 GLN   895 OE1 25247   0.813E+00  -0.415E+00  -0.312E-02
ASN  1074 C   13402 GLN   895 NE2 25248   0.653E+00  -0.881E+00  -0.134E-01
ASN  1074 O   13403 GLN   895 CD  25246   0.856E+00  -0.344E+00  -0.229E-02
ASN  1074 CG  13405 GLN   895 O   25243   0.782E+00  -0.378E+00  -0.391E-02
ASN  1074 CG  13405 GLN   895 OE1 25247   0.592E+00  -0.729E+00  -0.205E-01
ASN  1074 CG  13405 GLN   895 NE2 25248   0.390E+00  -0.280E+01  -0.185E+00
ASN  1074 OD1 13406 LEU   894 C   25223   0.787E+00  -0.342E+00  -0.377E-02
ASN  1074 OD1 13406 GLN   895 CD  25246   0.410E+00  -0.168E+01  -0.149E+00
ASN  1074 OD1 13406 GLN   8951HE2 25255   0.273E+00  -0.315E+01  -0.506E-01
ASN  1074 OD1 13406 GLN   8952HE2 25256   0.254E+00  -0.388E+01  -0.694E-01
ASN  1074 ND2 13407 LEU   894 C   25223   0.985E+00  -0.353E+00  -0.116E-02
ASN  1074 ND2 13407 GLN   895 CD  25246   0.568E+00  -0.114E+01  -0.303E-01
ASN  1074 ND2 13407 GLN   895 NE2 25248   0.436E+00   0.281E+01  -0.157E+00
ASN  1074 ND2 13407 GLN   8951HE2 25255   0.389E+00  -0.174E+01  -0.947E-02
ASN  1074 ND2 13407 GLN   8952HE2 25256   0.402E+00  -0.160E+01  -0.783E-02
ASN  1074 HN  13408 GLN   895 NE2 25248   0.648E+00  -0.370E+00  -0.460E-03
ASN  10741HD2 13412 GLN   895 NE2 25248   0.531E+00  -0.794E+00  -0.152E-02
ASN  10742HD2 13413 GLN   895 OE1 25247   0.606E+00  -0.421E+00  -0.502E-03
ASN  10742HD2 13413 GLN   895 NE2 25248   0.400E+00  -0.159E+01  -0.805E-02
PHE  1075 N   13414 GLN   895 CD  25246   0.726E+00  -0.326E+00  -0.718E-02
PHE  1075 C   13416 GLN   895 O   25243   0.798E+00  -0.342E+00  -0.347E-02
PHE  1075 C   13416 GLN   895 NE2 25248   0.787E+00  -0.549E+00  -0.444E-02
PHE  1075 O   13417 GLN   895 CD  25246   0.748E+00  -0.422E+00  -0.513E-02
PHE  1075 O   13417 GLN   8951HE2 25255   0.634E+00  -0.355E+00  -0.383E-03
PHE  1075 HN  13425 GLN   895 NE2 25248   0.582E+00  -0.426E+00  -0.873E-03
THR  1076 C   13436 GLN   895 NE2 25248   0.104E+01  -0.360E+00  -0.846E-03
THR  1077 CA  13449 MET   900 SD  25326   0.505E+00   0.164E+00  -0.103E+00
THR  1077 C   13450 MET   900 SD  25326   0.510E+00  -0.330E+00  -0.867E-01
THR  1077 C   13450 MET   900 CE  25327   0.545E+00  -0.380E+00  -0.349E-01
THR  1077 CB  13452 MET   900 SD  25326   0.372E+00  -0.312E+00  -0.234E+00
THR  1077 CB  13452 MET   900 CE  25327   0.377E+00  -0.404E+00  -0.176E+00
THR  1077 OG1 13453 GLN   895 CD  25246   0.999E+00  -0.310E+00  -0.100E-02
THR  1077 OG1 13453 ILE   896 C   25259   0.680E+00  -0.511E+00  -0.998E-02
THR  1077 OG1 13453 PRO   897 CG  25281   0.385E+00  -0.440E-01  -0.224E+00
THR  1077 OG1 13453 PRO   897 CD  25282   0.434E+00   0.297E-01  -0.139E+00
THR  1077 OG1 13453 ALA   899 C   25312   0.898E+00  -0.311E+00  -0.189E-02
THR  1077 OG1 13453 MET   900 C   25322   0.849E+00  -0.359E+00  -0.265E-02
THR  1077 OG1 13453 MET   900 SD  25326   0.349E+00   0.936E+00  -0.288E+00
THR  1077 OG1 13453 MET   900 CE  25327   0.411E+00   0.814E+00  -0.179E+00
THR  1077 OG1 13453 MET   900 HE1 25334   0.358E+00  -0.526E+00  -0.628E-01
THR  1077 CG2 13454 MET   900 SD  25326   0.425E+00   0.162E+00  -0.226E+00
THR  1077 CG2 13454 MET   900 CE  25327   0.379E+00   0.294E+00  -0.177E+00
THR  1077 HG1 13458 GLN   895 O   25243   0.701E+00  -0.322E+00  -0.210E-03
THR  1077 HG1 13458 GLN   895 NE2 25248   0.933E+00  -0.306E+00  -0.516E-04
THR  1077 HG1 13458 MET   900 SD  25326   0.439E+00  -0.343E+00  -0.857E-02
THR  1077 HG1 13458 MET   900 CE  25327   0.496E+00  -0.343E+00  -0.224E-02
ALA  1078 N   13462 MET   900 SD  25326   0.463E+00   0.301E+00  -0.178E+00
ALA  1078 C   13464 MET   900 SD  25326   0.466E+00  -0.417E+00  -0.137E+00
ALA  1078 C   13464 MET   900 CE  25327   0.487E+00  -0.504E+00  -0.646E-01
ALA  1078 C   13464 GLN   913 OE1 25530   0.902E+00  -0.323E+00  -0.168E-02
ALA  1078 C   13464 GLN   913 NE2 25531   0.949E+00  -0.419E+00  -0.145E-02
ALA  1078 C   13464 TYR   917 OH  25600   0.600E+00  -0.463E+00  -0.208E-01
ALA  1078 O   13465 MET   900 C   25322   0.899E+00  -0.301E+00  -0.170E-02
ALA  1078 O   13465 MET   900 SD  25326   0.479E+00   0.380E+00  -0.134E+00
ALA  1078 O   13465 MET   900 CE  25327   0.454E+00   0.583E+00  -0.103E+00
ALA  1078 O   13465 MET   900 HE2 25335   0.391E+00  -0.384E+00  -0.373E-01
ALA  1078 O   13465 GLN   913 CD  25529   0.864E+00  -0.358E+00  -0.217E-02
ALA  1078 O   13465 TYR   917 HH  25609   0.514E+00  -0.499E+00   0.000E+00
ALA  1078 HN  13467 MET   900 CE  25327   0.412E+00  -0.395E+00  -0.672E-02
PRO  1079 N   13472 MET   900 SD  25326   0.460E+00   0.663E-01  -0.184E+00
PRO  1079 CA  13473 MET   900 SD  25326   0.483E+00   0.234E-01  -0.129E+00
PRO  1079 CA  13473 TYR   917 CE1 25597   0.438E+00   0.256E-01  -0.107E+00
PRO  1079 CA  13473 TYR   917 CE2 25598   0.443E+00   0.250E-01  -0.103E+00
PRO  1079 CA  13473 TYR   917 CZ  25599   0.408E+00  -0.348E-01  -0.140E+00
PRO  1079 CA  13473 TYR   917 OH  25600   0.410E+00   0.700E-01  -0.179E+00
PRO  1079 C   13474 GLN   913 NE2 25531   0.724E+00  -0.389E+00  -0.727E-02
PRO  1079 C   13474 TYR   917 OH  25600   0.477E+00  -0.459E+00  -0.766E-01
PRO  1079 O   13475 GLN   913 CD  25529   0.601E+00  -0.559E+00  -0.187E-01
PRO  1079 O   13475 GLN   9132HE2 25539   0.585E+00  -0.362E+00  -0.621E-03
PRO  1079 O   13475 TYR   917 CD2 25596   0.443E+00   0.312E+00  -0.103E+00
PRO  1079 O   13475 TYR   917 CE2 25598   0.389E+00   0.431E+00  -0.182E+00
PRO  1079 O   13475 TYR   917 CZ  25599   0.428E+00  -0.383E+00  -0.122E+00
PRO  1079 O   13475 TYR   917 OH  25600   0.442E+00   0.722E+00  -0.124E+00
PRO  1079 O   13475 TYR   917 HE2 25608   0.366E+00  -0.382E+00  -0.562E-01
PRO  1079 O   13475 TYR   917 HH  25609   0.418E+00  -0.652E+00   0.000E+00
PRO  1079 CB  13476 TYR   917 CG  25594   0.432E+00  -0.141E-02  -0.114E+00
PRO  1079 CB  13476 TYR   917 CD1 25595   0.388E+00   0.301E-02  -0.156E+00
PRO  1079 CB  13476 TYR   917 CE1 25597   0.356E+00   0.378E-02  -0.116E+00
PRO  1079 CB  13476 TYR   917 CE2 25598   0.418E+00   0.247E-02  -0.129E+00
PRO  1079 CB  13476 TYR   917 CZ  25599   0.373E+00  -0.378E-02  -0.154E+00
PRO  1079 CB  13476 TYR   917 OH  25600   0.415E+00   0.584E-02  -0.171E+00
PRO  1079 CD  13478 MET   900 SD  25326   0.494E+00   0.763E-02  -0.116E+00
ALA  1080 N   13486 TYR   917 HH  25609   0.559E+00  -0.301E+00   0.000E+00
ALA  1080 C   13488 GLN   913 NE2 25531   0.902E+00  -0.453E+00  -0.196E-02
LYS  1086 C   13563 GLU   918 OE2 25618   0.924E+00  -0.518E+00  -0.145E-02
ALA  1087 C   13585 GLN   913 NE2 25531   0.918E+00  -0.441E+00  -0.176E-02
ALA  1087 C   13585 ASN   914 ND2 25547   0.900E+00  -0.403E+00  -0.199E-02
ALA  1087 C   13585 GLU   918 OE1 25617   0.101E+01  -0.357E+00  -0.861E-03
ALA  1087 C   13585 GLU   918 OE2 25618   0.790E+00  -0.529E+00  -0.368E-02
ALA  1087 O   13586 GLN   913 CD  25529   0.965E+00  -0.300E+00  -0.111E-02
ALA  1087 O   13586 ASN   914 CG  25545   0.796E+00  -0.360E+00  -0.353E-02
ALA  1087 O   13586 GLU   918 CD  25616   0.832E+00  -0.437E+00  -0.270E-02
ALA  1087 HN  13588 GLU   918 OE2 25618   0.726E+00  -0.319E+00  -0.171E-03
HIS  1088 N   13593 GLU   918 CD  25616   0.100E+01  -0.310E+00  -0.106E-02
HIS  1088 C   13595 THR   912 OG1 25514   0.101E+01  -0.304E+00  -0.962E-03
HIS  1088 C   13595 GLN   913 OE1 25530   0.834E+00  -0.427E+00  -0.268E-02
HIS  1088 C   13595 GLN   913 NE2 25531   0.669E+00  -0.900E+00  -0.116E-01
HIS  1088 C   13595 ASN   914 ND2 25547   0.874E+00  -0.490E+00  -0.237E-02
HIS  1088 C   13595 GLU   918 OE2 25618   0.943E+00  -0.458E+00  -0.128E-02
HIS  1088 O   13596 GLN   913 CD  25529   0.770E+00  -0.416E+00  -0.429E-02
HIS  1088 O   13596 GLN   9131HE2 25538   0.661E+00  -0.340E+00  -0.297E-03
HIS  1088 O   13596 GLN   9132HE2 25539   0.650E+00  -0.353E+00  -0.330E-03
PHE  1089 N   13610 GLN   913 CD  25529   0.663E+00  -0.389E+00  -0.123E-01
PHE  1089 N   13610 GLN   9131HE2 25538   0.520E+00  -0.403E+00  -0.172E-02
PHE  1089 N   13610 GLN   9132HE2 25539   0.562E+00  -0.338E+00  -0.108E-02
PHE  1089 CA  13611 GLN   913 NE2 25531   0.430E+00   0.112E+00  -0.149E+00
PHE  1089 C   13612 ASN   907 ND2 25453   0.947E+00  -0.358E+00  -0.147E-02
PHE  1089 C   13612 THR   912 OG1 25514   0.807E+00  -0.358E+00  -0.359E-02
PHE  1089 C   13612 GLN   913 OE1 25530   0.573E+00  -0.735E+00  -0.249E-01
PHE  1089 C   13612 GLN   913 NE2 25531   0.384E+00  -0.274E+01  -0.192E+00
PHE  1089 C   13612 ASN   914 ND2 25547   0.768E+00  -0.507E+00  -0.512E-02
PHE  1089 C   13612 GLU   918 OE2 25618   0.101E+01  -0.341E+00  -0.836E-03
PHE  1089 O   13613 GLN   913 CD  25529   0.573E+00  -0.721E+00  -0.246E-01
PHE  1089 O   13613 GLN   913 NE2 25531   0.447E+00   0.171E+01  -0.123E+00
PHE  1089 O   13613 GLN   9131HE2 25538   0.399E+00  -0.106E+01  -0.605E-02
PHE  1089 O   13613 GLN   9132HE2 25539   0.419E+00  -0.933E+00  -0.456E-02
PHE  1089 O   13613 ASN   914 CG  25545   0.832E+00  -0.305E+00  -0.271E-02
PHE  1089 CB  13614 GLN   913 NE2 25531   0.374E+00   0.530E+00  -0.221E+00
PHE  1089 CB  13614 GLN   9131HE2 25538   0.321E+00  -0.372E+00  -0.271E-01
PHE  1089 CG  13615 ASN   914 CB  25544   0.400E+00  -0.101E-01  -0.148E+00
PHE  1089 CD1 13616 ASN   914 CB  25544   0.391E+00   0.422E-01  -0.155E+00
PHE  1089 CD2 13617 ASN   914 CA  25541   0.420E+00  -0.168E-01  -0.128E+00
PHE  1089 CD2 13617 ASN   914 CB  25544   0.406E+00   0.382E-01  -0.143E+00
PHE  1089 CD2 13617 TYR   917 CD2 25596   0.378E+00   0.893E-01  -0.139E+00
PHE  1089 CD2 13617 TYR   917 CE2 25598   0.423E+00   0.663E-01  -0.110E+00
PHE  1089 CE1 13618 ASN   914 CB  25544   0.388E+00   0.810E-01  -0.156E+00
PHE  1089 CE2 13619 ASN   914 CA  25541   0.407E+00  -0.343E-01  -0.141E+00
PHE  1089 CE2 13619 ASN   914 CB  25544   0.403E+00   0.733E-01  -0.145E+00
PHE  1089 CE2 13619 TYR   917 CB  25593   0.390E+00   0.442E-01  -0.155E+00
PHE  1089 CE2 13619 TYR   917 CG  25594   0.393E+00  -0.944E-01  -0.136E+00
PHE  1089 CE2 13619 TYR   917 CE2 25598   0.411E+00   0.135E+00  -0.122E+00
PHE  1089 CZ  13620 ASN   914 CA  25541   0.435E+00  -0.185E-01  -0.111E+00
PHE  1089 CZ  13620 ASN   914 CB  25544   0.395E+00   0.494E-01  -0.152E+00
PHE  1089 CZ  13620 TYR   917 CB  25593   0.427E+00   0.223E-01  -0.120E+00
PHE  1089 HN  13621 GLN   913 NE2 25531   0.596E+00  -0.404E+00  -0.755E-03
PHE  1089 HA  13622 GLN   913 NE2 25531   0.448E+00  -0.343E+00  -0.212E-01
PHE  1089 HD2 13626 GLN   913 NE2 25531   0.414E+00  -0.402E+00  -0.357E-01
PHE  1089 HE1 13627 GLU   918 OE2 25618   0.415E+00  -0.472E+00  -0.299E-01
PHE  1089 HZ  13629 GLU   918 OE2 25618   0.471E+00  -0.318E+00  -0.147E-01
PRO  1090 N   13630 GLN   913 CD  25529   0.447E+00  -0.225E+00  -0.111E+00
PRO  1090 N   13630 GLN   913 NE2 25531   0.333E+00   0.646E+00  -0.132E+00
PRO  1090 N   13630 GLN   9132HE2 25539   0.273E+00  -0.528E+00  -0.624E-01
PRO  1090 CA  13631 GLN   913 NE2 25531   0.371E+00   0.191E+00  -0.221E+00
PRO  1090 C   13632 ASN   907 ND2 25453   0.738E+00  -0.333E+00  -0.652E-02
PRO  1090 C   13632 GLN   913 OE1 25530   0.495E+00  -0.625E+00  -0.570E-01
PRO  1090 O   13633 GLN   913 CG  25528   0.439E+00   0.349E-01  -0.122E+00
PRO  1090 O   13633 GLN   913 CD  25529   0.344E+00  -0.221E+01  -0.205E+00
PRO  1090 O   13633 GLN   913 OE1 25530   0.415E+00   0.126E+01  -0.157E+00
PRO  1090 O   13633 GLN   9131HE2 25538   0.208E+00  -0.579E+01  -0.543E-01
PRO  1090 CB  13634 GLN   913 NE2 25531   0.403E+00   0.132E-01  -0.192E+00
PRO  1090 CG  13635 GLN   913 CD  25529   0.392E+00   0.465E-01  -0.154E+00
PRO  1090 CG  13635 GLN   913 OE1 25530   0.379E+00  -0.477E-01  -0.223E+00
PRO  1090 CD  13636 GLN   913 CD  25529   0.399E+00  -0.411E-01  -0.149E+00
PRO  1090 CD  13636 GLN   913 OE1 25530   0.418E+00   0.341E-01  -0.153E+00
ARG  1091 N   13644 GLN   913 CD  25529   0.551E+00  -0.467E+00  -0.359E-01
ARG  1091 N   13644 GLN   913 NE2 25531   0.436E+00   0.108E+01  -0.157E+00
ARG  1091 N   13644 GLN   9131HE2 25538   0.433E+00  -0.509E+00  -0.509E-02
ARG  1091 N   13644 GLN   9132HE2 25539   0.373E+00  -0.751E+00  -0.122E-01
ARG  1091 C   13646 ALA   903 O   25374   0.102E+01  -0.302E+00  -0.796E-03
ARG  1091 C   13646 ASN   907 OD1 25452   0.764E+00  -0.461E+00  -0.452E-02
ARG  1091 C   13646 ASN   907 ND2 25453   0.595E+00  -0.112E+01  -0.231E-01
ARG  1091 C   13646 THR   912 OG1 25514   0.833E+00  -0.452E+00  -0.298E-02
ARG  1091 C   13646 GLN   913 OE1 25530   0.600E+00  -0.886E+00  -0.190E-01
ARG  1091 C   13646 GLN   913 NE2 25531   0.499E+00  -0.189E+01  -0.628E-01
ARG  1091 C   13646 ASN   914 ND2 25547   0.100E+01  -0.437E+00  -0.104E-02
ARG  1091 C   13646 GLU  1092 OE2 28282   0.104E+01  -0.434E+00  -0.692E-03
ARG  1091 O   13647 ASN   907 C   25448   0.925E+00  -0.309E+00  -0.144E-02
ARG  1091 O   13647 ASN   907 CG  25451   0.619E+00  -0.610E+00  -0.158E-01
ARG  1091 O   13647 ASN   9071HD2 25458   0.507E+00  -0.580E+00  -0.147E-02
ARG  1091 O   13647 ASN   9072HD2 25459   0.418E+00  -0.930E+00  -0.461E-02
ARG  1091 O   13647 THR   912 C   25511   0.884E+00  -0.301E+00  -0.189E-02
ARG  1091 O   13647 GLN   913 CD  25529   0.573E+00  -0.823E+00  -0.247E-01
ARG  1091 O   13647 GLN   9131HE2 25538   0.531E+00  -0.596E+00  -0.110E-02
ARG  1091 O   13647 GLN   9132HE2 25539   0.492E+00  -0.715E+00  -0.175E-02
ARG  1091 O   13647 GLU  1092 CD  28280   0.989E+00  -0.346E+00  -0.963E-03
ARG  1091 NE  13651 GLN   913 NE2 25531   0.879E+00  -0.386E+00  -0.282E-02
ARG  1091 NE  13651 GLN  1113 NE2 28618   0.989E+00  -0.321E+00  -0.138E-02
ARG  1091 NE  13651 ASP  1118 OD1 28699   0.710E+00  -0.465E+00  -0.850E-02
ARG  1091 NE  13651 ASP  1118 OD2 28700   0.856E+00  -0.333E+00  -0.279E-02
ARG  1091 CZ  13652 GLN   913 NE2 25531   0.898E+00  -0.454E+00  -0.202E-02
ARG  1091 CZ  13652 ASN   914 ND2 25547   0.102E+01  -0.329E+00  -0.917E-03
ARG  1091 CZ  13652 ARG  1091 NH1 28259   0.949E+00  -0.323E+00  -0.145E-02
ARG  1091 CZ  13652 ARG  1091 NH2 28260   0.930E+00  -0.333E+00  -0.163E-02
ARG  1091 CZ  13652 GLN  1113 NE2 28618   0.869E+00  -0.478E+00  -0.246E-02
ARG  1091 CZ  13652 ASP  1118 O   28696   0.708E+00  -0.391E+00  -0.712E-02
ARG  1091 CZ  13652 ASP  1118 OD1 28699   0.604E+00  -0.787E+00  -0.183E-01
ARG  1091 CZ  13652 ASP  1118 OD2 28700   0.757E+00  -0.502E+00  -0.475E-02
ARG  1091 CZ  13652 ASN  1119 ND2 28712   0.975E+00  -0.353E+00  -0.123E-02
ARG  1091 NH1 13653 GLN   913 CD  25529   0.955E+00  -0.378E+00  -0.140E-02
ARG  1091 NH1 13653 GLN   9131HE2 25538   0.776E+00  -0.325E+00  -0.155E-03
ARG  1091 NH1 13653 ARG  1091 C   28252   0.103E+01  -0.371E+00  -0.909E-03
ARG  1091 NH1 13653 ARG  1091 NE  28257   0.798E+00  -0.353E+00  -0.501E-02
ARG  1091 NH1 13653 ARG  1091 CZ  28258   0.872E+00  -0.370E+00  -0.241E-02
ARG  1091 NH1 13653 GLU  1092 CD  28280   0.976E+00  -0.418E+00  -0.123E-02
ARG  1091 NH1 13653 GLN  1113 CD  28616   0.867E+00  -0.440E+00  -0.249E-02
ARG  1091 NH1 13653 GLN  11131HE2 28625   0.786E+00  -0.318E+00  -0.144E-03
ARG  1091 NH1 13653 GLN  11132HE2 28626   0.694E+00  -0.402E+00  -0.305E-03
ARG  1091 NH1 13653 ASP  1118 C   28695   0.759E+00  -0.368E+00  -0.552E-02
ARG  1091 NH1 13653 ASP  1118 CG  28698   0.704E+00  -0.713E+00  -0.863E-02
ARG  1091 NH1 13653 ASN  1119 C   28707   0.886E+00  -0.392E+00  -0.218E-02
ARG  1091 NH1 13653 ASN  1119 CG  28710   0.875E+00  -0.379E+00  -0.235E-02
ARG  1091 NH2 13654 ARG  1091 NE  28257   0.864E+00  -0.308E+00  -0.312E-02
ARG  1091 NH2 13654 ARG  1091 CZ  28258   0.913E+00  -0.343E+00  -0.183E-02
ARG  1091 NH2 13654 GLN  1113 CD  28616   0.956E+00  -0.377E+00  -0.138E-02
ARG  1091 NH2 13654 GLN  11132HE2 28626   0.807E+00  -0.304E+00  -0.124E-03
ARG  1091 NH2 13654 ASP  1118 C   28695   0.732E+00  -0.393E+00  -0.682E-02
ARG  1091 NH2 13654 ASP  1118 CG  28698   0.598E+00  -0.994E+00  -0.225E-01
ARG  1091 NH2 13654 ASN  1119 C   28707   0.935E+00  -0.360E+00  -0.158E-02
ARG  1091 NH2 13654 ASN  1119 CG  28710   0.909E+00  -0.356E+00  -0.187E-02
ARG  1091 HN  13655 GLN   913 NE2 25531   0.519E+00  -0.552E+00  -0.174E-02
ARG  10911HH1 13664 GLN   913 NE2 25531   0.792E+00  -0.387E+00  -0.137E-03
ARG  10911HH1 13664 GLN  1113 NE2 28618   0.797E+00  -0.383E+00  -0.132E-03
ARG  10911HH1 13664 ASP  1118 OD1 28699   0.684E+00  -0.421E+00  -0.243E-03
ARG  10912HH1 13665 GLN   913 NE2 25531   0.884E+00  -0.321E+00  -0.711E-04
ARG  10912HH1 13665 GLN  1113 NE2 28618   0.679E+00  -0.517E+00  -0.347E-03
ARG  10912HH1 13665 ASP  1118 O   28696   0.652E+00  -0.318E+00  -0.324E-03
ARG  10912HH1 13665 ASP  1118 OD1 28699   0.544E+00  -0.683E+00  -0.955E-03
ARG  10912HH1 13665 ASP  1118 OD2 28700   0.728E+00  -0.374E+00  -0.168E-03
ARG  10912HH1 13665 ASN  1119 ND2 28712   0.832E+00  -0.315E+00  -0.102E-03
ARG  10911HH2 13666 ASP  1118 OD1 28699   0.559E+00  -0.644E+00  -0.819E-03
ARG  10911HH2 13666 ASP  1118 OD2 28700   0.660E+00  -0.452E+00  -0.300E-03
ARG  10912HH2 13667 GLN  1113 NE2 28618   0.784E+00  -0.395E+00  -0.147E-03
ARG  10912HH2 13667 ASP  1118 O   28696   0.645E+00  -0.325E+00  -0.347E-03
ARG  10912HH2 13667 ASP  1118 OD1 28699   0.456E+00  -0.104E+01  -0.276E-02
ARG  10912HH2 13667 ASP  1118 OD2 28700   0.588E+00  -0.575E+00  -0.600E-03
ARG  10912HH2 13667 ASN  1119 ND2 28712   0.838E+00  -0.311E+00  -0.983E-04
GLU  1092 N   13668 ASN   9072HD2 25459   0.583E+00  -0.308E+00  -0.861E-03
GLU  1092 N   13668 GLN   913 CD  25529   0.621E+00  -0.507E+00  -0.181E-01
GLU  1092 N   13668 GLN   9131HE2 25538   0.581E+00  -0.357E+00  -0.882E-03
GLU  1092 N   13668 GLN   9132HE2 25539   0.484E+00  -0.544E+00  -0.264E-02
GLU  1092 C   13670 ASN   907 ND2 25453   0.709E+00  -0.506E+00  -0.828E-02
GLU  1092 C   13670 GLN   913 OE1 25530   0.677E+00  -0.444E+00  -0.927E-02
GLU  1092 C   13670 GLN   913 NE2 25531   0.672E+00  -0.634E+00  -0.114E-01
GLU  1092 O   13671 GLN   913 CD  25529   0.797E+00  -0.440E+00  -0.352E-02
GLU  1092 O   13671 GLN   9132HE2 25539   0.652E+00  -0.392E+00  -0.323E-03
GLU  1092 CD  13674 ASN   907 ND2 25453   0.900E+00  -0.541E+00  -0.199E-02
GLU  1092 CD  13674 GLN   913 OE1 25530   0.953E+00  -0.397E+00  -0.120E-02
GLU  1092 CD  13674 GLN   913 NE2 25531   0.872E+00  -0.643E+00  -0.241E-02
GLU  1092 OE1 13675 GLN   913 CD  25529   0.104E+01  -0.402E+00  -0.733E-03
GLU  1092 OE1 13675 GLN   9132HE2 25539   0.877E+00  -0.317E+00  -0.547E-04
GLU  1092 OE2 13676 ASN   907 CG  25451   0.967E+00  -0.389E+00  -0.110E-02
GLU  1092 OE2 13676 ASN   9072HD2 25459   0.766E+00  -0.349E+00  -0.124E-03
GLU  1092 OE2 13676 GLN   913 CD  25529   0.902E+00  -0.496E+00  -0.167E-02
GLU  1092 OE2 13676 GLN   9131HE2 25538   0.829E+00  -0.348E+00  -0.768E-04
GLU  1092 OE2 13676 GLN   9132HE2 25539   0.764E+00  -0.403E+00  -0.126E-03
GLU  1092 HN  13677 ASN   907 ND2 25453   0.735E+00  -0.308E+00  -0.215E-03
GLU  1092 HN  13677 GLN   913 OE1 25530   0.650E+00  -0.315E+00  -0.330E-03
GLU  1092 HN  13677 GLN   913 NE2 25531   0.562E+00  -0.604E+00  -0.108E-02
GLY  1093 N   13683 GLN   913 CD  25529   0.687E+00  -0.365E+00  -0.995E-02
GLY  1093 N   13683 GLN   9132HE2 25539   0.589E+00  -0.306E+00  -0.811E-03
GLY  1093 C   13685 MET   900 O   25323   0.858E+00  -0.321E+00  -0.226E-02
GLY  1093 C   13685 ASN   907 ND2 25453   0.798E+00  -0.503E+00  -0.409E-02
GLY  1093 C   13685 GLN   913 OE1 25530   0.596E+00  -0.713E+00  -0.196E-01
GLY  1093 C   13685 GLN   913 NE2 25531   0.661E+00  -0.809E+00  -0.125E-01
GLY  1093 O   13686 ASN   907 CG  25451   0.840E+00  -0.301E+00  -0.256E-02
GLY  1093 O   13686 GLN   913 CD  25529   0.555E+00  -0.777E+00  -0.297E-01
GLY  1093 O   13686 GLN   9131HE2 25538   0.634E+00  -0.357E+00  -0.383E-03
GLY  1093 O   13686 GLN   9132HE2 25539   0.464E+00  -0.725E+00  -0.248E-02
GLY  1093 HN  13687 ASN   907 ND2 25453   0.582E+00  -0.410E+00  -0.876E-03
GLY  1093 HN  13687 GLN   913 OE1 25530   0.578E+00  -0.333E+00  -0.665E-03
GLY  1093 HN  13687 GLN   913 NE2 25531   0.637E+00  -0.382E+00  -0.510E-03
VAL  1094 N   13690 GLN   913 CD  25529   0.774E+00  -0.352E+00  -0.492E-02
VAL  1094 C   13692 MET   900 CE  25327   0.534E+00  -0.318E+00  -0.391E-01
VAL  1094 C   13692 GLN   913 OE1 25530   0.800E+00  -0.310E+00  -0.344E-02
VAL  1094 C   13692 GLN   913 NE2 25531   0.843E+00  -0.398E+00  -0.295E-02
VAL  1094 CB  13694 MET   900 CE  25327   0.378E+00  -0.663E+00  -0.177E+00
VAL  1094 CB  13694 GLN   913 OE1 25530   0.750E+00  -0.307E+00  -0.568E-02
VAL  1094 CB  13694 GLN   913 NE2 25531   0.858E+00  -0.341E+00  -0.299E-02
VAL  1094 CG1 13695 MET   900 CE  25327   0.360E+00   0.173E+00  -0.146E+00
VAL  1094 HN  13697 GLN   913 OE1 25530   0.784E+00  -0.315E+00  -0.107E-03
VAL  1094 HN  13697 GLN   913 NE2 25531   0.848E+00  -0.387E+00  -0.913E-04
PHE  1095 C   13708 MET   900 CE  25327   0.597E+00  -0.305E+00  -0.208E-01
ARG  1107 C   13898 SER   884 O   25104   0.105E+01  -0.305E+00  -0.687E-03
ARG  1107 C   13898 THR   887 OG1 25148   0.903E+00  -0.395E+00  -0.184E-02
ARG  1107 C   13898 LEU   894 O   25224   0.994E+00  -0.316E+00  -0.933E-03
ARG  1107 C   13898 GLN   895 O   25243   0.102E+01  -0.307E+00  -0.787E-03
ARG  1107 C   13898 TYR   904 OH  25392   0.811E+00  -0.331E+00  -0.349E-02
ARG  1107 CD  13902 TYR   904 CG  25386   0.432E+00   0.594E-01  -0.114E+00
ARG  1107 CD  13902 TYR   904 CE1 25389   0.367E+00  -0.146E+00  -0.147E+00
ARG  1107 NE  13903 MET   900 O   25323   0.576E+00  -0.554E+00  -0.293E-01
ARG  1107 NE  13903 GLN   901 O   25340   0.723E+00  -0.349E+00  -0.768E-02
ARG  1107 NE  13903 ALA   903 O   25374   0.715E+00  -0.349E+00  -0.815E-02
ARG  1107 NE  13903 TYR   904 N   25381   0.574E+00  -0.482E+00  -0.352E-01
ARG  1107 NE  13903 TYR   904 O   25384   0.681E+00  -0.365E+00  -0.110E-01
ARG  1107 NE  13903 TYR   904 CB  25385   0.424E+00  -0.106E+00  -0.158E+00
ARG  1107 NE  13903 TYR   904 CG  25386   0.396E+00   0.273E+00  -0.178E+00
ARG  1107 NE  13903 TYR   904 CE1 25389   0.370E+00  -0.528E+00  -0.196E+00
ARG  1107 NE  13903 TYR   904 OH  25392   0.576E+00  -0.413E+00  -0.326E-01
ARG  1107 NE  13903 ASN   907 ND2 25453   0.663E+00  -0.570E+00  -0.150E-01
ARG  1107 NE  13903 GLN   913 OE1 25530   0.621E+00  -0.524E+00  -0.188E-01
ARG  1107 NE  13903 GLN   913 NE2 25531   0.795E+00  -0.458E+00  -0.514E-02
ARG  1107 CZ  13904 ALA   899 O   25313   0.786E+00  -0.357E+00  -0.380E-02
ARG  1107 CZ  13904 MET   900 O   25323   0.449E+00  -0.121E+01  -0.960E-01
ARG  1107 CZ  13904 MET   900 CE  25327   0.577E+00  -0.338E+00  -0.252E-01
ARG  1107 CZ  13904 GLN   901 N   25337   0.603E+00  -0.419E+00  -0.216E-01
ARG  1107 CZ  13904 GLN   901 O   25340   0.623E+00  -0.571E+00  -0.152E-01
ARG  1107 CZ  13904 GLN   901 NE2 25345   0.100E+01  -0.383E+00  -0.105E-02
ARG  1107 CZ  13904 MET   902 O   25357   0.808E+00  -0.347E+00  -0.324E-02
ARG  1107 CZ  13904 ALA   903 N   25371   0.697E+00  -0.326E+00  -0.916E-02
ARG  1107 CZ  13904 ALA   903 O   25374   0.655E+00  -0.505E+00  -0.113E-01
ARG  1107 CZ  13904 TYR   904 N   25381   0.491E+00  -0.840E+00  -0.685E-01
ARG  1107 CZ  13904 TYR   904 O   25384   0.659E+00  -0.474E+00  -0.109E-01
ARG  1107 CZ  13904 TYR   904 CB  25385   0.369E+00  -0.186E+00  -0.149E+00
ARG  1107 CZ  13904 TYR   904 CG  25386   0.390E+00   0.348E+00  -0.138E+00
ARG  1107 CZ  13904 TYR   904 CD1 25387   0.346E+00  -0.775E+00  -0.517E-01
ARG  1107 CZ  13904 TYR   904 CE1 25389   0.440E+00  -0.409E+00  -0.932E-01
ARG  1107 CZ  13904 TYR   904 OH  25392   0.657E+00  -0.381E+00  -0.122E-01
ARG  1107 CZ  13904 ASN   907 ND2 25453   0.704E+00  -0.618E+00  -0.865E-02
ARG  1107 CZ  13904 GLN   913 OE1 25530   0.600E+00  -0.685E+00  -0.188E-01
ARG  1107 CZ  13904 GLN   913 NE2 25531   0.794E+00  -0.558E+00  -0.421E-02
ARG  1107 CZ  13904 TYR   917 OH  25600   0.670E+00  -0.366E+00  -0.109E-01
ARG  1107 NH1 13905 GLY   885 C   25114   0.907E+00  -0.356E+00  -0.190E-02
ARG  1107 NH1 13905 TRP   886 CH2 25132   0.437E+00   0.370E+00  -0.123E+00
ARG  1107 NH1 13905 TRP   886 HH2 25142   0.345E+00  -0.618E+00  -0.753E-01
ARG  1107 NH1 13905 LEU   894 C   25223   0.973E+00  -0.315E+00  -0.125E-02
ARG  1107 NH1 13905 ILE   896 C   25259   0.813E+00  -0.418E+00  -0.364E-02
ARG  1107 NH1 13905 ILE   896 CD1 25264   0.374E+00   0.421E+00  -0.221E+00
ARG  1107 NH1 13905 PHE   898 C   25292   0.881E+00  -0.352E+00  -0.227E-02
ARG  1107 NH1 13905 ALA   899 C   25312   0.781E+00  -0.450E+00  -0.466E-02
ARG  1107 NH1 13905 MET   900 C   25322   0.485E+00  -0.129E+01  -0.734E-01
ARG  1107 NH1 13905 MET   900 O   25323   0.421E+00   0.173E+01  -0.166E+00
ARG  1107 NH1 13905 GLN   901 C   25339   0.591E+00  -0.574E+00  -0.242E-01
ARG  1107 NH1 13905 GLN   901 CD  25343   0.803E+00  -0.501E+00  -0.393E-02
ARG  1107 NH1 13905 GLN   901 HN  25346   0.599E+00  -0.400E+00  -0.734E-03
ARG  1107 NH1 13905 GLN   901 HA  25347   0.433E+00  -0.432E+00  -0.256E-01
ARG  1107 NH1 13905 MET   902 C   25356   0.757E+00  -0.501E+00  -0.561E-02
ARG  1107 NH1 13905 ALA   903 C   25373   0.633E+00  -0.675E+00  -0.162E-01
ARG  1107 NH1 13905 ALA   903 HN  25376   0.677E+00  -0.304E+00  -0.354E-03
ARG  1107 NH1 13905 TYR   904 C   25383   0.624E+00  -0.759E+00  -0.176E-01
ARG  1107 NH1 13905 TYR   904 CB  25385   0.378E+00   0.211E+00  -0.220E+00
ARG  1107 NH1 13905 TYR   904 CG  25386   0.413E+00  -0.363E+00  -0.156E+00
ARG  1107 NH1 13905 TYR   904 CD1 25387   0.406E+00   0.614E+00  -0.166E+00
ARG  1107 NH1 13905 TYR   904 HN  25393   0.469E+00  -0.616E+00  -0.318E-02
ARG  1107 NH1 13905 TYR   904 HD1 25397   0.368E+00  -0.577E+00  -0.599E-01
ARG  1107 NH1 13905 ARG   905 C   25404   0.909E+00  -0.446E+00  -0.188E-02
ARG  1107 NH1 13905 ARG   905 CZ  25410   0.956E+00  -0.319E+00  -0.138E-02
ARG  1107 NH1 13905 ASN   907 C   25448   0.994E+00  -0.328E+00  -0.110E-02
ARG  1107 NH1 13905 ASN   907 CG  25451   0.864E+00  -0.387E+00  -0.255E-02
ARG  1107 NH1 13905 ASN   9071HD2 25458   0.740E+00  -0.309E+00  -0.208E-03
ARG  1107 NH1 13905 GLN   913 CD  25529   0.838E+00  -0.466E+00  -0.305E-02
ARG  1107 NH1 13905 TYR   917 HH  25609   0.715E+00  -0.306E+00   0.000E+00
ARG  1107 NH2 13906 ILE   896 C   25259   0.944E+00  -0.328E+00  -0.150E-02
ARG  1107 NH2 13906 PHE   898 C   25292   0.912E+00  -0.333E+00  -0.184E-02
ARG  1107 NH2 13906 ALA   899 C   25312   0.740E+00  -0.496E+00  -0.642E-02
ARG  1107 NH2 13906 MET   900 C   25322   0.477E+00  -0.134E+01  -0.793E-01
ARG  1107 NH2 13906 MET   900 O   25323   0.386E+00   0.217E+01  -0.242E+00
ARG  1107 NH2 13906 MET   900 HE3 25336   0.456E+00  -0.319E+00  -0.191E-01
ARG  1107 NH2 13906 GLN   901 C   25339   0.623E+00  -0.512E+00  -0.177E-01
ARG  1107 NH2 13906 GLN   901 CD  25343   0.936E+00  -0.389E+00  -0.157E-02
ARG  1107 NH2 13906 GLN   901 HN  25346   0.649E+00  -0.338E+00  -0.454E-03
ARG  1107 NH2 13906 MET   902 C   25356   0.700E+00  -0.581E+00  -0.894E-02
ARG  1107 NH2 13906 ALA   903 C   25373   0.509E+00  -0.109E+01  -0.565E-01
ARG  1107 NH2 13906 ALA   903 HN  25376   0.605E+00  -0.383E+00  -0.693E-03
ARG  1107 NH2 13906 TYR   904 N   25381   0.425E+00   0.146E+01  -0.178E+00
ARG  1107 NH2 13906 TYR   904 CA  25382   0.422E+00  -0.303E-01  -0.161E+00
ARG  1107 NH2 13906 TYR   904 C   25383   0.572E+00  -0.914E+00  -0.292E-01
ARG  1107 NH2 13906 TYR   904 CB  25385   0.373E+00   0.219E+00  -0.221E+00
ARG  1107 NH2 13906 TYR   904 CG  25386   0.426E+00  -0.336E+00  -0.138E+00
ARG  1107 NH2 13906 TYR   904 CD1 25387   0.387E+00   0.695E+00  -0.189E+00
ARG  1107 NH2 13906 TYR   904 HN  25393   0.401E+00  -0.915E+00  -0.801E-02
ARG  1107 NH2 13906 TYR   904 HA  25394   0.397E+00  -0.341E+00  -0.403E-01
ARG  1107 NH2 13906 TYR   904 HD1 25397   0.305E+00  -0.976E+00  -0.609E-01
ARG  1107 NH2 13906 ARG   905 C   25404   0.857E+00  -0.491E+00  -0.267E-02
ARG  1107 NH2 13906 PHE   906 C   25428   0.906E+00  -0.336E+00  -0.191E-02
ARG  1107 NH2 13906 ASN   907 C   25448   0.892E+00  -0.388E+00  -0.210E-02
ARG  1107 NH2 13906 ASN   907 CG  25451   0.721E+00  -0.533E+00  -0.745E-02
ARG  1107 NH2 13906 ASN   9071HD2 25458   0.568E+00  -0.529E+00  -0.101E-02
ARG  1107 NH2 13906 ASN   9072HD2 25459   0.712E+00  -0.332E+00  -0.260E-03
ARG  1107 NH2 13906 THR   912 C   25511   0.984E+00  -0.303E+00  -0.117E-02
ARG  1107 NH2 13906 GLN   913 CD  25529   0.609E+00  -0.857E+00  -0.202E-01
ARG  1107 NH2 13906 GLN   9131HE2 25538   0.787E+00  -0.317E+00  -0.143E-03
ARG  1107 NH2 13906 GLN   9132HE2 25539   0.665E+00  -0.436E+00  -0.392E-03
ARG  1107 NH2 13906 TYR   917 HH  25609   0.585E+00  -0.462E+00   0.000E+00
ARG  11071HH1 13916 TRP   886 CZ2 25130   0.453E+00  -0.305E+00  -0.339E-02
ARG  11071HH1 13916 MET   900 O   25323   0.503E+00  -0.635E+00  -0.153E-02
ARG  11071HH1 13916 GLN   901 N   25337   0.587E+00  -0.306E+00  -0.830E-03
ARG  11071HH1 13916 GLN   901 O   25340   0.618E+00  -0.400E+00  -0.445E-03
ARG  11071HH1 13916 GLN   901 NE2 25345   0.899E+00  -0.313E+00  -0.644E-04
ARG  11071HH1 13916 TYR   904 N   25381   0.591E+00  -0.381E+00  -0.798E-03
ARG  11071HH1 13916 TYR   904 CD1 25387   0.423E+00  -0.315E+00  -0.507E-02
ARG  11072HH1 13917 ILE   896 CD1 25264   0.310E+00  -0.402E+00  -0.324E-01
ARG  11072HH1 13917 PRO   897 O   25279   0.620E+00  -0.307E+00  -0.440E-03
ARG  11072HH1 13917 ALA   899 O   25313   0.677E+00  -0.326E+00  -0.258E-03
ARG  11072HH1 13917 MET   900 O   25323   0.339E+00  -0.175E+01  -0.156E-01
ARG  11072HH1 13917 GLN   901 N   25337   0.433E+00  -0.628E+00  -0.510E-02
ARG  11072HH1 13917 GLN   901 O   25340   0.514E+00  -0.602E+00  -0.134E-02
ARG  11072HH1 13917 GLN   901 NE2 25345   0.837E+00  -0.352E+00  -0.990E-04
ARG  11072HH1 13917 ALA   903 O   25374   0.691E+00  -0.313E+00  -0.228E-03
ARG  11072HH1 13917 TYR   904 N   25381   0.486E+00  -0.594E+00  -0.255E-02
ARG  11072HH1 13917 GLN   913 OE1 25530   0.727E+00  -0.322E+00  -0.168E-03
ARG  11071HH2 13918 MET   900 O   25323   0.452E+00  -0.824E+00  -0.290E-02
ARG  11071HH2 13918 GLN   901 O   25340   0.668E+00  -0.341E+00  -0.279E-03
ARG  11071HH2 13918 ALA   903 O   25374   0.553E+00  -0.500E+00  -0.867E-03
ARG  11071HH2 13918 TYR   904 N   25381   0.444E+00  -0.740E+00  -0.435E-02
ARG  11071HH2 13918 TYR   904 O   25384   0.635E+00  -0.354E+00  -0.381E-03
ARG  11071HH2 13918 TYR   904 CD1 25387   0.391E+00  -0.386E+00  -0.805E-02
ARG  11071HH2 13918 ASN   907 ND2 25453   0.583E+00  -0.628E+00  -0.865E-03
ARG  11071HH2 13918 GLN   913 OE1 25530   0.399E+00  -0.126E+01  -0.611E-02
ARG  11071HH2 13918 GLN   913 NE2 25531   0.596E+00  -0.676E+00  -0.756E-03
ARG  11071HH2 13918 TYR   917 OH  25600   0.557E+00  -0.374E+00  -0.976E-03
ARG  11072HH2 13919 ALA   899 O   25313   0.604E+00  -0.413E+00  -0.512E-03
ARG  11072HH2 13919 MET   900 N   25320   0.574E+00  -0.329E+00  -0.953E-03
ARG  11072HH2 13919 MET   900 O   25323   0.295E+00  -0.258E+01  -0.337E-01
ARG  11072HH2 13919 MET   900 CE  25327   0.485E+00  -0.348E+00  -0.253E-02
ARG  11072HH2 13919 GLN   901 N   25337   0.483E+00  -0.479E+00  -0.267E-02
ARG  11072HH2 13919 GLN   901 O   25340   0.549E+00  -0.519E+00  -0.911E-03
ARG  11072HH2 13919 MET   902 O   25357   0.689E+00  -0.322E+00  -0.233E-03
ARG  11072HH2 13919 ALA   903 N   25371   0.540E+00  -0.386E+00  -0.136E-02
ARG  11072HH2 13919 ALA   903 O   25374   0.548E+00  -0.512E+00  -0.919E-03
ARG  11072HH2 13919 ALA   903 CB  25375   0.446E+00  -0.347E+00  -0.421E-02
ARG  11072HH2 13919 TYR   904 N   25381   0.388E+00  -0.105E+01  -0.973E-02
ARG  11072HH2 13919 TYR   904 O   25384   0.649E+00  -0.338E+00  -0.334E-03
ARG  11072HH2 13919 ASN   907 ND2 25453   0.714E+00  -0.415E+00  -0.257E-03
ARG  11072HH2 13919 GLN   913 OE1 25530   0.504E+00  -0.702E+00  -0.151E-02
ARG  11072HH2 13919 GLN   913 NE2 25531   0.715E+00  -0.468E+00  -0.255E-03
ARG  11072HH2 13919 TYR   917 OH  25600   0.473E+00  -0.547E+00  -0.258E-02
ASN  1108 CG  13925 TRP   886 NE1 25127   0.581E+00  -0.360E+00  -0.266E-01
ASN  1108 CG  13925 THR   887 OG1 25148   0.859E+00  -0.343E+00  -0.247E-02
ASN  1108 CG  13925 TYR   904 OH  25392   0.683E+00  -0.364E+00  -0.976E-02
ASN  1108 OD1 13926 TRP   886 C   25121   0.825E+00  -0.322E+00  -0.286E-02
ASN  1108 OD1 13926 TRP   886 HE1 25138   0.422E+00  -0.752E+00  -0.438E-02
ASN  1108 ND2 13927 TRP   886 C   25121   0.950E+00  -0.379E+00  -0.144E-02
ASN  1108 ND2 13927 TRP   886 HE1 25138   0.471E+00  -0.846E+00  -0.308E-02
ASN  1108 ND2 13927 THR   887 C   25145   0.102E+01  -0.326E+00  -0.927E-03
ASN  1108 ND2 13927 ALA   890 C   25186   0.103E+01  -0.329E+00  -0.891E-03
ASN  1108 ND2 13927 TYR   904 HH  25401   0.666E+00  -0.402E+00   0.000E+00
ASN  11082HD2 13933 TRP   886 NE1 25127   0.485E+00  -0.332E+00  -0.260E-02
ASN  11082HD2 13933 TYR   904 OH  25392   0.538E+00  -0.367E+00  -0.119E-02
THR  1117 C   14075 ASP  1118 OD1 28699   0.889E+00  -0.377E+00  -0.183E-02
THR  1117 C   14075 ASP  1118 OD2 28700   0.910E+00  -0.363E+00  -0.159E-02
THR  1117 O   14076 ASP  1118 CG  28698   0.826E+00  -0.429E+00  -0.284E-02
THR  1117 OG1 14078 GLU  1144 CD  29077   0.976E+00  -0.367E+00  -0.115E-02
ASP  1118 N   14087 ASP  1118 CG  28698   0.916E+00  -0.365E+00  -0.179E-02
ASP  1118 O   14090 ASP  1118 CG  28698   0.896E+00  -0.340E+00  -0.174E-02
ASP  1118 CG  14092 ASP  1118 OD1 28699   0.998E+00  -0.420E+00  -0.915E-03
ASP  1118 CG  14092 ASP  1118 OD2 28700   0.102E+01  -0.404E+00  -0.781E-03
ASP  1118 OD1 14093 ASP  1118 CG  28698   0.104E+01  -0.395E+00  -0.712E-03
ASN  1119 C   14101 GLN   913 OE1 25530   0.986E+00  -0.304E+00  -0.980E-03
ASN  1119 C   14101 GLN   913 NE2 25531   0.809E+00  -0.588E+00  -0.376E-02
ASN  1119 O   14102 GLN   913 CD  25529   0.853E+00  -0.346E+00  -0.234E-02
ASN  1119 O   14102 GLN   9132HE2 25539   0.659E+00  -0.340E+00  -0.305E-03
ASN  1119 CG  14104 GLN   913 NE2 25531   0.104E+01  -0.374E+00  -0.831E-03
THR  1120 C   14115 GLN   913 NE2 25531   0.723E+00  -0.656E+00  -0.738E-02
THR  1120 C   14115 ASN   914 ND2 25547   0.949E+00  -0.364E+00  -0.145E-02
THR  1120 C   14115 GLN  1113 NE2 28618   0.100E+01  -0.378E+00  -0.104E-02
THR  1120 C   14115 ASP  1118 OD1 28699   0.927E+00  -0.353E+00  -0.142E-02
THR  1120 C   14115 ASP  1118 OD2 28700   0.103E+01  -0.301E+00  -0.753E-03
THR  1120 O   14116 ASP  1118 CG  28698   0.940E+00  -0.347E+00  -0.130E-02
THR  1120 OG1 14118 GLN   913 CD  25529   0.102E+01  -0.302E+00  -0.909E-03
THR  1120 HG1 14123 GLN   913 NE2 25531   0.936E+00  -0.304E+00  -0.507E-04
PHE  1121 N   14127 GLN   9131HE2 25538   0.568E+00  -0.329E+00  -0.101E-02
PHE  1121 C   14129 THR   912 OG1 25514   0.804E+00  -0.360E+00  -0.367E-02
PHE  1121 C   14129 GLN   913 NE2 25531   0.707E+00  -0.670E+00  -0.841E-02
PHE  1121 C   14129 ASN   914 ND2 25547   0.717E+00  -0.577E+00  -0.772E-02
PHE  1121 C   14129 GLU   918 OE2 25618   0.934E+00  -0.385E+00  -0.136E-02
PHE  1121 C   14129 GLU  1111 OE1 28588   0.969E+00  -0.364E+00  -0.109E-02
PHE  1121 C   14129 GLU  1111 OE2 28589   0.965E+00  -0.366E+00  -0.111E-02
PHE  1121 C   14129 GLN  1113 NE2 28618   0.785E+00  -0.552E+00  -0.451E-02
PHE  1121 C   14129 ASP  1118 OD1 28699   0.923E+00  -0.347E+00  -0.145E-02
PHE  1121 O   14130 GLN   913 CD  25529   0.749E+00  -0.420E+00  -0.507E-02
PHE  1121 O   14130 GLN   9131HE2 25538   0.559E+00  -0.466E+00  -0.813E-03
PHE  1121 O   14130 GLN   9132HE2 25539   0.644E+00  -0.344E+00  -0.348E-03
PHE  1121 O   14130 ASN   914 CG  25545   0.758E+00  -0.359E+00  -0.473E-02
PHE  1121 O   14130 ASN   9141HD2 25552   0.632E+00  -0.311E+00  -0.389E-03
PHE  1121 CD1 14133 GLN   913 NE2 25531   0.426E+00   0.316E+00  -0.137E+00
PHE  1121 CD2 14134 ASN   914 ND2 25547   0.420E+00   0.290E+00  -0.145E+00
PHE  1121 CE1 14135 THR   912 OG1 25514   0.416E+00   0.435E+00  -0.151E+00
PHE  1121 CE1 14135 THR   912 HG1 25519   0.406E+00  -0.310E+00  -0.643E-02
PHE  1121 CE1 14135 GLN   913 CG  25528   0.395E+00   0.165E-01  -0.152E+00
PHE  1121 CE1 14135 GLN   913 CD  25529   0.410E+00  -0.501E+00  -0.123E+00
PHE  1121 CE1 14135 GLN   9131HE2 25538   0.230E+00  -0.155E+01  -0.322E-01
PHE  1121 CE1 14135 GLN   9132HE2 25539   0.385E+00  -0.360E+00  -0.880E-02
PHE  1121 CE1 14135 ASN   9141HD2 25552   0.370E+00  -0.348E+00  -0.110E-01
PHE  1121 CE2 14136 THR   912 OG1 25514   0.389E+00   0.516E+00  -0.193E+00
PHE  1121 CE2 14136 THR   912 HG1 25519   0.373E+00  -0.389E+00  -0.105E-01
PHE  1121 CE2 14136 ASN   914 CB  25544   0.408E+00   0.714E-01  -0.141E+00
PHE  1121 CE2 14136 ASN   914 CG  25545   0.395E+00  -0.481E+00  -0.135E+00
PHE  1121 CE2 14136 ASN   9142HD2 25553   0.345E+00  -0.420E+00  -0.163E-01
PHE  1121 CZ  14137 THR   912 OG1 25514   0.347E+00   0.447E+00  -0.198E+00
PHE  1121 CZ  14137 THR   912 HG1 25519   0.320E+00  -0.377E+00  -0.245E-01
PHE  1121 CZ  14137 GLN   913 CG  25528   0.383E+00   0.114E-01  -0.157E+00
PHE  1121 CZ  14137 GLN   913 NE2 25531   0.385E+00   0.496E+00  -0.191E+00
PHE  1121 CZ  14137 GLN   9131HE2 25538   0.289E+00  -0.506E+00  -0.399E-01
PHE  1121 CZ  14137 ASN   914 N   25540   0.435E+00   0.176E+00  -0.125E+00
PHE  1121 CZ  14137 ASN   914 CB  25544   0.409E+00   0.451E-01  -0.139E+00
PHE  1121 CZ  14137 ASN   914 CG  25545   0.423E+00  -0.257E+00  -0.110E+00
PHE  1121 CZ  14137 ASN   9141HD2 25552   0.238E+00  -0.781E+00  -0.509E-01
PHE  1121 HN  14138 GLN   913 NE2 25531   0.553E+00  -0.478E+00  -0.119E-02
PHE  1121 HD1 14142 GLN   913 NE2 25531   0.435E+00  -0.355E+00  -0.277E-01
PHE  1121 HE1 14144 THR   912 OG1 25514   0.433E+00  -0.309E+00  -0.262E-01
PHE  1121 HE1 14144 GLN   913 OE1 25530   0.442E+00  -0.307E+00  -0.213E-01
PHE  1121 HE2 14145 THR   912 OG1 25514   0.388E+00  -0.410E+00  -0.466E-01
PHE  1121 HE2 14145 ASN   914 OD1 25546   0.413E+00  -0.305E+00  -0.306E-01
PHE  1121 HZ  14146 THR   912 OG1 25514   0.312E+00  -0.692E+00  -0.898E-01
PHE  1121 HZ  14146 GLN   913 NE2 25531   0.362E+00  -0.671E+00  -0.656E-01
PHE  1121 HZ  14146 ASN   914 N   25540   0.337E+00  -0.398E+00  -0.803E-01
PHE  1121 HZ  14146 ASN   914 ND2 25547   0.299E+00  -0.102E+01  -0.341E-01
VAL  1122 C   14149 GLN   913 NE2 25531   0.913E+00  -0.349E+00  -0.183E-02
VAL  1122 C   14149 ASN   914 ND2 25547   0.658E+00  -0.557E+00  -0.129E-01
VAL  1122 C   14149 GLU   918 OE1 25617   0.901E+00  -0.333E+00  -0.169E-02
VAL  1122 C   14149 GLU   918 OE2 25618   0.705E+00  -0.512E+00  -0.729E-02
VAL  1122 C   14149 GLU  1111 OE1 28588   0.813E+00  -0.394E+00  -0.310E-02
VAL  1122 C   14149 GLU  1111 OE2 28589   0.752E+00  -0.454E+00  -0.497E-02
VAL  1122 C   14149 GLN  1113 NE2 28618   0.678E+00  -0.593E+00  -0.108E-01
VAL  1122 O   14150 ASN   914 CG  25545   0.713E+00  -0.322E+00  -0.680E-02
VAL  1122 O   14150 GLU  1111 CD  28587   0.761E+00  -0.373E+00  -0.461E-02
VAL  1122 O   14150 GLN  1113 CD  28616   0.680E+00  -0.404E+00  -0.907E-02
VAL  1122 O   14150 GLN  11131HE2 28625   0.489E+00  -0.509E+00  -0.182E-02
VAL  1122 O   14150 GLN  11132HE2 28626   0.594E+00  -0.325E+00  -0.564E-03
VAL  1122 CB  14151 GLN  1113 NE2 28618   0.870E+00  -0.333E+00  -0.276E-02
VAL  1122 HN  14154 GLN   913 NE2 25531   0.878E+00  -0.365E+00  -0.741E-04
VAL  1122 HN  14154 ASN   914 ND2 25547   0.761E+00  -0.415E+00  -0.176E-03
VAL  1122 HN  14154 GLU   918 OE2 25618   0.947E+00  -0.303E+00  -0.346E-04
VAL  1122 HN  14154 GLU  1111 OE1 28588   0.930E+00  -0.311E+00  -0.386E-04
VAL  1122 HN  14154 GLU  1111 OE2 28589   0.927E+00  -0.313E+00  -0.392E-04
VAL  1122 HN  14154 GLN  1113 NE2 28618   0.673E+00  -0.592E+00  -0.366E-03
VAL  1122 HN  14154 ASP  1118 OD1 28699   0.791E+00  -0.361E+00  -0.102E-03
VAL  1122 HN  14154 ASP  1118 OD2 28700   0.874E+00  -0.304E+00  -0.558E-04
SER  1123 N   14163 ASN   914 C   25542   0.854E+00  -0.329E+00  -0.273E-02
SER  1123 N   14163 ASN   914 CG  25545   0.627E+00  -0.556E+00  -0.171E-01
SER  1123 N   14163 ASN   9141HD2 25552   0.602E+00  -0.368E+00  -0.714E-03
SER  1123 N   14163 ASN   9142HD2 25553   0.644E+00  -0.320E+00  -0.477E-03
SER  1123 N   14163 GLU   918 CD  25616   0.710E+00  -0.567E+00  -0.817E-02
SER  1123 N   14163 GLU  1111 CD  28587   0.766E+00  -0.493E+00  -0.522E-02
SER  1123 N   14163 GLN  1113 CD  28616   0.840E+00  -0.366E+00  -0.301E-02
SER  1123 N   14163 GLN  11131HE2 28625   0.640E+00  -0.372E+00  -0.495E-03
SER  1123 CA  14164 GLU   918 OE2 25618   0.481E+00  -0.310E+00  -0.751E-01
SER  1123 C   14165 GLN   913 NE2 25531   0.101E+01  -0.323E+00  -0.997E-03
SER  1123 C   14165 ASN   914 O   25543   0.748E+00  -0.315E+00  -0.514E-02
SER  1123 C   14165 ASN   914 OD1 25546   0.594E+00  -0.503E+00  -0.201E-01
SER  1123 C   14165 ASN   914 ND2 25547   0.618E+00  -0.686E+00  -0.186E-01
SER  1123 C   14165 GLU   918 OE1 25617   0.589E+00  -0.800E+00  -0.211E-01
SER  1123 C   14165 GLU   918 OE2 25618   0.388E+00  -0.220E+01  -0.185E+00
SER  1123 C   14165 GLU  1111 OE1 28588   0.741E+00  -0.503E+00  -0.540E-02
SER  1123 C   14165 GLU  1111 OE2 28589   0.590E+00  -0.798E+00  -0.209E-01
SER  1123 C   14165 GLN  1113 NE2 28618   0.817E+00  -0.453E+00  -0.355E-02
SER  1123 O   14166 GLN   913 CD  25529   0.977E+00  -0.309E+00  -0.103E-02
SER  1123 O   14166 ASN   914 C   25542   0.695E+00  -0.513E+00  -0.794E-02
SER  1123 O   14166 ASN   914 CG  25545   0.543E+00  -0.815E+00  -0.337E-01
SER  1123 O   14166 ASN   9141HD2 25552   0.606E+00  -0.389E+00  -0.500E-03
SER  1123 O   14166 ASN   9142HD2 25553   0.641E+00  -0.347E+00  -0.360E-03
SER  1123 O   14166 TYR   917 C   25591   0.856E+00  -0.355E+00  -0.229E-02
SER  1123 O   14166 GLU   918 CD  25616   0.470E+00  -0.150E+01  -0.757E-01
SER  1123 O   14166 GLU   918 OE2 25618   0.351E+00   0.345E+01  -0.314E+00
SER  1123 O   14166 GLU  1111 CD  28587   0.731E+00  -0.577E+00  -0.587E-02
SER  1123 O   14166 GLN  1113 CD  28616   0.989E+00  -0.304E+00  -0.966E-03
SER  1123 CB  14167 ASN   914 CG  25545   0.444E+00   0.334E+00  -0.101E+00
SER  1123 CB  14167 ASN   914 ND2 25547   0.433E+00  -0.477E+00  -0.144E+00
SER  1123 CB  14167 GLU   918 OE2 25618   0.441E+00  -0.478E+00  -0.118E+00
SER  1123 CB  14167 GLU  1111 OE2 28589   0.447E+00  -0.463E+00  -0.111E+00
SER  1123 OG  14168 THR   912 C   25511   0.775E+00  -0.418E+00  -0.459E-02
SER  1123 OG  14168 THR   912 HG1 25519   0.573E+00  -0.553E+00  -0.824E-03
SER  1123 OG  14168 GLN   913 C   25525   0.717E+00  -0.361E+00  -0.725E-02
SER  1123 OG  14168 GLN   913 CD  25529   0.825E+00  -0.447E+00  -0.316E-02
SER  1123 OG  14168 GLN   9131HE2 25538   0.704E+00  -0.364E+00  -0.238E-03
SER  1123 OG  14168 ASN   914 C   25542   0.573E+00  -0.841E+00  -0.271E-01
SER  1123 OG  14168 ASN   914 CB  25544   0.358E+00   0.412E+00  -0.244E+00
SER  1123 OG  14168 ASN   914 CG  25545   0.334E+00  -0.309E+01  -0.127E+00
SER  1123 OG  14168 ASN   914 OD1 25546   0.377E+00   0.200E+01  -0.262E+00
SER  1123 OG  14168 ASN   914 ND2 25547   0.343E+00   0.386E+01  -0.291E+00
SER  1123 OG  14168 ASN   914 HN  25548   0.552E+00  -0.378E+00  -0.102E-02
SER  1123 OG  14168 ASN   9141HD2 25552   0.358E+00  -0.155E+01  -0.133E-01
SER  1123 OG  14168 ASN   9142HD2 25553   0.380E+00  -0.133E+01  -0.949E-02
SER  1123 OG  14168 VAL   915 HN  25561   0.652E+00  -0.457E+00  -0.378E-03
SER  1123 OG  14168 TYR   917 C   25591   0.891E+00  -0.365E+00  -0.198E-02
SER  1123 OG  14168 GLU   918 CD  25616   0.493E+00  -0.148E+01  -0.643E-01
SER  1123 OG  14168 GLU   918 OE2 25618   0.381E+00   0.305E+01  -0.253E+00
SER  1123 OG  14168 GLN  1106 CD  28491   0.925E+00  -0.370E+00  -0.159E-02
SER  1123 OG  14168 GLN  11062HE2 28501   0.763E+00  -0.313E+00  -0.148E-03
SER  1123 OG  14168 GLU  1111 CD  28587   0.537E+00  -0.121E+01  -0.394E-01
SER  1123 OG  14168 GLU  1111 OE2 28589   0.453E+00   0.195E+01  -0.107E+00
SER  1123 OG  14168 GLN  1113 CD  28616   0.773E+00  -0.500E+00  -0.463E-02
SER  1123 OG  14168 GLN  11131HE2 28625   0.583E+00  -0.536E+00  -0.741E-03
SER  1123 OG  14168 GLN  11132HE2 28626   0.675E+00  -0.395E+00  -0.307E-03
SER  1123 HN  14169 ASN   914 ND2 25547   0.639E+00  -0.456E+00  -0.500E-03
SER  1123 HN  14169 GLU   918 OE1 25617   0.798E+00  -0.314E+00  -0.963E-04
SER  1123 HN  14169 GLU   918 OE2 25618   0.585E+00  -0.579E+00  -0.620E-03
SER  1123 HN  14169 GLU  1111 OE2 28589   0.747E+00  -0.355E+00  -0.144E-03
SER  1123 HN  14169 GLN  1113 NE2 28618   0.821E+00  -0.321E+00  -0.111E-03
SER  1123 HG  14173 THR   912 OG1 25514   0.616E+00  -0.491E+00  -0.534E-03
SER  1123 HG  14173 GLN   913 NE2 25531   0.720E+00  -0.526E+00  -0.244E-03
SER  1123 HG  14173 ASN   914 N   25540   0.580E+00  -0.398E+00  -0.891E-03
SER  1123 HG  14173 ASN   914 O   25543   0.626E+00  -0.413E+00  -0.415E-03
SER  1123 HG  14173 ASN   914 OD1 25546   0.439E+00  -0.941E+00  -0.345E-02
SER  1123 HG  14173 ASN   914 ND2 25547   0.369E+00  -0.219E+01  -0.129E-01
SER  1123 HG  14173 VAL   915 N   25554   0.677E+00  -0.302E+00  -0.354E-03
SER  1123 HG  14173 GLU   918 OE1 25617   0.642E+00  -0.616E+00  -0.356E-03
SER  1123 HG  14173 GLU   918 OE2 25618   0.450E+00  -0.138E+01  -0.297E-02
SER  1123 HG  14173 GLN  1106 NE2 28493   0.912E+00  -0.349E+00  -0.592E-04
SER  1123 HG  14173 GLU  1111 OE1 28588   0.626E+00  -0.648E+00  -0.413E-03
SER  1123 HG  14173 GLU  1111 OE2 28589   0.548E+00  -0.864E+00  -0.914E-03
SER  1123 HG  14173 GLN  1113 NE2 28618   0.701E+00  -0.554E+00  -0.287E-03
GLY  1124 N   14174 ASN   914 CG  25545   0.675E+00  -0.331E+00  -0.111E-01
GLY  1124 N   14174 GLU   918 CD  25616   0.518E+00  -0.767E+00  -0.511E-01
GLY  1124 N   14174 GLU   918 OE2 25618   0.406E+00   0.150E+01  -0.196E+00
GLY  1124 N   14174 GLU  1111 CD  28587   0.714E+00  -0.389E+00  -0.796E-02
GLY  1124 CA  14175 GLU   918 CD  25616   0.483E+00  -0.312E+00  -0.672E-01
GLY  1124 CA  14175 GLU   918 OE2 25618   0.391E+00   0.571E+00  -0.201E+00
GLY  1124 C   14176 ASN   914 OD1 25546   0.839E+00  -0.311E+00  -0.258E-02
GLY  1124 C   14176 ASN   914 ND2 25547   0.911E+00  -0.403E+00  -0.185E-02
GLY  1124 C   14176 GLU   918 OE1 25617   0.681E+00  -0.713E+00  -0.898E-02
GLY  1124 C   14176 GLU   918 OE2 25618   0.515E+00  -0.130E+01  -0.456E-01
GLY  1124 C   14176 GLU  1111 OE1 28588   0.101E+01  -0.362E+00  -0.847E-03
GLY  1124 C   14176 GLU  1111 OE2 28589   0.823E+00  -0.502E+00  -0.289E-02
GLY  1124 O   14177 GLU   918 CD  25616   0.682E+00  -0.578E+00  -0.889E-02
GLY  1124 O   14177 GLU  1111 CD  28587   0.985E+00  -0.306E+00  -0.987E-03
GLY  1124 HN  14178 GLU   918 OE1 25617   0.630E+00  -0.365E+00  -0.398E-03
GLY  1124 HN  14178 GLU   918 OE2 25618   0.473E+00  -0.696E+00  -0.221E-02
GLY  1124 HN  14178 GLU  1111 OE2 28589   0.611E+00  -0.389E+00  -0.480E-03
GLY  1124 HA1 14179 GLU   918 OE2 25618   0.419E+00  -0.329E+00  -0.254E-01
GLY  1124 HA2 14180 GLU   918 OE2 25618   0.310E+00  -0.745E+00  -0.923E-01
ASN  1125 N   14181 GLU   918 CD  25616   0.641E+00  -0.553E+00  -0.150E-01
ASN  1125 C   14183 GLU   918 OE1 25617   0.862E+00  -0.493E+00  -0.219E-02
ASN  1125 C   14183 GLU   918 OE2 25618   0.717E+00  -0.684E+00  -0.657E-02
ASN  1125 O   14184 TYR   917 C   25591   0.878E+00  -0.307E+00  -0.196E-02
ASN  1125 O   14184 GLU   918 CD  25616   0.682E+00  -0.595E+00  -0.891E-02
ASN  1125 CG  14186 GLU   918 OE1 25617   0.867E+00  -0.462E+00  -0.212E-02
ASN  1125 CG  14186 GLU   918 OE2 25618   0.786E+00  -0.548E+00  -0.382E-02
ASN  1125 OD1 14187 GLU   918 CD  25616   0.780E+00  -0.464E+00  -0.398E-02
ASN  1125 ND2 14188 GLU   918 CD  25616   0.847E+00  -0.597E+00  -0.286E-02
ASN  1125 HN  14189 GLU   918 OE1 25617   0.661E+00  -0.332E+00  -0.300E-03
ASN  1125 HN  14189 GLU   918 OE2 25618   0.549E+00  -0.493E+00  -0.909E-03
CYS  1126 C   14197 GLU   918 OE2 25618   0.955E+00  -0.436E+00  -0.118E-02
ASP  1127 N   14205 GLU   918 CD  25616   0.947E+00  -0.356E+00  -0.147E-02
ASP  1127 C   14207 GLU   918 OE2 25618   0.949E+00  -0.304E+00  -0.123E-02
VAL  1128 N   14217 TYR   917 C   25591   0.792E+00  -0.314E+00  -0.427E-02
VAL  1128 N   14217 GLU   918 CD  25616   0.811E+00  -0.371E+00  -0.372E-02
VAL  1128 C   14219 TYR   917 O   25592   0.506E+00  -0.668E+00  -0.506E-01
VAL  1128 C   14219 GLU   918 N   25610   0.606E+00  -0.357E+00  -0.208E-01
VAL  1128 C   14219 GLU   918 O   25613   0.564E+00  -0.586E+00  -0.272E-01
VAL  1128 C   14219 GLU   918 OE1 25617   0.829E+00  -0.382E+00  -0.277E-02
VAL  1128 C   14219 GLU   918 OE2 25618   0.793E+00  -0.412E+00  -0.361E-02
VAL  1128 C   14219 GLN   920 OE1 25646   0.788E+00  -0.317E+00  -0.374E-02
VAL  1128 C   14219 GLN   920 NE2 25647   0.968E+00  -0.318E+00  -0.129E-02
VAL  1128 O   14220 TYR   917 C   25591   0.545E+00  -0.601E+00  -0.331E-01
VAL  1128 O   14220 TYR   917 O   25592   0.450E+00   0.801E+00  -0.101E+00
VAL  1128 O   14220 GLU   918 C   25612   0.569E+00  -0.412E+00  -0.257E-01
VAL  1128 O   14220 GLU   918 CD  25616   0.801E+00  -0.341E+00  -0.340E-02
VAL  1128 O   14220 GLN   920 CD  25645   0.771E+00  -0.319E+00  -0.428E-02
VAL  1128 CB  14221 TYR   917 O   25592   0.581E+00  -0.431E+00  -0.259E-01
VAL  1128 CB  14221 GLU   918 N   25610   0.608E+00  -0.314E+00  -0.232E-01
VAL  1128 CB  14221 GLU   918 O   25613   0.492E+00  -0.709E+00  -0.665E-01
VAL  1128 CB  14221 GLU   918 OE1 25617   0.679E+00  -0.486E+00  -0.102E-01
VAL  1128 CB  14221 GLU   918 OE2 25618   0.672E+00  -0.498E+00  -0.110E-01
VAL  1128 CG2 14223 GLU   918 CG  25615   0.435E+00   0.125E-01  -0.125E+00
VAL  1128 HN  14224 GLU   918 O   25613   0.752E+00  -0.321E+00  -0.138E-03
VAL  1128 HN  14224 GLU   918 OE1 25617   0.859E+00  -0.354E+00  -0.621E-04
VAL  1128 HN  14224 GLU   918 OE2 25618   0.781E+00  -0.417E+00  -0.110E-03
VAL  1129 N   14233 TYR   917 C   25591   0.571E+00  -0.601E+00  -0.293E-01
VAL  1129 N   14233 GLU   918 C   25612   0.648E+00  -0.347E+00  -0.141E-01
VAL  1129 N   14233 GLU   918 CD  25616   0.732E+00  -0.445E+00  -0.681E-02
VAL  1129 C   14235 TYR   917 O   25592   0.554E+00  -0.542E+00  -0.301E-01
VAL  1129 C   14235 GLU   918 O   25613   0.762E+00  -0.319E+00  -0.459E-02
VAL  1129 C   14235 GLU   918 OE2 25618   0.947E+00  -0.308E+00  -0.125E-02
VAL  1129 C   14235 GLN   920 OE1 25646   0.664E+00  -0.440E+00  -0.104E-01
VAL  1129 C   14235 GLN   920 NE2 25647   0.838E+00  -0.401E+00  -0.304E-02
VAL  1129 O   14236 TYR   917 C   25591   0.740E+00  -0.320E+00  -0.546E-02
VAL  1129 CB  14237 TYR   917 O   25592   0.523E+00  -0.546E+00  -0.473E-01
VAL  1129 CB  14237 GLU   918 N   25610   0.584E+00  -0.342E+00  -0.292E-01
VAL  1129 CB  14237 GLU   918 OE1 25617   0.858E+00  -0.318E+00  -0.255E-02
VAL  1129 CB  14237 GLU   918 OE2 25618   0.750E+00  -0.403E+00  -0.570E-02
VAL  1129 CB  14237 GLN   920 OE1 25646   0.728E+00  -0.325E+00  -0.679E-02
VAL  1129 CG1 14238 TYR   917 CB  25593   0.427E+00   0.201E-01  -0.135E+00
VAL  1129 CG2 14239 TYR   917 CB  25593   0.429E+00   0.198E-01  -0.132E+00
VAL  1129 HN  14240 TYR   917 O   25592   0.589E+00  -0.466E+00  -0.595E-03
VAL  1129 HN  14240 GLU   918 N   25610   0.641E+00  -0.312E+00  -0.488E-03
VAL  1129 HN  14240 GLU   918 O   25613   0.686E+00  -0.383E+00  -0.239E-03
VAL  1129 HN  14240 GLU   918 OE1 25617   0.813E+00  -0.388E+00  -0.860E-04
VAL  1129 HN  14240 GLU   918 OE2 25618   0.725E+00  -0.478E+00  -0.172E-03
ILE  1130 N   14249 TYR   917 C   25591   0.600E+00  -0.541E+00  -0.220E-01
ILE  1130 N   14249 GLN   920 CD  25645   0.647E+00  -0.496E+00  -0.142E-01
ILE  1130 C   14251 TYR   917 O   25592   0.722E+00  -0.399E+00  -0.634E-02
ILE  1130 C   14251 GLN   920 OE1 25646   0.598E+00  -0.694E+00  -0.193E-01
ILE  1130 C   14251 GLN   920 NE2 25647   0.717E+00  -0.676E+00  -0.772E-02
ILE  1130 O   14252 GLY   798 C   24172   0.927E+00  -0.311E+00  -0.142E-02
ILE  1130 O   14252 ALA   899 C   25312   0.849E+00  -0.352E+00  -0.241E-02
ILE  1130 O   14252 LEU   916 C   25572   0.920E+00  -0.310E+00  -0.149E-02
ILE  1130 O   14252 TYR   917 C   25591   0.740E+00  -0.489E+00  -0.544E-02
ILE  1130 O   14252 GLN   920 CD  25645   0.636E+00  -0.708E+00  -0.135E-01
ILE  1130 O   14252 GLN   9201HE2 25654   0.758E+00  -0.307E+00  -0.131E-03
ILE  1130 O   14252 GLN   9202HE2 25655   0.606E+00  -0.478E+00  -0.501E-03
ILE  1130 CG1 14254 GLN   920 CD  25645   0.409E+00   0.704E-01  -0.139E+00
ILE  1130 CG1 14254 GLN   920 OE1 25646   0.339E+00  -0.110E+00  -0.212E+00
ILE  1130 CG1 14254 GLN   920 NE2 25647   0.443E+00  -0.761E-01  -0.130E+00
ILE  1130 CD1 14256 GLN   920 CG  25644   0.445E+00   0.779E-02  -0.113E+00
ILE  1130 CD1 14256 GLN   9202HE2 25655   0.310E+00  -0.418E+00  -0.322E-01
ILE  1130 HN  14257 TYR   917 O   25592   0.436E+00  -0.706E+00  -0.360E-02
ILE  1130 HN  14257 GLN   920 OE1 25646   0.463E+00  -0.723E+00  -0.250E-02
ILE  1130 HN  14257 GLN   920 NE2 25647   0.641E+00  -0.488E+00  -0.488E-03
GLY  1131 C   14270 GLN   920 OE1 25646   0.874E+00  -0.346E+00  -0.202E-02
GLY  1131 C   14270 GLN   920 NE2 25647   0.988E+00  -0.402E+00  -0.114E-02
ASP  1139 O   14392 GLU  1144 CD  29077   0.973E+00  -0.307E+00  -0.106E-02
ASP  1139 CG  14394 GLU  1144 OE1 29078   0.826E+00  -0.640E+00  -0.283E-02
ASP  1139 CG  14394 GLU  1144 OE2 29079   0.852E+00  -0.607E+00  -0.235E-02
ASP  1139 OD1 14395 GLU  1144 CD  29077   0.921E+00  -0.487E+00  -0.148E-02
ASP  1139 OD2 14396 GLU  1144 CD  29077   0.727E+00  -0.733E+00  -0.609E-02
LEU  1141 C   14417 GLU  1144 O   29074   0.821E+00  -0.358E+00  -0.294E-02
LEU  1141 C   14417 GLU  1144 OE1 29078   0.840E+00  -0.478E+00  -0.256E-02
LEU  1141 C   14417 GLU  1144 OE2 29079   0.931E+00  -0.404E+00  -0.138E-02
LEU  1141 O   14418 GLU  1144 CD  29077   0.886E+00  -0.396E+00  -0.186E-02
LEU  1141 CD2 14422 GLU  1144 CB  29075   0.361E+00  -0.614E-01  -0.151E+00
LEU  1141 CD2 14422 GLU  1144 CG  29076   0.371E+00   0.260E-01  -0.171E+00
GLN  1142 CD  14440 GLU  1144 O   29074   0.737E+00  -0.506E+00  -0.559E-02
GLN  1142 CD  14440 GLU  1144 OE1 29078   0.737E+00  -0.704E+00  -0.560E-02
GLN  1142 CD  14440 GLU  1144 OE2 29079   0.901E+00  -0.497E+00  -0.168E-02
GLN  1142 OE1 14441 GLU  1144 C   29073   0.722E+00  -0.392E+00  -0.632E-02
GLN  1142 OE1 14441 GLU  1144 CD  29077   0.689E+00  -0.699E+00  -0.837E-02
GLN  1142 OE1 14441 LEU  1145 C   29088   0.936E+00  -0.306E+00  -0.134E-02
GLN  1142 NE2 14442 GLU  1144 C   29073   0.810E+00  -0.447E+00  -0.374E-02
GLN  1142 NE2 14442 GLU  1144 CD  29077   0.875E+00  -0.640E+00  -0.236E-02
GLN  1142 NE2 14442 LEU  1145 C   29088   0.961E+00  -0.413E+00  -0.134E-02
GLN  11421HE2 14449 GLU  1144 OE1 29078   0.893E+00  -0.308E+00  -0.493E-04
GLN  11422HE2 14450 GLU  1144 O   29074   0.638E+00  -0.411E+00  -0.369E-03
GLN  11422HE2 14450 GLU  1144 OE1 29078   0.747E+00  -0.419E+00  -0.144E-03
LEU  1145 C   14482 GLU  1144 O   29074   0.856E+00  -0.333E+00  -0.228E-02
LEU  1145 CG  14485 LEU  1145 CD2 29093   0.423E+00  -0.104E+00  -0.140E+00
LEU  1145 CD1 14486 GLU  1144 O   29074   0.433E+00   0.303E+00  -0.131E+00
LEU  1145 CD1 14486 LEU  1145 CD2 29093   0.362E+00   0.100E+00  -0.153E+00
LEU  1145 CD2 14487 LEU  1145 CD2 29093   0.358E+00   0.103E+00  -0.138E+00
ASP  1146 CG  14504 GLU  1144 O   29074   0.958E+00  -0.362E+00  -0.116E-02
ASP  1146 OD1 14505 LEU  1145 C   29088   0.987E+00  -0.328E+00  -0.973E-03
