# Supplementary material for: Static all-atom energetic mappings of the SARS-Cov-2 spike protein and dynamic stability analysis of “Up” versus “Down” protomer states
Source: PLoS One. 2020 Nov 10;15(11):e0241168. doi: 10.1371/journal.pone.0241168 (PMC7654774; doi:10.1371/journal.pone.0241168)
Supplement: S1 File — (ZIP) [file pone.0241168.s001.zip › Final Supplementary/S3_Table.txt]

GLN    52 CD  15128 ASN   751 OD1 37270   0.922E+00  -0.306E+00  -0.146E-02
GLN    52 OE1 15129 ASN   751 CG  37269   0.928E+00  -0.316E+00  -0.141E-02
GLN    52 NE2 15130 ASN   751 CG  37269   0.103E+01  -0.381E+00  -0.902E-03
THR   302 C   17851 THR   761 OG1 37426   0.878E+00  -0.317E+00  -0.217E-02
THR   302 C   17851 ARG   765 NH1 37494   0.919E+00  -0.336E+00  -0.176E-02
LEU   303 C   17865 ARG   765 NH1 37494   0.925E+00  -0.340E+00  -0.169E-02
ILE   312 O   18007 THR   768 C   37540   0.918E+00  -0.304E+00  -0.150E-02
TYR   313 C   18025 THR   768 OG1 37543   0.799E+00  -0.413E+00  -0.380E-02
GLN   314 C   18046 ASN   764 ND2 37478   0.847E+00  -0.327E+00  -0.287E-02
GLN   314 C   18046 THR   768 OG1 37543   0.746E+00  -0.315E+00  -0.573E-02
GLN   314 O   18047 ASN   764 C   37473   0.849E+00  -0.347E+00  -0.240E-02
GLN   314 O   18047 ASN   764 CG  37476   0.836E+00  -0.337E+00  -0.263E-02
GLN   314 O   18047 ARG   765 C   37487   0.979E+00  -0.327E+00  -0.102E-02
GLN   314 O   18047 THR   768 HG1 37548   0.720E+00  -0.305E+00  -0.178E-03
GLN   314 CD  18050 SER   735 N   37061   0.880E+00  -0.339E+00  -0.227E-02
GLN   314 CD  18050 SER   735 O   37064   0.808E+00  -0.420E+00  -0.323E-02
GLN   314 CD  18050 SER   735 OG  37066   0.523E+00  -0.112E+01  -0.462E-01
GLN   314 CD  18050 VAL   736 N   37072   0.781E+00  -0.345E+00  -0.464E-02
GLN   314 CD  18050 VAL   736 O   37075   0.734E+00  -0.349E+00  -0.573E-02
GLN   314 CD  18050 ASP   737 N   37088   0.767E+00  -0.443E+00  -0.519E-02
GLN   314 CD  18050 ASP   737 OD1 37094   0.823E+00  -0.511E+00  -0.289E-02
GLN   314 CD  18050 ASP   737 OD2 37095   0.783E+00  -0.558E+00  -0.391E-02
GLN   314 CD  18050 THR   761 O   37424   0.939E+00  -0.312E+00  -0.132E-02
GLN   314 CD  18050 ASN   764 O   37474   0.698E+00  -0.496E+00  -0.772E-02
GLN   314 CD  18050 ASN   764 OD1 37477   0.726E+00  -0.463E+00  -0.611E-02
GLN   314 CD  18050 ASN   764 ND2 37478   0.673E+00  -0.796E+00  -0.113E-01
GLN   314 CD  18050 ARG   765 O   37488   0.957E+00  -0.317E+00  -0.117E-02
GLN   314 CD  18050 LEU   767 O   37522   0.948E+00  -0.311E+00  -0.124E-02
GLN   314 CD  18050 THR   768 O   37541   0.931E+00  -0.316E+00  -0.139E-02
GLN   314 CD  18050 THR   768 OG1 37543   0.553E+00  -0.929E+00  -0.335E-01
GLN   314 CD  18050 THR   859 OG1 38503   0.745E+00  -0.504E+00  -0.579E-02
GLN   314 OE1 18051 LYS   733 C   37027   0.102E+01  -0.342E+00  -0.820E-03
GLN   314 OE1 18051 THR   734 C   37049   0.886E+00  -0.326E+00  -0.186E-02
GLN   314 OE1 18051 SER   735 C   37063   0.718E+00  -0.407E+00  -0.651E-02
GLN   314 OE1 18051 SER   735 HG  37071   0.477E+00  -0.912E+00  -0.210E-02
GLN   314 OE1 18051 VAL   736 C   37074   0.763E+00  -0.337E+00  -0.456E-02
GLN   314 OE1 18051 VAL   736 HN  37079   0.744E+00  -0.347E+00  -0.147E-03
GLN   314 OE1 18051 ASP   737 CG  37093   0.823E+00  -0.491E+00  -0.289E-02
GLN   314 OE1 18051 ASN   764 C   37473   0.783E+00  -0.444E+00  -0.390E-02
GLN   314 OE1 18051 ASN   764 CG  37476   0.744E+00  -0.460E+00  -0.527E-02
GLN   314 OE1 18051 ARG   765 C   37487   0.974E+00  -0.367E+00  -0.106E-02
GLN   314 OE1 18051 LEU   767 C   37521   0.866E+00  -0.347E+00  -0.214E-02
GLN   314 OE1 18051 THR   768 C   37540   0.858E+00  -0.344E+00  -0.226E-02
GLN   314 OE1 18051 THR   768 HG1 37548   0.477E+00  -0.828E+00  -0.210E-02
GLN   314 OE1 18051 THR   859 C   38500   0.906E+00  -0.315E+00  -0.163E-02
GLN   314 OE1 18051 THR   859 HG1 38508   0.663E+00  -0.399E+00  -0.292E-03
GLN   314 NE2 18052 THR   734 C   37049   0.951E+00  -0.410E+00  -0.143E-02
GLN   314 NE2 18052 SER   735 C   37063   0.721E+00  -0.568E+00  -0.749E-02
GLN   314 NE2 18052 SER   735 HG  37071   0.482E+00  -0.125E+01  -0.270E-02
GLN   314 NE2 18052 VAL   736 C   37074   0.661E+00  -0.622E+00  -0.125E-01
GLN   314 NE2 18052 VAL   736 CB  37076   0.885E+00  -0.324E+00  -0.249E-02
GLN   314 NE2 18052 VAL   736 HN  37079   0.701E+00  -0.547E+00  -0.287E-03
GLN   314 NE2 18052 ASP   737 C   37090   0.754E+00  -0.479E+00  -0.573E-02
GLN   314 NE2 18052 ASP   737 CG  37093   0.668E+00  -0.102E+01  -0.117E-01
GLN   314 NE2 18052 ASP   737 HN  37096   0.717E+00  -0.381E+00  -0.251E-03
GLN   314 NE2 18052 CYS   738 C   37102   0.973E+00  -0.454E+00  -0.125E-02
GLN   314 NE2 18052 CYS   738 HN  37106   0.685E+00  -0.383E+00  -0.328E-03
GLN   314 NE2 18052 CYS   760 C   37413   0.995E+00  -0.439E+00  -0.109E-02
GLN   314 NE2 18052 THR   761 C   37423   0.934E+00  -0.422E+00  -0.160E-02
GLN   314 NE2 18052 THR   761 HG1 37431   0.889E+00  -0.330E+00  -0.688E-04
GLN   314 NE2 18052 LEU   763 C   37454   0.895E+00  -0.461E+00  -0.205E-02
GLN   314 NE2 18052 ASN   764 C   37473   0.671E+00  -0.833E+00  -0.114E-01
GLN   314 NE2 18052 ASN   764 CG  37476   0.555E+00  -0.118E+01  -0.345E-01
GLN   314 NE2 18052 ASN   7641HD2 37483   0.539E+00  -0.768E+00  -0.139E-02
GLN   314 NE2 18052 ASN   7642HD2 37484   0.576E+00  -0.661E+00  -0.927E-03
GLN   314 NE2 18052 ARG   765 C   37487   0.908E+00  -0.574E+00  -0.189E-02
GLN   314 NE2 18052 ALA   766 C   37511   0.105E+01  -0.361E+00  -0.796E-03
GLN   314 NE2 18052 LEU   767 C   37521   0.880E+00  -0.474E+00  -0.228E-02
GLN   314 NE2 18052 THR   768 C   37540   0.910E+00  -0.440E+00  -0.187E-02
GLN   314 NE2 18052 THR   768 CB  37542   0.684E+00  -0.310E+00  -0.115E-01
GLN   314 NE2 18052 THR   768 HG1 37548   0.512E+00  -0.983E+00  -0.187E-02
GLN   314 NE2 18052 GLY   857 C   38474   0.953E+00  -0.424E+00  -0.142E-02
GLN   314 NE2 18052 LEU   858 C   38481   0.104E+01  -0.367E+00  -0.832E-03
GLN   314 NE2 18052 THR   859 C   38500   0.994E+00  -0.384E+00  -0.110E-02
GLN   314 NE2 18052 THR   859 HG1 38508   0.712E+00  -0.488E+00  -0.261E-03
GLN   314 HN  18053 THR   768 OG1 37543   0.605E+00  -0.344E+00  -0.593E-03
GLN   3141HE2 18059 SER   735 OG  37066   0.579E+00  -0.545E+00  -0.776E-03
GLN   3141HE2 18059 ASP   737 N   37088   0.690E+00  -0.331E+00  -0.316E-03
GLN   3141HE2 18059 ASP   737 OD1 37094   0.678E+00  -0.448E+00  -0.257E-03
GLN   3141HE2 18059 ASP   737 OD2 37095   0.672E+00  -0.455E+00  -0.270E-03
GLN   3141HE2 18059 ASN   764 O   37474   0.652E+00  -0.347E+00  -0.325E-03
GLN   3141HE2 18059 ASN   764 OD1 37477   0.584E+00  -0.441E+00  -0.630E-03
GLN   3141HE2 18059 ASN   764 ND2 37478   0.493E+00  -0.963E+00  -0.237E-02
GLN   3141HE2 18059 THR   768 OG1 37543   0.588E+00  -0.496E+00  -0.707E-03
GLN   3142HE2 18060 SER   735 O   37064   0.665E+00  -0.370E+00  -0.289E-03
GLN   3142HE2 18060 SER   735 OG  37066   0.411E+00  -0.123E+01  -0.593E-02
GLN   3142HE2 18060 VAL   736 N   37072   0.612E+00  -0.340E+00  -0.649E-03
GLN   3142HE2 18060 VAL   736 O   37075   0.535E+00  -0.411E+00  -0.106E-02
GLN   3142HE2 18060 ASP   737 N   37088   0.573E+00  -0.486E+00  -0.959E-03
GLN   3142HE2 18060 ASP   737 OD1 37094   0.659E+00  -0.473E+00  -0.305E-03
GLN   3142HE2 18060 ASP   737 OD2 37095   0.647E+00  -0.492E+00  -0.341E-03
GLN   3142HE2 18060 ASN   764 O   37474   0.600E+00  -0.413E+00  -0.533E-03
GLN   3142HE2 18060 ASN   764 OD1 37477   0.542E+00  -0.520E+00  -0.983E-03
GLN   3142HE2 18060 ASN   764 ND2 37478   0.521E+00  -0.845E+00  -0.170E-02
GLN   3142HE2 18060 THR   768 OG1 37543   0.533E+00  -0.617E+00  -0.127E-02
GLN   3142HE2 18060 THR   859 OG1 38503   0.667E+00  -0.381E+00  -0.331E-03
THR   315 C   18063 ASP   737 OD1 37094   0.996E+00  -0.316E+00  -0.924E-03
THR   315 C   18063 ASP   737 OD2 37095   0.962E+00  -0.333E+00  -0.113E-02
THR   315 C   18063 ASN   764 ND2 37478   0.850E+00  -0.435E+00  -0.280E-02
THR   315 O   18064 ASP   737 CG  37093   0.993E+00  -0.320E+00  -0.942E-03
SER   316 N   18075 ASP   737 CG  37093   0.923E+00  -0.350E+00  -0.171E-02
SER   316 C   18077 ASP   737 OD1 37094   0.782E+00  -0.404E+00  -0.392E-02
SER   316 C   18077 ASP   737 OD2 37095   0.686E+00  -0.517E+00  -0.858E-02
SER   316 C   18077 ASN   764 ND2 37478   0.841E+00  -0.382E+00  -0.300E-02
SER   316 O   18078 ASP   737 CG  37093   0.724E+00  -0.572E+00  -0.622E-02
SER   316 O   18078 ASN   764 CG  37476   0.877E+00  -0.320E+00  -0.198E-02
SER   316 OG  18080 ASP   737 CG  37093   0.923E+00  -0.414E+00  -0.161E-02
SER   316 HG  18085 ASP   737 OD1 37094   0.874E+00  -0.309E+00  -0.559E-04
SER   316 HG  18085 ASP   737 OD2 37095   0.774E+00  -0.380E+00  -0.116E-03
ASN   317 N   18086 ASP   737 CG  37093   0.716E+00  -0.432E+00  -0.779E-02
ASN   317 C   18088 ASP   737 OD1 37094   0.805E+00  -0.491E+00  -0.331E-02
ASN   317 C   18088 ASP   737 OD2 37095   0.639E+00  -0.761E+00  -0.130E-01
ASN   317 O   18089 ASP   737 CG  37093   0.792E+00  -0.438E+00  -0.363E-02
ASN   317 CB  18090 ASP   737 OD2 37095   0.413E+00   0.322E+00  -0.163E+00
ASN   317 CG  18091 SER   735 OG  37066   0.854E+00  -0.368E+00  -0.256E-02
ASN   317 CG  18091 ASP   737 N   37088   0.697E+00  -0.463E+00  -0.913E-02
ASN   317 CG  18091 ASP   737 O   37091   0.742E+00  -0.370E+00  -0.538E-02
ASN   317 CG  18091 ASP   737 CG  37093   0.422E+00   0.193E+01  -0.111E+00
ASN   317 CG  18091 ASP   737 OD1 37094   0.473E+00  -0.142E+01  -0.733E-01
ASN   317 CG  18091 ASP   737 OD2 37095   0.353E+00  -0.302E+01  -0.217E+00
ASN   317 CG  18091 THR   739 OG1 37115   0.721E+00  -0.469E+00  -0.705E-02
ASN   317 CG  18091 MET   740 N   37124   0.715E+00  -0.312E+00  -0.784E-02
ASN   317 CG  18091 ASN   764 OD1 37477   0.780E+00  -0.354E+00  -0.398E-02
ASN   317 CG  18091 ASN   764 ND2 37478   0.691E+00  -0.661E+00  -0.964E-02
ASN   317 CG  18091 GLY   857 O   38475   0.798E+00  -0.329E+00  -0.348E-02
ASN   317 CG  18091 THR   859 OG1 38503   0.868E+00  -0.337E+00  -0.233E-02
ASN   317 OD1 18092 SER   735 HG  37071   0.681E+00  -0.350E+00  -0.250E-03
ASN   317 OD1 18092 VAL   736 C   37074   0.709E+00  -0.324E+00  -0.703E-02
ASN   317 OD1 18092 ASP   737 C   37090   0.661E+00  -0.369E+00  -0.107E-01
ASN   317 OD1 18092 ASP   737 CG  37093   0.413E+00  -0.184E+01  -0.144E+00
ASN   317 OD1 18092 ASP   737 OD2 37095   0.356E+00   0.267E+01  -0.302E+00
ASN   317 OD1 18092 CYS   738 C   37102   0.869E+00  -0.324E+00  -0.209E-02
ASN   317 OD1 18092 ASN   764 CG  37476   0.739E+00  -0.392E+00  -0.551E-02
ASN   317 OD1 18092 ASN   7642HD2 37484   0.647E+00  -0.309E+00  -0.340E-03
ASN   317 OD1 18092 GLY   857 C   38474   0.791E+00  -0.344E+00  -0.367E-02
ASN   317 ND2 18093 SER   735 HG  37071   0.812E+00  -0.375E+00  -0.119E-03
ASN   317 ND2 18093 VAL   736 C   37074   0.774E+00  -0.408E+00  -0.489E-02
ASN   317 ND2 18093 ASP   737 C   37090   0.654E+00  -0.559E+00  -0.134E-01
ASN   317 ND2 18093 ASP   737 CG  37093   0.413E+00  -0.272E+01  -0.155E+00
ASN   317 ND2 18093 ASP   737 OD1 37094   0.430E+00   0.240E+01  -0.148E+00
ASN   317 ND2 18093 ASP   737 OD2 37095   0.370E+00   0.357E+01  -0.280E+00
ASN   317 ND2 18093 ASP   737 HN  37096   0.737E+00  -0.320E+00  -0.212E-03
ASN   317 ND2 18093 CYS   738 C   37102   0.788E+00  -0.569E+00  -0.440E-02
ASN   317 ND2 18093 CYS   738 HN  37106   0.651E+00  -0.376E+00  -0.448E-03
ASN   317 ND2 18093 THR   739 C   37112   0.743E+00  -0.551E+00  -0.624E-02
ASN   317 ND2 18093 THR   739 CB  37114   0.609E+00  -0.348E+00  -0.228E-01
ASN   317 ND2 18093 THR   739 HN  37117   0.591E+00  -0.398E+00  -0.797E-03
ASN   317 ND2 18093 THR   739 HG1 37120   0.713E+00  -0.431E+00  -0.259E-03
ASN   317 ND2 18093 MET   740 C   37126   0.884E+00  -0.437E+00  -0.222E-02
ASN   317 ND2 18093 MET   740 HN  37132   0.592E+00  -0.436E+00  -0.785E-03
ASN   317 ND2 18093 CYS   760 C   37413   0.991E+00  -0.392E+00  -0.112E-02
ASN   317 ND2 18093 THR   761 HG1 37431   0.846E+00  -0.317E+00  -0.930E-04
ASN   317 ND2 18093 ASN   764 C   37473   0.996E+00  -0.373E+00  -0.109E-02
ASN   317 ND2 18093 ASN   764 CG  37476   0.684E+00  -0.673E+00  -0.102E-01
ASN   317 ND2 18093 ASN   7641HD2 37483   0.604E+00  -0.529E+00  -0.700E-03
ASN   317 ND2 18093 ASN   7642HD2 37484   0.545E+00  -0.662E+00  -0.129E-02
ASN   317 ND2 18093 GLY   857 C   38474   0.909E+00  -0.404E+00  -0.188E-02
ASN   3171HD2 18098 ASP   737 OD1 37094   0.462E+00  -0.913E+00  -0.254E-02
ASN   3171HD2 18098 ASP   737 OD2 37095   0.413E+00  -0.121E+01  -0.492E-02
ASN   3171HD2 18098 THR   739 OG1 37115   0.581E+00  -0.441E+00  -0.753E-03
ASN   3171HD2 18098 ASN   764 ND2 37478   0.636E+00  -0.475E+00  -0.516E-03
ASN   3172HD2 18099 ASP   737 N   37088   0.639E+00  -0.335E+00  -0.498E-03
ASN   3172HD2 18099 ASP   737 OD1 37094   0.401E+00  -0.131E+01  -0.590E-02
ASN   3172HD2 18099 ASP   737 OD2 37095   0.380E+00  -0.150E+01  -0.806E-02
ASN   3172HD2 18099 THR   739 OG1 37115   0.584E+00  -0.437E+00  -0.730E-03
ASN   3172HD2 18099 ASN   764 OD1 37477   0.618E+00  -0.340E+00  -0.448E-03
ASN   3172HD2 18099 ASN   764 ND2 37478   0.501E+00  -0.806E+00  -0.214E-02
PHE   318 N   18100 ASP   737 CG  37093   0.800E+00  -0.305E+00  -0.403E-02
PHE   318 C   18102 ASP   737 OD1 37094   0.951E+00  -0.332E+00  -0.122E-02
PHE   318 C   18102 ASP   737 OD2 37095   0.752E+00  -0.493E+00  -0.497E-02
PHE   318 O   18103 ASP   737 CG  37093   0.798E+00  -0.418E+00  -0.348E-02
ARG   319 C   18122 ASP   737 OD2 37095   0.967E+00  -0.431E+00  -0.110E-02
ARG   319 CD  18126 MET   740 SD  37130   0.496E+00  -0.792E-01  -0.113E+00
ARG   319 NE  18127 ASP   737 OD1 37094   0.701E+00  -0.477E+00  -0.919E-02
ARG   319 NE  18127 ASP   737 OD2 37095   0.539E+00  -0.831E+00  -0.433E-01
ARG   319 NE  18127 MET   740 O   37127   0.734E+00  -0.339E+00  -0.698E-02
ARG   319 NE  18127 MET   740 CG  37129   0.455E+00  -0.353E+00  -0.114E+00
ARG   319 NE  18127 MET   740 SD  37130   0.383E+00  -0.563E+00  -0.335E+00
ARG   319 NE  18127 MET   740 CE  37131   0.443E+00  -0.517E+00  -0.129E+00
ARG   319 NE  18127 CYS   743 O   37184   0.769E+00  -0.321E+00  -0.528E-02
ARG   319 NE  18127 ASP   745 N   37198   0.615E+00  -0.476E+00  -0.236E-01
ARG   319 CZ  18128 ASP   737 O   37091   0.799E+00  -0.313E+00  -0.346E-02
ARG   319 CZ  18128 ASP   737 OD1 37094   0.604E+00  -0.785E+00  -0.181E-01
ARG   319 CZ  18128 ASP   737 OD2 37095   0.453E+00  -0.153E+01  -0.916E-01
ARG   319 CZ  18128 THR   739 O   37113   0.734E+00  -0.403E+00  -0.575E-02
ARG   319 CZ  18128 THR   739 OG1 37115   0.817E+00  -0.362E+00  -0.335E-02
ARG   319 CZ  18128 MET   740 N   37124   0.598E+00  -0.434E+00  -0.225E-01
ARG   319 CZ  18128 MET   740 O   37127   0.717E+00  -0.431E+00  -0.659E-02
ARG   319 CZ  18128 MET   740 CG  37129   0.457E+00  -0.426E+00  -0.884E-01
ARG   319 CZ  18128 MET   740 SD  37130   0.415E+00  -0.552E+00  -0.216E+00
ARG   319 CZ  18128 MET   740 CE  37131   0.518E+00  -0.432E+00  -0.462E-01
ARG   319 CZ  18128 TYR   741 N   37141   0.777E+00  -0.321E+00  -0.481E-02
ARG   319 CZ  18128 CYS   743 O   37184   0.726E+00  -0.435E+00  -0.611E-02
ARG   319 CZ  18128 ASP   745 N   37198   0.623E+00  -0.563E+00  -0.177E-01
ARG   319 CZ  18128 SER   746 N   37208   0.827E+00  -0.318E+00  -0.330E-02
ARG   319 NH1 18129 ASP   737 CG  37093   0.628E+00  -0.897E+00  -0.170E-01
ARG   319 NH1 18129 CYS   738 C   37102   0.957E+00  -0.362E+00  -0.138E-02
ARG   319 NH1 18129 THR   739 C   37112   0.710E+00  -0.527E+00  -0.822E-02
ARG   319 NH1 18129 MET   740 C   37126   0.748E+00  -0.512E+00  -0.601E-02
ARG   319 NH1 18129 MET   740 HN  37132   0.635E+00  -0.331E+00  -0.519E-03
ARG   319 NH1 18129 TYR   741 C   37143   0.104E+01  -0.309E+00  -0.824E-03
ARG   319 NH1 18129 CYS   743 C   37183   0.810E+00  -0.475E+00  -0.372E-02
ARG   319 NH1 18129 GLY   744 C   37193   0.734E+00  -0.514E+00  -0.673E-02
ARG   319 NH1 18129 ASP   745 C   37200   0.767E+00  -0.361E+00  -0.519E-02
ARG   319 NH1 18129 ASP   745 HN  37203   0.536E+00  -0.543E+00  -0.143E-02
ARG   319 NH1 18129 SER   746 HN  37214   0.730E+00  -0.308E+00  -0.225E-03
ARG   319 NH1 18129 ASN   856 C   38459   0.994E+00  -0.328E+00  -0.110E-02
ARG   319 NH1 18129 GLY   857 C   38474   0.983E+00  -0.314E+00  -0.118E-02
ARG   319 NH2 18130 ASP   737 C   37090   0.709E+00  -0.418E+00  -0.827E-02
ARG   319 NH2 18130 ASP   737 CG  37093   0.429E+00  -0.217E+01  -0.134E+00
ARG   319 NH2 18130 ASP   737 OD2 37095   0.321E+00   0.461E+01  -0.185E+00
ARG   319 NH2 18130 CYS   738 C   37102   0.816E+00  -0.469E+00  -0.357E-02
ARG   319 NH2 18130 THR   739 C   37112   0.611E+00  -0.713E+00  -0.198E-01
ARG   319 NH2 18130 MET   740 C   37126   0.613E+00  -0.759E+00  -0.195E-01
ARG   319 NH2 18130 MET   740 CB  37128   0.379E+00  -0.766E-01  -0.195E+00
ARG   319 NH2 18130 MET   740 CG  37129   0.403E+00   0.711E+00  -0.191E+00
ARG   319 NH2 18130 MET   740 SD  37130   0.364E+00   0.949E+00  -0.295E+00
ARG   319 NH2 18130 MET   740 HN  37132   0.485E+00  -0.605E+00  -0.261E-02
ARG   319 NH2 18130 MET   740 HB1 37134   0.287E+00  -0.425E+00  -0.856E-02
ARG   319 NH2 18130 MET   740 HG2 37137   0.397E+00  -0.440E+00  -0.403E-01
ARG   319 NH2 18130 TYR   741 C   37143   0.913E+00  -0.377E+00  -0.182E-02
ARG   319 NH2 18130 CYS   743 C   37183   0.799E+00  -0.487E+00  -0.405E-02
ARG   319 NH2 18130 GLY   744 C   37193   0.754E+00  -0.489E+00  -0.574E-02
ARG   319 NH2 18130 ASP   745 HN  37203   0.577E+00  -0.462E+00  -0.922E-03
ARG   319 NH2 18130 ASN   856 C   38459   0.808E+00  -0.458E+00  -0.379E-02
ARG   319 NH2 18130 GLY   857 C   38474   0.761E+00  -0.480E+00  -0.541E-02
ARG   3191HH1 18140 ASP   737 OD1 37094   0.752E+00  -0.352E+00  -0.138E-03
ARG   3191HH1 18140 ASP   737 OD2 37095   0.624E+00  -0.506E+00  -0.420E-03
ARG   3191HH1 18140 ASP   745 N   37198   0.614E+00  -0.401E+00  -0.635E-03
ARG   3192HH1 18141 ASP   737 OD1 37094   0.608E+00  -0.536E+00  -0.493E-03
ARG   3192HH1 18141 ASP   737 OD2 37095   0.499E+00  -0.834E+00  -0.160E-02
ARG   3192HH1 18141 THR   739 OG1 37115   0.718E+00  -0.316E+00  -0.212E-03
ARG   3192HH1 18141 CYS   743 O   37184   0.707E+00  -0.316E+00  -0.199E-03
ARG   3192HH1 18141 ASP   745 N   37198   0.659E+00  -0.347E+00  -0.417E-03
ARG   3191HH2 18142 ASP   737 O   37091   0.637E+00  -0.334E+00  -0.373E-03
ARG   3191HH2 18142 ASP   737 OD1 37094   0.468E+00  -0.975E+00  -0.236E-02
ARG   3191HH2 18142 ASP   737 OD2 37095   0.292E+00  -0.346E+01  -0.361E-01
ARG   3191HH2 18142 THR   739 O   37113   0.687E+00  -0.315E+00  -0.236E-03
ARG   3191HH2 18142 MET   740 N   37124   0.507E+00  -0.436E+00  -0.200E-02
ARG   3191HH2 18142 MET   740 O   37127   0.638E+00  -0.376E+00  -0.370E-03
ARG   3191HH2 18142 MET   740 CG  37129   0.350E+00  -0.589E+00  -0.169E-01
ARG   3191HH2 18142 MET   740 SD  37130   0.282E+00  -0.110E+01  -0.863E-01
ARG   3191HH2 18142 MET   740 CE  37131   0.432E+00  -0.465E+00  -0.506E-02
ARG   3191HH2 18142 TYR   741 N   37141   0.655E+00  -0.307E+00  -0.431E-03
ARG   3191HH2 18142 ASP   745 N   37198   0.699E+00  -0.308E+00  -0.290E-03
ARG   3192HH2 18143 ASP   737 O   37091   0.650E+00  -0.320E+00  -0.330E-03
ARG   3192HH2 18143 ASP   737 OD1 37094   0.418E+00  -0.130E+01  -0.464E-02
ARG   3192HH2 18143 ASP   737 OD2 37095   0.278E+00  -0.396E+01  -0.461E-01
ARG   3192HH2 18143 THR   739 O   37113   0.638E+00  -0.367E+00  -0.370E-03
ARG   3192HH2 18143 THR   739 OG1 37115   0.648E+00  -0.387E+00  -0.393E-03
ARG   3192HH2 18143 MET   740 N   37124   0.473E+00  -0.515E+00  -0.303E-02
ARG   3192HH2 18143 MET   740 O   37127   0.680E+00  -0.330E+00  -0.252E-03
ARG   3192HH2 18143 MET   740 CG  37129   0.447E+00  -0.310E+00  -0.411E-02
ARG   3192HH2 18143 MET   740 SD  37130   0.434E+00  -0.341E+00  -0.918E-02
ARG   3192HH2 18143 CYS   743 O   37184   0.723E+00  -0.303E+00  -0.174E-03
ARG   3192HH2 18143 ASP   745 N   37198   0.705E+00  -0.303E+00  -0.277E-03
GLN   321 CD  18166 ASP   745 N   37198   0.891E+00  -0.343E+00  -0.212E-02
GLN   321 CD  18166 ASP   745 O   37201   0.890E+00  -0.308E+00  -0.182E-02
GLN   321 CD  18166 THR   747 OG1 37224   0.936E+00  -0.342E+00  -0.148E-02
GLN   321 OE1 18167 GLY   744 C   37193   0.953E+00  -0.302E+00  -0.120E-02
GLN   321 OE1 18167 ASP   745 C   37200   0.795E+00  -0.310E+00  -0.356E-02
GLN   321 NE2 18168 GLY   744 C   37193   0.973E+00  -0.411E+00  -0.125E-02
GLN   321 NE2 18168 ASP   745 C   37200   0.875E+00  -0.370E+00  -0.236E-02
GLN   321 NE2 18168 ASP   745 HN  37203   0.812E+00  -0.303E+00  -0.119E-03
GLN   321 NE2 18168 THR   747 HG1 37229   0.922E+00  -0.311E+00  -0.554E-04
LYS   356 C   18629 CYS   166 O   29967   0.920E+00  -0.370E+00  -0.149E-02
ARG   357 C   18639 CYS   166 O   29967   0.779E+00  -0.493E+00  -0.401E-02
ARG   357 C   18639 THR   167 O   29977   0.795E+00  -0.449E+00  -0.356E-02
ARG   357 C   18639 THR   167 OG1 29979   0.104E+01  -0.320E+00  -0.793E-03
ARG   357 O   18640 CYS   166 C   29966   0.865E+00  -0.358E+00  -0.215E-02
ARG   357 O   18640 THR   167 C   29976   0.825E+00  -0.338E+00  -0.284E-02
ILE   358 C   18649 THR   167 O   29977   0.732E+00  -0.407E+00  -0.584E-02
ILE   358 O   18650 CYS   166 C   29966   0.998E+00  -0.308E+00  -0.913E-03
ILE   358 O   18650 THR   167 C   29976   0.835E+00  -0.355E+00  -0.265E-02
SER   359 N   18657 THR   167 C   29976   0.772E+00  -0.356E+00  -0.498E-02
SER   359 C   18659 THR   167 O   29977   0.601E+00  -0.512E+00  -0.186E-01
SER   359 O   18660 THR   167 C   29976   0.763E+00  -0.391E+00  -0.457E-02
SER   359 CB  18661 THR   167 O   29977   0.444E+00  -0.316E+00  -0.115E+00
ASN   360 N   18667 THR   167 C   29976   0.718E+00  -0.323E+00  -0.765E-02
ASN   360 C   18669 THR   167 O   29977   0.777E+00  -0.395E+00  -0.409E-02
ASN   360 C   18669 GLU   169 O   30011   0.865E+00  -0.353E+00  -0.214E-02
ALA   522 N   19920 TYR   200 HH  30324   0.389E+00  -0.730E+00   0.000E+00
ALA   522 C   19922 TYR   200 OH  30315   0.590E+00  -0.480E+00  -0.229E-01
ALA   522 C   19922 PRO   230 O   30792   0.664E+00  -0.388E+00  -0.104E-01
ALA   522 C   19922 ILE   231 O   30806   0.918E+00  -0.310E+00  -0.150E-02
ALA   522 O   19923 TYR   200 HH  30324   0.466E+00  -0.634E+00   0.000E+00
ASN   540 C   20162 ASN   978 ND2 40277   0.937E+00  -0.410E+00  -0.157E-02
ASN   540 CG  20165 ASP   745 O   37201   0.822E+00  -0.307E+00  -0.291E-02
ASN   540 CG  20165 ASN   978 OD1 40276   0.820E+00  -0.325E+00  -0.295E-02
ASN   540 CG  20165 ASN   978 ND2 40277   0.768E+00  -0.542E+00  -0.515E-02
ASN   540 OD1 20166 ASN   978 CG  40275   0.757E+00  -0.375E+00  -0.478E-02
ASN   540 ND2 20167 GLY   744 C   37193   0.101E+01  -0.342E+00  -0.974E-03
ASN   540 ND2 20167 ASP   745 C   37200   0.840E+00  -0.351E+00  -0.302E-02
ASN   540 ND2 20167 ASN   978 CG  40275   0.782E+00  -0.523E+00  -0.460E-02
ASN   540 ND2 20167 ASN   9781HD2 40282   0.788E+00  -0.314E+00  -0.142E-03
ASN   540 ND2 20167 ASN   9782HD2 40283   0.706E+00  -0.385E+00  -0.275E-03
ASN   5402HD2 20173 ASN   978 ND2 40277   0.676E+00  -0.419E+00  -0.355E-03
PHE   541 C   20176 ASN   978 ND2 40277   0.873E+00  -0.407E+00  -0.239E-02
PHE   541 O   20177 ASN   978 CG  40275   0.829E+00  -0.307E+00  -0.277E-02
ASN   542 CG  20199 ASN   978 ND2 40277   0.976E+00  -0.364E+00  -0.122E-02
ASN   542 CG  20199 ASP   979 OD1 40290   0.918E+00  -0.373E+00  -0.150E-02
ASN   542 CG  20199 SER   982 OG  40339   0.925E+00  -0.323E+00  -0.159E-02
ASN   542 ND2 20201 ASN   978 C   40272   0.102E+01  -0.362E+00  -0.960E-03
ASN   542 ND2 20201 ASN   978 CG  40275   0.994E+00  -0.354E+00  -0.110E-02
ASN   542 ND2 20201 ASP   979 CG  40289   0.102E+01  -0.436E+00  -0.947E-03
ASN   542 ND2 20201 SER   982 HG  40344   0.902E+00  -0.314E+00  -0.633E-04
ASN   544 C   20230 ASP   979 OD1 40290   0.933E+00  -0.385E+00  -0.136E-02
ASN   544 C   20230 ASP   979 OD2 40291   0.102E+01  -0.337E+00  -0.807E-03
ASN   544 O   20231 ASP   979 CG  40289   0.981E+00  -0.309E+00  -0.101E-02
ASN   544 ND2 20235 LYS    41 C   28605   0.978E+00  -0.451E+00  -0.121E-02
GLY   545 C   20244 ASN   978 ND2 40277   0.976E+00  -0.362E+00  -0.123E-02
GLY   545 C   20244 ASP   979 OD1 40290   0.640E+00  -0.715E+00  -0.129E-01
GLY   545 C   20244 ASP   979 OD2 40291   0.702E+00  -0.595E+00  -0.750E-02
GLY   545 C   20244 SER   982 OG  40339   0.939E+00  -0.314E+00  -0.145E-02
GLY   545 O   20245 ASN   978 C   40272   0.868E+00  -0.301E+00  -0.210E-02
GLY   545 O   20245 ASP   979 CG  40289   0.596E+00  -0.744E+00  -0.197E-01
LEU   546 N   20249 ASP   979 CG  40289   0.785E+00  -0.301E+00  -0.450E-02
LEU   546 C   20251 ASN   978 ND2 40277   0.745E+00  -0.561E+00  -0.613E-02
LEU   546 C   20251 ASP   979 OD1 40290   0.691E+00  -0.605E+00  -0.822E-02
LEU   546 C   20251 ASP   979 OD2 40291   0.792E+00  -0.469E+00  -0.364E-02
LEU   546 C   20251 SER   982 OG  40339   0.947E+00  -0.306E+00  -0.138E-02
LEU   546 O   20252 ASP   979 CG  40289   0.893E+00  -0.381E+00  -0.178E-02
THR   547 C   20270 ASN   978 OD1 40276   0.696E+00  -0.421E+00  -0.788E-02
THR   547 C   20270 ASN   978 ND2 40277   0.494E+00  -0.131E+01  -0.662E-01
THR   547 C   20270 ASP   979 N   40284   0.858E+00  -0.305E+00  -0.265E-02
THR   547 C   20270 ASP   979 OD1 40290   0.770E+00  -0.482E+00  -0.430E-02
THR   547 C   20270 ASP   979 OD2 40291   0.882E+00  -0.382E+00  -0.191E-02
THR   547 O   20271 ASN   978 C   40272   0.796E+00  -0.379E+00  -0.354E-02
THR   547 O   20271 ASN   978 CG  40275   0.569E+00  -0.698E+00  -0.257E-01
THR   547 O   20271 ASN   978 ND2 40277   0.460E+00   0.154E+01  -0.106E+00
THR   547 O   20271 ASN   9781HD2 40282   0.377E+00  -0.116E+01  -0.849E-02
THR   547 O   20271 ASN   9782HD2 40283   0.476E+00  -0.641E+00  -0.212E-02
THR   547 O   20271 ASP   979 CG  40289   0.806E+00  -0.448E+00  -0.329E-02
THR   547 CB  20272 ASN   978 ND2 40277   0.504E+00  -0.532E+00  -0.671E-01
THR   547 OG1 20273 LEU   977 C   40253   0.767E+00  -0.409E+00  -0.485E-02
THR   547 OG1 20273 ASN   978 C   40272   0.582E+00  -0.767E+00  -0.250E-01
THR   547 OG1 20273 ASN   978 CB  40274   0.408E+00   0.273E+00  -0.183E+00
THR   547 OG1 20273 ASN   978 CG  40275   0.431E+00  -0.147E+01  -0.128E+00
THR   547 OG1 20273 ASN   978 ND2 40277   0.384E+00   0.266E+01  -0.262E+00
THR   547 OG1 20273 ASN   9781HD2 40282   0.323E+00  -0.194E+01  -0.239E-01
THR   547 OG1 20273 ASN   9782HD2 40283   0.441E+00  -0.844E+00  -0.391E-02
THR   547 OG1 20273 ASP   979 CG  40289   0.659E+00  -0.712E+00  -0.120E-01
THR   547 OG1 20273 ASP   979 HN  40292   0.635E+00  -0.330E+00  -0.443E-03
THR   547 OG1 20273 SER   982 HG  40344   0.674E+00  -0.408E+00  -0.312E-03
THR   547 HN  20275 ASN   978 ND2 40277   0.566E+00  -0.436E+00  -0.103E-02
THR   547 HN  20275 ASP   979 OD1 40290   0.566E+00  -0.408E+00  -0.754E-03
THR   547 HG1 20278 ASN   978 N   40270   0.622E+00  -0.312E+00  -0.588E-03
THR   547 HG1 20278 ASN   978 O   40273   0.592E+00  -0.422E+00  -0.578E-03
THR   547 HG1 20278 ASN   978 OD1 40276   0.572E+00  -0.457E+00  -0.709E-03
THR   547 HG1 20278 ASN   978 ND2 40277   0.419E+00  -0.143E+01  -0.619E-02
THR   547 HG1 20278 ASP   979 N   40284   0.583E+00  -0.464E+00  -0.863E-03
THR   547 HG1 20278 ASP   979 OD1 40290   0.477E+00  -0.965E+00  -0.211E-02
THR   547 HG1 20278 ASP   979 OD2 40291   0.626E+00  -0.521E+00  -0.412E-03
THR   547 HG1 20278 SER   982 OG  40339   0.671E+00  -0.397E+00  -0.319E-03
GLY   548 N   20282 ASN   978 CG  40275   0.625E+00  -0.386E+00  -0.174E-01
GLY   548 N   20282 ASN   9781HD2 40282   0.468E+00  -0.454E+00  -0.322E-02
GLY   548 N   20282 ASN   9782HD2 40283   0.507E+00  -0.374E+00  -0.199E-02
GLY   548 C   20284 ASN   978 OD1 40276   0.780E+00  -0.353E+00  -0.400E-02
GLY   548 C   20284 ASN   978 ND2 40277   0.612E+00  -0.841E+00  -0.197E-01
GLY   548 O   20285 ASN   978 CG  40275   0.783E+00  -0.340E+00  -0.391E-02
GLY   548 O   20285 ASN   9782HD2 40283   0.634E+00  -0.311E+00  -0.385E-03
GLY   548 HN  20286 ASN   978 ND2 40277   0.577E+00  -0.417E+00  -0.917E-03
GLY   548 HA1 20287 ASN   978 ND2 40277   0.418E+00  -0.316E+00  -0.310E-01
THR   549 C   20291 ASN   978 ND2 40277   0.889E+00  -0.404E+00  -0.215E-02
THR   549 OG1 20294 GLY   744 C   37193   0.764E+00  -0.418E+00  -0.498E-02
THR   549 OG1 20294 ASP   745 C   37200   0.707E+00  -0.369E+00  -0.789E-02
THR   549 OG1 20294 ASN   978 CG  40275   0.786E+00  -0.400E+00  -0.422E-02
THR   549 OG1 20294 ASN   9782HD2 40283   0.615E+00  -0.391E+00  -0.536E-03
THR   549 HN  20296 ASN   978 ND2 40277   0.623E+00  -0.356E+00  -0.582E-03
THR   549 HG1 20299 ASN   978 ND2 40277   0.739E+00  -0.403E+00  -0.208E-03
ASN   556 C   20382 SER    45 OG  28690   0.918E+00  -0.346E+00  -0.167E-02
ASN   556 C   20382 GLU   281 O   31303   0.815E+00  -0.390E+00  -0.307E-02
LYS   557 C   20396 ARG    44 O   28664   0.974E+00  -0.335E+00  -0.105E-02
LYS   557 C   20396 SER    45 N   28685   0.995E+00  -0.304E+00  -0.109E-02
LYS   557 C   20396 SER    45 OG  28690   0.834E+00  -0.476E+00  -0.296E-02
LYS   557 C   20396 GLU   281 O   31303   0.691E+00  -0.622E+00  -0.824E-02
LYS   557 C   20396 ASN   282 N   31310   0.832E+00  -0.321E+00  -0.318E-02
LYS   557 C   20396 ASN   282 O   31313   0.734E+00  -0.489E+00  -0.573E-02
LYS   557 C   20396 ASN   282 OD1 31316   0.820E+00  -0.403E+00  -0.296E-02
LYS   557 C   20396 ASN   282 ND2 31317   0.911E+00  -0.502E+00  -0.185E-02
LYS   557 O   20397 ASN   282 C   31312   0.849E+00  -0.346E+00  -0.241E-02
LYS   557 CD  20400 PHE    43 CE2 28650   0.409E+00   0.361E-01  -0.139E+00
LYS   557 NZ  20402 SER    45 HG  28695   0.480E+00  -0.358E+00  -0.276E-02
LYS   557 HZ1 20413 SER    45 OG  28690   0.562E+00  -0.420E+00  -0.919E-03
LYS   557 HZ2 20414 SER    45 OG  28690   0.504E+00  -0.541E+00  -0.178E-02
LYS   557 HZ3 20415 SER    45 OG  28690   0.445E+00  -0.729E+00  -0.371E-02
LYS   558 N   20416 PHE    43 CZ  28651   0.450E+00   0.164E+00  -0.107E+00
LYS   558 N   20416 ASN   282 C   31312   0.630E+00  -0.469E+00  -0.166E-01
LYS   558 N   20416 ASN   282 CG  31315   0.725E+00  -0.336E+00  -0.723E-02
LYS   558 C   20418 PHE    43 O   28644   0.879E+00  -0.345E+00  -0.196E-02
LYS   558 C   20418 PHE    43 CE1 28649   0.395E+00  -0.599E+00  -0.135E+00
LYS   558 C   20418 ARG    44 O   28664   0.826E+00  -0.437E+00  -0.283E-02
LYS   558 C   20418 SER    45 N   28685   0.922E+00  -0.341E+00  -0.172E-02
LYS   558 C   20418 SER    45 OG  28690   0.850E+00  -0.461E+00  -0.264E-02
LYS   558 C   20418 ASN   280 O   31289   0.890E+00  -0.350E+00  -0.181E-02
LYS   558 C   20418 ASN   280 OD1 31292   0.878E+00  -0.360E+00  -0.197E-02
LYS   558 C   20418 ASN   280 ND2 31293   0.103E+01  -0.420E+00  -0.906E-03
LYS   558 C   20418 GLU   281 O   31303   0.640E+00  -0.725E+00  -0.129E-01
LYS   558 C   20418 ASN   282 N   31310   0.696E+00  -0.444E+00  -0.920E-02
LYS   558 C   20418 ASN   282 O   31313   0.465E+00  -0.132E+01  -0.804E-01
LYS   558 C   20418 ASN   282 OD1 31316   0.721E+00  -0.509E+00  -0.638E-02
LYS   558 C   20418 ASN   282 ND2 31317   0.751E+00  -0.700E+00  -0.588E-02
LYS   558 C   20418 GLY   283 N   31324   0.612E+00  -0.502E+00  -0.197E-01
LYS   558 C   20418 GLY   283 O   31327   0.774E+00  -0.431E+00  -0.417E-02
LYS   558 C   20418 THR   284 OG1 31336   0.990E+00  -0.340E+00  -0.106E-02
LYS   558 O   20419 PHE    43 C   28643   0.767E+00  -0.367E+00  -0.442E-02
LYS   558 O   20419 PHE    43 CD1 28647   0.382E+00   0.268E+00  -0.193E+00
LYS   558 O   20419 PHE    43 CE1 28649   0.331E+00   0.750E+00  -0.145E+00
LYS   558 O   20419 PHE    43 CZ  28651   0.415E+00   0.260E+00  -0.141E+00
LYS   558 O   20419 PHE    43 HD1 28656   0.370E+00  -0.345E+00  -0.539E-01
LYS   558 O   20419 ARG    44 C   28663   0.802E+00  -0.451E+00  -0.338E-02
LYS   558 O   20419 ASN   280 C   31288   0.855E+00  -0.342E+00  -0.231E-02
LYS   558 O   20419 ASN   280 CG  31291   0.869E+00  -0.315E+00  -0.209E-02
LYS   558 O   20419 GLU   281 C   31302   0.628E+00  -0.463E+00  -0.144E-01
LYS   558 O   20419 ASN   282 C   31312   0.416E+00  -0.160E+01  -0.140E+00
LYS   558 O   20419 ASN   282 O   31313   0.342E+00   0.228E+01  -0.332E+00
LYS   558 O   20419 ASN   282 CG  31315   0.607E+00  -0.619E+00  -0.177E-01
LYS   558 O   20419 ASN   2821HD2 31322   0.666E+00  -0.311E+00  -0.285E-03
LYS   558 O   20419 GLY   283 C   31326   0.617E+00  -0.595E+00  -0.160E-01
LYS   558 O   20419 GLY   283 HN  31328   0.573E+00  -0.305E+00  -0.704E-03
LYS   558 HN  20425 GLU   281 O   31303   0.497E+00  -0.441E+00  -0.165E-02
PHE   559 N   20438 PHE    43 CD1 28647   0.442E+00   0.121E+00  -0.117E+00
PHE   559 N   20438 PHE    43 CE1 28649   0.440E+00   0.232E+00  -0.119E+00
PHE   559 N   20438 ASN   282 C   31312   0.631E+00  -0.397E+00  -0.164E-01
PHE   559 CA  20439 PHE    43 CD1 28647   0.389E+00   0.136E-01  -0.156E+00
PHE   559 CA  20439 PHE    43 CE1 28649   0.429E+00   0.200E-01  -0.118E+00
PHE   559 C   20440 LYS    41 O   28606   0.834E+00  -0.317E+00  -0.268E-02
PHE   559 C   20440 GLU   281 O   31303   0.861E+00  -0.316E+00  -0.221E-02
PHE   559 C   20440 ASN   282 O   31313   0.531E+00  -0.726E+00  -0.382E-01
PHE   559 C   20440 ASN   282 ND2 31317   0.899E+00  -0.388E+00  -0.200E-02
PHE   559 C   20440 GLY   283 O   31327   0.707E+00  -0.386E+00  -0.716E-02
PHE   559 O   20441 ASN   282 C   31312   0.703E+00  -0.437E+00  -0.741E-02
PHE   559 O   20441 GLY   283 C   31326   0.803E+00  -0.322E+00  -0.335E-02
PHE   559 CG  20443 PHE    43 CB  28645   0.393E+00  -0.110E-01  -0.153E+00
PHE   559 CG  20443 PHE    43 CG  28646   0.411E+00   0.209E-02  -0.121E+00
PHE   559 CG  20443 PHE    43 CD1 28647   0.428E+00  -0.745E-02  -0.105E+00
PHE   559 CD1 20444 PHE    43 CB  28645   0.366E+00   0.527E-01  -0.145E+00
PHE   559 CD1 20444 PHE    43 CD1 28647   0.372E+00   0.423E-01  -0.136E+00
PHE   559 CD1 20444 PHE    43 CD2 28648   0.378E+00   0.406E-01  -0.139E+00
PHE   559 CD1 20444 PHE    43 CE1 28649   0.427E+00   0.559E-01  -0.106E+00
PHE   559 CD1 20444 PHE    43 CE2 28650   0.433E+00   0.541E-01  -0.101E+00
PHE   559 CD2 20445 PHE    43 CB  28645   0.412E+00   0.386E-01  -0.136E+00
PHE   559 CE1 20446 PHE    43 CB  28645   0.361E+00   0.104E+00  -0.133E+00
PHE   559 CE1 20446 PHE    43 CD1 28647   0.423E+00   0.575E-01  -0.110E+00
PHE   559 CE1 20446 PHE    43 CE2 28650   0.414E+00   0.114E+00  -0.118E+00
PHE   559 CE2 20447 PHE    43 CB  28645   0.408E+00   0.748E-01  -0.140E+00
PHE   559 CZ  20448 PHE    43 CB  28645   0.383E+00   0.562E-01  -0.157E+00
PHE   559 CZ  20448 PHE    43 CG  28646   0.422E+00  -0.927E-02  -0.111E+00
PHE   559 CZ  20448 PHE    43 CD2 28648   0.426E+00   0.358E-01  -0.107E+00
LEU   560 N   20458 ASN   282 C   31312   0.616E+00  -0.400E+00  -0.190E-01
LEU   560 N   20458 GLY   283 C   31326   0.631E+00  -0.359E+00  -0.165E-01
LEU   560 C   20460 LYS    41 O   28606   0.779E+00  -0.372E+00  -0.401E-02
LEU   560 C   20460 GLU   224 OE1 30701   0.931E+00  -0.405E+00  -0.139E-02
LEU   560 C   20460 GLU   224 OE2 30702   0.950E+00  -0.392E+00  -0.123E-02
LEU   560 C   20460 ASN   282 O   31313   0.708E+00  -0.414E+00  -0.709E-02
LEU   560 C   20460 GLY   283 O   31327   0.764E+00  -0.349E+00  -0.450E-02
LEU   560 O   20461 LYS    41 C   28605   0.746E+00  -0.505E+00  -0.519E-02
LEU   560 O   20461 GLU   224 CD  30700   0.984E+00  -0.336E+00  -0.993E-03
LEU   560 O   20461 ASN   282 C   31312   0.874E+00  -0.326E+00  -0.202E-02
LEU   560 O   20461 GLY   283 C   31326   0.844E+00  -0.326E+00  -0.249E-02
LEU   560 CG  20463 ASN   282 O   31313   0.415E+00  -0.464E+00  -0.158E+00
LEU   560 CG  20463 GLY   283 C   31326   0.440E+00   0.444E+00  -0.106E+00
LEU   560 CG  20463 GLY   283 O   31327   0.410E+00  -0.465E+00  -0.167E+00
LEU   560 CG  20463 THR   284 CG2 31337   0.444E+00  -0.131E+00  -0.114E+00
LEU   560 CD1 20464 TYR    38 CE2 28565   0.383E+00   0.128E+00  -0.157E+00
LEU   560 CD1 20464 TYR    38 CZ  28566   0.392E+00  -0.136E+00  -0.154E+00
LEU   560 CD1 20464 TYR    38 OH  28567   0.380E+00   0.302E+00  -0.232E+00
LEU   560 CD1 20464 GLY   283 C   31326   0.398E+00  -0.368E+00  -0.150E+00
LEU   560 CD1 20464 GLY   283 O   31327   0.340E+00   0.491E+00  -0.219E+00
LEU   560 CD1 20464 THR   284 N   31331   0.441E+00   0.120E+00  -0.133E+00
LEU   560 CD1 20464 THR   284 CA  31332   0.429E+00   0.142E+00  -0.133E+00
LEU   560 CD1 20464 THR   284 CG2 31337   0.403E+00   0.108E+00  -0.164E+00
LEU   560 CD2 20465 ASN   282 O   31313   0.383E+00   0.367E+00  -0.216E+00
LEU   560 CD2 20465 THR   284 CG2 31337   0.381E+00   0.125E+00  -0.178E+00
LEU   560 HN  20466 ASN   282 O   31313   0.482E+00  -0.436E+00  -0.197E-02
LEU   560 HN  20466 GLY   283 O   31327   0.537E+00  -0.329E+00  -0.103E-02
PHE   562 N   20491 LYS    41 C   28605   0.744E+00  -0.338E+00  -0.621E-02
PHE   562 N   20491 GLU   224 CD  30700   0.804E+00  -0.310E+00  -0.390E-02
PHE   562 C   20493 ASP    40 O   28594   0.624E+00  -0.487E+00  -0.150E-01
PHE   562 C   20493 ASP    40 OD1 28597   0.856E+00  -0.392E+00  -0.228E-02
PHE   562 C   20493 LYS    41 N   28603   0.614E+00  -0.439E+00  -0.192E-01
PHE   562 C   20493 LYS    41 O   28606   0.485E+00  -0.965E+00  -0.636E-01
PHE   562 C   20493 LYS    41 CB  28607   0.443E+00  -0.231E+00  -0.102E+00
PHE   562 C   20493 VAL    42 N   28625   0.633E+00  -0.425E+00  -0.161E-01
PHE   562 C   20493 GLU   224 OE1 30701   0.977E+00  -0.359E+00  -0.104E-02
PHE   562 C   20493 GLU   224 OE2 30702   0.101E+01  -0.342E+00  -0.845E-03
PHE   562 C   20493 PRO   225 O   30712   0.670E+00  -0.367E+00  -0.990E-02
PHE   562 O   20494 ASP    40 C   28593   0.589E+00  -0.451E+00  -0.210E-01
PHE   562 O   20494 ASP    40 CG  28596   0.849E+00  -0.376E+00  -0.240E-02
PHE   562 O   20494 LYS    41 CA  28604   0.400E+00   0.101E+00  -0.186E+00
PHE   562 O   20494 LYS    41 C   28605   0.459E+00  -0.132E+01  -0.861E-01
PHE   562 O   20494 LYS    41 O   28606   0.431E+00   0.119E+01  -0.127E+00
PHE   562 O   20494 LYS    41 CB  28607   0.336E+00   0.445E+00  -0.198E+00
PHE   562 O   20494 LYS    41 CG  28608   0.336E+00  -0.136E+00  -0.199E+00
PHE   562 O   20494 LYS    41 CD  28609   0.355E+00   0.170E+00  -0.246E+00
PHE   562 O   20494 LYS    41 CE  28610   0.432E+00   0.148E+00  -0.131E+00
PHE   562 O   20494 LYS    41 HA  28613   0.360E+00  -0.441E+00  -0.563E-01
PHE   562 O   20494 LYS    41 HD2 28619   0.288E+00  -0.453E+00  -0.454E-01
PHE   562 O   20494 LYS    41 HE1 28620   0.392E+00  -0.325E+00  -0.212E-01
PHE   562 O   20494 LYS    41 HZ1 28622   0.582E+00  -0.308E+00  -0.641E-03
PHE   562 O   20494 LYS    41 HZ2 28623   0.472E+00  -0.500E+00  -0.224E-02
PHE   562 O   20494 LYS    41 HZ3 28624   0.572E+00  -0.320E+00  -0.708E-03
PHE   562 O   20494 VAL    42 C   28627   0.719E+00  -0.304E+00  -0.650E-02
PHE   562 O   20494 VAL    42 HN  28632   0.623E+00  -0.398E+00  -0.426E-03
PHE   562 O   20494 GLU   224 CD  30700   0.994E+00  -0.301E+00  -0.935E-03
PHE   562 CB  20495 PRO   225 O   30712   0.433E+00   0.178E+00  -0.130E+00
PHE   562 CB  20495 PRO   225 CG  30714   0.403E+00  -0.640E-02  -0.163E+00
PHE   562 CB  20495 PRO   225 CD  30715   0.445E+00   0.460E-02  -0.113E+00
PHE   562 CG  20496 GLU   224 CB  30698   0.443E+00   0.616E-02  -0.102E+00
PHE   562 CG  20496 PRO   225 CG  30714   0.386E+00   0.152E-02  -0.157E+00
PHE   562 CG  20496 PRO   225 CD  30715   0.385E+00  -0.141E-02  -0.157E+00
PHE   562 CD1 20497 ASP    40 O   28594   0.427E+00   0.179E+00  -0.124E+00
PHE   562 CD1 20497 LYS    41 CA  28604   0.444E+00   0.126E-01  -0.101E+00
PHE   562 CD1 20497 PRO   225 CG  30714   0.359E+00  -0.729E-02  -0.128E+00
PHE   562 CD1 20497 PRO   225 CD  30715   0.364E+00   0.652E-02  -0.140E+00
PHE   562 CD2 20498 GLU   224 CB  30698   0.367E+00  -0.398E-01  -0.146E+00
PHE   562 CD2 20498 PRO   225 CD  30715   0.422E+00   0.441E-02  -0.125E+00
PHE   562 CE1 20499 TYR    38 CB  28560   0.390E+00   0.443E-01  -0.155E+00
PHE   562 CE1 20499 TYR    38 CG  28561   0.391E+00  -0.957E-01  -0.137E+00
PHE   562 CE1 20499 TYR    38 CD2 28563   0.417E+00   0.131E+00  -0.116E+00
PHE   562 CE1 20499 ASP    40 O   28594   0.387E+00   0.435E+00  -0.185E+00
PHE   562 CE1 20499 PRO   225 CG  30714   0.419E+00  -0.920E-02  -0.129E+00
PHE   562 CE1 20499 PRO   225 CD  30715   0.381E+00   0.109E-01  -0.157E+00
PHE   562 CE2 20500 GLU   224 CA  30695   0.434E+00  -0.207E-01  -0.112E+00
PHE   562 CE2 20500 PRO   225 CD  30715   0.437E+00   0.762E-02  -0.108E+00
PHE   562 CZ  20501 TYR    38 CB  28560   0.406E+00   0.255E-01  -0.143E+00
PHE   562 CZ  20501 TYR    38 CG  28561   0.356E+00  -0.782E-01  -0.103E+00
PHE   562 CZ  20501 TYR    38 CD1 28562   0.370E+00   0.114E+00  -0.134E+00
PHE   562 CZ  20501 TYR    38 CD2 28563   0.371E+00   0.113E+00  -0.135E+00
PHE   562 CZ  20501 TYR    38 CE1 28564   0.398E+00   0.934E-01  -0.132E+00
PHE   562 CZ  20501 TYR    38 CE2 28565   0.398E+00   0.934E-01  -0.132E+00
PHE   562 CZ  20501 TYR    38 CZ  28566   0.411E+00  -0.973E-01  -0.121E+00
PHE   562 CZ  20501 GLU   224 CB  30698   0.413E+00  -0.350E-01  -0.135E+00
PHE   562 CZ  20501 PRO   225 CD  30715   0.418E+00   0.543E-02  -0.129E+00
PHE   562 HE1 20508 ASP    40 O   28594   0.299E+00  -0.699E+00  -0.837E-01
PHE   562 HE2 20509 GLU   224 OE1 30701   0.490E+00  -0.313E+00  -0.118E-01
GLN   563 N   20511 LYS    41 C   28605   0.499E+00  -0.820E+00  -0.625E-01
GLN   563 N   20511 LYS    41 O   28606   0.448E+00   0.827E+00  -0.120E+00
GLN   563 CA  20512 LYS    41 CA  28604   0.426E+00  -0.622E-02  -0.136E+00
GLN   563 CA  20512 LYS    41 C   28605   0.390E+00   0.145E+00  -0.155E+00
GLN   563 CA  20512 LYS    41 CB  28607   0.426E+00  -0.172E-01  -0.136E+00
GLN   563 C   20513 ASP    40 OD1 28597   0.842E+00  -0.308E+00  -0.252E-02
GLN   563 C   20513 LYS    41 N   28603   0.644E+00  -0.304E+00  -0.146E-01
GLN   563 C   20513 LYS    41 O   28606   0.346E+00  -0.177E+01  -0.209E+00
GLN   563 C   20513 VAL    42 N   28625   0.551E+00  -0.439E+00  -0.360E-01
GLN   563 C   20513 PHE    43 N   28641   0.559E+00  -0.350E+00  -0.331E-01
GLN   563 O   20514 ASP    40 CG  28596   0.103E+01  -0.312E+00  -0.773E-03
GLN   563 O   20514 LYS    41 C   28605   0.570E+00  -0.884E+00  -0.256E-01
GLN   563 O   20514 VAL    42 C   28627   0.693E+00  -0.363E+00  -0.806E-02
GLN   563 O   20514 VAL    42 HN  28632   0.754E+00  -0.305E+00  -0.136E-03
GLN   563 O   20514 PHE    43 C   28643   0.831E+00  -0.319E+00  -0.273E-02
GLN   563 CB  20515 LYS    41 C   28605   0.412E+00  -0.109E+00  -0.136E+00
GLN   563 CB  20515 LYS    41 O   28606   0.356E+00   0.125E+00  -0.246E+00
GLN   563 CB  20515 PHE    43 N   28641   0.412E+00   0.557E-01  -0.176E+00
GLN   563 CB  20515 PHE    43 CA  28642   0.449E+00   0.364E-02  -0.109E+00
GLN   563 CB  20515 PHE    43 CB  28645   0.431E+00   0.133E-01  -0.130E+00
GLN   563 CG  20516 LYS    41 CA  28604   0.453E+00   0.288E-02  -0.104E+00
GLN   563 CG  20516 LYS    41 C   28605   0.405E+00  -0.712E-01  -0.143E+00
GLN   563 CG  20516 LYS    41 O   28606   0.395E+00   0.591E-01  -0.195E+00
GLN   563 CG  20516 VAL    42 N   28625   0.442E+00   0.355E-01  -0.132E+00
GLN   563 CG  20516 VAL    42 C   28627   0.416E+00  -0.409E-01  -0.131E+00
GLN   563 CG  20516 VAL    42 O   28628   0.437E+00   0.327E-01  -0.124E+00
GLN   563 CG  20516 PHE    43 N   28641   0.408E+00   0.357E-01  -0.183E+00
GLN   563 CG  20516 PHE    43 CA  28642   0.433E+00   0.248E-02  -0.127E+00
GLN   563 CD  20517 TYR    38 O   28559   0.889E+00  -0.325E+00  -0.182E-02
GLN   563 CD  20517 TYR    38 OH  28567   0.683E+00  -0.417E+00  -0.975E-02
GLN   563 CD  20517 ASP    40 N   28591   0.847E+00  -0.373E+00  -0.287E-02
GLN   563 CD  20517 ASP    40 O   28594   0.612E+00  -0.619E+00  -0.168E-01
GLN   563 CD  20517 ASP    40 OD1 28597   0.697E+00  -0.694E+00  -0.782E-02
GLN   563 CD  20517 ASP    40 OD2 28598   0.890E+00  -0.449E+00  -0.181E-02
GLN   563 CD  20517 LYS    41 N   28603   0.672E+00  -0.445E+00  -0.113E-01
GLN   563 CD  20517 LYS    41 O   28606   0.508E+00  -0.106E+01  -0.496E-01
GLN   563 CD  20517 VAL    42 N   28625   0.513E+00  -0.825E+00  -0.540E-01
GLN   563 CD  20517 VAL    42 C   28627   0.414E+00   0.138E+01  -0.118E+00
GLN   563 CD  20517 VAL    42 O   28628   0.411E+00  -0.128E+01  -0.146E+00
GLN   563 CD  20517 PHE    43 N   28641   0.390E+00  -0.135E+01  -0.186E+00
GLN   563 CD  20517 PHE    43 CA  28642   0.364E+00  -0.130E+00  -0.141E+00
GLN   563 CD  20517 PHE    43 O   28644   0.602E+00  -0.649E+00  -0.186E-01
GLN   563 CD  20517 PHE    43 CB  28645   0.390E+00  -0.358E+00  -0.155E+00
GLN   563 CD  20517 PHE    43 CD1 28647   0.421E+00  -0.246E+00  -0.112E+00
GLN   563 CD  20517 ARG    44 N   28661   0.517E+00  -0.541E+00  -0.516E-01
GLN   563 CD  20517 ARG    44 O   28664   0.635E+00  -0.661E+00  -0.135E-01
GLN   563 CD  20517 ARG    44 NH1 28670   0.716E+00  -0.618E+00  -0.777E-02
GLN   563 CD  20517 ARG    44 NH2 28671   0.907E+00  -0.409E+00  -0.190E-02
GLN   563 CD  20517 SER    45 N   28685   0.816E+00  -0.385E+00  -0.358E-02
GLN   563 CD  20517 SER    45 OG  28690   0.958E+00  -0.350E+00  -0.129E-02
GLN   563 CD  20517 GLU   224 OE1 30701   0.999E+00  -0.424E+00  -0.906E-03
GLN   563 CD  20517 TYR   279 OH  31276   0.716E+00  -0.380E+00  -0.734E-02
GLN   563 CD  20517 ASN   280 O   31289   0.897E+00  -0.318E+00  -0.172E-02
GLN   563 CD  20517 ASN   280 OD1 31292   0.880E+00  -0.330E+00  -0.193E-02
GLN   563 CD  20517 GLU   281 O   31303   0.927E+00  -0.342E+00  -0.142E-02
GLN   563 CD  20517 ASN   282 O   31313   0.601E+00  -0.674E+00  -0.188E-01
GLN   563 CD  20517 GLY   283 N   31324   0.636E+00  -0.427E+00  -0.157E-01
GLN   563 CD  20517 GLY   283 O   31327   0.417E+00  -0.155E+01  -0.138E+00
GLN   563 CD  20517 THR   284 O   31334   0.811E+00  -0.397E+00  -0.316E-02
GLN   563 CD  20517 THR   284 OG1 31336   0.874E+00  -0.382E+00  -0.224E-02
GLN   563 CD  20517 ILE   285 N   31345   0.798E+00  -0.333E+00  -0.408E-02
GLN   563 OE1 20518 TYR    38 C   28558   0.984E+00  -0.308E+00  -0.992E-03
GLN   563 OE1 20518 ASP    40 C   28593   0.804E+00  -0.304E+00  -0.334E-02
GLN   563 OE1 20518 ASP    40 CG  28596   0.921E+00  -0.408E+00  -0.148E-02
GLN   563 OE1 20518 LYS    41 C   28605   0.607E+00  -0.857E+00  -0.177E-01
GLN   563 OE1 20518 VAL    42 C   28627   0.488E+00  -0.866E+00  -0.616E-01
GLN   563 OE1 20518 VAL    42 CB  28629   0.732E+00  -0.321E+00  -0.658E-02
GLN   563 OE1 20518 VAL    42 HN  28632   0.659E+00  -0.439E+00  -0.304E-03
GLN   563 OE1 20518 PHE    43 N   28641   0.432E+00   0.970E+00  -0.145E+00
GLN   563 OE1 20518 PHE    43 CA  28642   0.376E+00   0.113E+00  -0.229E+00
GLN   563 OE1 20518 PHE    43 C   28643   0.505E+00  -0.981E+00  -0.513E-01
GLN   563 OE1 20518 PHE    43 CB  28645   0.357E+00   0.426E+00  -0.246E+00
GLN   563 OE1 20518 PHE    43 CG  28646   0.391E+00  -0.712E-01  -0.180E+00
GLN   563 OE1 20518 PHE    43 CD1 28647   0.334E+00   0.431E+00  -0.164E+00
GLN   563 OE1 20518 PHE    43 CE1 28649   0.441E+00   0.390E+00  -0.106E+00
GLN   563 OE1 20518 PHE    43 HN  28652   0.468E+00  -0.503E+00  -0.237E-02
GLN   563 OE1 20518 PHE    43 HA  28653   0.310E+00  -0.649E+00  -0.922E-01
GLN   563 OE1 20518 PHE    43 HB1 28654   0.287E+00  -0.487E+00  -0.399E-01
GLN   563 OE1 20518 ARG    44 C   28663   0.681E+00  -0.682E+00  -0.896E-02
GLN   563 OE1 20518 ARG    44 CZ  28669   0.907E+00  -0.318E+00  -0.162E-02
GLN   563 OE1 20518 ARG    44 HN  28672   0.460E+00  -0.524E+00  -0.262E-02
GLN   563 OE1 20518 ARG    441HH1 28681   0.746E+00  -0.307E+00  -0.144E-03
GLN   563 OE1 20518 TYR   279 C   31267   0.999E+00  -0.301E+00  -0.909E-03
GLN   563 OE1 20518 ASN   280 C   31288   0.950E+00  -0.322E+00  -0.123E-02
GLN   563 OE1 20518 ASN   280 CG  31291   0.955E+00  -0.302E+00  -0.119E-02
GLN   563 OE1 20518 ASN   282 C   31312   0.586E+00  -0.786E+00  -0.216E-01
GLN   563 OE1 20518 ASN   282 CG  31315   0.937E+00  -0.311E+00  -0.133E-02
GLN   563 OE1 20518 GLY   283 C   31326   0.478E+00  -0.118E+01  -0.692E-01
GLN   563 OE1 20518 GLY   283 O   31327   0.422E+00   0.141E+01  -0.143E+00
GLN   563 OE1 20518 GLY   283 HA2 31330   0.372E+00  -0.344E+00  -0.478E-01
GLN   563 OE1 20518 THR   284 C   31333   0.763E+00  -0.421E+00  -0.454E-02
GLN   563 NE2 20519 TYR    37 C   28537   0.923E+00  -0.477E+00  -0.171E-02
GLN   563 NE2 20519 TYR    38 C   28558   0.779E+00  -0.634E+00  -0.470E-02
GLN   563 NE2 20519 TYR    38 CD2 28563   0.438E+00   0.652E+00  -0.122E+00
GLN   563 NE2 20519 TYR    38 CE2 28565   0.446E+00   0.616E+00  -0.111E+00
GLN   563 NE2 20519 TYR    38 CZ  28566   0.550E+00  -0.426E+00  -0.366E-01
GLN   563 NE2 20519 TYR    38 HD2 28573   0.394E+00  -0.620E+00  -0.456E-01
GLN   563 NE2 20519 TYR    38 HE2 28575   0.411E+00  -0.574E+00  -0.372E-01
GLN   563 NE2 20519 TYR    38 HH  28576   0.701E+00  -0.410E+00   0.000E+00
GLN   563 NE2 20519 ASP    40 C   28593   0.647E+00  -0.644E+00  -0.141E-01
GLN   563 NE2 20519 ASP    40 CG  28596   0.748E+00  -0.818E+00  -0.601E-02
GLN   563 NE2 20519 ASP    40 HN  28599   0.702E+00  -0.396E+00  -0.283E-03
GLN   563 NE2 20519 LYS    41 C   28605   0.528E+00  -0.164E+01  -0.458E-01
GLN   563 NE2 20519 VAL    42 C   28627   0.391E+00  -0.213E+01  -0.185E+00
GLN   563 NE2 20519 VAL    42 O   28628   0.349E+00   0.263E+01  -0.307E+00
GLN   563 NE2 20519 VAL    42 CB  28629   0.627E+00  -0.614E+00  -0.193E-01
GLN   563 NE2 20519 VAL    42 HN  28632   0.517E+00  -0.105E+01  -0.177E-02
GLN   563 NE2 20519 PHE    43 N   28641   0.396E+00   0.171E+01  -0.235E+00
GLN   563 NE2 20519 PHE    43 CA  28642   0.364E+00   0.173E+00  -0.216E+00
GLN   563 NE2 20519 PHE    43 C   28643   0.470E+00  -0.164E+01  -0.861E-01
GLN   563 NE2 20519 PHE    43 CB  28645   0.434E+00   0.361E+00  -0.143E+00
GLN   563 NE2 20519 PHE    43 HN  28652   0.466E+00  -0.713E+00  -0.329E-02
GLN   563 NE2 20519 PHE    43 HD1 28656   0.380E+00  -0.502E+00  -0.539E-01
GLN   563 NE2 20519 ARG    44 N   28661   0.464E+00   0.926E+00  -0.115E+00
GLN   563 NE2 20519 ARG    44 C   28663   0.631E+00  -0.112E+01  -0.164E-01
GLN   563 NE2 20519 ARG    44 NE  28668   0.783E+00  -0.470E+00  -0.563E-02
GLN   563 NE2 20519 ARG    44 CZ  28669   0.740E+00  -0.635E+00  -0.642E-02
GLN   563 NE2 20519 ARG    44 HN  28672   0.388E+00  -0.114E+01  -0.965E-02
GLN   563 NE2 20519 ARG    441HH1 28681   0.563E+00  -0.766E+00  -0.107E-02
GLN   563 NE2 20519 ARG    442HH1 28682   0.616E+00  -0.630E+00  -0.622E-03
GLN   563 NE2 20519 ARG    441HH2 28683   0.920E+00  -0.302E+00  -0.562E-04
GLN   563 NE2 20519 ARG    442HH2 28684   0.824E+00  -0.362E+00  -0.109E-03
GLN   563 NE2 20519 SER    45 C   28687   0.960E+00  -0.349E+00  -0.135E-02
GLN   563 NE2 20519 SER    45 HN  28691   0.822E+00  -0.320E+00  -0.111E-03
GLN   563 NE2 20519 SER    45 HG  28695   0.895E+00  -0.359E+00  -0.662E-04
GLN   563 NE2 20519 ALA   222 C   30667   0.103E+01  -0.373E+00  -0.913E-03
GLN   563 NE2 20519 LEU   223 C   30677   0.961E+00  -0.413E+00  -0.135E-02
GLN   563 NE2 20519 GLU   224 C   30696   0.953E+00  -0.343E+00  -0.141E-02
GLN   563 NE2 20519 GLU   224 CD  30700   0.101E+01  -0.509E+00  -0.974E-03
GLN   563 NE2 20519 LYS   278 C   31245   0.101E+01  -0.488E+00  -0.103E-02
GLN   563 NE2 20519 TYR   279 C   31267   0.907E+00  -0.490E+00  -0.189E-02
GLN   563 NE2 20519 TYR   279 CZ  31275   0.582E+00  -0.375E+00  -0.263E-01
GLN   563 NE2 20519 TYR   279 HD2 31282   0.492E+00  -0.356E+00  -0.139E-01
GLN   563 NE2 20519 TYR   279 HE2 31284   0.396E+00  -0.630E+00  -0.445E-01
GLN   563 NE2 20519 TYR   279 HH  31285   0.666E+00  -0.453E+00   0.000E+00
GLN   563 NE2 20519 ASN   280 C   31288   0.933E+00  -0.466E+00  -0.161E-02
GLN   563 NE2 20519 ASN   280 CG  31291   0.934E+00  -0.440E+00  -0.160E-02
GLN   563 NE2 20519 GLU   281 C   31302   0.928E+00  -0.357E+00  -0.165E-02
GLN   563 NE2 20519 ASN   282 C   31312   0.657E+00  -0.870E+00  -0.129E-01
GLN   563 NE2 20519 ASN   282 CG  31315   0.103E+01  -0.380E+00  -0.888E-03
GLN   563 NE2 20519 GLY   283 CA  31325   0.462E+00   0.401E+00  -0.105E+00
GLN   563 NE2 20519 GLY   283 C   31326   0.429E+00  -0.217E+01  -0.133E+00
GLN   563 NE2 20519 GLY   283 O   31327   0.327E+00   0.392E+01  -0.244E+00
GLN   563 NE2 20519 GLY   283 HN  31328   0.675E+00  -0.340E+00  -0.359E-03
GLN   563 NE2 20519 GLY   283 HA2 31330   0.413E+00  -0.367E+00  -0.329E-01
GLN   563 NE2 20519 THR   284 C   31333   0.652E+00  -0.804E+00  -0.136E-01
GLN   563 NE2 20519 THR   284 CB  31335   0.695E+00  -0.300E+00  -0.105E-01
GLN   563 NE2 20519 THR   284 HN  31338   0.628E+00  -0.395E+00  -0.554E-03
GLN   563 NE2 20519 THR   284 HA  31339   0.504E+00  -0.414E+00  -0.109E-01
GLN   563 NE2 20519 THR   284 HG1 31341   0.793E+00  -0.400E+00  -0.137E-03
GLN   563 NE2 20519 ILE   285 C   31347   0.926E+00  -0.434E+00  -0.168E-02
GLN   563 NE2 20519 ILE   285 HN  31353   0.666E+00  -0.452E+00  -0.391E-03
GLN   563 HN  20520 LYS    41 O   28606   0.530E+00  -0.431E+00  -0.112E-02
GLN   563 HA  20521 VAL    42 N   28625   0.410E+00  -0.326E+00  -0.342E-01
GLN   5631HE2 20526 TYR    38 CD2 28563   0.378E+00  -0.442E+00  -0.981E-02
GLN   5631HE2 20526 TYR    38 CE2 28565   0.415E+00  -0.342E+00  -0.565E-02
GLN   5631HE2 20526 TYR    38 OH  28567   0.604E+00  -0.327E+00  -0.600E-03
GLN   5631HE2 20526 ASP    40 N   28591   0.680E+00  -0.340E+00  -0.345E-03
GLN   5631HE2 20526 ASP    40 O   28594   0.475E+00  -0.675E+00  -0.217E-02
GLN   5631HE2 20526 ASP    40 OD1 28597   0.544E+00  -0.712E+00  -0.954E-03
GLN   5631HE2 20526 ASP    40 OD2 28598   0.748E+00  -0.371E+00  -0.143E-03
GLN   5631HE2 20526 LYS    41 N   28603   0.578E+00  -0.372E+00  -0.910E-03
GLN   5631HE2 20526 LYS    41 O   28606   0.521E+00  -0.608E+00  -0.124E-02
GLN   5631HE2 20526 VAL    42 N   28625   0.443E+00  -0.717E+00  -0.443E-02
GLN   5631HE2 20526 VAL    42 O   28628   0.313E+00  -0.164E+01  -0.247E-01
GLN   5631HE2 20526 PHE    43 N   28641   0.407E+00  -0.736E+00  -0.734E-02
GLN   5631HE2 20526 PHE    43 O   28644   0.611E+00  -0.384E+00  -0.478E-03
GLN   5631HE2 20526 ARG    44 N   28661   0.500E+00  -0.357E+00  -0.216E-02
GLN   5631HE2 20526 ARG    44 O   28664   0.615E+00  -0.432E+00  -0.460E-03
GLN   5631HE2 20526 ARG    44 NH1 28670   0.567E+00  -0.612E+00  -0.102E-02
GLN   5631HE2 20526 ARG    44 NH2 28671   0.773E+00  -0.328E+00  -0.159E-03
GLN   5631HE2 20526 TYR   279 OH  31276   0.525E+00  -0.446E+00  -0.139E-02
GLN   5631HE2 20526 ASN   282 O   31313   0.697E+00  -0.304E+00  -0.216E-03
GLN   5631HE2 20526 GLY   283 O   31327   0.377E+00  -0.123E+01  -0.842E-02
GLN   5632HE2 20527 TYR    38 CE2 28565   0.428E+00  -0.316E+00  -0.470E-02
GLN   5632HE2 20527 TYR    38 OH  28567   0.577E+00  -0.361E+00  -0.789E-03
GLN   5632HE2 20527 ASP    40 O   28594   0.646E+00  -0.338E+00  -0.342E-03
GLN   5632HE2 20527 ASP    40 OD1 28597   0.682E+00  -0.442E+00  -0.248E-03
GLN   5632HE2 20527 LYS    41 O   28606   0.641E+00  -0.386E+00  -0.360E-03
GLN   5632HE2 20527 VAL    42 N   28625   0.576E+00  -0.387E+00  -0.925E-03
GLN   5632HE2 20527 VAL    42 O   28628   0.378E+00  -0.976E+00  -0.837E-02
GLN   5632HE2 20527 PHE    43 N   28641   0.430E+00  -0.639E+00  -0.532E-02
GLN   5632HE2 20527 PHE    43 O   28644   0.570E+00  -0.446E+00  -0.724E-03
GLN   5632HE2 20527 ARG    44 N   28661   0.419E+00  -0.555E+00  -0.621E-02
GLN   5632HE2 20527 ARG    44 O   28664   0.481E+00  -0.754E+00  -0.200E-02
GLN   5632HE2 20527 ARG    44 NH1 28670   0.634E+00  -0.481E+00  -0.522E-03
GLN   5632HE2 20527 SER    45 N   28685   0.684E+00  -0.326E+00  -0.332E-03
GLN   5632HE2 20527 TYR   279 CE2 31274   0.427E+00  -0.319E+00  -0.480E-02
GLN   5632HE2 20527 TYR   279 OH  31276   0.569E+00  -0.373E+00  -0.860E-03
GLN   5632HE2 20527 ASN   282 O   31313   0.536E+00  -0.530E+00  -0.105E-02
GLN   5632HE2 20527 GLY   283 N   31324   0.511E+00  -0.422E+00  -0.189E-02
GLN   5632HE2 20527 GLY   283 CA  31325   0.368E+00  -0.333E+00  -0.127E-01
GLN   5632HE2 20527 GLY   283 O   31327   0.236E+00  -0.465E+01  -0.882E-01
GLN   5632HE2 20527 THR   284 N   31331   0.455E+00  -0.366E+00  -0.381E-02
GLN   5632HE2 20527 THR   284 CA  31332   0.498E+00  -0.325E+00  -0.217E-02
GLN   5632HE2 20527 THR   284 O   31334   0.620E+00  -0.406E+00  -0.439E-03
GLN   5632HE2 20527 THR   284 OG1 31336   0.725E+00  -0.324E+00  -0.201E-03
GLN   5632HE2 20527 ILE   285 N   31345   0.621E+00  -0.331E+00  -0.594E-03
GLN   564 N   20528 LYS    41 CA  28604   0.457E+00   0.546E-01  -0.112E+00
GLN   564 N   20528 LYS    41 C   28605   0.395E+00  -0.147E+01  -0.180E+00
GLN   564 N   20528 LYS    41 CB  28607   0.410E+00   0.200E+00  -0.181E+00
GLN   564 N   20528 VAL    42 C   28627   0.580E+00  -0.360E+00  -0.269E-01
GLN   564 N   20528 VAL    42 HN  28632   0.592E+00  -0.339E+00  -0.792E-03
GLN   564 CA  20529 LYS    41 O   28606   0.386E+00  -0.117E+00  -0.212E+00
GLN   564 C   20530 LYS    41 O   28606   0.415E+00  -0.109E+01  -0.141E+00
GLN   564 C   20530 VAL    42 N   28625   0.613E+00  -0.348E+00  -0.196E-01
GLN   564 C   20530 PHE    43 N   28641   0.596E+00  -0.304E+00  -0.229E-01
GLN   564 O   20531 LYS    41 C   28605   0.658E+00  -0.653E+00  -0.110E-01
GLN   564 O   20531 VAL    42 C   28627   0.749E+00  -0.314E+00  -0.510E-02
GLN   564 O   20531 PHE    43 C   28643   0.862E+00  -0.300E+00  -0.219E-02
GLN   564 CB  20532 LYS    41 O   28606   0.425E+00   0.781E-01  -0.142E+00
GLN   564 CG  20533 LYS    41 CB  28607   0.448E+00   0.824E-02  -0.110E+00
GLN   564 CG  20533 LYS    41 CD  28609   0.431E+00   0.402E-02  -0.130E+00
GLN   564 CD  20534 LYS    41 N   28603   0.811E+00  -0.313E+00  -0.371E-02
GLN   564 CD  20534 LYS    41 O   28606   0.595E+00  -0.738E+00  -0.198E-01
GLN   564 CD  20534 LYS    41 NZ  28611   0.606E+00  -0.316E+00  -0.209E-01
GLN   564 CD  20534 VAL    42 N   28625   0.815E+00  -0.321E+00  -0.361E-02
GLN   564 OE1 20535 LYS    41 C   28605   0.780E+00  -0.524E+00  -0.398E-02
GLN   564 OE1 20535 LYS    41 HZ2 28623   0.628E+00  -0.325E+00  -0.405E-03
GLN   564 NE2 20536 ASP    40 C   28593   0.925E+00  -0.338E+00  -0.169E-02
GLN   564 NE2 20536 LYS    41 C   28605   0.716E+00  -0.865E+00  -0.782E-02
GLN   564 NE2 20536 LYS    41 HZ1 28622   0.652E+00  -0.423E+00  -0.442E-03
GLN   564 NE2 20536 LYS    41 HZ2 28623   0.490E+00  -0.797E+00  -0.244E-02
GLN   564 NE2 20536 LYS    41 HZ3 28624   0.602E+00  -0.499E+00  -0.713E-03
GLN   564 NE2 20536 VAL    42 C   28627   0.963E+00  -0.321E+00  -0.133E-02
GLN   564 NE2 20536 VAL    42 HN  28632   0.915E+00  -0.342E+00  -0.582E-04
GLN   564 HN  20537 ASP    40 OD1 28597   0.704E+00  -0.306E+00  -0.204E-03
GLN   564 HN  20537 LYS    41 N   28603   0.495E+00  -0.391E+00  -0.229E-02
GLN   564 HN  20537 VAL    42 N   28625   0.413E+00  -0.633E+00  -0.670E-02
GLN   564 HN  20537 PHE    43 N   28641   0.511E+00  -0.309E+00  -0.190E-02
GLN   5641HE2 20543 LYS    41 O   28606   0.587E+00  -0.465E+00  -0.608E-03
GLN   5642HE2 20544 LYS    41 O   28606   0.718E+00  -0.309E+00  -0.182E-03
PHE   565 N   20545 LYS    41 C   28605   0.457E+00  -0.975E+00  -0.993E-01
PHE   565 N   20545 LYS    41 O   28606   0.343E+00   0.161E+01  -0.303E+00
PHE   565 N   20545 VAL    42 CA  28626   0.466E+00   0.666E-01  -0.101E+00
PHE   565 N   20545 VAL    42 C   28627   0.538E+00  -0.408E+00  -0.414E-01
PHE   565 N   20545 VAL    42 CB  28629   0.543E+00  -0.352E+00  -0.440E-01
PHE   565 N   20545 VAL    42 HN  28632   0.611E+00  -0.303E+00  -0.655E-03
PHE   565 N   20545 PHE    43 HN  28652   0.396E+00  -0.453E+00  -0.860E-02
PHE   565 CA  20546 LYS    41 O   28606   0.445E+00   0.654E-01  -0.114E+00
PHE   565 C   20547 ASP    40 OD1 28597   0.793E+00  -0.447E+00  -0.360E-02
PHE   565 C   20547 ASP    40 OD2 28598   0.849E+00  -0.398E+00  -0.240E-02
PHE   565 C   20547 LYS    41 O   28606   0.453E+00  -0.114E+01  -0.923E-01
PHE   565 C   20547 VAL    42 N   28625   0.535E+00  -0.614E+00  -0.428E-01
PHE   565 C   20547 VAL    42 CA  28626   0.428E+00  -0.122E+00  -0.118E+00
PHE   565 C   20547 VAL    42 O   28628   0.581E+00  -0.459E+00  -0.228E-01
PHE   565 C   20547 VAL    42 CG1 28630   0.428E+00  -0.210E+00  -0.118E+00
PHE   565 C   20547 PHE    43 N   28641   0.386E+00  -0.113E+01  -0.190E+00
PHE   565 C   20547 PHE    43 O   28644   0.474E+00  -0.920E+00  -0.723E-01
PHE   565 C   20547 PHE    43 CB  28645   0.440E+00  -0.215E+00  -0.105E+00
PHE   565 C   20547 ARG    44 NH1 28670   0.791E+00  -0.422E+00  -0.430E-02
PHE   565 C   20547 ARG    44 NH2 28671   0.823E+00  -0.394E+00  -0.340E-02
PHE   565 O   20548 ASP    40 CG  28596   0.745E+00  -0.473E+00  -0.525E-02
PHE   565 O   20548 LYS    41 C   28605   0.444E+00  -0.143E+01  -0.102E+00
PHE   565 O   20548 LYS    41 O   28606   0.371E+00   0.177E+01  -0.261E+00
PHE   565 O   20548 VAL    42 N   28625   0.431E+00   0.956E+00  -0.147E+00
PHE   565 O   20548 VAL    42 C   28627   0.342E+00  -0.175E+01  -0.200E+00
PHE   565 O   20548 VAL    42 CB  28629   0.387E+00  -0.111E+01  -0.210E+00
PHE   565 O   20548 VAL    42 CG1 28630   0.358E+00   0.311E+00  -0.246E+00
PHE   565 O   20548 VAL    42 CG2 28631   0.430E+00   0.193E+00  -0.135E+00
PHE   565 O   20548 VAL    42 HN  28632   0.522E+00  -0.587E+00  -0.122E-02
PHE   565 O   20548 PHE    43 CA  28642   0.367E+00   0.971E-01  -0.240E+00
PHE   565 O   20548 PHE    43 C   28643   0.435E+00  -0.114E+01  -0.113E+00
PHE   565 O   20548 PHE    43 O   28644   0.406E+00   0.125E+01  -0.173E+00
PHE   565 O   20548 PHE    43 CB  28645   0.363E+00   0.330E+00  -0.244E+00
PHE   565 O   20548 PHE    43 HB2 28655   0.300E+00  -0.346E+00  -0.824E-01
PHE   565 O   20548 ARG    44 C   28663   0.782E+00  -0.425E+00  -0.393E-02
PHE   565 O   20548 ARG    44 CZ  28669   0.720E+00  -0.383E+00  -0.641E-02
PHE   565 CB  20549 VAL    42 CG2 28631   0.451E+00   0.334E-01  -0.107E+00
PHE   565 HN  20556 LYS    41 O   28606   0.244E+00  -0.269E+01  -0.811E-01
PHE   565 HN  20556 VAL    42 N   28625   0.416E+00  -0.482E+00  -0.641E-02
PHE   565 HN  20556 PHE    43 N   28641   0.430E+00  -0.365E+00  -0.527E-02
GLY   566 N   20565 LYS    41 C   28605   0.660E+00  -0.429E+00  -0.126E-01
GLY   566 N   20565 VAL    42 C   28627   0.536E+00  -0.414E+00  -0.422E-01
GLY   566 N   20565 VAL    42 CB  28629   0.550E+00  -0.345E+00  -0.412E-01
GLY   566 N   20565 PHE    43 N   28641   0.448E+00   0.529E+00  -0.138E+00
GLY   566 N   20565 PHE    43 C   28643   0.525E+00  -0.532E+00  -0.473E-01
GLY   566 N   20565 PHE    43 O   28644   0.455E+00   0.694E+00  -0.112E+00
GLY   566 N   20565 PHE    43 CB  28645   0.457E+00   0.134E+00  -0.112E+00
GLY   566 N   20565 PHE    43 HN  28652   0.363E+00  -0.575E+00  -0.142E-01
GLY   566 CA  20566 VAL    42 CG1 28630   0.446E+00   0.448E-01  -0.112E+00
GLY   566 CA  20566 PHE    43 N   28641   0.415E+00   0.221E+00  -0.172E+00
GLY   566 CA  20566 PHE    43 CA  28642   0.436E+00   0.157E-01  -0.123E+00
GLY   566 CA  20566 PHE    43 C   28643   0.425E+00  -0.307E+00  -0.121E+00
GLY   566 CA  20566 PHE    43 O   28644   0.340E+00   0.516E+00  -0.216E+00
GLY   566 CA  20566 PHE    43 CB  28645   0.398E+00   0.656E-01  -0.169E+00
GLY   566 CA  20566 PHE    43 CD2 28648   0.442E+00   0.420E-01  -0.103E+00
GLY   566 C   20567 ASP    40 OD1 28597   0.884E+00  -0.395E+00  -0.189E-02
GLY   566 C   20567 ASP    40 OD2 28598   0.899E+00  -0.384E+00  -0.170E-02
GLY   566 C   20567 LYS    41 O   28606   0.722E+00  -0.435E+00  -0.633E-02
GLY   566 C   20567 VAL    42 N   28625   0.711E+00  -0.357E+00  -0.810E-02
GLY   566 C   20567 VAL    42 O   28628   0.645E+00  -0.390E+00  -0.123E-01
GLY   566 C   20567 VAL    42 CG1 28630   0.415E+00  -0.241E+00  -0.132E+00
GLY   566 C   20567 PHE    43 N   28641   0.488E+00  -0.664E+00  -0.704E-01
GLY   566 C   20567 PHE    43 O   28644   0.358E+00  -0.201E+01  -0.218E+00
GLY   566 C   20567 ARG    44 N   28661   0.581E+00  -0.362E+00  -0.267E-01
GLY   566 C   20567 ARG    44 O   28664   0.808E+00  -0.363E+00  -0.322E-02
GLY   566 C   20567 ARG    44 NH1 28670   0.766E+00  -0.475E+00  -0.522E-02
GLY   566 C   20567 ARG    44 NH2 28671   0.763E+00  -0.478E+00  -0.535E-02
GLY   566 C   20567 SER    45 N   28685   0.758E+00  -0.381E+00  -0.555E-02
GLY   566 C   20567 SER    45 OG  28690   0.839E+00  -0.377E+00  -0.284E-02
GLY   566 O   20568 ASP    40 CG  28596   0.963E+00  -0.309E+00  -0.113E-02
GLY   566 O   20568 LYS    41 C   28605   0.820E+00  -0.390E+00  -0.297E-02
GLY   566 O   20568 VAL    42 C   28627   0.647E+00  -0.375E+00  -0.121E-01
GLY   566 O   20568 VAL    42 CB  28629   0.593E+00  -0.398E+00  -0.229E-01
GLY   566 O   20568 PHE    43 C   28643   0.588E+00  -0.562E+00  -0.212E-01
GLY   566 O   20568 PHE    43 HN  28652   0.532E+00  -0.300E+00  -0.110E-02
GLY   566 O   20568 ARG    44 C   28663   0.842E+00  -0.375E+00  -0.252E-02
GLY   566 O   20568 ARG    44 CZ  28669   0.797E+00  -0.320E+00  -0.351E-02
GLY   566 HN  20569 PHE    43 O   28644   0.544E+00  -0.308E+00  -0.956E-03
GLY   566 HA1 20570 PHE    43 N   28641   0.321E+00  -0.305E+00  -0.839E-01
ARG   567 N   20572 VAL    42 C   28627   0.544E+00  -0.322E+00  -0.386E-01
ARG   567 N   20572 VAL    42 CG1 28630   0.395E+00   0.142E+00  -0.202E+00
ARG   567 N   20572 PHE    43 C   28643   0.410E+00  -0.786E+00  -0.160E+00
ARG   567 N   20572 ARG    44 C   28663   0.626E+00  -0.388E+00  -0.172E-01
ARG   567 CA  20573 VAL    42 CG1 28630   0.439E+00   0.471E-01  -0.120E+00
ARG   567 CA  20573 PHE    43 O   28644   0.389E+00   0.363E+00  -0.206E+00
ARG   567 C   20574 ASP    40 OD1 28597   0.991E+00  -0.415E+00  -0.954E-03
ARG   567 C   20574 ASP    40 OD2 28598   0.979E+00  -0.423E+00  -0.102E-02
ARG   567 C   20574 LYS    41 O   28606   0.994E+00  -0.319E+00  -0.937E-03
ARG   567 C   20574 VAL    42 O   28628   0.762E+00  -0.355E+00  -0.458E-02
ARG   567 C   20574 PHE    43 N   28641   0.684E+00  -0.399E+00  -0.102E-01
ARG   567 C   20574 PHE    43 O   28644   0.432E+00  -0.155E+01  -0.117E+00
ARG   567 C   20574 ARG    44 N   28661   0.593E+00  -0.436E+00  -0.237E-01
ARG   567 C   20574 ARG    44 O   28664   0.747E+00  -0.526E+00  -0.517E-02
ARG   567 C   20574 ARG    44 NH1 28670   0.772E+00  -0.588E+00  -0.498E-02
ARG   567 C   20574 ARG    44 NH2 28671   0.747E+00  -0.624E+00  -0.605E-02
ARG   567 C   20574 SER    45 N   28685   0.616E+00  -0.722E+00  -0.190E-01
ARG   567 C   20574 SER    45 O   28688   0.716E+00  -0.572E+00  -0.662E-02
ARG   567 C   20574 SER    45 OG  28690   0.708E+00  -0.644E+00  -0.782E-02
ARG   567 C   20574 SER    46 N   28696   0.914E+00  -0.348E+00  -0.182E-02
ARG   567 C   20574 SER    46 O   28699   0.956E+00  -0.349E+00  -0.118E-02
ARG   567 C   20574 HIS    49 ND1 28747   0.855E+00  -0.304E+00  -0.271E-02
ARG   567 O   20575 ASP    40 CG  28596   0.103E+01  -0.317E+00  -0.757E-03
ARG   567 O   20575 LYS    41 C   28605   0.101E+01  -0.319E+00  -0.864E-03
ARG   567 O   20575 VAL    42 C   28627   0.703E+00  -0.361E+00  -0.741E-02
ARG   567 O   20575 VAL    42 CB  28629   0.719E+00  -0.305E+00  -0.728E-02
ARG   567 O   20575 PHE    43 C   28643   0.483E+00  -0.100E+01  -0.651E-01
ARG   567 O   20575 PHE    43 O   28644   0.382E+00   0.168E+01  -0.232E+00
ARG   567 O   20575 ARG    44 CA  28662   0.431E+00   0.318E+00  -0.134E+00
ARG   567 O   20575 ARG    44 C   28663   0.518E+00  -0.113E+01  -0.443E-01
ARG   567 O   20575 ARG    44 CG  28666   0.455E+00  -0.254E-01  -0.102E+00
ARG   567 O   20575 ARG    44 NE  28668   0.593E+00  -0.532E+00  -0.248E-01
ARG   567 O   20575 ARG    44 CZ  28669   0.685E+00  -0.481E+00  -0.864E-02
ARG   567 O   20575 ARG    441HH1 28681   0.719E+00  -0.302E+00  -0.180E-03
ARG   567 O   20575 SER    45 C   28687   0.662E+00  -0.440E+00  -0.106E-01
ARG   567 O   20575 SER    45 HN  28691   0.411E+00  -0.944E+00  -0.510E-02
ARG   567 O   20575 SER    45 HG  28695   0.502E+00  -0.745E+00  -0.156E-02
ARG   567 O   20575 VAL    47 CB  28710   0.643E+00  -0.382E+00  -0.142E-01
ARG   567 CB  20576 VAL    42 CG1 28630   0.356E+00   0.231E-01  -0.129E+00
ARG   567 CB  20576 PHE    43 O   28644   0.405E+00   0.921E-01  -0.176E+00
ARG   567 CB  20576 ARG    44 CG  28666   0.441E+00  -0.176E-02  -0.118E+00
ARG   567 CB  20576 ARG    44 NE  28668   0.466E+00  -0.592E-01  -0.101E+00
ARG   567 CG  20577 VAL    42 CG1 28630   0.455E+00  -0.396E-02  -0.103E+00
ARG   567 NE  20579 ASP    40 OD1 28597   0.743E+00  -0.428E+00  -0.650E-02
ARG   567 NE  20579 ASP    40 OD2 28598   0.634E+00  -0.583E+00  -0.167E-01
ARG   567 NE  20579 VAL    42 CG1 28630   0.403E+00  -0.209E+00  -0.192E+00
ARG   567 NE  20579 PHE    43 O   28644   0.649E+00  -0.386E+00  -0.145E-01
ARG   567 NE  20579 ARG    44 NH1 28670   0.638E+00  -0.541E+00  -0.189E-01
ARG   567 NE  20579 ARG    44 NH2 28671   0.482E+00  -0.101E+01  -0.939E-01
ARG   567 NE  20579 SER   967 OG  40126   0.760E+00  -0.360E+00  -0.630E-02
ARG   567 CZ  20580 ASP    40 OD1 28597   0.758E+00  -0.501E+00  -0.472E-02
ARG   567 CZ  20580 ASP    40 OD2 28598   0.636E+00  -0.706E+00  -0.134E-01
ARG   567 CZ  20580 LYS    41 O   28606   0.821E+00  -0.336E+00  -0.294E-02
ARG   567 CZ  20580 VAL    42 N   28625   0.734E+00  -0.328E+00  -0.673E-02
ARG   567 CZ  20580 PHE    43 O   28644   0.735E+00  -0.369E+00  -0.569E-02
ARG   567 CZ  20580 ARG    44 NH1 28670   0.707E+00  -0.538E+00  -0.843E-02
ARG   567 CZ  20580 ARG    44 NH2 28671   0.544E+00  -0.931E+00  -0.389E-01
ARG   567 CZ  20580 SER   967 OG  40126   0.757E+00  -0.441E+00  -0.528E-02
ARG   567 NH1 20581 ASP    40 CG  28596   0.836E+00  -0.522E+00  -0.311E-02
ARG   567 NH1 20581 LYS    41 C   28605   0.890E+00  -0.458E+00  -0.213E-02
ARG   567 NH1 20581 VAL    42 C   28627   0.824E+00  -0.321E+00  -0.338E-02
ARG   567 NH1 20581 VAL    42 CB  28629   0.616E+00  -0.495E+00  -0.214E-01
ARG   567 NH1 20581 PHE    43 C   28643   0.901E+00  -0.339E+00  -0.198E-02
ARG   567 NH1 20581 ARG    44 NE  28668   0.769E+00  -0.377E+00  -0.626E-02
ARG   567 NH1 20581 ARG    44 CZ  28669   0.750E+00  -0.481E+00  -0.592E-02
ARG   567 NH1 20581 ARG    441HH2 28683   0.625E+00  -0.474E+00  -0.568E-03
ARG   567 NH1 20581 ARG    442HH2 28684   0.686E+00  -0.393E+00  -0.325E-03
ARG   567 NH1 20581 SER   967 HG  40131   0.681E+00  -0.456E+00  -0.342E-03
ARG   567 NH2 20582 ASP    40 C   28593   0.850E+00  -0.302E+00  -0.280E-02
ARG   567 NH2 20582 ASP    40 CG  28596   0.621E+00  -0.917E+00  -0.180E-01
ARG   567 NH2 20582 LYS    41 C   28605   0.746E+00  -0.622E+00  -0.612E-02
ARG   567 NH2 20582 VAL    42 C   28627   0.712E+00  -0.418E+00  -0.804E-02
ARG   567 NH2 20582 VAL    42 CB  28629   0.473E+00  -0.903E+00  -0.942E-01
ARG   567 NH2 20582 VAL    42 CG1 28630   0.446E+00   0.237E+00  -0.126E+00
ARG   567 NH2 20582 VAL    42 CG2 28631   0.389E+00   0.336E+00  -0.210E+00
ARG   567 NH2 20582 VAL    42 HN  28632   0.682E+00  -0.448E+00  -0.337E-03
ARG   567 NH2 20582 PHE    43 C   28643   0.850E+00  -0.373E+00  -0.280E-02
ARG   567 NH2 20582 ARG    44 NE  28668   0.646E+00  -0.527E+00  -0.175E-01
ARG   567 NH2 20582 ARG    44 CZ  28669   0.595E+00  -0.762E+00  -0.231E-01
ARG   567 NH2 20582 ARG    441HH1 28681   0.750E+00  -0.332E+00  -0.190E-03
ARG   567 NH2 20582 ARG    442HH1 28682   0.661E+00  -0.423E+00  -0.406E-03
ARG   567 NH2 20582 ARG    441HH2 28683   0.462E+00  -0.944E+00  -0.345E-02
ARG   567 NH2 20582 ARG    442HH2 28684   0.490E+00  -0.820E+00  -0.244E-02
ARG   567 NH2 20582 SER   967 HG  40131   0.754E+00  -0.375E+00  -0.185E-03
ARG   567 HN  20583 PHE    43 N   28641   0.429E+00  -0.369E+00  -0.540E-02
ARG   567 HN  20583 ARG    44 N   28661   0.408E+00  -0.340E+00  -0.723E-02
ARG   567 HE  20591 ARG    44 NH2 28671   0.383E+00  -0.468E+00  -0.104E-01
ARG   5671HH1 20592 ARG    44 NH2 28671   0.725E+00  -0.353E+00  -0.234E-03
ARG   5671HH1 20592 SER   967 OG  40126   0.729E+00  -0.327E+00  -0.195E-03
ARG   5672HH1 20593 ASP    40 OD2 28598   0.782E+00  -0.327E+00  -0.109E-03
ARG   5672HH1 20593 ARG    44 NH2 28671   0.734E+00  -0.345E+00  -0.217E-03
ARG   5672HH1 20593 SER   967 OG  40126   0.763E+00  -0.300E+00  -0.148E-03
ARG   5671HH2 20594 ASP    40 OD1 28597   0.588E+00  -0.574E+00  -0.599E-03
ARG   5671HH2 20594 ASP    40 OD2 28598   0.444E+00  -0.111E+01  -0.323E-02
ARG   5671HH2 20594 VAL    42 N   28625   0.616E+00  -0.321E+00  -0.620E-03
ARG   5671HH2 20594 ARG    44 NH1 28670   0.581E+00  -0.555E+00  -0.883E-03
ARG   5671HH2 20594 ARG    44 NH2 28671   0.406E+00  -0.131E+01  -0.745E-02
ARG   5672HH2 20595 ASP    40 OD1 28597   0.714E+00  -0.387E+00  -0.188E-03
ARG   5672HH2 20595 ASP    40 OD2 28598   0.572E+00  -0.610E+00  -0.707E-03
ARG   5672HH2 20595 ARG    44 NH1 28670   0.744E+00  -0.337E+00  -0.201E-03
ARG   5672HH2 20595 ARG    44 NH2 28671   0.578E+00  -0.562E+00  -0.914E-03
ASP   568 N   20596 PHE    43 C   28643   0.678E+00  -0.459E+00  -0.107E-01
ASP   568 N   20596 ARG    44 C   28663   0.743E+00  -0.513E+00  -0.627E-02
ASP   568 N   20596 ARG    44 NE  28668   0.718E+00  -0.349E+00  -0.945E-02
ASP   568 N   20596 ARG    44 CZ  28669   0.804E+00  -0.345E+00  -0.392E-02
ASP   568 N   20596 SER    45 HN  28691   0.622E+00  -0.345E+00  -0.589E-03
ASP   568 N   20596 SER    45 HG  28695   0.684E+00  -0.367E+00  -0.331E-03
ASP   568 C   20598 PHE    43 O   28644   0.702E+00  -0.315E+00  -0.748E-02
ASP   568 C   20598 SER    45 N   28685   0.717E+00  -0.323E+00  -0.776E-02
ASP   568 C   20598 SER    45 O   28688   0.700E+00  -0.363E+00  -0.760E-02
ASP   568 C   20598 SER    45 OG  28690   0.796E+00  -0.315E+00  -0.390E-02
ASP   568 C   20598 ASN   856 ND2 38464   0.895E+00  -0.316E+00  -0.205E-02
ASP   568 O   20599 PHE    43 C   28643   0.763E+00  -0.329E+00  -0.454E-02
ASP   568 O   20599 ARG    44 C   28663   0.758E+00  -0.444E+00  -0.473E-02
ASP   568 O   20599 ARG    44 NE  28668   0.626E+00  -0.411E+00  -0.180E-01
ASP   568 O   20599 ARG    44 CZ  28669   0.735E+00  -0.364E+00  -0.568E-02
ASP   568 O   20599 SER    45 HN  28691   0.630E+00  -0.301E+00  -0.398E-03
ASP   568 O   20599 VAL    47 CB  28710   0.639E+00  -0.334E+00  -0.147E-01
ASP   568 CG  20601 PHE    43 O   28644   0.890E+00  -0.348E+00  -0.182E-02
ASP   568 CG  20601 SER    45 N   28685   0.885E+00  -0.375E+00  -0.221E-02
ASP   568 CG  20601 SER    45 O   28688   0.828E+00  -0.450E+00  -0.280E-02
ASP   568 CG  20601 SER    45 OG  28690   0.855E+00  -0.469E+00  -0.255E-02
ASP   568 CG  20601 SER    46 O   28699   0.969E+00  -0.349E+00  -0.109E-02
ASP   568 CG  20601 ASN   856 OD1 38463   0.957E+00  -0.323E+00  -0.117E-02
ASP   568 CG  20601 ASN   856 ND2 38464   0.786E+00  -0.663E+00  -0.448E-02
ASP   568 CG  20601 ASN   960 OD1 40006   0.883E+00  -0.366E+00  -0.190E-02
ASP   568 CG  20601 ASN   960 ND2 40007   0.102E+01  -0.438E+00  -0.968E-03
ASP   568 OD1 20602 PHE    43 C   28643   0.991E+00  -0.312E+00  -0.953E-03
ASP   568 OD1 20602 ARG    44 C   28663   0.919E+00  -0.466E+00  -0.150E-02
ASP   568 OD1 20602 SER    45 C   28687   0.855E+00  -0.347E+00  -0.230E-02
ASP   568 OD1 20602 SER    45 HN  28691   0.731E+00  -0.327E+00  -0.163E-03
ASP   568 OD1 20602 SER    45 HG  28695   0.739E+00  -0.414E+00  -0.153E-03
ASP   568 OD1 20602 SER    46 C   28698   0.916E+00  -0.310E+00  -0.153E-02
ASP   568 OD1 20602 VAL    47 CB  28710   0.789E+00  -0.325E+00  -0.419E-02
ASP   568 OD1 20602 ASN   856 CG  38462   0.989E+00  -0.333E+00  -0.961E-03
ASP   568 OD1 20602 ASN   960 CG  40005   0.919E+00  -0.373E+00  -0.149E-02
ASP   568 OD2 20603 SER    45 HG  28695   0.865E+00  -0.314E+00  -0.595E-04
ASP   568 OD2 20603 ASN   856 CG  38462   0.865E+00  -0.411E+00  -0.215E-02
ASP   568 OD2 20603 ASN   8561HD2 38470   0.722E+00  -0.344E+00  -0.176E-03
ASP   568 OD2 20603 ASN   8562HD2 38471   0.695E+00  -0.370E+00  -0.221E-03
ASP   568 OD2 20603 ASN   960 CG  40005   0.101E+01  -0.321E+00  -0.829E-03
ILE   569 N   20608 ARG    44 C   28663   0.823E+00  -0.345E+00  -0.339E-02
ILE   569 N   20608 VAL    47 CB  28710   0.621E+00  -0.320E+00  -0.203E-01
ILE   569 C   20610 ARG    44 NH2 28671   0.938E+00  -0.330E+00  -0.155E-02
ILE   569 C   20610 SER    45 O   28688   0.836E+00  -0.338E+00  -0.264E-02
ILE   569 C   20610 SER    46 O   28699   0.873E+00  -0.314E+00  -0.203E-02
ILE   569 C   20610 LEU    48 O   28725   0.770E+00  -0.374E+00  -0.430E-02
ILE   569 C   20610 HIS    49 ND1 28747   0.745E+00  -0.302E+00  -0.617E-02
ILE   569 C   20610 ASN   856 ND2 38464   0.860E+00  -0.433E+00  -0.261E-02
ILE   569 C   20610 ASN   960 O   40003   0.756E+00  -0.363E+00  -0.480E-02
ILE   569 C   20610 ASN   960 OD1 40006   0.647E+00  -0.495E+00  -0.122E-01
ILE   569 C   20610 ASN   960 ND2 40007   0.720E+00  -0.595E+00  -0.757E-02
ILE   569 C   20610 SER   967 OG  40126   0.895E+00  -0.332E+00  -0.194E-02
ILE   569 O   20611 ARG    44 C   28663   0.961E+00  -0.369E+00  -0.114E-02
ILE   569 O   20611 ARG    44 NE  28668   0.734E+00  -0.371E+00  -0.697E-02
ILE   569 O   20611 ARG    44 CZ  28669   0.850E+00  -0.348E+00  -0.238E-02
ILE   569 O   20611 VAL    47 CB  28710   0.650E+00  -0.400E+00  -0.133E-01
ILE   569 O   20611 LEU    48 C   28724   0.770E+00  -0.419E+00  -0.432E-02
ILE   569 O   20611 HIS    49 C   28743   0.869E+00  -0.393E+00  -0.209E-02
ILE   569 O   20611 ASN   960 C   40002   0.810E+00  -0.413E+00  -0.319E-02
ILE   569 O   20611 ASN   960 CG  40005   0.710E+00  -0.496E+00  -0.696E-02
ILE   569 O   20611 LYS   964 C   40065   0.884E+00  -0.418E+00  -0.188E-02
ILE   569 O   20611 LYS   964 HZ1 40082   0.610E+00  -0.341E+00  -0.484E-03
ILE   569 O   20611 LYS   964 HZ2 40083   0.447E+00  -0.700E+00  -0.310E-02
ILE   569 O   20611 LYS   964 HZ3 40084   0.544E+00  -0.438E+00  -0.958E-03
ILE   569 CD1 20615 SER    46 O   28699   0.443E+00   0.230E+00  -0.117E+00
ILE   569 CD1 20615 VAL    47 CB  28710   0.367E+00  -0.255E+00  -0.165E+00
ILE   569 CD1 20615 VAL    47 CG2 28712   0.352E+00   0.650E-01  -0.108E+00
ALA   570 N   20627 ASN   960 C   40002   0.748E+00  -0.311E+00  -0.602E-02
ALA   570 N   20627 ASN   960 CG  40005   0.639E+00  -0.400E+00  -0.152E-01
ALA   570 CA  20628 LYS   964 CD  40069   0.441E+00   0.531E-02  -0.118E+00
ALA   570 C   20629 ARG    44 NH2 28671   0.966E+00  -0.317E+00  -0.130E-02
ALA   570 C   20629 ASN   856 OD1 38463   0.750E+00  -0.372E+00  -0.505E-02
ALA   570 C   20629 ASN   856 ND2 38464   0.633E+00  -0.768E+00  -0.161E-01
ALA   570 C   20629 LEU   959 O   39984   0.809E+00  -0.344E+00  -0.322E-02
ALA   570 C   20629 ASN   960 O   40003   0.647E+00  -0.493E+00  -0.121E-01
ALA   570 C   20629 ASN   960 OD1 40006   0.710E+00  -0.412E+00  -0.699E-02
ALA   570 C   20629 ASN   960 ND2 40007   0.842E+00  -0.450E+00  -0.298E-02
ALA   570 C   20629 THR   961 O   40017   0.870E+00  -0.301E+00  -0.207E-02
ALA   570 C   20629 LEU   962 O   40031   0.868E+00  -0.305E+00  -0.210E-02
ALA   570 C   20629 VAL   963 N   40047   0.736E+00  -0.329E+00  -0.660E-02
ALA   570 C   20629 VAL   963 O   40050   0.572E+00  -0.495E+00  -0.251E-01
ALA   570 C   20629 VAL   963 CG1 40052   0.445E+00  -0.199E+00  -0.101E+00
ALA   570 C   20629 LYS   964 N   40063   0.562E+00  -0.553E+00  -0.321E-01
ALA   570 C   20629 LYS   964 O   40066   0.691E+00  -0.463E+00  -0.818E-02
ALA   570 C   20629 SER   967 N   40121   0.795E+00  -0.344E+00  -0.418E-02
ALA   570 C   20629 SER   967 OG  40126   0.601E+00  -0.702E+00  -0.206E-01
ALA   570 O   20630 ASN   856 CG  38462   0.623E+00  -0.577E+00  -0.151E-01
ALA   570 O   20630 ASN   8561HD2 38470   0.559E+00  -0.444E+00  -0.814E-03
ALA   570 O   20630 ASN   8562HD2 38471   0.448E+00  -0.747E+00  -0.304E-02
ALA   570 O   20630 LEU   959 C   39983   0.862E+00  -0.309E+00  -0.220E-02
ALA   570 O   20630 ASN   960 C   40002   0.740E+00  -0.434E+00  -0.545E-02
ALA   570 O   20630 ASN   960 CG  40005   0.798E+00  -0.359E+00  -0.349E-02
ALA   570 O   20630 LEU   962 C   40030   0.778E+00  -0.368E+00  -0.405E-02
ALA   570 O   20630 VAL   963 C   40049   0.496E+00  -0.736E+00  -0.563E-01
ALA   570 O   20630 VAL   963 CB  40051   0.472E+00  -0.735E+00  -0.838E-01
ALA   570 O   20630 VAL   963 CG1 40052   0.351E+00   0.360E+00  -0.243E+00
ALA   570 O   20630 VAL   963 HN  40054   0.689E+00  -0.355E+00  -0.232E-03
ALA   570 O   20630 LYS   964 C   40065   0.629E+00  -0.702E+00  -0.143E-01
ALA   570 O   20630 LYS   964 HN  40072   0.557E+00  -0.316E+00  -0.831E-03
ALA   570 O   20630 LYS   964 HZ3 40084   0.601E+00  -0.315E+00  -0.530E-03
ALA   570 O   20630 LEU   966 C   40104   0.775E+00  -0.371E+00  -0.416E-02
ALA   570 O   20630 SER   967 HG  40131   0.581E+00  -0.512E+00  -0.646E-03
ALA   570 CB  20631 ASN   960 C   40002   0.556E+00  -0.324E+00  -0.313E-01
ALA   570 CB  20631 ASN   960 CG  40005   0.536E+00  -0.332E+00  -0.382E-01
ALA   570 CB  20631 VAL   963 CB  40051   0.400E+00  -0.463E+00  -0.167E+00
ALA   570 CB  20631 VAL   963 CG1 40052   0.354E+00   0.146E+00  -0.119E+00
ALA   570 HN  20632 ASN   856 ND2 38464   0.687E+00  -0.336E+00  -0.324E-03
ALA   570 HN  20632 ASN   960 OD1 40006   0.579E+00  -0.323E+00  -0.658E-03
ALA   570 HN  20632 ASN   960 ND2 40007   0.708E+00  -0.317E+00  -0.270E-03
ASP   571 N   20637 ARG    44 NE  28668   0.773E+00  -0.304E+00  -0.607E-02
ASP   571 N   20637 ARG    44 CZ  28669   0.858E+00  -0.309E+00  -0.266E-02
ASP   571 N   20637 ASN   856 CG  38462   0.836E+00  -0.333E+00  -0.309E-02
ASP   571 N   20637 ASN   8562HD2 38471   0.651E+00  -0.323E+00  -0.446E-03
ASP   571 N   20637 ASN   960 C   40002   0.841E+00  -0.348E+00  -0.298E-02
ASP   571 N   20637 ASN   960 CG  40005   0.852E+00  -0.323E+00  -0.277E-02
ASP   571 N   20637 VAL   963 C   40049   0.671E+00  -0.382E+00  -0.115E-01
ASP   571 N   20637 VAL   963 CB  40051   0.672E+00  -0.337E+00  -0.128E-01
ASP   571 N   20637 LYS   964 C   40065   0.733E+00  -0.522E+00  -0.678E-02
ASP   571 N   20637 LYS   964 HZ2 40083   0.493E+00  -0.495E+00  -0.234E-02
ASP   571 N   20637 LYS   964 HZ3 40084   0.495E+00  -0.490E+00  -0.229E-02
ASP   571 N   20637 SER   967 HG  40131   0.623E+00  -0.443E+00  -0.580E-03
ASP   571 C   20639 ARG    44 NH2 28671   0.843E+00  -0.306E+00  -0.294E-02
ASP   571 C   20639 ASN   856 OD1 38463   0.717E+00  -0.314E+00  -0.658E-02
ASP   571 C   20639 ASN   856 ND2 38464   0.675E+00  -0.525E+00  -0.111E-01
ASP   571 C   20639 LYS   964 O   40066   0.761E+00  -0.301E+00  -0.463E-02
ASP   571 C   20639 SER   967 OG  40126   0.509E+00  -0.791E+00  -0.534E-01
ASP   571 O   20640 ASN   856 CG  38462   0.726E+00  -0.385E+00  -0.614E-02
ASP   571 O   20640 ASN   8562HD2 38471   0.578E+00  -0.372E+00  -0.668E-03
ASP   571 O   20640 VAL   963 C   40049   0.711E+00  -0.306E+00  -0.692E-02
ASP   571 O   20640 LYS   964 C   40065   0.763E+00  -0.436E+00  -0.456E-02
ASP   571 O   20640 LEU   966 C   40104   0.722E+00  -0.381E+00  -0.632E-02
ASP   571 O   20640 SER   967 OG  40126   0.432E+00   0.134E+01  -0.140E+00
ASP   571 O   20640 SER   967 HG  40131   0.407E+00  -0.108E+01  -0.537E-02
ASP   571 CB  20641 SER   967 OG  40126   0.370E+00   0.192E+00  -0.244E+00
ASP   571 CG  20642 ASP    40 OD2 28598   0.944E+00  -0.456E+00  -0.128E-02
ASP   571 CG  20642 ARG    44 NH1 28670   0.915E+00  -0.450E+00  -0.181E-02
ASP   571 CG  20642 ARG    44 NH2 28671   0.724E+00  -0.676E+00  -0.732E-02
ASP   571 CG  20642 LEU    48 O   28725   0.927E+00  -0.359E+00  -0.142E-02
ASP   571 CG  20642 HIS    49 N   28741   0.985E+00  -0.309E+00  -0.116E-02
ASP   571 CG  20642 HIS    49 ND1 28747   0.609E+00  -0.589E+00  -0.202E-01
ASP   571 CG  20642 SER    50 N   28758   0.867E+00  -0.387E+00  -0.248E-02
ASP   571 CG  20642 SER    50 O   28761   0.792E+00  -0.485E+00  -0.364E-02
ASP   571 CG  20642 SER    50 OG  28763   0.104E+01  -0.347E+00  -0.795E-03
ASP   571 CG  20642 THR    51 OG1 28774   0.103E+01  -0.332E+00  -0.847E-03
ASP   571 CG  20642 ASN   856 OD1 38463   0.990E+00  -0.306E+00  -0.958E-03
ASP   571 CG  20642 ASN   856 ND2 38464   0.941E+00  -0.491E+00  -0.152E-02
ASP   571 CG  20642 ASN   960 O   40003   0.799E+00  -0.431E+00  -0.344E-02
ASP   571 CG  20642 ASN   960 OD1 40006   0.994E+00  -0.305E+00  -0.935E-03
ASP   571 CG  20642 THR   961 O   40017   0.937E+00  -0.349E+00  -0.133E-02
ASP   571 CG  20642 LEU   962 O   40031   0.990E+00  -0.324E+00  -0.958E-03
ASP   571 CG  20642 VAL   963 O   40050   0.677E+00  -0.454E+00  -0.929E-02
ASP   571 CG  20642 LYS   964 N   40063   0.665E+00  -0.507E+00  -0.121E-01
ASP   571 CG  20642 LYS   964 O   40066   0.595E+00  -0.824E+00  -0.198E-01
ASP   571 CG  20642 LYS   964 CD  40069   0.395E+00  -0.187E+00  -0.152E+00
ASP   571 CG  20642 LYS   964 CE  40070   0.428E+00  -0.222E+00  -0.118E+00
ASP   571 CG  20642 LYS   964 NZ  40071   0.350E+00  -0.135E+01  -0.152E+00
ASP   571 CG  20642 GLN   965 N   40085   0.773E+00  -0.338E+00  -0.493E-02
ASP   571 CG  20642 GLN   965 O   40088   0.937E+00  -0.357E+00  -0.133E-02
ASP   571 CG  20642 GLN   965 OE1 40092   0.100E+01  -0.359E+00  -0.897E-03
ASP   571 CG  20642 LEU   966 O   40105   0.865E+00  -0.401E+00  -0.215E-02
ASP   571 CG  20642 SER   967 N   40121   0.686E+00  -0.591E+00  -0.100E-01
ASP   571 CG  20642 SER   967 O   40124   0.759E+00  -0.524E+00  -0.469E-02
ASP   571 CG  20642 SER   967 OG  40126   0.433E+00  -0.198E+01  -0.125E+00
ASP   571 CG  20642 SER   968 N   40132   0.827E+00  -0.419E+00  -0.331E-02
ASP   571 CG  20642 SER   968 OG  40137   0.912E+00  -0.422E+00  -0.173E-02
ASP   571 CG  20642 SER   975 OG  40229   0.918E+00  -0.418E+00  -0.166E-02
ASP   571 OD1 20643 ASP    40 CG  28596   0.975E+00  -0.434E+00  -0.105E-02
ASP   571 OD1 20643 ARG    44 NE  28668   0.613E+00  -0.626E+00  -0.203E-01
ASP   571 OD1 20643 ARG    44 CZ  28669   0.675E+00  -0.626E+00  -0.944E-02
ASP   571 OD1 20643 ARG    441HH2 28683   0.529E+00  -0.728E+00  -0.113E-02
ASP   571 OD1 20643 ARG    442HH2 28684   0.699E+00  -0.404E+00  -0.214E-03
ASP   571 OD1 20643 LEU    48 C   28724   0.899E+00  -0.379E+00  -0.171E-02
ASP   571 OD1 20643 HIS    49 C   28743   0.825E+00  -0.504E+00  -0.285E-02
ASP   571 OD1 20643 HIS    49 CG  28746   0.633E+00  -0.350E+00  -0.138E-01
ASP   571 OD1 20643 HIS    49 HD1 28755   0.452E+00  -0.434E+00  -0.288E-02
ASP   571 OD1 20643 HIS    49 HE1 28757   0.394E+00  -0.490E+00  -0.332E-01
ASP   571 OD1 20643 SER    50 C   28760   0.829E+00  -0.365E+00  -0.276E-02
ASP   571 OD1 20643 SER    50 HN  28764   0.703E+00  -0.352E+00  -0.206E-03
ASP   571 OD1 20643 ASN   960 C   40002   0.970E+00  -0.362E+00  -0.108E-02
ASP   571 OD1 20643 ASN   960 CG  40005   0.102E+01  -0.317E+00  -0.787E-03
ASP   571 OD1 20643 VAL   963 C   40049   0.810E+00  -0.352E+00  -0.319E-02
ASP   571 OD1 20643 LYS   964 C   40065   0.751E+00  -0.653E+00  -0.498E-02
ASP   571 OD1 20643 LYS   964 CD  40069   0.453E+00   0.130E+00  -0.104E+00
ASP   571 OD1 20643 LYS   964 NZ  40071   0.364E+00   0.119E+01  -0.291E+00
ASP   571 OD1 20643 LYS   964 HZ1 40082   0.425E+00  -0.935E+00  -0.418E-02
ASP   571 OD1 20643 LYS   964 HZ2 40083   0.336E+00  -0.176E+01  -0.166E-01
ASP   571 OD1 20643 LYS   964 HZ3 40084   0.300E+00  -0.241E+01  -0.313E-01
ASP   571 OD1 20643 LEU   966 C   40104   0.914E+00  -0.369E+00  -0.154E-02
ASP   571 OD1 20643 SER   967 C   40123   0.850E+00  -0.350E+00  -0.239E-02
ASP   571 OD1 20643 SER   967 HG  40131   0.590E+00  -0.652E+00  -0.590E-03
ASP   571 OD2 20644 ARG    44 NE  28668   0.810E+00  -0.366E+00  -0.388E-02
ASP   571 OD2 20644 ARG    44 CZ  28669   0.859E+00  -0.403E+00  -0.224E-02
ASP   571 OD2 20644 ARG    441HH2 28683   0.695E+00  -0.408E+00  -0.221E-03
ASP   571 OD2 20644 LEU    48 C   28724   0.103E+01  -0.310E+00  -0.772E-03
ASP   571 OD2 20644 HIS    49 C   28743   0.930E+00  -0.415E+00  -0.139E-02
ASP   571 OD2 20644 SER    50 C   28760   0.875E+00  -0.334E+00  -0.200E-02
ASP   571 OD2 20644 ASN   856 CG  38462   0.105E+01  -0.306E+00  -0.678E-03
ASP   571 OD2 20644 ASN   960 C   40002   0.870E+00  -0.430E+00  -0.207E-02
ASP   571 OD2 20644 ASN   960 CG  40005   0.100E+01  -0.328E+00  -0.900E-03
ASP   571 OD2 20644 THR   961 C   40016   0.933E+00  -0.349E+00  -0.137E-02
ASP   571 OD2 20644 LEU   962 C   40030   0.948E+00  -0.349E+00  -0.124E-02
ASP   571 OD2 20644 VAL   963 C   40049   0.671E+00  -0.499E+00  -0.974E-02
ASP   571 OD2 20644 VAL   963 CB  40051   0.802E+00  -0.316E+00  -0.382E-02
ASP   571 OD2 20644 LYS   964 C   40065   0.560E+00  -0.119E+01  -0.282E-01
ASP   571 OD2 20644 LYS   964 CD  40069   0.334E+00   0.289E+00  -0.189E+00
ASP   571 OD2 20644 LYS   964 CE  40070   0.344E+00   0.390E+00  -0.230E+00
ASP   571 OD2 20644 LYS   964 HA  40073   0.423E+00  -0.413E+00  -0.241E-01
ASP   571 OD2 20644 LYS   964 HD2 40079   0.354E+00  -0.365E+00  -0.696E-01
ASP   571 OD2 20644 LYS   964 HE1 40080   0.437E+00  -0.355E+00  -0.115E-01
ASP   571 OD2 20644 LYS   964 HE2 40081   0.360E+00  -0.588E+00  -0.340E-01
ASP   571 OD2 20644 LYS   964 HZ1 40082   0.342E+00  -0.166E+01  -0.149E-01
ASP   571 OD2 20644 LYS   964 HZ2 40083   0.306E+00  -0.227E+01  -0.278E-01
ASP   571 OD2 20644 GLN   965 C   40087   0.793E+00  -0.342E+00  -0.362E-02
ASP   571 OD2 20644 GLN   965 CD  40091   0.971E+00  -0.392E+00  -0.108E-02
ASP   571 OD2 20644 LEU   966 C   40104   0.746E+00  -0.523E+00  -0.522E-02
ASP   571 OD2 20644 SER   967 C   40123   0.668E+00  -0.546E+00  -0.101E-01
ASP   571 OD2 20644 SER   967 CB  40125   0.443E+00  -0.421E+00  -0.117E+00
ASP   571 OD2 20644 SER   967 OG  40126   0.402E+00   0.235E+01  -0.200E+00
ASP   571 OD2 20644 SER   967 HN  40127   0.582E+00  -0.519E+00  -0.641E-03
ASP   571 OD2 20644 SER   967 HG  40131   0.471E+00  -0.109E+01  -0.226E-02
ASP   571 OD2 20644 SER   968 HN  40138   0.749E+00  -0.312E+00  -0.141E-03
ASP   571 OD2 20644 SER   968 HG  40142   0.787E+00  -0.369E+00  -0.105E-03
ASP   571 HN  20645 SER   967 OG  40126   0.665E+00  -0.319E+00  -0.336E-03
THR   572 C   20651 ARG    44 NH2 28671   0.950E+00  -0.319E+00  -0.144E-02
THR   572 C   20651 ASN   856 OD1 38463   0.743E+00  -0.372E+00  -0.535E-02
THR   572 C   20651 ASN   856 ND2 38464   0.703E+00  -0.612E+00  -0.869E-02
THR   572 C   20651 SER   967 OG  40126   0.812E+00  -0.385E+00  -0.346E-02
THR   572 O   20652 ARG    44 C   28663   0.991E+00  -0.314E+00  -0.954E-03
THR   572 O   20652 ASN   856 CG  38462   0.851E+00  -0.319E+00  -0.237E-02
THR   572 CB  20653 ASN   856 OD1 38463   0.535E+00  -0.312E+00  -0.414E-01
THR   572 CB  20653 ASN   856 ND2 38464   0.458E+00  -0.671E+00  -0.111E+00
THR   572 OG1 20654 ASN   856 C   38459   0.832E+00  -0.382E+00  -0.300E-02
THR   572 OG1 20654 ASN   856 CG  38462   0.439E+00  -0.141E+01  -0.117E+00
THR   572 OG1 20654 ASN   856 OD1 38463   0.436E+00   0.129E+01  -0.132E+00
THR   572 OG1 20654 ASN   856 ND2 38464   0.351E+00   0.340E+01  -0.306E+00
THR   572 OG1 20654 ASN   8561HD2 38470   0.405E+00  -0.105E+01  -0.650E-02
THR   572 OG1 20654 ASN   8562HD2 38471   0.251E+00  -0.400E+01  -0.802E-01
THR   572 OG1 20654 ASN   960 C   40002   0.957E+00  -0.305E+00  -0.129E-02
THR   572 OG1 20654 LEU   962 C   40030   0.908E+00  -0.308E+00  -0.178E-02
THR   572 OG1 20654 VAL   963 C   40049   0.657E+00  -0.430E+00  -0.122E-01
THR   572 OG1 20654 VAL   963 CB  40051   0.572E+00  -0.510E+00  -0.311E-01
THR   572 OG1 20654 VAL   963 CG1 40052   0.425E+00   0.236E+00  -0.154E+00
THR   572 OG1 20654 LYS   964 C   40065   0.844E+00  -0.439E+00  -0.275E-02
THR   572 OG1 20654 LEU   966 C   40104   0.853E+00  -0.340E+00  -0.257E-02
THR   572 OG1 20654 SER   967 HG  40131   0.683E+00  -0.397E+00  -0.287E-03
THR   572 CG2 20655 ASN   856 ND2 38464   0.453E+00   0.508E+00  -0.116E+00
THR   572 CG2 20655 ASN   8562HD2 38471   0.374E+00  -0.378E+00  -0.116E-01
THR   572 HN  20656 ASN   856 ND2 38464   0.669E+00  -0.307E+00  -0.378E-03
THR   572 HG1 20659 ASN   856 OD1 38463   0.381E+00  -0.124E+01  -0.802E-02
THR   572 HG1 20659 ASN   856 ND2 38464   0.349E+00  -0.232E+01  -0.178E-01
THR   572 HG1 20659 VAL   963 O   40050   0.586E+00  -0.333E+00  -0.615E-03
THR   572 HG1 20659 SER   967 OG  40126   0.635E+00  -0.444E+00  -0.443E-03
THR   573 C   20665 PHE    43 O   28644   0.811E+00  -0.305E+00  -0.316E-02
THR   573 C   20665 ASN   856 ND2 38464   0.881E+00  -0.410E+00  -0.226E-02
THR   573 O   20666 ASN   856 CG  38462   0.868E+00  -0.309E+00  -0.210E-02
THR   573 OG1 20668 LYS    41 C   28605   0.105E+01  -0.314E+00  -0.759E-03
ASP   574 N   20677 PHE    43 C   28643   0.832E+00  -0.315E+00  -0.318E-02
ASP   574 N   20677 ARG    44 C   28663   0.101E+01  -0.308E+00  -0.984E-03
ASP   574 CG  20682 PHE    43 N   28641   0.779E+00  -0.319E+00  -0.473E-02
ASP   574 CG  20682 PHE    43 O   28644   0.568E+00  -0.821E+00  -0.260E-01
ASP   574 CG  20682 ARG    44 O   28664   0.886E+00  -0.400E+00  -0.187E-02
ASP   574 CG  20682 SER    45 N   28685   0.762E+00  -0.485E+00  -0.539E-02
ASP   574 CG  20682 SER    45 O   28688   0.865E+00  -0.417E+00  -0.215E-02
ASP   574 CG  20682 SER    45 OG  28690   0.719E+00  -0.638E+00  -0.715E-02
ASP   574 OD1 20683 LYS    41 C   28605   0.102E+01  -0.395E+00  -0.799E-03
ASP   574 OD1 20683 VAL    42 C   28627   0.799E+00  -0.360E+00  -0.345E-02
ASP   574 OD1 20683 PHE    43 C   28643   0.626E+00  -0.705E+00  -0.147E-01
ASP   574 OD1 20683 ARG    44 C   28663   0.797E+00  -0.592E+00  -0.352E-02
ASP   574 OD1 20683 ARG    44 CZ  28669   0.989E+00  -0.323E+00  -0.963E-03
ASP   574 OD1 20683 SER    45 HN  28691   0.732E+00  -0.326E+00  -0.161E-03
ASP   574 OD1 20683 SER    45 HG  28695   0.680E+00  -0.486E+00  -0.252E-03
ASP   574 OD2 20684 VAL    42 C   28627   0.866E+00  -0.314E+00  -0.213E-02
ASP   574 OD2 20684 PHE    43 C   28643   0.629E+00  -0.699E+00  -0.143E-01
ASP   574 OD2 20684 PHE    43 HD2 28657   0.431E+00  -0.301E+00  -0.245E-01
ASP   574 OD2 20684 PHE    43 HE2 28659   0.461E+00  -0.320E+00  -0.166E-01
ASP   574 OD2 20684 ARG    44 C   28663   0.700E+00  -0.752E+00  -0.763E-02
ASP   574 OD2 20684 ARG    44 CZ  28669   0.101E+01  -0.314E+00  -0.865E-03
ASP   574 OD2 20684 SER    45 C   28687   0.804E+00  -0.385E+00  -0.332E-02
ASP   574 OD2 20684 SER    45 HN  28691   0.593E+00  -0.498E+00  -0.570E-03
ASP   574 OD2 20684 SER    45 HG  28695   0.517E+00  -0.877E+00  -0.130E-02
ALA   575 C   20691 PHE    43 O   28644   0.774E+00  -0.337E+00  -0.416E-02
ALA   575 O   20692 LYS    41 C   28605   0.900E+00  -0.364E+00  -0.169E-02
ALA   575 O   20692 PHE    43 C   28643   0.772E+00  -0.357E+00  -0.426E-02
ARG   577 C   20717 LYS    41 O   28606   0.946E+00  -0.344E+00  -0.126E-02
ARG   577 O   20718 LYS    41 C   28605   0.104E+01  -0.306E+00  -0.727E-03
ARG   577 NE  20722 LYS    41 O   28606   0.762E+00  -0.315E+00  -0.559E-02
ARG   577 CZ  20723 LYS    41 O   28606   0.857E+00  -0.312E+00  -0.227E-02
ARG   577 NH2 20725 LYS    41 C   28605   0.932E+00  -0.426E+00  -0.162E-02
ARG   577 NH2 20725 ASN   282 C   31312   0.102E+01  -0.315E+00  -0.928E-03
PHE   592 C   20945 ASP   737 OD1 37094   0.955E+00  -0.329E+00  -0.119E-02
PHE   592 C   20945 ASP   737 OD2 37095   0.748E+00  -0.498E+00  -0.514E-02
PHE   592 C   20945 LEU   858 O   38482   0.838E+00  -0.311E+00  -0.260E-02
PHE   592 C   20945 THR   859 OG1 38503   0.742E+00  -0.416E+00  -0.593E-02
PHE   592 O   20946 ASP   737 CG  37093   0.899E+00  -0.342E+00  -0.171E-02
PHE   592 O   20946 GLY   857 C   38474   0.817E+00  -0.313E+00  -0.302E-02
PHE   592 O   20946 LEU   858 C   38481   0.804E+00  -0.317E+00  -0.332E-02
PHE   592 CB  20947 MET   740 SD  37130   0.494E+00   0.628E-01  -0.115E+00
PHE   592 CG  20948 MET   740 SD  37130   0.423E+00  -0.196E-01  -0.205E+00
PHE   592 CG  20948 MET   740 CE  37131   0.433E+00  -0.248E-01  -0.113E+00
PHE   592 CD1 20949 MET   740 SD  37130   0.386E+00   0.979E-01  -0.237E+00
PHE   592 CD1 20949 MET   740 CE  37131   0.441E+00   0.935E-01  -0.104E+00
PHE   592 CD2 20950 MET   740 SD  37130   0.454E+00   0.649E-01  -0.155E+00
PHE   592 CD2 20950 MET   740 CE  37131   0.410E+00   0.112E+00  -0.138E+00
PHE   592 CE1 20951 MET   740 SD  37130   0.385E+00   0.186E+00  -0.236E+00
PHE   592 CE1 20951 MET   740 CE  37131   0.429E+00   0.190E+00  -0.118E+00
PHE   592 CE1 20951 GLY   857 N   38472   0.438E+00   0.236E+00  -0.121E+00
PHE   592 CE1 20951 GLY   857 CA  38473   0.394E+00   0.107E+00  -0.153E+00
PHE   592 CE1 20951 GLY   857 C   38474   0.431E+00  -0.383E+00  -0.102E+00
PHE   592 CE1 20951 THR   859 CG2 38504   0.378E+00   0.163E+00  -0.157E+00
PHE   592 CE2 20952 MET   740 SD  37130   0.453E+00   0.123E+00  -0.156E+00
PHE   592 CE2 20952 MET   740 CE  37131   0.397E+00   0.232E+00  -0.151E+00
PHE   592 CZ  20953 MET   740 SD  37130   0.420E+00   0.949E-01  -0.209E+00
PHE   592 CZ  20953 MET   740 CE  37131   0.407E+00   0.139E+00  -0.142E+00
PHE   592 CZ  20953 GLY   857 N   38472   0.409E+00   0.179E+00  -0.161E+00
PHE   592 CZ  20953 GLY   857 CA  38473   0.411E+00   0.611E-01  -0.137E+00
PHE   592 CZ  20953 THR   859 CG2 38504   0.419E+00   0.795E-01  -0.129E+00
PHE   592 HE1 20960 GLY   857 O   38475   0.383E+00  -0.359E+00  -0.455E-01
PHE   592 HZ  20962 LEU   858 O   38482   0.385E+00  -0.360E+00  -0.443E-01
GLY   593 N   20963 ASP   737 CG  37093   0.768E+00  -0.330E+00  -0.513E-02
GLY   593 C   20965 SER   735 O   37064   0.889E+00  -0.311E+00  -0.182E-02
GLY   593 C   20965 SER   735 OG  37066   0.840E+00  -0.377E+00  -0.283E-02
GLY   593 C   20965 ASP   737 N   37088   0.851E+00  -0.321E+00  -0.278E-02
GLY   593 C   20965 ASP   737 OD1 37094   0.827E+00  -0.441E+00  -0.282E-02
GLY   593 C   20965 ASP   737 OD2 37095   0.643E+00  -0.709E+00  -0.126E-01
GLY   593 C   20965 GLY   857 O   38475   0.816E+00  -0.315E+00  -0.306E-02
GLY   593 C   20965 THR   859 OG1 38503   0.644E+00  -0.582E+00  -0.138E-01
GLY   593 O   20966 ASP   737 CG  37093   0.732E+00  -0.491E+00  -0.583E-02
GLY   593 HN  20967 ASP   737 OD2 37095   0.642E+00  -0.311E+00  -0.356E-03
GLY   594 N   20970 ASP   737 CG  37093   0.718E+00  -0.375E+00  -0.769E-02
GLY   594 C   20972 SER   735 OG  37066   0.836E+00  -0.380E+00  -0.291E-02
GLY   594 C   20972 ASP   737 OD1 37094   0.950E+00  -0.352E+00  -0.123E-02
GLY   594 C   20972 ASP   737 OD2 37095   0.805E+00  -0.462E+00  -0.331E-02
GLY   594 C   20972 ASN   764 ND2 37478   0.104E+01  -0.332E+00  -0.854E-03
GLY   594 C   20972 THR   859 OG1 38503   0.776E+00  -0.407E+00  -0.454E-02
GLY   594 O   20973 ASP   737 CG  37093   0.957E+00  -0.311E+00  -0.117E-02
GLY   594 HN  20974 THR   859 OG1 38503   0.483E+00  -0.483E+00  -0.228E-02
VAL   595 N   20977 ASP   737 CG  37093   0.896E+00  -0.305E+00  -0.205E-02
VAL   595 HN  20984 ASP   737 OD2 37095   0.776E+00  -0.374E+00  -0.114E-03
SER   596 OG  20998 THR   768 HG1 37548   0.764E+00  -0.310E+00  -0.147E-03
SER   596 HG  21003 THR   768 OG1 37543   0.760E+00  -0.324E+00  -0.151E-03
TYR   612 C   21219 THR   859 OG1 38503   0.956E+00  -0.308E+00  -0.131E-02
GLN   613 C   21240 THR   859 OG1 38503   0.703E+00  -0.352E+00  -0.816E-02
GLN   613 O   21241 THR   859 C   38500   0.867E+00  -0.304E+00  -0.212E-02
GLN   613 CG  21243 LEU   861 CD2 38535   0.455E+00   0.902E-02  -0.102E+00
GLN   613 CD  21244 LYS   733 O   37028   0.887E+00  -0.348E+00  -0.184E-02
GLN   613 CD  21244 SER   735 N   37061   0.870E+00  -0.345E+00  -0.244E-02
GLN   613 CD  21244 SER   735 O   37064   0.833E+00  -0.398E+00  -0.268E-02
GLN   613 CD  21244 SER   735 OG  37066   0.639E+00  -0.724E+00  -0.145E-01
GLN   613 CD  21244 ASP   737 N   37088   0.964E+00  -0.303E+00  -0.132E-02
GLN   613 CD  21244 ASP   737 OD2 37095   0.980E+00  -0.386E+00  -0.102E-02
GLN   613 CD  21244 THR   768 OG1 37543   0.840E+00  -0.407E+00  -0.283E-02
GLN   613 CD  21244 THR   859 O   38501   0.844E+00  -0.370E+00  -0.249E-02
GLN   613 CD  21244 THR   859 OG1 38503   0.601E+00  -0.774E+00  -0.207E-01
GLN   613 CD  21244 VAL   860 N   38512   0.831E+00  -0.310E+00  -0.320E-02
GLN   613 CD  21244 VAL   860 O   38515   0.771E+00  -0.318E+00  -0.427E-02
GLN   613 CD  21244 LEU   861 O   38531   0.932E+00  -0.319E+00  -0.137E-02
GLN   613 CD  21244 LEU   861 CD2 38535   0.399E+00  -0.420E+00  -0.149E+00
GLN   613 OE1 21245 LYS   733 C   37027   0.919E+00  -0.398E+00  -0.149E-02
GLN   613 OE1 21245 THR   734 C   37049   0.860E+00  -0.342E+00  -0.222E-02
GLN   613 OE1 21245 SER   735 C   37063   0.736E+00  -0.389E+00  -0.564E-02
GLN   613 OE1 21245 SER   735 HG  37071   0.562E+00  -0.625E+00  -0.793E-03
GLN   613 OE1 21245 ASP   737 CG  37093   0.929E+00  -0.402E+00  -0.140E-02
GLN   613 OE1 21245 THR   768 HG1 37548   0.730E+00  -0.331E+00  -0.165E-03
GLN   613 OE1 21245 GLY   857 C   38474   0.952E+00  -0.302E+00  -0.121E-02
GLN   613 OE1 21245 LEU   858 C   38481   0.879E+00  -0.338E+00  -0.195E-02
GLN   613 OE1 21245 THR   859 C   38500   0.708E+00  -0.486E+00  -0.713E-02
GLN   613 OE1 21245 THR   859 CB  38502   0.570E+00  -0.322E+00  -0.287E-01
GLN   613 OE1 21245 THR   859 HG1 38508   0.530E+00  -0.646E+00  -0.112E-02
GLN   613 OE1 21245 VAL   860 C   38514   0.692E+00  -0.405E+00  -0.813E-02
GLN   613 OE1 21245 VAL   860 HN  38519   0.733E+00  -0.357E+00  -0.160E-03
GLN   613 OE1 21245 LEU   861 C   38530   0.784E+00  -0.411E+00  -0.386E-02
GLN   613 OE1 21245 LEU   861 CG  38533   0.477E+00  -0.392E+00  -0.785E-01
GLN   613 OE1 21245 LEU   861 CD2 38535   0.350E+00   0.560E+00  -0.242E+00
GLN   613 NE2 21246 LYS   733 C   37027   0.104E+01  -0.467E+00  -0.854E-03
GLN   613 NE2 21246 THR   734 C   37049   0.987E+00  -0.388E+00  -0.115E-02
GLN   613 NE2 21246 SER   735 C   37063   0.877E+00  -0.402E+00  -0.233E-02
GLN   613 NE2 21246 SER   735 HG  37071   0.666E+00  -0.612E+00  -0.389E-03
GLN   613 NE2 21246 VAL   736 C   37074   0.986E+00  -0.310E+00  -0.115E-02
GLN   613 NE2 21246 VAL   736 HN  37079   0.953E+00  -0.321E+00  -0.455E-04
GLN   613 NE2 21246 ASP   737 CG  37093   0.102E+01  -0.492E+00  -0.945E-03
GLN   613 NE2 21246 ASN   764 CG  37476   0.103E+01  -0.378E+00  -0.870E-03
GLN   613 NE2 21246 THR   768 C   37540   0.100E+01  -0.378E+00  -0.104E-02
GLN   613 NE2 21246 THR   768 HG1 37548   0.679E+00  -0.536E+00  -0.348E-03
GLN   613 NE2 21246 THR   859 C   38500   0.915E+00  -0.435E+00  -0.180E-02
GLN   613 NE2 21246 THR   859 HG1 38508   0.729E+00  -0.466E+00  -0.226E-03
GLN   613 NE2 21246 VAL   860 C   38514   0.871E+00  -0.376E+00  -0.242E-02
GLN   613 NE2 21246 VAL   860 HN  38519   0.947E+00  -0.324E+00  -0.471E-04
GLN   613 NE2 21246 LEU   861 C   38530   0.902E+00  -0.456E+00  -0.196E-02
GLN   613 NE2 21246 LEU   861 CG  38533   0.580E+00  -0.353E+00  -0.304E-01
GLN   613 NE2 21246 LEU   861 CD2 38535   0.463E+00   0.381E+00  -0.105E+00
GLN   6131HE2 21253 SER   735 OG  37066   0.730E+00  -0.340E+00  -0.193E-03
GLN   6132HE2 21254 SER   735 OG  37066   0.561E+00  -0.583E+00  -0.928E-03
GLN   6132HE2 21254 THR   768 OG1 37543   0.664E+00  -0.384E+00  -0.340E-03
GLN   6132HE2 21254 THR   859 OG1 38503   0.671E+00  -0.376E+00  -0.319E-03
ASP   614 N   21255 THR   859 C   38500   0.857E+00  -0.306E+00  -0.267E-02
ASP   614 N   21255 VAL   860 C   38514   0.756E+00  -0.304E+00  -0.566E-02
ASP   614 N   21255 VAL   860 HN  38519   0.744E+00  -0.308E+00  -0.200E-03
ASP   614 N   21255 LEU   861 C   38530   0.838E+00  -0.325E+00  -0.305E-02
ASP   614 CG  21260 LYS   733 O   37028   0.990E+00  -0.327E+00  -0.958E-03
ASP   614 CG  21260 SER   735 O   37064   0.971E+00  -0.348E+00  -0.107E-02
ASP   614 CG  21260 LEU   858 O   38482   0.752E+00  -0.512E+00  -0.496E-02
ASP   614 CG  21260 THR   859 CA  38499   0.632E+00  -0.349E+00  -0.148E-01
ASP   614 CG  21260 THR   859 O   38501   0.786E+00  -0.467E+00  -0.381E-02
ASP   614 CG  21260 THR   859 OG1 38503   0.652E+00  -0.728E+00  -0.128E-01
ASP   614 CG  21260 VAL   860 N   38512   0.597E+00  -0.654E+00  -0.227E-01
ASP   614 CG  21260 VAL   860 O   38515   0.514E+00  -0.823E+00  -0.462E-01
ASP   614 CG  21260 LEU   861 N   38528   0.717E+00  -0.356E+00  -0.774E-02
ASP   614 CG  21260 LEU   861 O   38531   0.876E+00  -0.392E+00  -0.199E-02
ASP   614 OD1 21261 LEU   858 C   38481   0.909E+00  -0.372E+00  -0.160E-02
ASP   614 OD1 21261 THR   859 C   38500   0.756E+00  -0.499E+00  -0.481E-02
ASP   614 OD1 21261 VAL   860 C   38514   0.660E+00  -0.516E+00  -0.108E-01
ASP   614 OD1 21261 VAL   860 CB  38516   0.758E+00  -0.350E+00  -0.532E-02
ASP   614 OD1 21261 VAL   860 HN  38519   0.578E+00  -0.673E+00  -0.668E-03
ASP   614 OD1 21261 LEU   861 C   38530   0.804E+00  -0.457E+00  -0.333E-02
ASP   614 OD2 21262 GLY   857 C   38474   0.928E+00  -0.365E+00  -0.141E-02
ASP   614 OD2 21262 LEU   858 C   38481   0.706E+00  -0.580E+00  -0.724E-02
ASP   614 OD2 21262 THR   859 C   38500   0.601E+00  -0.785E+00  -0.186E-01
ASP   614 OD2 21262 THR   859 CB  38502   0.491E+00  -0.528E+00  -0.673E-01
ASP   614 OD2 21262 THR   859 HA  38506   0.497E+00  -0.354E+00  -0.967E-02
ASP   614 OD2 21262 THR   859 HG1 38508   0.683E+00  -0.437E+00  -0.244E-03
ASP   614 OD2 21262 VAL   860 C   38514   0.603E+00  -0.623E+00  -0.184E-01
ASP   614 OD2 21262 VAL   860 CB  38516   0.673E+00  -0.439E+00  -0.108E-01
ASP   614 OD2 21262 VAL   860 HN  38519   0.442E+00  -0.126E+01  -0.330E-02
ASP   614 OD2 21262 LEU   861 C   38530   0.822E+00  -0.440E+00  -0.291E-02
ARG   646 C   21437 VAL   860 O   38515   0.782E+00  -0.339E+00  -0.393E-02
ARG   646 C   21437 LEU   861 O   38531   0.878E+00  -0.383E+00  -0.196E-02
ARG   646 C   21437 PRO   862 O   38550   0.804E+00  -0.347E+00  -0.333E-02
ARG   646 C   21437 PRO   863 O   38564   0.832E+00  -0.327E+00  -0.271E-02
ARG   646 C   21437 LEU   864 O   38578   0.103E+01  -0.301E+00  -0.761E-03
ARG   646 O   21438 LEU   861 C   38530   0.742E+00  -0.418E+00  -0.536E-02
ALA   647 N   21445 PRO   862 CG  38552   0.436E+00  -0.215E-01  -0.140E+00
ALA   647 CA  21446 PRO   862 CG  38552   0.382E+00  -0.208E-02  -0.178E+00
ALA   647 CA  21446 PRO   862 CD  38553   0.436E+00   0.137E-02  -0.123E+00
ALA   647 C   21447 LEU   861 O   38531   0.871E+00  -0.303E+00  -0.206E-02
ALA   647 O   21448 LEU   861 C   38530   0.719E+00  -0.426E+00  -0.647E-02
ALA   647 CB  21449 PRO   862 CG  38552   0.379E+00  -0.175E-01  -0.177E+00
ALA   647 CB  21449 PRO   862 CD  38553   0.447E+00   0.105E-01  -0.111E+00
SER   659 OG  21608 GLN   872 CD  38699   0.101E+01  -0.322E+00  -0.920E-03
GLU   661 C   21637 GLN   779 NE2 37706   0.924E+00  -0.360E+00  -0.170E-02
CYS   662 C   21647 GLN   779 OE1 37705   0.935E+00  -0.343E+00  -0.134E-02
CYS   662 C   21647 GLN   779 NE2 37706   0.888E+00  -0.525E+00  -0.216E-02
CYS   662 O   21648 GLN   779 CD  37704   0.882E+00  -0.365E+00  -0.191E-02
CYS   662 SG  21650 LEU   864 CG  38580   0.494E+00  -0.164E+00  -0.116E+00
CYS   662 SG  21650 LEU   864 CD1 38581   0.460E+00   0.125E+00  -0.165E+00
CYS   662 SG  21650 LEU   864 CD2 38582   0.424E+00   0.153E+00  -0.228E+00
CYS   662 HN  21651 GLN   779 NE2 37706   0.728E+00  -0.340E+00  -0.228E-03
ILE   664 C   21669 ASP   775 OD2 37643   0.957E+00  -0.341E+00  -0.118E-02
PRO   665 CA  21687 LEU   864 CD1 38581   0.418E+00   0.195E-01  -0.146E+00
PRO   665 C   21688 ASP   775 OD2 37643   0.738E+00  -0.311E+00  -0.554E-02
PRO   665 O   21689 ASP   775 CG  37641   0.835E+00  -0.331E+00  -0.264E-02
PRO   665 CB  21690 LEU   864 CG  38580   0.433E+00  -0.239E-02  -0.127E+00
PRO   665 CB  21690 LEU   864 CD1 38581   0.376E+00   0.221E-02  -0.176E+00
PRO   665 CB  21690 LEU   864 CD2 38582   0.373E+00   0.225E-02  -0.174E+00
ILE   666 N   21700 ASP   775 CG  37641   0.834E+00  -0.344E+00  -0.313E-02
ILE   666 N   21700 LEU   864 C   38577   0.750E+00  -0.320E+00  -0.591E-02
ILE   666 N   21700 LEU   864 CD1 38581   0.424E+00   0.242E+00  -0.158E+00
ILE   666 C   21702 ASP   775 OD1 37642   0.801E+00  -0.456E+00  -0.339E-02
ILE   666 C   21702 ASP   775 OD2 37643   0.702E+00  -0.582E+00  -0.746E-02
ILE   666 C   21702 PRO   862 O   38550   0.605E+00  -0.470E+00  -0.180E-01
ILE   666 C   21702 PRO   863 O   38564   0.633E+00  -0.426E+00  -0.138E-01
ILE   666 C   21702 LEU   864 N   38575   0.642E+00  -0.338E+00  -0.148E-01
ILE   666 C   21702 LEU   864 O   38578   0.687E+00  -0.465E+00  -0.851E-02
ILE   666 O   21703 LYS   733 HZ1 37044   0.489E+00  -0.561E+00  -0.181E-02
ILE   666 O   21703 LYS   733 HZ2 37045   0.513E+00  -0.501E+00  -0.136E-02
ILE   666 O   21703 LYS   733 HZ3 37046   0.584E+00  -0.375E+00  -0.628E-03
ILE   666 O   21703 ASP   775 CG  37641   0.768E+00  -0.547E+00  -0.437E-02
ILE   666 O   21703 LEU   861 C   38530   0.727E+00  -0.466E+00  -0.606E-02
ILE   666 O   21703 PRO   862 C   38549   0.633E+00  -0.357E+00  -0.137E-01
ILE   666 O   21703 PRO   863 C   38563   0.654E+00  -0.334E+00  -0.114E-01
ILE   666 O   21703 LEU   864 C   38577   0.741E+00  -0.450E+00  -0.543E-02
GLY   667 N   21719 ASP   775 CG  37641   0.754E+00  -0.342E+00  -0.574E-02
GLY   667 N   21719 LEU   864 C   38577   0.585E+00  -0.437E+00  -0.256E-01
GLY   667 N   21719 LEU   864 CD1 38581   0.381E+00   0.265E+00  -0.218E+00
GLY   667 CA  21720 PRO   862 CG  38552   0.446E+00  -0.644E-02  -0.112E+00
GLY   667 CA  21720 PRO   863 O   38564   0.404E+00   0.278E+00  -0.178E+00
GLY   667 CA  21720 LEU   864 N   38575   0.460E+00   0.163E+00  -0.108E+00
GLY   667 CA  21720 LEU   864 CA  38576   0.414E+00   0.607E-01  -0.151E+00
GLY   667 CA  21720 LEU   864 CD1 38581   0.400E+00   0.805E-01  -0.167E+00
GLY   667 C   21721 ASP   775 OD1 37642   0.757E+00  -0.516E+00  -0.478E-02
GLY   667 C   21721 ASP   775 OD2 37643   0.754E+00  -0.520E+00  -0.490E-02
GLY   667 C   21721 LEU   861 O   38531   0.828E+00  -0.337E+00  -0.279E-02
GLY   667 C   21721 PRO   862 O   38550   0.522E+00  -0.666E+00  -0.425E-01
GLY   667 C   21721 PRO   863 O   38564   0.388E+00  -0.139E+01  -0.184E+00
GLY   667 C   21721 LEU   864 N   38575   0.501E+00  -0.597E+00  -0.611E-01
GLY   667 C   21721 LEU   864 CA  38576   0.445E+00  -0.227E+00  -0.100E+00
GLY   667 C   21721 LEU   864 O   38578   0.452E+00  -0.120E+01  -0.926E-01
GLY   667 C   21721 LEU   865 N   38594   0.614E+00  -0.379E+00  -0.194E-01
GLY   667 C   21721 LEU   865 O   38597   0.782E+00  -0.372E+00  -0.394E-02
GLY   667 C   21721 THR   866 OG1 38618   0.803E+00  -0.383E+00  -0.372E-02
GLY   667 O   21722 ASP   775 CG  37641   0.907E+00  -0.339E+00  -0.162E-02
GLY   667 O   21722 PRO   863 C   38563   0.593E+00  -0.337E+00  -0.203E-01
GLY   667 O   21722 LEU   864 C   38577   0.580E+00  -0.606E+00  -0.230E-01
GLY   667 O   21722 LEU   865 C   38596   0.798E+00  -0.323E+00  -0.349E-02
GLY   667 HN  21723 LEU   864 O   38578   0.540E+00  -0.346E+00  -0.101E-02
ALA   668 N   21726 ASP   775 CG  37641   0.770E+00  -0.356E+00  -0.507E-02
ALA   668 N   21726 LEU   861 C   38530   0.718E+00  -0.312E+00  -0.768E-02
ALA   668 N   21726 PRO   862 C   38549   0.477E+00  -0.441E+00  -0.799E-01
ALA   668 N   21726 PRO   862 CB  38551   0.421E+00   0.542E-02  -0.163E+00
ALA   668 N   21726 PRO   862 CG  38552   0.425E+00  -0.229E-01  -0.157E+00
ALA   668 N   21726 PRO   863 C   38563   0.389E+00  -0.739E+00  -0.187E+00
ALA   668 N   21726 LEU   864 N   38575   0.440E+00   0.573E+00  -0.150E+00
ALA   668 N   21726 LEU   864 CA  38576   0.401E+00   0.206E+00  -0.194E+00
ALA   668 N   21726 LEU   864 C   38577   0.426E+00  -0.100E+01  -0.137E+00
ALA   668 N   21726 LEU   864 O   38578   0.391E+00   0.122E+01  -0.230E+00
ALA   668 N   21726 LEU   864 HA  38584   0.318E+00  -0.526E+00  -0.835E-01
ALA   668 N   21726 LEU   865 C   38596   0.612E+00  -0.429E+00  -0.196E-01
ALA   668 CA  21727 PRO   862 CB  38551   0.455E+00   0.308E-03  -0.102E+00
ALA   668 CA  21727 PRO   863 O   38564   0.346E+00   0.910E-01  -0.236E+00
ALA   668 CA  21727 LEU   864 O   38578   0.418E+00   0.710E-01  -0.155E+00
ALA   668 CA  21727 THR   866 CG2 38619   0.368E+00   0.313E-01  -0.167E+00
ALA   668 C   21728 ASP   775 OD1 37642   0.881E+00  -0.389E+00  -0.192E-02
ALA   668 C   21728 ASP   775 OD2 37643   0.941E+00  -0.351E+00  -0.130E-02
ALA   668 C   21728 PRO   862 O   38550   0.715E+00  -0.336E+00  -0.671E-02
ALA   668 C   21728 PRO   863 O   38564   0.448E+00  -0.941E+00  -0.968E-01
ALA   668 C   21728 LEU   864 N   38575   0.600E+00  -0.391E+00  -0.221E-01
ALA   668 C   21728 LEU   864 O   38578   0.391E+00  -0.171E+01  -0.179E+00
ALA   668 C   21728 LEU   865 N   38594   0.580E+00  -0.421E+00  -0.270E-01
ALA   668 C   21728 LEU   865 O   38597   0.677E+00  -0.478E+00  -0.924E-02
ALA   668 C   21728 THR   866 N   38613   0.525E+00  -0.363E+00  -0.475E-01
ALA   668 C   21728 THR   866 CA  38614   0.555E+00  -0.353E+00  -0.314E-01
ALA   668 C   21728 THR   866 O   38616   0.761E+00  -0.380E+00  -0.464E-02
ALA   668 C   21728 THR   866 OG1 38618   0.537E+00  -0.847E+00  -0.396E-01
ALA   668 C   21728 THR   866 CG2 38619   0.342E+00  -0.778E+00  -0.172E-01
ALA   668 C   21728 ASP   867 N   38627   0.775E+00  -0.371E+00  -0.487E-02
ALA   668 C   21728 MET   869 CE  38654   0.568E+00  -0.354E+00  -0.278E-01
ALA   668 O   21729 LEU   864 C   38577   0.596E+00  -0.623E+00  -0.197E-01
ALA   668 O   21729 LEU   865 C   38596   0.675E+00  -0.482E+00  -0.946E-02
ALA   668 O   21729 THR   866 C   38615   0.737E+00  -0.398E+00  -0.561E-02
ALA   668 O   21729 THR   866 CB  38617   0.504E+00  -0.377E+00  -0.579E-01
ALA   668 O   21729 THR   866 CG2 38619   0.361E+00   0.651E+00  -0.245E+00
ALA   668 O   21729 THR   866 HN  38620   0.537E+00  -0.349E+00  -0.103E-02
ALA   668 O   21729 THR   866 HG1 38623   0.526E+00  -0.582E+00  -0.118E-02
ALA   668 O   21729 THR   8661HG2 38624   0.314E+00  -0.326E+00  -0.932E-01
ALA   668 CB  21730 PRO   862 CB  38551   0.423E+00   0.303E-02  -0.139E+00
ALA   668 CB  21730 PRO   862 CG  38552   0.443E+00  -0.117E-01  -0.115E+00
ALA   668 CB  21730 PRO   863 O   38564   0.453E+00   0.369E+00  -0.103E+00
ALA   668 CB  21730 THR   866 CG2 38619   0.447E+00   0.155E+00  -0.111E+00
ALA   668 HN  21731 ASP   775 OD1 37642   0.622E+00  -0.384E+00  -0.429E-03
ALA   668 HN  21731 ASP   775 OD2 37643   0.662E+00  -0.338E+00  -0.296E-03
ALA   668 HN  21731 PRO   862 O   38550   0.398E+00  -0.659E+00  -0.619E-02
ALA   668 HN  21731 LEU   864 N   38575   0.350E+00  -0.755E+00  -0.174E-01
ALA   668 HN  21731 LEU   864 O   38578   0.369E+00  -0.103E+01  -0.965E-02
ALA   668 HN  21731 LEU   865 N   38594   0.474E+00  -0.346E+00  -0.297E-02
ALA   668 HN  21731 LEU   865 O   38597   0.608E+00  -0.308E+00  -0.494E-03
ALA   668 HA  21732 PRO   863 O   38564   0.299E+00  -0.595E+00  -0.929E-01
ALA   668 HA  21732 LEU   864 O   38578   0.397E+00  -0.350E+00  -0.324E-01
GLY   669 N   21736 PRO   863 C   38563   0.536E+00  -0.309E+00  -0.421E-01
GLY   669 N   21736 PRO   863 O   38564   0.442E+00   0.640E+00  -0.130E+00
GLY   669 N   21736 LEU   864 CA  38576   0.451E+00   0.141E+00  -0.120E+00
GLY   669 N   21736 LEU   864 C   38577   0.394E+00  -0.114E+01  -0.182E+00
GLY   669 N   21736 LEU   864 CD1 38581   0.462E+00   0.162E+00  -0.106E+00
GLY   669 N   21736 LEU   865 C   38596   0.542E+00  -0.519E+00  -0.398E-01
GLY   669 N   21736 THR   866 C   38615   0.690E+00  -0.304E+00  -0.970E-02
GLY   669 N   21736 THR   866 CG2 38619   0.373E+00   0.403E+00  -0.221E+00
GLY   669 N   21736 THR   866 HN  38620   0.427E+00  -0.410E+00  -0.554E-02
GLY   669 N   21736 THR   866 HG1 38623   0.483E+00  -0.479E+00  -0.265E-02
GLY   669 N   21736 MET   869 SD  38653   0.466E+00   0.273E+00  -0.172E+00
GLY   669 CA  21737 LEU   864 O   38578   0.337E+00   0.581E+00  -0.203E+00
GLY   669 CA  21737 THR   866 CG2 38619   0.424E+00   0.993E-01  -0.139E+00
GLY   669 CA  21737 MET   869 SD  38653   0.378E+00   0.161E+00  -0.255E+00
GLY   669 CA  21737 MET   869 CE  38654   0.361E+00   0.245E+00  -0.150E+00
GLY   669 C   21738 ASP   775 OD1 37642   0.983E+00  -0.334E+00  -0.997E-03
GLY   669 C   21738 ASP   775 OD2 37643   0.102E+01  -0.317E+00  -0.800E-03
GLY   669 C   21738 PRO   863 O   38564   0.673E+00  -0.385E+00  -0.960E-02
GLY   669 C   21738 LEU   864 O   38578   0.444E+00  -0.126E+01  -0.101E+00
GLY   669 C   21738 LEU   865 N   38594   0.667E+00  -0.320E+00  -0.118E-01
GLY   669 C   21738 LEU   865 O   38597   0.840E+00  -0.329E+00  -0.257E-02
GLY   669 C   21738 THR   866 OG1 38618   0.665E+00  -0.546E+00  -0.114E-01
GLY   669 C   21738 MET   869 SD  38653   0.479E+00  -0.398E+00  -0.120E+00
GLY   669 C   21738 MET   869 CE  38654   0.417E+00  -0.753E+00  -0.130E+00
GLY   669 C   21738 GLN   872 NE2 38701   0.105E+01  -0.368E+00  -0.795E-03
GLY   669 O   21739 LEU   864 C   38577   0.640E+00  -0.491E+00  -0.129E-01
GLY   669 O   21739 LEU   865 C   38596   0.795E+00  -0.325E+00  -0.355E-02
GLY   669 O   21739 THR   866 HG1 38623   0.640E+00  -0.347E+00  -0.361E-03
GLY   669 O   21739 MET   869 SD  38653   0.473E+00   0.360E+00  -0.143E+00
GLY   669 O   21739 MET   869 CE  38654   0.375E+00   0.874E+00  -0.230E+00
GLY   669 O   21739 MET   869 HE1 38661   0.279E+00  -0.892E+00  -0.494E-01
GLY   669 O   21739 MET   869 HE2 38662   0.397E+00  -0.338E+00  -0.344E-01
GLY   669 HN  21740 PRO   863 O   38564   0.369E+00  -0.695E+00  -0.961E-02
GLY   669 HN  21740 LEU   864 N   38575   0.453E+00  -0.334E+00  -0.391E-02
GLY   669 HN  21740 LEU   864 O   38578   0.212E+00  -0.439E+01  -0.718E-01
GLY   669 HN  21740 LEU   865 N   38594   0.421E+00  -0.401E+00  -0.600E-02
GLY   669 HN  21740 THR   866 OG1 38618   0.568E+00  -0.332E+00  -0.862E-03
GLY   669 HA1 21741 LEU   864 O   38578   0.283E+00  -0.652E+00  -0.655E-01
ILE   670 N   21743 LEU   864 C   38577   0.592E+00  -0.514E+00  -0.240E-01
ILE   670 C   21745 ASP   775 OD1 37642   0.103E+01  -0.306E+00  -0.755E-03
ILE   670 C   21745 ASP   775 OD2 37643   0.997E+00  -0.321E+00  -0.918E-03
ILE   670 C   21745 LEU   864 O   38578   0.635E+00  -0.544E+00  -0.136E-01
ILE   670 O   21746 ASP   775 CG  37641   0.931E+00  -0.396E+00  -0.139E-02
ILE   670 O   21746 LEU   864 C   38577   0.659E+00  -0.565E+00  -0.109E-01
ILE   670 O   21746 LEU   864 CG  38580   0.530E+00  -0.303E+00  -0.438E-01
ILE   670 O   21746 LEU   864 CD1 38581   0.380E+00   0.443E+00  -0.222E+00
ILE   670 HN  21751 LEU   864 O   38578   0.456E+00  -0.669E+00  -0.276E-02
CYS   671 SG  21767 LEU   864 CG  38580   0.470E+00  -0.185E+00  -0.148E+00
CYS   671 SG  21767 LEU   864 CD1 38581   0.389E+00   0.192E+00  -0.268E+00
CYS   671 SG  21767 LEU   864 CD2 38582   0.465E+00   0.122E+00  -0.157E+00
THR   696 C   21957 LEU   864 O   38578   0.850E+00  -0.311E+00  -0.239E-02
THR   696 C   21957 MET   869 CE  38654   0.499E+00  -0.466E+00  -0.566E-01
THR   696 C   21957 GLN   872 NE2 38701   0.975E+00  -0.395E+00  -0.123E-02
THR   696 CG2 21961 MET   869 CE  38654   0.353E+00   0.356E+00  -0.114E+00
MET   697 N   21969 MET   869 CE  38654   0.432E+00   0.468E+00  -0.145E+00
MET   697 N   21969 MET   869 HE1 38661   0.354E+00  -0.355E+00  -0.671E-01
MET   697 C   21971 GLN   779 NE2 37706   0.982E+00  -0.418E+00  -0.118E-02
MET   697 C   21971 LEU   864 O   38578   0.834E+00  -0.344E+00  -0.268E-02
MET   697 C   21971 THR   866 OG1 38618   0.933E+00  -0.308E+00  -0.151E-02
MET   697 C   21971 MET   869 CE  38654   0.459E+00  -0.611E+00  -0.864E-01
MET   697 C   21971 GLN   872 OE1 38700   0.798E+00  -0.417E+00  -0.349E-02
MET   697 C   21971 GLN   872 NE2 38701   0.867E+00  -0.509E+00  -0.249E-02
MET   697 C   21971 TYR   873 OH  38721   0.752E+00  -0.311E+00  -0.550E-02
MET   697 O   21972 MET   869 C   38649   0.869E+00  -0.325E+00  -0.209E-02
MET   697 O   21972 MET   869 SD  38653   0.492E+00   0.363E+00  -0.115E+00
MET   697 O   21972 MET   869 CE  38654   0.364E+00   0.105E+01  -0.243E+00
MET   697 O   21972 MET   869 HE1 38661   0.346E+00  -0.544E+00  -0.670E-01
MET   697 O   21972 MET   869 HE2 38662   0.423E+00  -0.318E+00  -0.242E-01
MET   697 O   21972 MET   869 HE3 38663   0.292E+00  -0.874E+00  -0.852E-01
MET   697 O   21972 GLN   872 CD  38699   0.758E+00  -0.459E+00  -0.474E-02
MET   697 O   21972 GLN   8722HE2 38709   0.681E+00  -0.344E+00  -0.250E-03
MET   697 O   21972 TYR   873 HH  38730   0.630E+00  -0.325E+00   0.000E+00
MET   697 CG  21974 MET   869 SD  38653   0.427E+00   0.190E+00  -0.223E+00
MET   697 CG  21974 MET   869 CE  38654   0.380E+00   0.345E+00  -0.177E+00
MET   697 SD  21975 LEU   864 O   38578   0.493E+00   0.357E+00  -0.115E+00
MET   697 SD  21975 LEU   864 CG  38580   0.426E+00  -0.176E+00  -0.225E+00
MET   697 SD  21975 LEU   864 CD1 38581   0.447E+00   0.995E-01  -0.185E+00
MET   697 SD  21975 LEU   864 CD2 38582   0.445E+00   0.101E+00  -0.191E+00
MET   697 SD  21975 LEU   864 HG  38587   0.352E+00  -0.152E-02  -0.101E+00
MET   697 SD  21975 MET   869 SD  38653   0.474E+00   0.149E+00  -0.240E+00
MET   697 SD  21975 MET   869 CE  38654   0.490E+00   0.184E+00  -0.120E+00
MET   697 CE  21976 GLN   779 CD  37704   0.652E+00  -0.309E+00  -0.124E-01
MET   697 CE  21976 LEU   864 C   38577   0.424E+00  -0.712E+00  -0.122E+00
MET   697 CE  21976 LEU   864 O   38578   0.369E+00   0.100E+01  -0.238E+00
MET   697 CE  21976 LEU   864 CG  38580   0.390E+00  -0.297E+00  -0.175E+00
MET   697 CE  21976 LEU   864 CD1 38581   0.446E+00   0.135E+00  -0.112E+00
MET   697 CE  21976 LEU   864 CD2 38582   0.445E+00   0.136E+00  -0.113E+00
MET   697 CE  21976 LEU   865 N   38594   0.457E+00   0.367E+00  -0.112E+00
MET   697 CE  21976 LEU   865 CA  38595   0.433E+00   0.119E+00  -0.127E+00
MET   697 CE  21976 LEU   865 C   38596   0.561E+00  -0.365E+00  -0.296E-01
MET   697 CE  21976 LEU   865 CG  38599   0.379E+00  -0.321E+00  -0.177E+00
MET   697 CE  21976 LEU   865 CD1 38600   0.388E+00   0.193E+00  -0.176E+00
MET   697 CE  21976 MET   869 CE  38654   0.426E+00   0.351E+00  -0.136E+00
MET   697 HN  21977 MET   869 CE  38654   0.383E+00  -0.455E+00  -0.102E-01
MET   697 HG1 21981 MET   869 CE  38654   0.319E+00  -0.332E+00  -0.642E-01
MET   697 HE1 21983 LEU   864 O   38578   0.354E+00  -0.504E+00  -0.607E-01
MET   697 HE2 21984 LEU   864 O   38578   0.428E+00  -0.304E+00  -0.226E-01
MET   697 HE3 21985 LEU   864 O   38578   0.294E+00  -0.848E+00  -0.873E-01
SER   698 N   21986 GLN   872 CD  38699   0.910E+00  -0.321E+00  -0.186E-02
SER   698 C   21988 GLN   779 NE2 37706   0.834E+00  -0.437E+00  -0.313E-02
SER   698 C   21988 LYS   786 O   37812   0.788E+00  -0.308E+00  -0.376E-02
SER   698 C   21988 GLN   872 OE1 38700   0.697E+00  -0.431E+00  -0.779E-02
SER   698 C   21988 GLN   872 NE2 38701   0.840E+00  -0.432E+00  -0.301E-02
SER   698 C   21988 TYR   873 OH  38721   0.537E+00  -0.501E+00  -0.394E-01
SER   698 O   21989 GLN   779 CD  37704   0.819E+00  -0.411E+00  -0.298E-02
SER   698 O   21989 GLN   7792HE2 37714   0.641E+00  -0.398E+00  -0.359E-03
SER   698 O   21989 LYS   786 C   37811   0.887E+00  -0.390E+00  -0.184E-02
SER   698 O   21989 GLN   872 CD  38699   0.884E+00  -0.361E+00  -0.188E-02
SER   698 O   21989 TYR   873 HH  38730   0.412E+00  -0.903E+00   0.000E+00
SER   698 OG  21991 LYS   786 C   37811   0.856E+00  -0.456E+00  -0.253E-02
SER   698 OG  21991 GLN   872 CD  38699   0.890E+00  -0.393E+00  -0.200E-02
SER   698 OG  21991 TYR   873 HH  38730   0.677E+00  -0.318E+00   0.000E+00
SER   698 HG  21996 GLN   779 NE2 37706   0.966E+00  -0.319E+00  -0.417E-04
SER   698 HG  21996 LYS   786 O   37812   0.658E+00  -0.401E+00  -0.308E-03
SER   698 HG  21996 GLN   872 OE1 38700   0.753E+00  -0.344E+00  -0.137E-03
SER   698 HG  21996 GLN   872 NE2 38701   0.928E+00  -0.339E+00  -0.532E-04
SER   698 HG  21996 TYR   873 OH  38721   0.656E+00  -0.301E+00  -0.364E-03
LEU   699 N   21997 GLN   872 CD  38699   0.692E+00  -0.342E+00  -0.955E-02
LEU   699 N   21997 TYR   873 HH  38730   0.406E+00  -0.572E+00   0.000E+00
LEU   699 CA  21998 TYR   873 CZ  38720   0.425E+00  -0.906E-01  -0.122E+00
LEU   699 CA  21998 TYR   873 OH  38721   0.356E+00   0.295E+00  -0.242E+00
LEU   699 CA  21998 TYR   873 HH  38730   0.281E+00  -0.448E+00   0.000E+00
LEU   699 C   21999 GLN   779 OE1 37705   0.856E+00  -0.353E+00  -0.228E-02
LEU   699 C   21999 GLN   779 NE2 37706   0.753E+00  -0.621E+00  -0.577E-02
LEU   699 C   21999 ALA   783 O   37769   0.857E+00  -0.311E+00  -0.227E-02
LEU   699 C   21999 VAL   785 O   37796   0.594E+00  -0.458E+00  -0.201E-01
LEU   699 C   21999 LYS   786 N   37809   0.746E+00  -0.312E+00  -0.610E-02
LEU   699 C   21999 LYS   786 O   37812   0.500E+00  -0.941E+00  -0.542E-01
LEU   699 C   21999 GLN   787 N   37819   0.647E+00  -0.366E+00  -0.142E-01
LEU   699 C   21999 GLN   787 O   37822   0.672E+00  -0.494E+00  -0.967E-02
LEU   699 C   21999 GLN   787 NE2 37827   0.999E+00  -0.390E+00  -0.107E-02
LEU   699 C   21999 ILE   788 N   37836   0.588E+00  -0.521E+00  -0.249E-01
LEU   699 C   21999 ILE   788 O   37839   0.815E+00  -0.379E+00  -0.306E-02
LEU   699 C   21999 ILE   788 CG1 37841   0.414E+00   0.585E-01  -0.134E+00
LEU   699 C   21999 ILE   788 CD1 37843   0.418E+00  -0.262E+00  -0.129E+00
LEU   699 C   21999 MET   869 O   38650   0.790E+00  -0.365E+00  -0.370E-02
LEU   699 C   21999 GLN   872 O   38696   0.811E+00  -0.348E+00  -0.316E-02
LEU   699 C   21999 GLN   872 OE1 38700   0.667E+00  -0.557E+00  -0.101E-01
LEU   699 C   21999 GLN   872 NE2 38701   0.864E+00  -0.489E+00  -0.255E-02
LEU   699 C   21999 TYR   873 N   38710   0.792E+00  -0.314E+00  -0.428E-02
LEU   699 C   21999 TYR   873 CE2 38719   0.461E+00  -0.369E+00  -0.750E-01
LEU   699 C   21999 TYR   873 OH  38721   0.386E+00  -0.135E+01  -0.198E+00
LEU   699 O   22000 GLN   779 CD  37704   0.808E+00  -0.403E+00  -0.322E-02
LEU   699 O   22000 GLN   7791HE2 37713   0.723E+00  -0.302E+00  -0.174E-03
LEU   699 O   22000 GLN   7792HE2 37714   0.616E+00  -0.415E+00  -0.455E-03
LEU   699 O   22000 PHE   782 C   37748   0.856E+00  -0.300E+00  -0.229E-02
LEU   699 O   22000 ALA   783 C   37768   0.735E+00  -0.409E+00  -0.568E-02
LEU   699 O   22000 VAL   785 C   37795   0.587E+00  -0.505E+00  -0.215E-01
LEU   699 O   22000 VAL   785 HN  37800   0.664E+00  -0.384E+00  -0.290E-03
LEU   699 O   22000 LYS   786 C   37811   0.502E+00  -0.117E+01  -0.526E-01
LEU   699 O   22000 LYS   786 O   37812   0.429E+00   0.133E+01  -0.131E+00
LEU   699 O   22000 GLN   787 C   37821   0.545E+00  -0.558E+00  -0.331E-01
LEU   699 O   22000 GLN   787 CD  37825   0.903E+00  -0.335E+00  -0.166E-02
LEU   699 O   22000 ILE   788 C   37838   0.734E+00  -0.409E+00  -0.574E-02
LEU   699 O   22000 ILE   788 CG1 37841   0.392E+00  -0.659E-01  -0.201E+00
LEU   699 O   22000 ILE   788 CD1 37843   0.360E+00   0.378E+00  -0.245E+00
LEU   699 O   22000 ILE   788 HN  37844   0.534E+00  -0.459E+00  -0.108E-02
LEU   699 O   22000 MET   869 C   38649   0.866E+00  -0.322E+00  -0.213E-02
LEU   699 O   22000 GLN   872 CD  38699   0.812E+00  -0.400E+00  -0.313E-02
LEU   699 O   22000 TYR   873 C   38712   0.843E+00  -0.349E+00  -0.251E-02
LEU   699 O   22000 TYR   873 CE2 38719   0.371E+00   0.630E+00  -0.209E+00
LEU   699 O   22000 TYR   873 CZ  38720   0.389E+00  -0.627E+00  -0.182E+00
LEU   699 O   22000 TYR   873 OH  38721   0.337E+00   0.189E+01  -0.341E+00
LEU   699 O   22000 TYR   873 HE2 38729   0.311E+00  -0.768E+00  -0.910E-01
LEU   699 O   22000 TYR   873 HH  38730   0.328E+00  -0.159E+01   0.000E+00
LEU   699 CB  22001 ILE   788 CG1 37841   0.415E+00  -0.146E-01  -0.150E+00
LEU   699 CB  22001 ILE   788 CD1 37843   0.394E+00   0.771E-01  -0.173E+00
LEU   699 CB  22001 TYR   873 CE1 38718   0.424E+00   0.115E+00  -0.123E+00
LEU   699 CB  22001 TYR   873 CE2 38719   0.414E+00   0.122E+00  -0.134E+00
LEU   699 CB  22001 TYR   873 CZ  38720   0.375E+00  -0.178E+00  -0.156E+00
LEU   699 CB  22001 TYR   873 OH  38721   0.356E+00   0.420E+00  -0.243E+00
LEU   699 CB  22001 TYR   873 HH  38730   0.285E+00  -0.615E+00   0.000E+00
LEU   699 CG  22002 MET   869 O   38650   0.486E+00  -0.339E+00  -0.713E-01
LEU   699 CG  22002 MET   869 CG  38652   0.443E+00  -0.157E+00  -0.116E+00
LEU   699 CG  22002 MET   869 SD  38653   0.491E+00  -0.124E+00  -0.119E+00
LEU   699 CG  22002 GLN   872 OE1 38700   0.415E+00  -0.555E+00  -0.158E+00
LEU   699 CG  22002 GLN   872 NE2 38701   0.551E+00  -0.395E+00  -0.407E-01
LEU   699 CG  22002 TYR   873 CE1 38718   0.424E+00  -0.153E+00  -0.123E+00
LEU   699 CG  22002 TYR   873 CZ  38720   0.423E+00   0.174E+00  -0.124E+00
LEU   699 CG  22002 TYR   873 OH  38721   0.415E+00  -0.372E+00  -0.170E+00
LEU   699 CD1 22003 MET   869 CA  38648   0.392E+00   0.579E-01  -0.174E+00
LEU   699 CD1 22003 MET   869 C   38649   0.420E+00  -0.331E+00  -0.128E+00
LEU   699 CD1 22003 MET   869 O   38650   0.359E+00   0.471E+00  -0.246E+00
LEU   699 CD1 22003 MET   869 CB  38651   0.397E+00  -0.121E-01  -0.150E+00
LEU   699 CD1 22003 MET   869 CG  38652   0.411E+00   0.121E+00  -0.155E+00
LEU   699 CD1 22003 GLN   872 CB  38697   0.359E+00   0.267E-01  -0.142E+00
LEU   699 CD1 22003 GLN   872 CG  38698   0.428E+00   0.105E-01  -0.134E+00
LEU   699 CD1 22003 GLN   872 CD  38699   0.383E+00  -0.468E+00  -0.157E+00
LEU   699 CD1 22003 GLN   872 OE1 38700   0.333E+00   0.645E+00  -0.177E+00
LEU   699 CD1 22003 GLN   872 NE2 38701   0.458E+00   0.390E+00  -0.110E+00
LEU   699 CD1 22003 TYR   873 CD1 38716   0.435E+00   0.923E-01  -0.111E+00
LEU   699 CD1 22003 TYR   873 CE1 38718   0.410E+00   0.107E+00  -0.139E+00
LEU   699 CD1 22003 TYR   873 CZ  38720   0.438E+00  -0.102E+00  -0.108E+00
LEU   699 CD2 22004 MET   869 CB  38651   0.409E+00  -0.112E-01  -0.139E+00
LEU   699 CD2 22004 MET   869 CG  38652   0.397E+00   0.132E+00  -0.170E+00
LEU   699 CD2 22004 MET   869 SD  38653   0.400E+00   0.132E+00  -0.264E+00
LEU   699 CD2 22004 MET   869 CE  38654   0.438E+00   0.141E+00  -0.122E+00
LEU   699 CD2 22004 TYR   873 CE1 38718   0.375E+00   0.135E+00  -0.156E+00
LEU   699 CD2 22004 TYR   873 CZ  38720   0.394E+00  -0.134E+00  -0.153E+00
LEU   699 CD2 22004 TYR   873 OH  38721   0.365E+00   0.336E+00  -0.246E+00
LEU   699 CD2 22004 TYR   873 HH  38730   0.273E+00  -0.597E+00   0.000E+00
LEU   699 HN  22005 GLN   872 OE1 38700   0.520E+00  -0.437E+00  -0.125E-02
LEU   699 HN  22005 GLN   872 NE2 38701   0.685E+00  -0.340E+00  -0.328E-03
LEU   699 HA  22006 TYR   873 OH  38721   0.295E+00  -0.673E+00  -0.816E-01
GLY   700 N   22016 LYS   786 C   37811   0.586E+00  -0.551E+00  -0.253E-01
GLY   700 N   22016 ILE   788 CG1 37841   0.444E+00  -0.321E-01  -0.129E+00
GLY   700 N   22016 ILE   788 HN  37844   0.539E+00  -0.301E+00  -0.138E-02
GLY   700 N   22016 TYR   873 HH  38730   0.470E+00  -0.417E+00   0.000E+00
GLY   700 CA  22017 LYS   786 C   37811   0.480E+00  -0.300E+00  -0.693E-01
GLY   700 CA  22017 LYS   786 O   37812   0.367E+00   0.463E+00  -0.240E+00
GLY   700 CA  22017 ILE   788 CG1 37841   0.452E+00  -0.105E-01  -0.105E+00
GLY   700 C   22018 VAL   785 O   37796   0.708E+00  -0.325E+00  -0.713E-02
GLY   700 C   22018 LYS   786 O   37812   0.431E+00  -0.137E+01  -0.118E+00
GLY   700 C   22018 GLN   787 N   37819   0.566E+00  -0.493E+00  -0.309E-01
GLY   700 C   22018 GLN   787 O   37822   0.633E+00  -0.567E+00  -0.138E-01
GLY   700 C   22018 GLN   787 OE1 37826   0.792E+00  -0.409E+00  -0.363E-02
GLY   700 C   22018 GLN   787 NE2 37827   0.726E+00  -0.675E+00  -0.720E-02
GLY   700 C   22018 ILE   788 N   37836   0.474E+00  -0.867E+00  -0.824E-01
GLY   700 C   22018 ILE   788 O   37839   0.665E+00  -0.561E+00  -0.103E-01
GLY   700 C   22018 ILE   788 CG1 37841   0.436E+00   0.520E-01  -0.110E+00
GLY   700 C   22018 TYR   789 N   37855   0.785E+00  -0.323E+00  -0.452E-02
GLY   700 C   22018 GLN   872 OE1 38700   0.792E+00  -0.409E+00  -0.363E-02
GLY   700 C   22018 GLN   872 NE2 38701   0.100E+01  -0.392E+00  -0.103E-02
GLY   700 C   22018 TYR   873 OH  38721   0.726E+00  -0.321E+00  -0.673E-02
GLY   700 O   22019 LYS   786 C   37811   0.633E+00  -0.637E+00  -0.138E-01
GLY   700 O   22019 GLN   787 C   37821   0.564E+00  -0.471E+00  -0.271E-01
GLY   700 O   22019 GLN   787 CD  37825   0.776E+00  -0.396E+00  -0.412E-02
GLY   700 O   22019 ILE   788 C   37838   0.647E+00  -0.478E+00  -0.121E-01
GLY   700 O   22019 ILE   788 CG1 37841   0.398E+00  -0.575E-01  -0.189E+00
GLY   700 O   22019 ILE   788 HN  37844   0.409E+00  -0.801E+00  -0.522E-02
GLY   700 O   22019 GLN   872 CD  38699   0.817E+00  -0.361E+00  -0.302E-02
GLY   700 HN  22020 LYS   786 O   37812   0.570E+00  -0.308E+00  -0.724E-03
GLY   700 HA1 22021 LYS   786 O   37812   0.372E+00  -0.308E+00  -0.479E-01
GLY   700 HA2 22022 LYS   786 O   37812   0.284E+00  -0.653E+00  -0.677E-01
ALA   701 N   22023 LYS   786 C   37811   0.517E+00  -0.790E+00  -0.515E-01
ALA   701 N   22023 LYS   786 O   37812   0.416E+00   0.105E+01  -0.176E+00
ALA   701 N   22023 GLN   787 CA  37820   0.461E+00  -0.532E-01  -0.108E+00
ALA   701 N   22023 GLN   787 C   37821   0.526E+00  -0.439E+00  -0.470E-01
ALA   701 N   22023 GLN   787 CD  37825   0.604E+00  -0.515E+00  -0.212E-01
ALA   701 N   22023 GLN   787 HA  37829   0.362E+00  -0.407E+00  -0.615E-01
ALA   701 N   22023 GLN   7871HE2 37834   0.551E+00  -0.385E+00  -0.121E-02
ALA   701 N   22023 ILE   788 C   37838   0.681E+00  -0.343E+00  -0.105E-01
ALA   701 N   22023 ILE   788 HN  37844   0.399E+00  -0.681E+00  -0.821E-02
ALA   701 C   22025 LYS   786 O   37812   0.540E+00  -0.781E+00  -0.348E-01
ALA   701 C   22025 GLN   787 N   37819   0.574E+00  -0.469E+00  -0.286E-01
ALA   701 C   22025 GLN   787 O   37822   0.597E+00  -0.629E+00  -0.195E-01
ALA   701 C   22025 GLN   787 OE1 37826   0.610E+00  -0.666E+00  -0.171E-01
ALA   701 C   22025 GLN   787 NE2 37827   0.560E+00  -0.113E+01  -0.330E-01
ALA   701 C   22025 ILE   788 N   37836   0.397E+00  -0.133E+01  -0.178E+00
ALA   701 C   22025 ILE   788 O   37839   0.481E+00  -0.113E+01  -0.671E-01
ALA   701 C   22025 TYR   789 N   37855   0.646E+00  -0.459E+00  -0.143E-01
ALA   701 C   22025 GLN   872 OE1 38700   0.875E+00  -0.339E+00  -0.201E-02
ALA   701 O   22026 LYS   786 C   37811   0.507E+00  -0.114E+01  -0.500E-01
ALA   701 O   22026 GLN   787 N   37819   0.461E+00   0.760E+00  -0.103E+00
ALA   701 O   22026 GLN   787 CA  37820   0.328E+00  -0.178E+00  -0.142E+00
ALA   701 O   22026 GLN   787 C   37821   0.356E+00  -0.161E+01  -0.218E+00
ALA   701 O   22026 GLN   787 CB  37823   0.339E+00   0.141E+00  -0.213E+00
ALA   701 O   22026 GLN   787 CG  37824   0.386E+00   0.619E-01  -0.211E+00
ALA   701 O   22026 GLN   787 CD  37825   0.466E+00  -0.128E+01  -0.795E-01
ALA   701 O   22026 GLN   787 HN  37828   0.540E+00  -0.407E+00  -0.100E-02
ALA   701 O   22026 GLN   7871HE2 37834   0.494E+00  -0.679E+00  -0.171E-02
ALA   701 O   22026 GLN   7872HE2 37835   0.586E+00  -0.460E+00  -0.613E-03
ALA   701 O   22026 ILE   788 CA  37837   0.395E+00   0.298E+00  -0.196E+00
ALA   701 O   22026 ILE   788 C   37838   0.442E+00  -0.125E+01  -0.105E+00
ALA   701 O   22026 ILE   788 O   37839   0.417E+00   0.157E+01  -0.152E+00
ALA   701 O   22026 ILE   788 CB  37840   0.412E+00  -0.162E+00  -0.164E+00
ALA   701 O   22026 ILE   788 CG1 37841   0.432E+00  -0.509E-01  -0.132E+00
ALA   701 O   22026 ILE   788 HA  37845   0.478E+00  -0.314E+00  -0.122E-01
ALA   701 O   22026 TYR   789 C   37857   0.742E+00  -0.436E+00  -0.539E-02
ALA   701 CB  22027 GLN   787 CD  37825   0.520E+00  -0.408E+00  -0.452E-01
ALA   701 CB  22027 GLN   7871HE2 37834   0.419E+00  -0.424E+00  -0.608E-02
ALA   701 HN  22028 LYS   786 O   37812   0.357E+00  -0.114E+01  -0.117E-01
ALA   701 HN  22028 GLN   787 N   37819   0.501E+00  -0.329E+00  -0.213E-02
ALA   701 HN  22028 GLN   787 NE2 37827   0.568E+00  -0.565E+00  -0.101E-02
ALA   701 HN  22028 ILE   788 N   37836   0.515E+00  -0.360E+00  -0.182E-02
ALA   701 HB2 22031 GLN   787 NE2 37827   0.391E+00  -0.367E+00  -0.507E-01
GLU   702 N   22033 LYS   786 C   37811   0.727E+00  -0.402E+00  -0.710E-02
GLU   702 N   22033 GLN   787 C   37821   0.555E+00  -0.405E+00  -0.345E-01
GLU   702 N   22033 GLN   787 CD  37825   0.621E+00  -0.508E+00  -0.181E-01
GLU   702 N   22033 GLN   7871HE2 37834   0.618E+00  -0.313E+00  -0.609E-03
GLU   702 N   22033 ILE   788 N   37836   0.456E+00   0.693E+00  -0.125E+00
GLU   702 N   22033 ILE   788 C   37838   0.528E+00  -0.618E+00  -0.460E-01
GLU   702 N   22033 ILE   788 O   37839   0.455E+00   0.960E+00  -0.111E+00
GLU   702 N   22033 ILE   788 HN  37844   0.362E+00  -0.924E+00  -0.145E-01
GLU   702 CA  22034 ILE   788 N   37836   0.419E+00  -0.649E-01  -0.166E+00
GLU   702 CA  22034 ILE   788 CA  37837   0.448E+00  -0.124E-01  -0.110E+00
GLU   702 CA  22034 ILE   788 C   37838   0.426E+00   0.786E-01  -0.121E+00
GLU   702 CA  22034 ILE   788 O   37839   0.334E+00  -0.164E+00  -0.187E+00
GLU   702 CA  22034 ILE   788 CB  37840   0.428E+00   0.848E-02  -0.134E+00
GLU   702 C   22035 LYS   786 O   37812   0.761E+00  -0.319E+00  -0.463E-02
GLU   702 C   22035 GLN   787 O   37822   0.656E+00  -0.426E+00  -0.112E-01
GLU   702 C   22035 GLN   787 OE1 37826   0.562E+00  -0.656E+00  -0.276E-01
GLU   702 C   22035 GLN   787 NE2 37827   0.577E+00  -0.871E+00  -0.276E-01
GLU   702 C   22035 ILE   788 N   37836   0.469E+00  -0.719E+00  -0.866E-01
GLU   702 C   22035 ILE   788 O   37839   0.360E+00  -0.195E+01  -0.217E+00
GLU   702 C   22035 TYR   789 N   37855   0.556E+00  -0.524E+00  -0.344E-01
GLU   702 C   22035 TYR   789 O   37858   0.737E+00  -0.317E+00  -0.559E-02
GLU   702 C   22035 LYS   790 N   37876   0.651E+00  -0.334E+00  -0.137E-01
GLU   702 O   22036 LYS   786 C   37811   0.826E+00  -0.448E+00  -0.283E-02
GLU   702 O   22036 GLN   787 C   37821   0.638E+00  -0.421E+00  -0.131E-01
GLU   702 O   22036 GLN   787 CD  37825   0.536E+00  -0.983E+00  -0.365E-01
GLU   702 O   22036 GLN   7871HE2 37834   0.550E+00  -0.566E+00  -0.903E-03
GLU   702 O   22036 GLN   7872HE2 37835   0.554E+00  -0.557E+00  -0.862E-03
GLU   702 O   22036 ILE   788 C   37838   0.575E+00  -0.715E+00  -0.243E-01
GLU   702 O   22036 ILE   788 HN  37844   0.488E+00  -0.603E+00  -0.184E-02
GLU   702 O   22036 TYR   789 C   37857   0.763E+00  -0.443E+00  -0.456E-02
GLU   702 O   22036 LYS   790 C   37878   0.947E+00  -0.359E+00  -0.125E-02
GLU   702 CB  22037 ILE   788 O   37839   0.376E+00  -0.279E+00  -0.229E+00
GLU   702 CG  22038 LYS   790 NZ  37884   0.463E+00   0.298E-01  -0.104E+00
GLU   702 CD  22039 GLN   787 O   37822   0.984E+00  -0.340E+00  -0.991E-03
GLU   702 CD  22039 GLN   787 OE1 37826   0.991E+00  -0.374E+00  -0.949E-03
GLU   702 CD  22039 GLN   787 NE2 37827   0.994E+00  -0.524E+00  -0.110E-02
GLU   702 CD  22039 ILE   788 N   37836   0.776E+00  -0.402E+00  -0.484E-02
GLU   702 CD  22039 ILE   788 O   37839   0.580E+00  -0.986E+00  -0.231E-01
GLU   702 CD  22039 TYR   789 N   37855   0.798E+00  -0.413E+00  -0.409E-02
GLU   702 CD  22039 TYR   789 O   37858   0.858E+00  -0.394E+00  -0.225E-02
GLU   702 CD  22039 LYS   790 N   37876   0.756E+00  -0.407E+00  -0.566E-02
GLU   702 CD  22039 LYS   790 O   37879   0.888E+00  -0.398E+00  -0.183E-02
GLU   702 CD  22039 LYS   790 CE  37883   0.418E+00  -0.242E+00  -0.129E+00
GLU   702 CD  22039 LYS   790 NZ  37884   0.350E+00  -0.138E+01  -0.154E+00
GLU   702 CD  22039 THR   791 O   37901   0.995E+00  -0.327E+00  -0.929E-03
GLU   702 CD  22039 GLN   872 OE1 38700   0.893E+00  -0.440E+00  -0.177E-02
GLU   702 CD  22039 GLN   872 NE2 38701   0.103E+01  -0.497E+00  -0.881E-03
GLU   702 OE1 22040 GLN   787 C   37821   0.889E+00  -0.319E+00  -0.183E-02
GLU   702 OE1 22040 GLN   787 CD  37825   0.103E+01  -0.406E+00  -0.763E-03
GLU   702 OE1 22040 ILE   788 C   37838   0.662E+00  -0.739E+00  -0.106E-01
GLU   702 OE1 22040 ILE   788 HN  37844   0.712E+00  -0.370E+00  -0.192E-03
GLU   702 OE1 22040 TYR   789 C   37857   0.741E+00  -0.649E+00  -0.544E-02
GLU   702 OE1 22040 LYS   790 C   37878   0.831E+00  -0.616E+00  -0.273E-02
GLU   702 OE1 22040 LYS   790 CD  37882   0.423E+00   0.174E+00  -0.146E+00
GLU   702 OE1 22040 LYS   790 CE  37883   0.381E+00   0.333E+00  -0.220E+00
GLU   702 OE1 22040 LYS   790 HN  37885   0.681E+00  -0.308E+00  -0.250E-03
GLU   702 OE1 22040 LYS   790 HD2 37892   0.359E+00  -0.395E+00  -0.653E-01
GLU   702 OE1 22040 LYS   790 HE1 37893   0.358E+00  -0.676E+00  -0.352E-01
GLU   702 OE1 22040 LYS   790 HE2 37894   0.473E+00  -0.329E+00  -0.722E-02
GLU   702 OE1 22040 LYS   790 HZ1 37895   0.335E+00  -0.200E+01  -0.169E-01
GLU   702 OE1 22040 LYS   790 HZ2 37896   0.218E+00  -0.686E+01  -0.883E-01
GLU   702 OE1 22040 LYS   790 HZ3 37897   0.379E+00  -0.142E+01  -0.823E-02
GLU   702 OE1 22040 THR   791 C   37900   0.101E+01  -0.347E+00  -0.828E-03
GLU   702 OE1 22040 GLN   872 CD  38699   0.876E+00  -0.520E+00  -0.199E-02
GLU   702 OE1 22040 SER   875 HG  38755   0.952E+00  -0.304E+00  -0.334E-04
GLU   702 OE2 22041 GLN   787 CD  37825   0.105E+01  -0.395E+00  -0.676E-03
GLU   702 OE2 22041 ILE   788 C   37838   0.810E+00  -0.506E+00  -0.319E-02
GLU   702 OE2 22041 TYR   789 C   37857   0.894E+00  -0.469E+00  -0.177E-02
GLU   702 OE2 22041 LYS   790 C   37878   0.956E+00  -0.491E+00  -0.118E-02
GLU   702 OE2 22041 LYS   790 CE  37883   0.443E+00   0.225E+00  -0.116E+00
GLU   702 OE2 22041 LYS   790 NZ  37884   0.351E+00   0.149E+01  -0.306E+00
GLU   702 OE2 22041 LYS   790 HE1 37893   0.412E+00  -0.467E+00  -0.162E-01
GLU   702 OE2 22041 LYS   790 HZ1 37895   0.310E+00  -0.248E+01  -0.260E-01
GLU   702 OE2 22041 LYS   790 HZ2 37896   0.300E+00  -0.273E+01  -0.313E-01
GLU   702 OE2 22041 LYS   790 HZ3 37897   0.424E+00  -0.107E+01  -0.427E-02
GLU   702 HN  22042 GLN   787 NE2 37827   0.698E+00  -0.384E+00  -0.293E-03
GLU   702 HN  22042 ILE   788 N   37836   0.551E+00  -0.322E+00  -0.121E-02
GLU   702 HN  22042 ILE   788 O   37839   0.539E+00  -0.466E+00  -0.101E-02
ASN   703 N   22048 LYS   786 C   37811   0.799E+00  -0.345E+00  -0.407E-02
ASN   703 N   22048 GLN   787 C   37821   0.536E+00  -0.447E+00  -0.423E-01
ASN   703 N   22048 GLN   787 CD  37825   0.546E+00  -0.682E+00  -0.380E-01
ASN   703 N   22048 GLN   7871HE2 37834   0.635E+00  -0.301E+00  -0.519E-03
ASN   703 N   22048 GLN   7872HE2 37835   0.620E+00  -0.316E+00  -0.599E-03
ASN   703 N   22048 ILE   788 N   37836   0.456E+00   0.707E+00  -0.126E+00
ASN   703 N   22048 ILE   788 C   37838   0.391E+00  -0.132E+01  -0.185E+00
ASN   703 N   22048 ILE   788 HN  37844   0.413E+00  -0.661E+00  -0.670E-02
ASN   703 N   22048 TYR   789 N   37855   0.468E+00   0.718E+00  -0.110E+00
ASN   703 N   22048 TYR   789 CA  37856   0.463E+00  -0.151E-01  -0.105E+00
ASN   703 N   22048 TYR   789 C   37857   0.541E+00  -0.650E+00  -0.402E-01
ASN   703 N   22048 LYS   790 C   37878   0.736E+00  -0.400E+00  -0.664E-02
ASN   703 N   22048 LYS   790 HN  37885   0.474E+00  -0.358E+00  -0.298E-02
ASN   703 CA  22049 ILE   788 O   37839   0.395E+00  -0.146E+00  -0.195E+00
ASN   703 C   22050 GLN   787 O   37822   0.726E+00  -0.459E+00  -0.614E-02
ASN   703 C   22050 GLN   787 OE1 37826   0.587E+00  -0.783E+00  -0.214E-01
ASN   703 C   22050 GLN   787 NE2 37827   0.704E+00  -0.759E+00  -0.859E-02
ASN   703 C   22050 ILE   788 N   37836   0.618E+00  -0.504E+00  -0.185E-01
ASN   703 C   22050 ILE   788 O   37839   0.399E+00  -0.195E+01  -0.166E+00
ASN   703 C   22050 TYR   789 N   37855   0.501E+00  -0.872E+00  -0.612E-01
ASN   703 C   22050 TYR   789 CA  37856   0.425E+00   0.268E-01  -0.122E+00
ASN   703 C   22050 TYR   789 O   37858   0.602E+00  -0.623E+00  -0.185E-01
ASN   703 C   22050 TYR   789 CD2 37862   0.431E+00  -0.473E+00  -0.102E+00
ASN   703 C   22050 TYR   789 CE2 37864   0.505E+00  -0.319E+00  -0.472E-01
ASN   703 C   22050 TYR   789 OH  37866   0.722E+00  -0.345E+00  -0.696E-02
ASN   703 C   22050 LYS   790 N   37876   0.435E+00  -0.110E+01  -0.125E+00
ASN   703 C   22050 LYS   790 O   37879   0.518E+00  -0.931E+00  -0.442E-01
ASN   703 C   22050 THR   791 O   37901   0.802E+00  -0.374E+00  -0.339E-02
ASN   703 C   22050 ALA   876 O   38759   0.876E+00  -0.323E+00  -0.199E-02
ASN   703 C   22050 THR   883 OG1 38859   0.850E+00  -0.369E+00  -0.263E-02
ASN   703 C   22050 SER   884 OG  38873   0.993E+00  -0.307E+00  -0.104E-02
ASN   703 C   22050 ALA   893 O   38981   0.886E+00  -0.317E+00  -0.186E-02
ASN   703 O   22051 LYS   786 C   37811   0.966E+00  -0.308E+00  -0.111E-02
ASN   703 O   22051 GLN   787 C   37821   0.659E+00  -0.349E+00  -0.109E-01
ASN   703 O   22051 GLN   787 CD  37825   0.717E+00  -0.471E+00  -0.659E-02
ASN   703 O   22051 ILE   788 C   37838   0.416E+00  -0.137E+01  -0.139E+00
ASN   703 O   22051 ILE   788 O   37839   0.329E+00   0.280E+01  -0.339E+00
ASN   703 O   22051 ILE   788 HN  37844   0.586E+00  -0.350E+00  -0.614E-03
ASN   703 O   22051 TYR   789 N   37855   0.429E+00   0.108E+01  -0.151E+00
ASN   703 O   22051 TYR   789 CA  37856   0.347E+00  -0.390E-01  -0.237E+00
ASN   703 O   22051 TYR   789 C   37857   0.379E+00  -0.191E+01  -0.198E+00
ASN   703 O   22051 TYR   789 CB  37859   0.442E+00   0.107E+00  -0.118E+00
ASN   703 O   22051 TYR   789 CD2 37862   0.442E+00   0.377E+00  -0.104E+00
ASN   703 O   22051 TYR   789 HN  37867   0.526E+00  -0.358E+00  -0.117E-02
ASN   703 O   22051 TYR   789 HD2 37872   0.365E+00  -0.452E+00  -0.573E-01
ASN   703 O   22051 LYS   790 N   37876   0.324E+00   0.205E+01  -0.214E+00
ASN   703 O   22051 LYS   790 CA  37877   0.430E+00   0.861E-01  -0.134E+00
ASN   703 O   22051 LYS   790 C   37878   0.486E+00  -0.118E+01  -0.632E-01
ASN   703 O   22051 LYS   790 O   37879   0.440E+00   0.118E+01  -0.115E+00
ASN   703 O   22051 LYS   790 CB  37880   0.435E+00   0.232E+00  -0.128E+00
ASN   703 O   22051 LYS   790 CG  37881   0.356E+00  -0.120E+00  -0.246E+00
ASN   703 O   22051 LYS   790 CD  37882   0.434E+00   0.103E+00  -0.128E+00
ASN   703 O   22051 LYS   790 CE  37883   0.427E+00   0.157E+00  -0.139E+00
ASN   703 O   22051 LYS   790 HN  37885   0.239E+00  -0.286E+01  -0.861E-01
ASN   703 O   22051 LYS   790 HE1 37893   0.347E+00  -0.469E+00  -0.416E-01
ASN   703 O   22051 LYS   790 HZ1 37895   0.573E+00  -0.330E+00  -0.705E-03
ASN   703 O   22051 LYS   790 HZ2 37896   0.549E+00  -0.363E+00  -0.910E-03
ASN   703 O   22051 THR   791 C   37900   0.731E+00  -0.381E+00  -0.587E-02
ASN   703 O   22051 ALA   879 C   38806   0.839E+00  -0.303E+00  -0.258E-02
ASN   703 CB  22052 GLN   787 CB  37823   0.434E+00   0.124E-01  -0.126E+00
ASN   703 CB  22052 GLN   787 CD  37825   0.404E+00  -0.312E+00  -0.145E+00
ASN   703 CB  22052 GLN   787 OE1 37826   0.350E+00   0.427E+00  -0.243E+00
ASN   703 CB  22052 GLN   787 NE2 37827   0.456E+00   0.302E+00  -0.113E+00
ASN   703 CB  22052 ILE   788 O   37839   0.451E+00   0.218E+00  -0.106E+00
ASN   703 CB  22052 TYR   789 CD2 37862   0.392E+00   0.920E-01  -0.154E+00
ASN   703 CB  22052 TYR   789 CE2 37864   0.397E+00   0.886E-01  -0.150E+00
ASN   703 CG  22053 GLN   787 O   37822   0.759E+00  -0.400E+00  -0.471E-02
ASN   703 CG  22053 GLN   787 CD  37825   0.428E+00   0.166E+01  -0.105E+00
ASN   703 CG  22053 GLN   787 OE1 37826   0.363E+00  -0.241E+01  -0.216E+00
ASN   703 CG  22053 GLN   787 NE2 37827   0.453E+00  -0.191E+01  -0.104E+00
ASN   703 CG  22053 ILE   788 N   37836   0.684E+00  -0.388E+00  -0.102E-01
ASN   703 CG  22053 ILE   788 O   37839   0.599E+00  -0.701E+00  -0.190E-01
ASN   703 CG  22053 TYR   789 N   37855   0.674E+00  -0.433E+00  -0.112E-01
ASN   703 CG  22053 TYR   789 O   37858   0.853E+00  -0.304E+00  -0.234E-02
ASN   703 CG  22053 TYR   789 CD2 37862   0.458E+00  -0.384E+00  -0.775E-01
ASN   703 CG  22053 TYR   789 CE2 37864   0.437E+00  -0.431E+00  -0.965E-01
ASN   703 CG  22053 TYR   789 OH  37866   0.582E+00  -0.506E+00  -0.248E-01
ASN   703 CG  22053 LYS   790 N   37876   0.721E+00  -0.339E+00  -0.746E-02
ASN   703 CG  22053 LYS   790 O   37879   0.794E+00  -0.367E+00  -0.358E-02
ASN   703 CG  22053 ALA   893 N   38978   0.736E+00  -0.303E+00  -0.664E-02
ASN   703 CG  22053 ALA   893 O   38981   0.727E+00  -0.425E+00  -0.608E-02
ASN   703 OD1 22054 GLN   787 CD  37825   0.547E+00  -0.834E+00  -0.325E-01
ASN   703 OD1 22054 GLN   7871HE2 37834   0.634E+00  -0.370E+00  -0.384E-03
ASN   703 OD1 22054 GLN   7872HE2 37835   0.512E+00  -0.592E+00  -0.137E-02
ASN   703 OD1 22054 ILE   788 C   37838   0.726E+00  -0.394E+00  -0.611E-02
ASN   703 OD1 22054 TYR   789 C   37857   0.774E+00  -0.383E+00  -0.417E-02
ASN   703 OD1 22054 LYS   790 C   37878   0.863E+00  -0.370E+00  -0.218E-02
ASN   703 OD1 22054 ALA   893 C   38980   0.833E+00  -0.309E+00  -0.269E-02
ASN   703 ND2 22055 LYS   786 C   37811   0.838E+00  -0.577E+00  -0.305E-02
ASN   703 ND2 22055 GLN   787 C   37821   0.707E+00  -0.453E+00  -0.837E-02
ASN   703 ND2 22055 GLN   787 CD  37825   0.359E+00  -0.355E+01  -0.182E+00
ASN   703 ND2 22055 GLN   787 NE2 37827   0.375E+00   0.416E+01  -0.269E+00
ASN   703 ND2 22055 GLN   7871HE2 37834   0.466E+00  -0.110E+01  -0.329E-02
ASN   703 ND2 22055 GLN   7872HE2 37835   0.327E+00  -0.280E+01  -0.256E-01
ASN   703 ND2 22055 ILE   788 C   37838   0.719E+00  -0.596E+00  -0.761E-02
ASN   703 ND2 22055 ILE   788 HN  37844   0.694E+00  -0.369E+00  -0.303E-03
ASN   703 ND2 22055 TYR   789 C   37857   0.819E+00  -0.514E+00  -0.350E-02
ASN   703 ND2 22055 TYR   789 CE2 37864   0.418E+00   0.645E+00  -0.148E+00
ASN   703 ND2 22055 TYR   789 CZ  37865   0.510E+00  -0.448E+00  -0.556E-01
ASN   703 ND2 22055 TYR   789 HD2 37872   0.452E+00  -0.387E+00  -0.223E-01
ASN   703 ND2 22055 TYR   789 HE2 37874   0.334E+00  -0.886E+00  -0.812E-01
ASN   703 ND2 22055 TYR   789 HH  37875   0.542E+00  -0.623E+00   0.000E+00
ASN   703 ND2 22055 LYS   790 C   37878   0.972E+00  -0.455E+00  -0.126E-02
ASN   703 ND2 22055 PHE   888 C   38926   0.997E+00  -0.331E+00  -0.108E-02
ASN   703 ND2 22055 GLY   891 C   38963   0.895E+00  -0.415E+00  -0.207E-02
ASN   703 ND2 22055 ALA   892 C   38970   0.747E+00  -0.556E+00  -0.607E-02
ASN   703 ND2 22055 ALA   893 C   38980   0.732E+00  -0.577E+00  -0.683E-02
ASN   703 ND2 22055 ALA   893 HN  38983   0.550E+00  -0.536E+00  -0.122E-02
ASN   703 ND2 22055 LEU   894 C   38990   0.101E+01  -0.341E+00  -0.102E-02
ASN   703 HN  22056 GLN   787 O   37822   0.561E+00  -0.322E+00  -0.799E-03
ASN   703 HN  22056 GLN   787 OE1 37826   0.566E+00  -0.351E+00  -0.754E-03
ASN   703 HN  22056 GLN   787 NE2 37827   0.653E+00  -0.364E+00  -0.438E-03
ASN   703 HN  22056 ILE   788 N   37836   0.402E+00  -0.578E+00  -0.791E-02
ASN   703 HN  22056 TYR   789 N   37855   0.378E+00  -0.733E+00  -0.112E-01
ASN   703 HN  22056 TYR   789 O   37858   0.543E+00  -0.324E+00  -0.974E-03
ASN   703 HN  22056 LYS   790 N   37876   0.456E+00  -0.404E+00  -0.372E-02
ASN   703 HB1 22058 GLN   787 OE1 37826   0.300E+00  -0.300E+00  -0.833E-01
ASN   7031HD2 22060 GLN   787 NE2 37827   0.303E+00  -0.340E+01  -0.381E-01
ASN   7031HD2 22060 ILE   788 O   37839   0.659E+00  -0.349E+00  -0.303E-03
ASN   7031HD2 22060 TYR   789 CE2 37864   0.371E+00  -0.400E+00  -0.108E-01
ASN   7031HD2 22060 TYR   789 OH  37866   0.437E+00  -0.605E+00  -0.414E-02
ASN   7031HD2 22060 ALA   893 O   38981   0.673E+00  -0.300E+00  -0.269E-03
ASN   7032HD2 22061 GLN   787 OE1 37826   0.349E+00  -0.163E+01  -0.133E-01
ASN   7032HD2 22061 GLN   787 NE2 37827   0.416E+00  -0.144E+01  -0.640E-02
ASN   7032HD2 22061 TYR   789 OH  37866   0.561E+00  -0.334E+00  -0.931E-03
ASN   7032HD2 22061 ALA   893 O   38981   0.628E+00  -0.345E+00  -0.404E-03
SER   704 N   22062 GLN   787 CD  37825   0.689E+00  -0.526E+00  -0.980E-02
SER   704 N   22062 ILE   788 C   37838   0.596E+00  -0.603E+00  -0.229E-01
SER   704 N   22062 TYR   789 C   37857   0.553E+00  -0.776E+00  -0.353E-01
SER   704 N   22062 TYR   789 CD2 37862   0.446E+00   0.382E+00  -0.112E+00
SER   704 N   22062 TYR   789 HD2 37872   0.352E+00  -0.515E+00  -0.725E-01
SER   704 N   22062 LYS   790 C   37878   0.595E+00  -0.772E+00  -0.232E-01
SER   704 N   22062 LYS   790 HN  37885   0.392E+00  -0.729E+00  -0.916E-02
SER   704 N   22062 THR   791 C   37900   0.787E+00  -0.344E+00  -0.444E-02
SER   704 CA  22063 LYS   790 N   37876   0.448E+00  -0.196E+00  -0.123E+00
SER   704 CA  22063 LYS   790 O   37879   0.395E+00  -0.349E+00  -0.195E+00
SER   704 C   22064 GLN   787 OE1 37826   0.728E+00  -0.397E+00  -0.604E-02
SER   704 C   22064 GLN   787 NE2 37827   0.885E+00  -0.396E+00  -0.220E-02
SER   704 C   22064 ILE   788 O   37839   0.702E+00  -0.420E+00  -0.749E-02
SER   704 C   22064 TYR   789 N   37855   0.711E+00  -0.323E+00  -0.815E-02
SER   704 C   22064 TYR   789 O   37858   0.743E+00  -0.321E+00  -0.535E-02
SER   704 C   22064 LYS   790 N   37876   0.552E+00  -0.489E+00  -0.358E-01
SER   704 C   22064 LYS   790 O   37879   0.462E+00  -0.956E+00  -0.825E-01
SER   704 C   22064 THR   791 O   37901   0.752E+00  -0.328E+00  -0.496E-02
SER   704 C   22064 ALA   879 O   38807   0.791E+00  -0.301E+00  -0.367E-02
SER   704 C   22064 THR   883 OG1 38859   0.621E+00  -0.523E+00  -0.171E-01
SER   704 C   22064 SER   884 OG  38873   0.815E+00  -0.329E+00  -0.338E-02
SER   704 C   22064 ALA   893 O   38981   0.664E+00  -0.420E+00  -0.104E-01
SER   704 C   22064 GLN   895 OE1 39014   0.755E+00  -0.371E+00  -0.484E-02
SER   704 C   22064 GLN   895 NE2 39015   0.885E+00  -0.397E+00  -0.221E-02
SER   704 O   22065 GLN   787 CD  37825   0.795E+00  -0.432E+00  -0.355E-02
SER   704 O   22065 ILE   788 C   37838   0.819E+00  -0.350E+00  -0.298E-02
SER   704 O   22065 TYR   789 C   37857   0.729E+00  -0.472E+00  -0.599E-02
SER   704 O   22065 TYR   789 HD2 37872   0.432E+00  -0.321E+00  -0.239E-01
SER   704 O   22065 LYS   790 C   37878   0.700E+00  -0.595E+00  -0.763E-02
SER   704 O   22065 LYS   790 HN  37885   0.568E+00  -0.317E+00  -0.737E-03
SER   704 O   22065 THR   791 C   37900   0.825E+00  -0.340E+00  -0.285E-02
SER   704 O   22065 THR   883 C   38856   0.886E+00  -0.302E+00  -0.186E-02
SER   704 O   22065 ALA   892 C   38970   0.889E+00  -0.305E+00  -0.183E-02
SER   704 O   22065 ALA   893 C   38980   0.699E+00  -0.468E+00  -0.766E-02
SER   704 O   22065 LEU   894 C   38990   0.831E+00  -0.344E+00  -0.274E-02
SER   704 O   22065 GLN   895 CD  39013   0.762E+00  -0.467E+00  -0.460E-02
SER   704 CB  22066 LYS   790 O   37879   0.395E+00  -0.433E+00  -0.194E+00
SER   704 CB  22066 LYS   790 CG  37881   0.428E+00   0.207E-01  -0.134E+00
SER   704 OG  22067 GLN   787 CD  37825   0.953E+00  -0.353E+00  -0.133E-02
SER   704 OG  22067 ILE   788 C   37838   0.846E+00  -0.365E+00  -0.272E-02
SER   704 OG  22067 TYR   789 C   37857   0.736E+00  -0.510E+00  -0.623E-02
SER   704 OG  22067 LYS   790 C   37878   0.634E+00  -0.798E+00  -0.151E-01
SER   704 OG  22067 LYS   790 HN  37885   0.540E+00  -0.392E+00  -0.118E-02
SER   704 OG  22067 LYS   790 HZ1 37895   0.613E+00  -0.348E+00  -0.546E-03
SER   704 OG  22067 THR   791 C   37900   0.710E+00  -0.492E+00  -0.774E-02
SER   704 OG  22067 GLN   895 CD  39013   0.973E+00  -0.342E+00  -0.117E-02
SER   704 HN  22068 GLN   787 OE1 37826   0.581E+00  -0.448E+00  -0.645E-03
SER   704 HN  22068 GLN   787 NE2 37827   0.694E+00  -0.437E+00  -0.305E-03
SER   704 HN  22068 ILE   788 O   37839   0.589E+00  -0.429E+00  -0.595E-03
SER   704 HN  22068 LYS   790 N   37876   0.588E+00  -0.303E+00  -0.820E-03
SER   704 HN  22068 LYS   790 O   37879   0.598E+00  -0.378E+00  -0.546E-03
SER   704 HA  22069 LYS   790 N   37876   0.354E+00  -0.435E+00  -0.672E-01
SER   704 HA  22069 LYS   790 O   37879   0.315E+00  -0.778E+00  -0.903E-01
SER   704 HG  22072 GLN   787 NE2 37827   0.908E+00  -0.351E+00  -0.605E-04
SER   704 HG  22072 ILE   788 O   37839   0.728E+00  -0.361E+00  -0.167E-03
SER   704 HG  22072 LYS   790 N   37876   0.656E+00  -0.312E+00  -0.426E-03
SER   704 HG  22072 LYS   790 O   37879   0.591E+00  -0.501E+00  -0.586E-03
VAL   705 N   22073 TYR   789 C   37857   0.618E+00  -0.507E+00  -0.186E-01
VAL   705 N   22073 LYS   790 C   37878   0.532E+00  -0.821E+00  -0.438E-01
VAL   705 N   22073 LYS   790 O   37879   0.415E+00   0.117E+01  -0.177E+00
VAL   705 N   22073 LYS   790 HN  37885   0.467E+00  -0.388E+00  -0.326E-02
VAL   705 N   22073 THR   791 C   37900   0.647E+00  -0.416E+00  -0.143E-01
VAL   705 N   22073 ALA   879 C   38806   0.729E+00  -0.335E+00  -0.700E-02
VAL   705 N   22073 THR   883 C   38856   0.718E+00  -0.339E+00  -0.768E-02
VAL   705 N   22073 THR   883 HG1 38864   0.561E+00  -0.407E+00  -0.108E-02
VAL   705 N   22073 ALA   893 C   38980   0.707E+00  -0.355E+00  -0.843E-02
VAL   705 N   22073 GLN   895 CD  39013   0.764E+00  -0.360E+00  -0.530E-02
VAL   705 CA  22074 THR   883 OG1 38859   0.460E+00   0.112E+00  -0.105E+00
VAL   705 C   22075 LYS   790 O   37879   0.564E+00  -0.556E+00  -0.271E-01
VAL   705 C   22075 THR   883 O   38857   0.630E+00  -0.430E+00  -0.142E-01
VAL   705 C   22075 THR   883 OG1 38859   0.519E+00  -0.719E+00  -0.482E-01
VAL   705 C   22075 SER   884 N   38868   0.743E+00  -0.304E+00  -0.625E-02
VAL   705 C   22075 SER   884 OG  38873   0.783E+00  -0.327E+00  -0.430E-02
VAL   705 C   22075 ALA   893 O   38981   0.650E+00  -0.405E+00  -0.117E-01
VAL   705 C   22075 GLN   895 N   39007   0.611E+00  -0.322E+00  -0.199E-01
VAL   705 C   22075 GLN   895 OE1 39014   0.561E+00  -0.628E+00  -0.281E-01
VAL   705 C   22075 GLN   895 NE2 39015   0.652E+00  -0.640E+00  -0.135E-01
VAL   705 O   22076 LYS   790 C   37878   0.618E+00  -0.533E+00  -0.159E-01
VAL   705 O   22076 THR   791 C   37900   0.591E+00  -0.451E+00  -0.206E-01
VAL   705 O   22076 PRO   792 CD  37918   0.445E+00   0.188E-01  -0.114E+00
VAL   705 O   22076 THR   883 C   38856   0.678E+00  -0.340E+00  -0.915E-02
VAL   705 O   22076 THR   883 HG1 38864   0.594E+00  -0.324E+00  -0.569E-03
VAL   705 O   22076 GLN   895 CD  39013   0.665E+00  -0.422E+00  -0.103E-01
VAL   705 CB  22077 LYS   790 O   37879   0.542E+00  -0.538E+00  -0.386E-01
VAL   705 CB  22077 ALA   879 O   38807   0.566E+00  -0.481E+00  -0.301E-01
VAL   705 CB  22077 GLY   880 O   38817   0.653E+00  -0.325E+00  -0.129E-01
VAL   705 CB  22077 THR   883 CA  38855   0.503E+00  -0.308E+00  -0.616E-01
VAL   705 CB  22077 THR   883 O   38857   0.477E+00  -0.711E+00  -0.788E-01
VAL   705 CB  22077 THR   883 CB  38858   0.384E+00   0.533E+00  -0.177E+00
VAL   705 CB  22077 SER   884 N   38868   0.531E+00  -0.541E+00  -0.502E-01
VAL   705 CB  22077 SER   884 OG  38873   0.539E+00  -0.619E+00  -0.439E-01
VAL   705 CB  22077 ALA   893 O   38981   0.524E+00  -0.572E+00  -0.466E-01
VAL   705 CB  22077 LEU   894 O   38991   0.622E+00  -0.394E+00  -0.173E-01
VAL   705 CB  22077 GLN   895 N   39007   0.527E+00  -0.394E+00  -0.525E-01
VAL   705 CB  22077 GLN   895 OE1 39014   0.588E+00  -0.501E+00  -0.241E-01
VAL   705 CB  22077 GLN   895 NE2 39015   0.744E+00  -0.438E+00  -0.699E-02
VAL   705 CG1 22078 THR   883 C   38856   0.413E+00  -0.235E+00  -0.135E+00
VAL   705 CG1 22078 THR   883 O   38857   0.372E+00   0.306E+00  -0.234E+00
VAL   705 CG1 22078 THR   883 CB  38858   0.373E+00  -0.131E+00  -0.174E+00
VAL   705 CG1 22078 THR   883 OG1 38859   0.346E+00   0.407E+00  -0.218E+00
VAL   705 CG1 22078 SER   884 CB  38872   0.443E+00  -0.517E-01  -0.115E+00
VAL   705 CG1 22078 GLN   895 N   39007   0.391E+00   0.188E+00  -0.209E+00
VAL   705 CG1 22078 GLN   895 CA  39008   0.355E+00  -0.233E-01  -0.124E+00
VAL   705 CG2 22079 TYR   789 CD2 37862   0.407E+00   0.800E-01  -0.141E+00
VAL   705 CG2 22079 THR   883 CB  38858   0.442E+00  -0.845E-01  -0.117E+00
VAL   705 CG2 22079 THR   883 OG1 38859   0.334E+00   0.446E+00  -0.147E+00
VAL   705 CG2 22079 SER   884 CB  38872   0.440E+00  -0.526E-01  -0.119E+00
VAL   705 CG2 22079 SER   884 OG  38873   0.446E+00   0.221E+00  -0.122E+00
VAL   705 CG2 22079 ALA   893 CB  38982   0.370E+00   0.129E+00  -0.170E+00
VAL   705 HN  22080 ILE   788 O   37839   0.720E+00  -0.365E+00  -0.179E-03
VAL   705 HN  22080 TYR   789 N   37855   0.683E+00  -0.318E+00  -0.335E-03
VAL   705 HN  22080 TYR   789 O   37858   0.650E+00  -0.379E+00  -0.331E-03
VAL   705 HN  22080 LYS   790 N   37876   0.469E+00  -0.653E+00  -0.318E-02
VAL   705 HN  22080 LYS   790 O   37879   0.322E+00  -0.227E+01  -0.212E-01
VAL   705 HN  22080 THR   791 CA  37899   0.524E+00  -0.311E+00  -0.161E-02
VAL   705 HN  22080 THR   791 O   37901   0.622E+00  -0.435E+00  -0.430E-03
VAL   705 HN  22080 THR   791 OG1 37903   0.764E+00  -0.317E+00  -0.147E-03
VAL   705 HN  22080 ALA   879 O   38807   0.617E+00  -0.444E+00  -0.451E-03
VAL   705 HN  22080 THR   883 O   38857   0.712E+00  -0.331E+00  -0.191E-03
VAL   705 HN  22080 THR   883 OG1 38859   0.454E+00  -0.974E+00  -0.329E-02
VAL   705 HN  22080 SER   884 OG  38873   0.732E+00  -0.364E+00  -0.189E-03
VAL   705 HN  22080 ALA   893 O   38981   0.713E+00  -0.333E+00  -0.190E-03
VAL   705 HN  22080 GLN   895 OE1 39014   0.788E+00  -0.312E+00  -0.104E-03
VAL   705 HN  22080 GLN   895 NE2 39015   0.919E+00  -0.340E+00  -0.566E-04
VAL   705 HB  22082 THR   883 HG1 38864   0.339E+00  -0.373E+00  -0.272E-02
ALA   706 N   22089 LYS   790 C   37878   0.811E+00  -0.316E+00  -0.370E-02
ALA   706 N   22089 ALA   893 C   38980   0.718E+00  -0.310E+00  -0.764E-02
ALA   706 N   22089 LEU   894 C   38990   0.680E+00  -0.347E+00  -0.106E-01
ALA   706 N   22089 GLN   895 CB  39011   0.430E+00   0.547E-01  -0.149E+00
ALA   706 N   22089 GLN   895 CD  39013   0.478E+00  -0.877E+00  -0.787E-01
ALA   706 N   22089 GLN   895 HN  39016   0.530E+00  -0.310E+00  -0.153E-02
ALA   706 N   22089 GLN   8951HE2 39022   0.575E+00  -0.350E+00  -0.943E-03
ALA   706 N   22089 GLN   8952HE2 39023   0.564E+00  -0.364E+00  -0.105E-02
ALA   706 C   22091 LYS   790 O   37879   0.817E+00  -0.341E+00  -0.302E-02
ALA   706 C   22091 ILE   794 O   37943   0.916E+00  -0.311E+00  -0.152E-02
ALA   706 C   22091 ASP   796 OD1 37987   0.895E+00  -0.380E+00  -0.176E-02
ALA   706 C   22091 ASP   796 OD2 37988   0.941E+00  -0.350E+00  -0.129E-02
ALA   706 C   22091 THR   883 O   38857   0.652E+00  -0.511E+00  -0.116E-01
ALA   706 C   22091 THR   883 OG1 38859   0.685E+00  -0.505E+00  -0.956E-02
ALA   706 C   22091 SER   884 N   38868   0.837E+00  -0.314E+00  -0.308E-02
ALA   706 C   22091 SER   884 OG  38873   0.948E+00  -0.304E+00  -0.137E-02
ALA   706 C   22091 ALA   893 O   38981   0.793E+00  -0.354E+00  -0.360E-02
ALA   706 C   22091 LEU   894 O   38991   0.787E+00  -0.361E+00  -0.379E-02
ALA   706 C   22091 GLN   895 N   39007   0.606E+00  -0.417E+00  -0.208E-01
ALA   706 C   22091 GLN   895 O   39010   0.688E+00  -0.470E+00  -0.844E-02
ALA   706 C   22091 GLN   895 CB  39011   0.385E+00  -0.102E+00  -0.157E+00
ALA   706 C   22091 GLN   895 CG  39012   0.411E+00  -0.540E-01  -0.137E+00
ALA   706 C   22091 GLN   895 OE1 39014   0.501E+00  -0.104E+01  -0.534E-01
ALA   706 C   22091 GLN   895 NE2 39015   0.486E+00  -0.157E+01  -0.722E-01
ALA   706 C   22091 ILE   896 N   39024   0.649E+00  -0.421E+00  -0.139E-01
ALA   706 C   22091 ILE   896 O   39027   0.731E+00  -0.459E+00  -0.589E-02
ALA   706 O   22092 ASP   796 CG  37986   0.969E+00  -0.333E+00  -0.109E-02
ALA   706 O   22092 THR   883 C   38856   0.767E+00  -0.369E+00  -0.442E-02
ALA   706 O   22092 LEU   894 C   38990   0.716E+00  -0.429E+00  -0.665E-02
ALA   706 O   22092 GLN   895 C   39009   0.574E+00  -0.494E+00  -0.245E-01
ALA   706 O   22092 GLN   895 CB  39011   0.353E+00   0.126E+00  -0.245E+00
ALA   706 O   22092 GLN   895 CG  39012   0.337E+00   0.894E-01  -0.205E+00
ALA   706 O   22092 GLN   895 CD  39013   0.384E+00  -0.209E+01  -0.190E+00
ALA   706 O   22092 GLN   895 NE2 39015   0.401E+00   0.248E+01  -0.208E+00
ALA   706 O   22092 GLN   895 HN  39016   0.561E+00  -0.373E+00  -0.794E-03
ALA   706 O   22092 GLN   8951HE2 39022   0.380E+00  -0.132E+01  -0.815E-02
ALA   706 O   22092 GLN   8952HE2 39023   0.469E+00  -0.767E+00  -0.231E-02
ALA   706 O   22092 ILE   896 C   39026   0.708E+00  -0.435E+00  -0.708E-02
ALA   706 O   22092 ILE   896 HN  39032   0.602E+00  -0.350E+00  -0.524E-03
ALA   706 CB  22093 GLN   895 CD  39013   0.444E+00  -0.598E+00  -0.101E+00
ALA   706 CB  22093 GLN   895 NE2 39015   0.436E+00   0.826E+00  -0.139E+00
ALA   706 CB  22093 GLN   8951HE2 39022   0.454E+00  -0.345E+00  -0.376E-02
ALA   706 CB  22093 GLN   8952HE2 39023   0.450E+00  -0.353E+00  -0.396E-02
ALA   706 HN  22094 ALA   893 O   38981   0.551E+00  -0.379E+00  -0.884E-03
ALA   706 HN  22094 GLN   895 N   39007   0.513E+00  -0.312E+00  -0.186E-02
ALA   706 HN  22094 GLN   895 OE1 39014   0.394E+00  -0.979E+00  -0.659E-02
ALA   706 HN  22094 GLN   895 NE2 39015   0.485E+00  -0.814E+00  -0.260E-02
ALA   706 HB2 22097 GLN   895 NE2 39015   0.341E+00  -0.532E+00  -0.819E-01
TYR   707 N   22099 LYS   790 C   37878   0.844E+00  -0.355E+00  -0.292E-02
TYR   707 N   22099 THR   791 C   37900   0.751E+00  -0.338E+00  -0.588E-02
TYR   707 N   22099 ASP   796 CG  37986   0.875E+00  -0.344E+00  -0.236E-02
TYR   707 N   22099 THR   883 C   38856   0.661E+00  -0.432E+00  -0.125E-01
TYR   707 N   22099 LEU   894 C   38990   0.756E+00  -0.341E+00  -0.564E-02
TYR   707 N   22099 GLN   895 C   39009   0.631E+00  -0.355E+00  -0.165E-01
TYR   707 N   22099 GLN   895 CB  39011   0.420E+00   0.699E-01  -0.164E+00
TYR   707 N   22099 GLN   895 CD  39013   0.545E+00  -0.779E+00  -0.386E-01
TYR   707 N   22099 GLN   8951HE2 39022   0.591E+00  -0.397E+00  -0.799E-03
TYR   707 N   22099 GLN   8952HE2 39023   0.663E+00  -0.312E+00  -0.400E-03
TYR   707 N   22099 ILE   896 C   39026   0.717E+00  -0.374E+00  -0.773E-02
TYR   707 N   22099 ILE   896 HN  39032   0.591E+00  -0.320E+00  -0.794E-03
TYR   707 CA  22100 GLN   895 CB  39011   0.426E+00  -0.138E-02  -0.136E+00
TYR   707 C   22101 LYS   790 O   37879   0.911E+00  -0.310E+00  -0.157E-02
TYR   707 C   22101 ILE   794 N   37940   0.805E+00  -0.306E+00  -0.388E-02
TYR   707 C   22101 ILE   794 O   37943   0.708E+00  -0.532E+00  -0.711E-02
TYR   707 C   22101 ASP   796 N   37981   0.811E+00  -0.373E+00  -0.370E-02
TYR   707 C   22101 ASP   796 O   37984   0.720E+00  -0.417E+00  -0.644E-02
TYR   707 C   22101 ASP   796 OD1 37987   0.599E+00  -0.879E+00  -0.190E-01
TYR   707 C   22101 ASP   796 OD2 37988   0.636E+00  -0.776E+00  -0.134E-01
TYR   707 C   22101 ILE   882 O   38838   0.857E+00  -0.378E+00  -0.228E-02
TYR   707 C   22101 THR   883 O   38857   0.672E+00  -0.524E+00  -0.967E-02
TYR   707 C   22101 THR   883 OG1 38859   0.740E+00  -0.474E+00  -0.601E-02
TYR   707 C   22101 SER   884 N   38868   0.874E+00  -0.319E+00  -0.238E-02
TYR   707 C   22101 LEU   894 O   38991   0.906E+00  -0.311E+00  -0.163E-02
TYR   707 C   22101 GLN   895 O   39010   0.765E+00  -0.419E+00  -0.448E-02
TYR   707 C   22101 GLN   895 OE1 39014   0.733E+00  -0.504E+00  -0.577E-02
TYR   707 C   22101 GLN   895 NE2 39015   0.688E+00  -0.801E+00  -0.988E-02
TYR   707 C   22101 ILE   896 N   39024   0.662E+00  -0.441E+00  -0.124E-01
TYR   707 C   22101 ILE   896 O   39027   0.626E+00  -0.681E+00  -0.147E-01
TYR   707 O   22102 LYS   790 C   37878   0.980E+00  -0.303E+00  -0.102E-02
TYR   707 O   22102 THR   791 C   37900   0.799E+00  -0.326E+00  -0.346E-02
TYR   707 O   22102 ILE   794 C   37942   0.707E+00  -0.415E+00  -0.716E-02
TYR   707 O   22102 ILE   794 CG1 37945   0.449E+00  -0.439E-01  -0.109E+00
TYR   707 O   22102 ILE   794 CD1 37947   0.353E+00   0.377E+00  -0.245E+00
TYR   707 O   22102 LYS   795 C   37961   0.872E+00  -0.364E+00  -0.205E-02
TYR   707 O   22102 ASP   796 CG  37986   0.634E+00  -0.675E+00  -0.137E-01
TYR   707 O   22102 GLN   895 CD  39013   0.739E+00  -0.447E+00  -0.548E-02
TYR   707 O   22102 ILE   896 C   39026   0.780E+00  -0.345E+00  -0.398E-02
TYR   707 CB  22103 PRO   792 CG  37917   0.416E+00  -0.310E-02  -0.149E+00
TYR   707 CB  22103 PRO   792 CD  37918   0.455E+00   0.229E-02  -0.102E+00
TYR   707 CB  22103 THR   883 CB  38858   0.405E+00  -0.609E-01  -0.162E+00
TYR   707 CB  22103 THR   883 CG2 38860   0.393E+00   0.489E-01  -0.173E+00
TYR   707 CG  22104 PHE   797 CE2 38002   0.418E+00  -0.803E-01  -0.115E+00
TYR   707 CG  22104 THR   883 CB  38858   0.440E+00   0.107E+00  -0.106E+00
TYR   707 CG  22104 THR   883 CG2 38860   0.416E+00  -0.911E-01  -0.131E+00
TYR   707 CD1 22105 THR   883 CA  38855   0.411E+00   0.235E+00  -0.137E+00
TYR   707 CD1 22105 THR   883 C   38856   0.467E+00  -0.352E+00  -0.709E-01
TYR   707 CD1 22105 THR   883 O   38857   0.420E+00   0.451E+00  -0.133E+00
TYR   707 CD1 22105 THR   883 CB  38858   0.412E+00  -0.205E+00  -0.136E+00
TYR   707 CD1 22105 THR   883 CG2 38860   0.418E+00   0.146E+00  -0.129E+00
TYR   707 CD1 22105 ILE   896 C   39026   0.431E+00  -0.438E+00  -0.103E+00
TYR   707 CD1 22105 ILE   896 O   39027   0.341E+00   0.888E+00  -0.195E+00
TYR   707 CD2 22106 ILE   794 CD1 37947   0.431E+00   0.774E-01  -0.115E+00
TYR   707 CD2 22106 ASP   796 CG  37986   0.487E+00  -0.423E+00  -0.573E-01
TYR   707 CD2 22106 ASP   796 OD1 37987   0.406E+00   0.651E+00  -0.154E+00
TYR   707 CD2 22106 PHE   797 CD2 38000   0.427E+00   0.653E-01  -0.106E+00
TYR   707 CD2 22106 PHE   797 CE2 38002   0.386E+00   0.160E+00  -0.139E+00
TYR   707 CE1 22107 PHE   797 CD2 38000   0.401E+00   0.762E-01  -0.130E+00
TYR   707 CE1 22107 PHE   797 CE2 38002   0.420E+00   0.128E+00  -0.113E+00
TYR   707 CE1 22107 ILE   896 C   39026   0.410E+00  -0.494E+00  -0.123E+00
TYR   707 CE1 22107 PRO   897 N   39043   0.432E+00   0.668E-01  -0.129E+00
TYR   707 CE1 22107 PRO   897 CA  39044   0.380E+00   0.371E-01  -0.157E+00
TYR   707 CE1 22107 PRO   897 C   39045   0.397E+00  -0.315E+00  -0.133E+00
TYR   707 CE1 22107 PHE   898 N   39057   0.350E+00   0.491E+00  -0.152E+00
TYR   707 CE1 22107 PHE   898 CA  39058   0.435E+00   0.223E-01  -0.110E+00
TYR   707 CE1 22107 PHE   898 CB  39061   0.439E+00   0.721E-01  -0.107E+00
TYR   707 CE1 22107 PHE   898 HN  39068   0.296E+00  -0.493E+00  -0.358E-01
TYR   707 CE2 22108 ASP   796 C   37983   0.408E+00  -0.389E+00  -0.124E+00
TYR   707 CE2 22108 ASP   796 O   37984   0.341E+00   0.709E+00  -0.197E+00
TYR   707 CE2 22108 ASP   796 CG  37986   0.416E+00  -0.623E+00  -0.117E+00
TYR   707 CE2 22108 ASP   796 OD1 37987   0.356E+00   0.924E+00  -0.218E+00
TYR   707 CE2 22108 PHE   797 CD2 38000   0.367E+00   0.964E-01  -0.130E+00
TYR   707 CE2 22108 PHE   797 CE2 38002   0.371E+00   0.177E+00  -0.135E+00
TYR   707 CZ  22109 ASP   796 O   37984   0.355E+00  -0.722E+00  -0.218E+00
TYR   707 CZ  22109 ASP   796 OD1 37987   0.466E+00  -0.518E+00  -0.788E-01
TYR   707 CZ  22109 ASP   796 OD2 37988   0.538E+00  -0.370E+00  -0.357E-01
TYR   707 CZ  22109 PHE   797 CA  37994   0.431E+00  -0.259E-01  -0.115E+00
TYR   707 CZ  22109 PHE   797 CE2 38002   0.389E+00  -0.176E+00  -0.138E+00
TYR   707 CZ  22109 ILE   896 O   39027   0.442E+00  -0.502E+00  -0.104E+00
TYR   707 CZ  22109 PRO   897 CA  39044   0.429E+00  -0.306E-01  -0.118E+00
TYR   707 CZ  22109 PHE   898 N   39057   0.377E+00  -0.453E+00  -0.196E+00
TYR   707 CZ  22109 PHE   898 CB  39061   0.437E+00  -0.826E-01  -0.109E+00
TYR   707 OH  22110 LYS   795 C   37961   0.624E+00  -0.543E+00  -0.166E-01
TYR   707 OH  22110 ASP   796 C   37983   0.371E+00  -0.116E+01  -0.215E+00
TYR   707 OH  22110 ASP   796 CG  37986   0.501E+00  -0.910E+00  -0.586E-01
TYR   707 OH  22110 PHE   797 N   37993   0.400E+00   0.793E+00  -0.225E+00
TYR   707 OH  22110 PHE   797 CA  37994   0.343E+00   0.968E-01  -0.207E+00
TYR   707 OH  22110 PHE   797 C   37995   0.414E+00  -0.107E+01  -0.153E+00
TYR   707 OH  22110 PHE   797 CB  37997   0.430E+00   0.176E+00  -0.145E+00
TYR   707 OH  22110 PHE   797 CG  37998   0.439E+00  -0.354E-01  -0.117E+00
TYR   707 OH  22110 PHE   797 CD2 38000   0.367E+00   0.223E+00  -0.217E+00
TYR   707 OH  22110 PHE   797 CE2 38002   0.446E+00   0.254E+00  -0.109E+00
TYR   707 OH  22110 PHE   797 HD2 38009   0.287E+00  -0.523E+00  -0.253E-01
TYR   707 OH  22110 GLY   798 N   38013   0.432E+00   0.654E+00  -0.158E+00
TYR   707 OH  22110 GLY   798 C   38015   0.674E+00  -0.371E+00  -0.105E-01
TYR   707 OH  22110 GLY   798 HN  38017   0.406E+00  -0.522E+00  -0.639E-02
TYR   707 OH  22110 ILE   882 C   38837   0.692E+00  -0.345E+00  -0.897E-02
TYR   707 OH  22110 ILE   896 C   39026   0.553E+00  -0.554E+00  -0.336E-01
TYR   707 OH  22110 PRO   897 CA  39044   0.408E+00   0.710E-01  -0.183E+00
TYR   707 OH  22110 PRO   897 C   39045   0.405E+00  -0.690E+00  -0.167E+00
TYR   707 OH  22110 PHE   898 CA  39058   0.391E+00   0.681E-01  -0.214E+00
TYR   707 OH  22110 PHE   898 C   39059   0.508E+00  -0.649E+00  -0.544E-01
TYR   707 OH  22110 PHE   898 CB  39061   0.354E+00   0.292E+00  -0.241E+00
TYR   707 OH  22110 PHE   898 HN  39068   0.215E+00  -0.290E+01  -0.640E-01
TYR   707 OH  22110 PHE   898 HB1 39070   0.294E+00  -0.305E+00  -0.479E-01
TYR   707 OH  22110 ALA   899 C   39079   0.743E+00  -0.302E+00  -0.590E-02
TYR   707 OH  22110 ALA   899 HN  39082   0.440E+00  -0.493E+00  -0.399E-02
TYR   707 HN  22111 THR   883 OG1 38859   0.559E+00  -0.358E+00  -0.953E-03
TYR   707 HN  22111 GLN   895 NE2 39015   0.670E+00  -0.358E+00  -0.374E-03
TYR   707 HD1 22115 THR   883 O   38857   0.324E+00  -0.662E+00  -0.863E-01
TYR   707 HD1 22115 ILE   896 O   39027   0.293E+00  -0.989E+00  -0.759E-01
TYR   707 HD2 22116 ILE   794 O   37943   0.444E+00  -0.321E+00  -0.207E-01
TYR   707 HD2 22116 ASP   796 OD1 37987   0.369E+00  -0.612E+00  -0.546E-01
TYR   707 HE1 22117 ILE   882 O   38838   0.430E+00  -0.359E+00  -0.248E-01
TYR   707 HE2 22118 ASP   796 N   37981   0.400E+00  -0.387E+00  -0.422E-01
TYR   707 HE2 22118 ASP   796 OD2 37988   0.365E+00  -0.646E+00  -0.569E-01
TYR   707 HH  22119 ASP   796 N   37981   0.635E+00  -0.315E+00   0.000E+00
TYR   707 HH  22119 ASP   796 O   37984   0.333E+00  -0.138E+01   0.000E+00
TYR   707 HH  22119 ASP   796 OD1 37987   0.547E+00  -0.571E+00   0.000E+00
TYR   707 HH  22119 ASP   796 OD2 37988   0.559E+00  -0.544E+00   0.000E+00
TYR   707 HH  22119 PHE   797 N   37993   0.474E+00  -0.405E+00   0.000E+00
TYR   707 HH  22119 PHE   797 O   37996   0.537E+00  -0.413E+00   0.000E+00
TYR   707 HH  22119 GLY   798 N   38013   0.455E+00  -0.451E+00   0.000E+00
TYR   707 HH  22119 ILE   882 O   38838   0.637E+00  -0.349E+00   0.000E+00
TYR   707 HH  22119 ILE   896 O   39027   0.452E+00  -0.763E+00   0.000E+00
TYR   707 HH  22119 PRO   897 O   39046   0.456E+00  -0.523E+00   0.000E+00
TYR   707 HH  22119 PHE   898 N   39057   0.259E+00  -0.210E+01   0.000E+00
TYR   707 HH  22119 PHE   898 O   39060   0.585E+00  -0.342E+00   0.000E+00
TYR   707 HH  22119 ALA   899 N   39077   0.457E+00  -0.483E+00   0.000E+00
TYR   707 HH  22119 GLN   920 NE2 39414   0.783E+00  -0.333E+00   0.000E+00
SER   708 N   22120 ILE   794 C   37942   0.825E+00  -0.322E+00  -0.335E-02
SER   708 N   22120 LYS   795 C   37961   0.907E+00  -0.350E+00  -0.190E-02
SER   708 N   22120 ASP   796 CG  37986   0.631E+00  -0.699E+00  -0.164E-01
SER   708 N   22120 THR   883 C   38856   0.766E+00  -0.361E+00  -0.523E-02
SER   708 N   22120 GLN   895 C   39009   0.658E+00  -0.362E+00  -0.129E-01
SER   708 N   22120 GLN   895 CD  39013   0.659E+00  -0.573E+00  -0.127E-01
SER   708 N   22120 GLN   8951HE2 39022   0.631E+00  -0.383E+00  -0.539E-03
SER   708 N   22120 ILE   896 C   39026   0.587E+00  -0.622E+00  -0.250E-01
SER   708 N   22120 ILE   896 HN  39032   0.600E+00  -0.343E+00  -0.727E-03
SER   708 CA  22121 ILE   794 CD1 37947   0.450E+00  -0.449E-01  -0.108E+00
SER   708 C   22122 ILE   794 O   37943   0.844E+00  -0.301E+00  -0.249E-02
SER   708 C   22122 ASP   796 N   37981   0.772E+00  -0.316E+00  -0.497E-02
SER   708 C   22122 ASP   796 O   37984   0.565E+00  -0.533E+00  -0.269E-01
SER   708 C   22122 ASP   796 OD1 37987   0.553E+00  -0.814E+00  -0.305E-01
SER   708 C   22122 ASP   796 OD2 37988   0.483E+00  -0.112E+01  -0.653E-01
SER   708 C   22122 GLN   895 O   39010   0.801E+00  -0.300E+00  -0.341E-02
SER   708 C   22122 GLN   895 NE2 39015   0.821E+00  -0.449E+00  -0.345E-02
SER   708 C   22122 ILE   896 N   39024   0.699E+00  -0.308E+00  -0.900E-02
SER   708 C   22122 ILE   896 O   39027   0.589E+00  -0.601E+00  -0.210E-01
SER   708 C   22122 PHE   898 N   39057   0.619E+00  -0.324E+00  -0.184E-01
SER   708 O   22123 LYS   795 C   37961   0.936E+00  -0.358E+00  -0.134E-02
SER   708 O   22123 ASP   796 C   37983   0.710E+00  -0.353E+00  -0.696E-02
SER   708 O   22123 ASP   796 CG  37986   0.632E+00  -0.749E+00  -0.140E-01
SER   708 O   22123 PHE   797 C   37995   0.837E+00  -0.324E+00  -0.261E-02
SER   708 O   22123 THR   883 C   38856   0.806E+00  -0.354E+00  -0.329E-02
SER   708 O   22123 GLN   895 C   39009   0.647E+00  -0.401E+00  -0.121E-01
SER   708 O   22123 GLN   895 CD  39013   0.745E+00  -0.486E+00  -0.524E-02
SER   708 O   22123 GLN   8951HE2 39022   0.705E+00  -0.330E+00  -0.204E-03
SER   708 O   22123 ILE   896 C   39026   0.464E+00  -0.115E+01  -0.808E-01
SER   708 O   22123 ILE   896 HN  39032   0.585E+00  -0.390E+00  -0.621E-03
SER   708 O   22123 PRO   897 N   39043   0.409E+00   0.245E+00  -0.190E+00
SER   708 O   22123 PRO   897 CA  39044   0.379E+00   0.119E+00  -0.224E+00
SER   708 O   22123 PRO   897 C   39045   0.510E+00  -0.540E+00  -0.484E-01
SER   708 O   22123 PRO   897 CB  39047   0.407E+00   0.849E-02  -0.174E+00
SER   708 O   22123 PRO   897 CG  39048   0.388E+00  -0.415E-01  -0.207E+00
SER   708 O   22123 PRO   897 CD  39049   0.439E+00   0.279E-01  -0.122E+00
SER   708 O   22123 PRO   897 HA  39050   0.308E+00  -0.362E+00  -0.929E-01
SER   708 O   22123 PHE   898 C   39059   0.772E+00  -0.374E+00  -0.424E-02
SER   708 O   22123 PHE   898 HN  39068   0.479E+00  -0.439E+00  -0.205E-02
SER   708 OG  22125 ASP   796 CG  37986   0.762E+00  -0.574E+00  -0.508E-02
SER   708 OG  22125 GLN   895 C   39009   0.753E+00  -0.330E+00  -0.544E-02
SER   708 OG  22125 GLN   895 CD  39013   0.670E+00  -0.657E+00  -0.109E-01
SER   708 OG  22125 GLN   8951HE2 39022   0.557E+00  -0.594E+00  -0.976E-03
SER   708 OG  22125 GLN   8952HE2 39023   0.720E+00  -0.349E+00  -0.209E-03
SER   708 OG  22125 ILE   896 C   39026   0.709E+00  -0.501E+00  -0.778E-02
SER   708 HN  22126 ASP   796 OD1 37987   0.654E+00  -0.406E+00  -0.317E-03
SER   708 HN  22126 ASP   796 OD2 37988   0.654E+00  -0.406E+00  -0.318E-03
SER   708 HN  22126 THR   883 O   38857   0.613E+00  -0.351E+00  -0.469E-03
SER   708 HN  22126 GLN   895 O   39010   0.632E+00  -0.338E+00  -0.392E-03
SER   708 HN  22126 GLN   895 OE1 39014   0.693E+00  -0.311E+00  -0.224E-03
SER   708 HN  22126 GLN   895 NE2 39015   0.638E+00  -0.517E+00  -0.503E-03
SER   708 HN  22126 ILE   896 N   39024   0.529E+00  -0.397E+00  -0.154E-02
SER   708 HN  22126 ILE   896 O   39027   0.483E+00  -0.677E+00  -0.195E-02
SER   708 HA  22127 ASP   796 OD1 37987   0.448E+00  -0.395E+00  -0.176E-01
SER   708 HA  22127 ASP   796 OD2 37988   0.411E+00  -0.491E+00  -0.285E-01
SER   708 HG  22130 ASP   796 OD1 37987   0.791E+00  -0.366E+00  -0.102E-03
SER   708 HG  22130 ASP   796 OD2 37988   0.735E+00  -0.418E+00  -0.158E-03
SER   708 HG  22130 GLN   895 O   39010   0.689E+00  -0.367E+00  -0.233E-03
SER   708 HG  22130 GLN   895 OE1 39014   0.688E+00  -0.408E+00  -0.234E-03
SER   708 HG  22130 GLN   895 NE2 39015   0.554E+00  -0.904E+00  -0.117E-02
SER   708 HG  22130 ILE   896 N   39024   0.665E+00  -0.314E+00  -0.394E-03
SER   708 HG  22130 ILE   896 O   39027   0.679E+00  -0.413E+00  -0.253E-03
ASN   709 N   22131 LYS   795 C   37961   0.862E+00  -0.302E+00  -0.257E-02
ASN   709 N   22131 ASP   796 C   37983   0.635E+00  -0.326E+00  -0.158E-01
ASN   709 N   22131 ASP   796 CG  37986   0.491E+00  -0.972E+00  -0.681E-01
ASN   709 N   22131 ASP   796 OD2 37988   0.410E+00   0.149E+01  -0.188E+00
ASN   709 N   22131 ILE   896 C   39026   0.673E+00  -0.373E+00  -0.113E-01
ASN   709 CA  22132 PRO   897 CB  39047   0.431E+00  -0.564E-03  -0.129E+00
ASN   709 CA  22132 PRO   897 CG  39048   0.455E+00   0.214E-02  -0.102E+00
ASN   709 C   22133 ASP   796 O   37984   0.655E+00  -0.498E+00  -0.113E-01
ASN   709 C   22133 ASP   796 OD1 37987   0.743E+00  -0.567E+00  -0.534E-02
ASN   709 C   22133 ASP   796 OD2 37988   0.607E+00  -0.849E+00  -0.177E-01
ASN   709 C   22133 GLN   895 O   39010   0.900E+00  -0.315E+00  -0.170E-02
ASN   709 C   22133 GLN   895 NE2 39015   0.983E+00  -0.430E+00  -0.118E-02
ASN   709 C   22133 ILE   896 O   39027   0.700E+00  -0.539E+00  -0.758E-02
ASN   709 C   22133 PRO   897 O   39046   0.693E+00  -0.386E+00  -0.808E-02
ASN   709 C   22133 PRO   897 CB  39047   0.396E+00  -0.964E-02  -0.151E+00
ASN   709 C   22133 PRO   897 CG  39048   0.382E+00   0.461E-01  -0.157E+00
ASN   709 C   22133 PHE   898 N   39057   0.638E+00  -0.389E+00  -0.155E-01
ASN   709 C   22133 ALA   899 N   39077   0.754E+00  -0.306E+00  -0.573E-02
ASN   709 C   22133 GLN   920 NE2 39414   0.946E+00  -0.455E+00  -0.147E-02
ASN   709 O   22134 ASP   796 CG  37986   0.763E+00  -0.468E+00  -0.455E-02
ASN   709 O   22134 ILE   896 C   39026   0.657E+00  -0.476E+00  -0.110E-01
ASN   709 O   22134 PRO   897 C   39045   0.573E+00  -0.373E+00  -0.247E-01
ASN   709 O   22134 PRO   897 CB  39047   0.347E+00   0.117E-01  -0.238E+00
ASN   709 O   22134 PRO   897 CG  39048   0.345E+00  -0.513E-01  -0.234E+00
ASN   709 O   22134 PHE   898 C   39059   0.767E+00  -0.341E+00  -0.440E-02
ASN   709 O   22134 ALA   899 C   39079   0.784E+00  -0.341E+00  -0.386E-02
ASN   709 CB  22135 ASP   796 OD2 37988   0.400E+00   0.348E+00  -0.186E+00
ASN   709 CG  22136 ASP   796 N   37981   0.786E+00  -0.370E+00  -0.446E-02
ASN   709 CG  22136 ASP   796 O   37984   0.583E+00  -0.602E+00  -0.224E-01
ASN   709 CG  22136 ASP   796 OD1 37987   0.605E+00  -0.808E+00  -0.180E-01
ASN   709 CG  22136 ASP   796 OD2 37988   0.410E+00  -0.203E+01  -0.149E+00
ASN   709 CG  22136 ILE   896 O   39027   0.934E+00  -0.308E+00  -0.135E-02
ASN   709 CG  22136 GLN   920 NE2 39414   0.953E+00  -0.426E+00  -0.141E-02
ASN   709 OD1 22137 ASP   796 CG  37986   0.586E+00  -0.798E+00  -0.218E-01
ASN   709 ND2 22138 ILE   794 C   37942   0.984E+00  -0.350E+00  -0.117E-02
ASN   709 ND2 22138 LYS   795 C   37961   0.901E+00  -0.512E+00  -0.198E-02
ASN   709 ND2 22138 ASP   796 C   37983   0.679E+00  -0.518E+00  -0.106E-01
ASN   709 ND2 22138 ASP   796 CG  37986   0.511E+00  -0.161E+01  -0.552E-01
ASN   709 ND2 22138 ASP   796 OD2 37988   0.409E+00   0.274E+01  -0.190E+00
ASN   709 ND2 22138 ASP   796 HN  37989   0.756E+00  -0.305E+00  -0.182E-03
ASN   709 ND2 22138 PHE   797 C   37995   0.871E+00  -0.409E+00  -0.243E-02
ASN   709 ND2 22138 GLY   798 C   38015   0.904E+00  -0.408E+00  -0.193E-02
ASN   709 ND2 22138 ILE   896 C   39026   0.103E+01  -0.326E+00  -0.869E-03
ASN   709 ND2 22138 GLN   920 CD  39412   0.105E+01  -0.377E+00  -0.813E-03
ASN   709 ND2 22138 GLN   9202HE2 39422   0.849E+00  -0.318E+00  -0.911E-04
ASN   709 HN  22139 ASP   796 O   37984   0.537E+00  -0.315E+00  -0.103E-02
ASN   709 HN  22139 ASP   796 OD1 37987   0.492E+00  -0.563E+00  -0.174E-02
ASN   709 HN  22139 ASP   796 OD2 37988   0.354E+00  -0.131E+01  -0.123E-01
ASN   7091HD2 22143 ASP   796 O   37984   0.545E+00  -0.425E+00  -0.951E-03
ASN   7091HD2 22143 ASP   796 OD1 37987   0.596E+00  -0.508E+00  -0.557E-03
ASN   7091HD2 22143 ASP   796 OD2 37988   0.398E+00  -0.134E+01  -0.619E-02
ASN   7091HD2 22143 GLN   920 NE2 39414   0.857E+00  -0.307E+00  -0.858E-04
ASN   7092HD2 22144 ASP   796 OD1 37987   0.670E+00  -0.398E+00  -0.275E-03
ASN   7092HD2 22144 ASP   796 OD2 37988   0.457E+00  -0.936E+00  -0.270E-02
ASN   710 N   22145 ASP   796 CG  37986   0.754E+00  -0.393E+00  -0.574E-02
ASN   710 N   22145 ILE   896 C   39026   0.691E+00  -0.354E+00  -0.961E-02
ASN   710 N   22145 PRO   897 CG  39048   0.422E+00  -0.247E-01  -0.161E+00
ASN   710 CA  22146 PRO   897 CG  39048   0.439E+00   0.234E-02  -0.120E+00
ASN   710 C   22147 ASP   796 OD1 37987   0.102E+01  -0.336E+00  -0.800E-03
ASN   710 C   22147 ASP   796 OD2 37988   0.895E+00  -0.411E+00  -0.176E-02
ASN   710 C   22147 GLN   895 O   39010   0.779E+00  -0.402E+00  -0.401E-02
ASN   710 C   22147 GLN   895 OE1 39014   0.922E+00  -0.337E+00  -0.147E-02
ASN   710 C   22147 GLN   895 NE2 39015   0.763E+00  -0.653E+00  -0.534E-02
ASN   710 C   22147 ILE   896 N   39024   0.800E+00  -0.307E+00  -0.402E-02
ASN   710 C   22147 ILE   896 O   39027   0.798E+00  -0.424E+00  -0.349E-02
ASN   710 O   22148 GLN   895 CD  39013   0.834E+00  -0.359E+00  -0.267E-02
ASN   710 O   22148 GLN   8951HE2 39022   0.684E+00  -0.315E+00  -0.243E-03
ASN   710 O   22148 ILE   896 C   39026   0.813E+00  -0.319E+00  -0.310E-02
ASN   710 CG  22150 ASP   796 OD1 37987   0.973E+00  -0.341E+00  -0.106E-02
ASN   710 CG  22150 ASP   796 OD2 37988   0.805E+00  -0.465E+00  -0.330E-02
ASN   710 CG  22150 GLN   895 NE2 39015   0.967E+00  -0.417E+00  -0.129E-02
ASN   710 OD1 22151 ASP   796 CG  37986   0.852E+00  -0.388E+00  -0.236E-02
ASN   710 OD1 22151 GLN   895 CD  39013   0.933E+00  -0.301E+00  -0.137E-02
ASN   710 ND2 22152 ASP   796 CG  37986   0.990E+00  -0.455E+00  -0.113E-02
ASN   710 HN  22153 ASP   796 OD2 37988   0.618E+00  -0.338E+00  -0.447E-03
SER   711 N   22159 ASP   796 CG  37986   0.962E+00  -0.328E+00  -0.133E-02
SER   711 N   22159 GLN   895 C   39009   0.680E+00  -0.338E+00  -0.106E-01
SER   711 N   22159 GLN   895 CD  39013   0.681E+00  -0.538E+00  -0.105E-01
SER   711 N   22159 GLN   8951HE2 39022   0.564E+00  -0.488E+00  -0.106E-02
SER   711 N   22159 ILE   896 C   39026   0.609E+00  -0.575E+00  -0.202E-01
SER   711 N   22159 PRO   897 CG  39048   0.400E+00  -0.357E-01  -0.196E+00
SER   711 N   22159 PRO   897 CD  39049   0.450E+00   0.244E-01  -0.121E+00
SER   711 C   22161 LEU   894 O   38991   0.752E+00  -0.332E+00  -0.495E-02
SER   711 C   22161 GLN   895 N   39007   0.646E+00  -0.309E+00  -0.144E-01
SER   711 C   22161 GLN   895 O   39010   0.439E+00  -0.109E+01  -0.108E+00
SER   711 C   22161 GLN   895 CG  39012   0.403E+00  -0.480E-01  -0.145E+00
SER   711 C   22161 GLN   895 OE1 39014   0.595E+00  -0.595E+00  -0.198E-01
SER   711 C   22161 GLN   895 NE2 39015   0.471E+00  -0.143E+01  -0.848E-01
SER   711 C   22161 ILE   896 N   39024   0.518E+00  -0.585E+00  -0.513E-01
SER   711 C   22161 ILE   896 O   39027   0.623E+00  -0.534E+00  -0.152E-01
SER   711 C   22161 PRO   897 CG  39048   0.445E+00   0.243E-01  -0.100E+00
SER   711 C   22161 PRO   897 CD  39049   0.409E+00  -0.278E-01  -0.139E+00
SER   711 O   22162 ASP   796 CG  37986   0.105E+01  -0.310E+00  -0.674E-03
SER   711 O   22162 THR   883 C   38856   0.797E+00  -0.361E+00  -0.351E-02
SER   711 O   22162 LEU   894 C   38990   0.661E+00  -0.525E+00  -0.106E-01
SER   711 O   22162 GLN   895 C   39009   0.394E+00  -0.129E+01  -0.175E+00
SER   711 O   22162 GLN   895 O   39010   0.369E+00   0.207E+01  -0.267E+00
SER   711 O   22162 GLN   895 CB  39011   0.429E+00   0.789E-01  -0.136E+00
SER   711 O   22162 GLN   895 CG  39012   0.345E+00   0.880E-01  -0.233E+00
SER   711 O   22162 GLN   895 CD  39013   0.457E+00  -0.141E+01  -0.879E-01
SER   711 O   22162 GLN   895 HN  39016   0.595E+00  -0.344E+00  -0.562E-03
SER   711 O   22162 GLN   8951HE2 39022   0.415E+00  -0.110E+01  -0.483E-02
SER   711 O   22162 GLN   8952HE2 39023   0.566E+00  -0.519E+00  -0.755E-03
SER   711 O   22162 ILE   896 N   39024   0.408E+00   0.126E+01  -0.192E+00
SER   711 O   22162 ILE   896 CA  39025   0.391E+00   0.320E+00  -0.202E+00
SER   711 O   22162 ILE   896 C   39026   0.418E+00  -0.149E+01  -0.136E+00
SER   711 O   22162 ILE   896 HN  39032   0.473E+00  -0.635E+00  -0.220E-02
SER   711 O   22162 ILE   896 HA  39033   0.320E+00  -0.937E+00  -0.869E-01
SER   711 O   22162 PRO   897 N   39043   0.403E+00   0.254E+00  -0.202E+00
SER   711 O   22162 PRO   897 C   39045   0.634E+00  -0.333E+00  -0.136E-01
SER   711 O   22162 PRO   897 CG  39048   0.395E+00  -0.398E-01  -0.196E+00
SER   711 O   22162 PRO   897 CD  39049   0.338E+00   0.558E-01  -0.208E+00
SER   711 CB  22163 GLN   895 CG  39012   0.453E+00  -0.109E-01  -0.104E+00
SER   711 CB  22163 GLN   895 NE2 39015   0.449E+00  -0.492E+00  -0.123E+00
SER   711 OG  22164 LEU   894 C   38990   0.822E+00  -0.385E+00  -0.321E-02
SER   711 OG  22164 GLN   895 C   39009   0.636E+00  -0.458E+00  -0.148E-01
SER   711 OG  22164 GLN   895 CG  39012   0.412E+00   0.601E-01  -0.176E+00
SER   711 OG  22164 GLN   895 CD  39013   0.428E+00  -0.182E+01  -0.132E+00
SER   711 OG  22164 GLN   895 NE2 39015   0.344E+00   0.430E+01  -0.295E+00
SER   711 OG  22164 GLN   8951HE2 39022   0.246E+00  -0.520E+01  -0.854E-01
SER   711 OG  22164 GLN   8952HE2 39023   0.400E+00  -0.132E+01  -0.695E-02
SER   711 OG  22164 ILE   896 C   39026   0.758E+00  -0.442E+00  -0.522E-02
SER   711 HN  22165 GLN   895 O   39010   0.632E+00  -0.337E+00  -0.390E-03
SER   711 HN  22165 GLN   895 NE2 39015   0.667E+00  -0.472E+00  -0.385E-03
SER   711 HN  22165 ILE   896 O   39027   0.606E+00  -0.404E+00  -0.501E-03
SER   711 HG  22169 GLN   895 N   39007   0.616E+00  -0.315E+00  -0.619E-03
SER   711 HG  22169 GLN   895 O   39010   0.503E+00  -0.724E+00  -0.153E-02
SER   711 HG  22169 GLN   895 OE1 39014   0.466E+00  -0.965E+00  -0.241E-02
SER   711 HG  22169 GLN   895 NE2 39015   0.278E+00  -0.549E+01  -0.578E-01
SER   711 HG  22169 ILE   896 N   39024   0.617E+00  -0.366E+00  -0.614E-03
SER   711 HG  22169 ILE   896 O   39027   0.769E+00  -0.327E+00  -0.120E-03
ILE   712 N   22170 LEU   894 C   38990   0.721E+00  -0.344E+00  -0.746E-02
ILE   712 N   22170 GLN   895 C   39009   0.506E+00  -0.535E+00  -0.581E-01
ILE   712 N   22170 GLN   895 O   39010   0.428E+00   0.109E+01  -0.154E+00
ILE   712 N   22170 GLN   895 CG  39012   0.442E+00   0.355E-01  -0.131E+00
ILE   712 N   22170 GLN   895 CD  39013   0.498E+00  -0.887E+00  -0.636E-01
ILE   712 N   22170 GLN   8951HE2 39022   0.418E+00  -0.833E+00  -0.624E-02
ILE   712 N   22170 GLN   8952HE2 39023   0.545E+00  -0.439E+00  -0.129E-02
ILE   712 N   22170 ILE   896 C   39026   0.592E+00  -0.510E+00  -0.239E-01
ILE   712 N   22170 ILE   896 HA  39033   0.435E+00  -0.321E+00  -0.249E-01
ILE   712 N   22170 PRO   897 CD  39049   0.464E+00   0.189E-01  -0.104E+00
ILE   712 CA  22171 GLN   895 C   39009   0.427E+00  -0.184E+00  -0.120E+00
ILE   712 CA  22171 GLN   895 O   39010   0.327E+00   0.507E+00  -0.123E+00
ILE   712 CA  22171 GLN   895 CG  39012   0.429E+00   0.863E-02  -0.132E+00
ILE   712 C   22172 THR   883 O   38857   0.844E+00  -0.316E+00  -0.249E-02
ILE   712 C   22172 ALA   893 O   38981   0.844E+00  -0.317E+00  -0.249E-02
ILE   712 C   22172 LEU   894 O   38991   0.630E+00  -0.553E+00  -0.142E-01
ILE   712 C   22172 GLN   895 N   39007   0.540E+00  -0.537E+00  -0.405E-01
ILE   712 C   22172 GLN   895 O   39010   0.358E+00  -0.220E+01  -0.218E+00
ILE   712 C   22172 GLN   895 CG  39012   0.437E+00  -0.460E-01  -0.108E+00
ILE   712 C   22172 GLN   895 OE1 39014   0.498E+00  -0.105E+01  -0.550E-01
ILE   712 C   22172 GLN   895 NE2 39015   0.437E+00  -0.203E+01  -0.122E+00
ILE   712 C   22172 ILE   896 N   39024   0.561E+00  -0.575E+00  -0.327E-01
ILE   712 C   22172 ILE   896 O   39027   0.772E+00  -0.414E+00  -0.424E-02
ILE   712 O   22173 LEU   894 C   38990   0.694E+00  -0.509E+00  -0.799E-02
ILE   712 O   22173 GLN   895 C   39009   0.588E+00  -0.523E+00  -0.212E-01
ILE   712 O   22173 GLN   895 CD  39013   0.500E+00  -0.120E+01  -0.538E-01
ILE   712 O   22173 GLN   895 HN  39016   0.619E+00  -0.337E+00  -0.442E-03
ILE   712 O   22173 GLN   8951HE2 39022   0.449E+00  -0.957E+00  -0.302E-02
ILE   712 O   22173 GLN   8952HE2 39023   0.489E+00  -0.778E+00  -0.182E-02
ILE   712 O   22173 ILE   896 C   39026   0.787E+00  -0.400E+00  -0.378E-02
ILE   712 CB  22174 GLN   895 O   39010   0.404E+00  -0.174E+00  -0.179E+00
ILE   712 CB  22174 PRO   897 CD  39049   0.441E+00  -0.294E-02  -0.118E+00
ILE   712 CG1 22175 GLN   895 O   39010   0.372E+00  -0.764E-01  -0.234E+00
ILE   712 CG1 22175 ILE   896 CA  39025   0.455E+00  -0.823E-02  -0.103E+00
ILE   712 CG1 22175 ILE   896 CB  39028   0.456E+00   0.497E-02  -0.101E+00
ILE   712 CG1 22175 ILE   896 CG1 39029   0.433E+00   0.200E-02  -0.127E+00
ILE   712 CD1 22177 ILE   896 CG1 39029   0.403E+00  -0.111E-01  -0.164E+00
ILE   712 CD1 22177 ILE   896 CD1 39031   0.407E+00   0.496E-01  -0.160E+00
ILE   712 CD1 22177 MET   900 SD  39093   0.488E+00   0.660E-01  -0.123E+00
ILE   712 CD1 22177 MET   900 CE  39094   0.403E+00   0.144E+00  -0.164E+00
ILE   712 CD1 22177 TYR   904 OH  39159   0.376E+00   0.254E+00  -0.237E+00
ILE   712 HN  22178 GLN   895 O   39010   0.518E+00  -0.499E+00  -0.129E-02
ILE   712 HN  22178 GLN   895 OE1 39014   0.652E+00  -0.335E+00  -0.323E-03
ILE   712 HN  22178 GLN   895 NE2 39015   0.511E+00  -0.803E+00  -0.190E-02
ILE   712 HA  22179 GLN   895 OE1 39014   0.507E+00  -0.308E+00  -0.859E-02
ILE   712 HA  22179 GLN   895 NE2 39015   0.468E+00  -0.524E+00  -0.165E-01
ILE   712 HA  22179 ILE   896 N   39024   0.388E+00  -0.432E+00  -0.453E-01
ALA   713 N   22189 LEU   894 C   38990   0.476E+00  -0.762E+00  -0.810E-01
ALA   713 N   22189 GLN   895 N   39007   0.437E+00   0.633E+00  -0.155E+00
ALA   713 N   22189 GLN   895 C   39009   0.410E+00  -0.811E+00  -0.160E+00
ALA   713 N   22189 GLN   895 CG  39012   0.407E+00   0.393E-01  -0.185E+00
ALA   713 N   22189 GLN   895 CD  39013   0.396E+00  -0.141E+01  -0.178E+00
ALA   713 N   22189 GLN   895 OE1 39014   0.423E+00   0.112E+01  -0.162E+00
ALA   713 N   22189 GLN   895 NE2 39015   0.422E+00   0.158E+01  -0.182E+00
ALA   713 N   22189 GLN   895 HN  39016   0.428E+00  -0.520E+00  -0.543E-02
ALA   713 N   22189 GLN   8951HE2 39022   0.442E+00  -0.652E+00  -0.453E-02
ALA   713 N   22189 GLN   8952HE2 39023   0.458E+00  -0.594E+00  -0.363E-02
ALA   713 N   22189 ILE   896 C   39026   0.673E+00  -0.351E+00  -0.113E-01
ALA   713 CA  22190 GLN   895 O   39010   0.409E+00   0.760E-01  -0.170E+00
ALA   713 CA  22190 GLN   895 CD  39013   0.436E+00  -0.764E-01  -0.110E+00
ALA   713 CA  22190 GLN   895 OE1 39014   0.432E+00   0.732E-01  -0.131E+00
ALA   713 CA  22190 GLN   895 NE2 39015   0.450E+00   0.930E-01  -0.121E+00
ALA   713 C   22191 SER   884 O   38871   0.897E+00  -0.301E+00  -0.173E-02
ALA   713 C   22191 THR   887 OG1 38915   0.753E+00  -0.422E+00  -0.545E-02
ALA   713 C   22191 ALA   892 O   38971   0.821E+00  -0.333E+00  -0.293E-02
ALA   713 C   22191 ALA   893 O   38981   0.732E+00  -0.410E+00  -0.583E-02
ALA   713 C   22191 LEU   894 N   38988   0.650E+00  -0.330E+00  -0.138E-01
ALA   713 C   22191 LEU   894 O   38991   0.587E+00  -0.644E+00  -0.215E-01
ALA   713 C   22191 LEU   894 CB  38992   0.432E+00  -0.341E+00  -0.114E+00
ALA   713 C   22191 GLN   895 N   39007   0.549E+00  -0.519E+00  -0.370E-01
ALA   713 C   22191 GLN   895 O   39010   0.472E+00  -0.108E+01  -0.739E-01
ALA   713 C   22191 GLN   895 OE1 39014   0.558E+00  -0.810E+00  -0.289E-01
ALA   713 C   22191 GLN   895 NE2 39015   0.599E+00  -0.973E+00  -0.222E-01
ALA   713 C   22191 ILE   896 N   39024   0.691E+00  -0.371E+00  -0.959E-02
ALA   713 O   22192 THR   887 HG1 38920   0.705E+00  -0.313E+00  -0.204E-03
ALA   713 O   22192 ALA   892 C   38970   0.833E+00  -0.325E+00  -0.270E-02
ALA   713 O   22192 ALA   893 C   38980   0.696E+00  -0.451E+00  -0.788E-02
ALA   713 O   22192 LEU   894 C   38990   0.484E+00  -0.100E+01  -0.646E-01
ALA   713 O   22192 LEU   894 CB  38992   0.360E+00   0.537E+00  -0.245E+00
ALA   713 O   22192 LEU   894 CG  38993   0.410E+00  -0.508E+00  -0.168E+00
ALA   713 O   22192 LEU   894 CD1 38994   0.378E+00   0.403E+00  -0.226E+00
ALA   713 O   22192 LEU   894 CD2 38995   0.424E+00   0.299E+00  -0.145E+00
ALA   713 O   22192 GLN   895 C   39009   0.543E+00  -0.559E+00  -0.338E-01
ALA   713 O   22192 GLN   895 O   39010   0.437E+00   0.127E+01  -0.118E+00
ALA   713 O   22192 GLN   895 CD  39013   0.614E+00  -0.681E+00  -0.165E-01
ALA   713 O   22192 GLN   895 HN  39016   0.525E+00  -0.433E+00  -0.118E-02
ALA   713 O   22192 GLN   8951HE2 39022   0.704E+00  -0.316E+00  -0.205E-03
ALA   713 O   22192 GLN   8952HE2 39023   0.677E+00  -0.341E+00  -0.258E-03
ALA   713 O   22192 ILE   896 C   39026   0.811E+00  -0.340E+00  -0.316E-02
ALA   713 CB  22193 LEU   894 CA  38989   0.400E+00   0.118E+00  -0.167E+00
ALA   713 CB  22193 LEU   894 C   38990   0.424E+00  -0.578E+00  -0.123E+00
ALA   713 CB  22193 LEU   894 CB  38992   0.392E+00   0.178E+00  -0.174E+00
ALA   713 CB  22193 LEU   894 CG  38993   0.450E+00  -0.166E+00  -0.108E+00
ALA   713 CB  22193 LEU   894 CD2 38995   0.388E+00   0.156E+00  -0.176E+00
ALA   713 CB  22193 GLN   895 N   39007   0.393E+00   0.474E+00  -0.206E+00
ALA   713 CB  22193 GLN   895 O   39010   0.421E+00   0.577E+00  -0.148E+00
ALA   713 CB  22193 GLN   895 CG  39012   0.450E+00   0.173E-01  -0.107E+00
ALA   713 CB  22193 GLN   895 CD  39013   0.369E+00  -0.967E+00  -0.150E+00
ALA   713 CB  22193 GLN   895 OE1 39014   0.328E+00   0.125E+01  -0.142E+00
ALA   713 CB  22193 GLN   895 NE2 39015   0.403E+00   0.101E+01  -0.192E+00
ALA   713 CB  22193 GLN   895 HN  39016   0.341E+00  -0.541E+00  -0.197E-01
ALA   713 CB  22193 GLN   8951HE2 39022   0.470E+00  -0.317E+00  -0.307E-02
ALA   713 CB  22193 GLN   8952HE2 39023   0.395E+00  -0.493E+00  -0.855E-02
ALA   713 HN  22194 LEU   894 O   38991   0.431E+00  -0.689E+00  -0.387E-02
ALA   713 HN  22194 GLN   895 N   39007   0.360E+00  -0.767E+00  -0.150E-01
ALA   713 HN  22194 GLN   895 OE1 39014   0.399E+00  -0.946E+00  -0.610E-02
ALA   713 HN  22194 GLN   895 NE2 39015   0.435E+00  -0.107E+01  -0.498E-02
ALA   713 HN  22194 ILE   896 N   39024   0.425E+00  -0.576E+00  -0.567E-02
ALA   713 HA  22195 GLN   895 NE2 39015   0.443E+00  -0.418E+00  -0.213E-01
ALA   713 HB2 22197 GLN   895 OE1 39014   0.321E+00  -0.447E+00  -0.922E-01
ALA   713 HB3 22198 GLN   895 NE2 39015   0.307E+00  -0.714E+00  -0.549E-01
ILE   714 N   22199 LEU   894 C   38990   0.662E+00  -0.406E+00  -0.124E-01
ILE   714 N   22199 GLN   895 CD  39013   0.672E+00  -0.460E+00  -0.113E-01
ILE   714 C   22201 THR   887 OG1 38915   0.914E+00  -0.302E+00  -0.171E-02
ILE   714 C   22201 LEU   894 O   38991   0.869E+00  -0.304E+00  -0.209E-02
ILE   714 C   22201 GLN   895 O   39010   0.815E+00  -0.343E+00  -0.306E-02
ILE   714 C   22201 GLN   895 OE1 39014   0.845E+00  -0.358E+00  -0.247E-02
ILE   714 C   22201 GLN   895 NE2 39015   0.887E+00  -0.465E+00  -0.217E-02
ILE   714 O   22202 LEU   894 C   38990   0.876E+00  -0.335E+00  -0.199E-02
ILE   714 O   22202 GLN   895 CD  39013   0.881E+00  -0.387E+00  -0.192E-02
ILE   714 HN  22207 GLN   895 O   39010   0.644E+00  -0.310E+00  -0.350E-03
ILE   714 HN  22207 GLN   895 OE1 39014   0.656E+00  -0.332E+00  -0.314E-03
ILE   714 HN  22207 GLN   895 NE2 39015   0.651E+00  -0.473E+00  -0.447E-03
PRO   715 N   22218 LEU   894 CD1 38994   0.464E+00   0.377E-01  -0.103E+00
PRO   715 CG  22223 LEU   894 CD1 38994   0.447E+00  -0.610E-02  -0.110E+00
PRO   715 CD  22224 LEU   894 CD1 38994   0.383E+00   0.841E-02  -0.177E+00
SER   721 OG  22318 ALA   890 C   38953   0.863E+00  -0.354E+00  -0.242E-02
SER   721 HG  22323 ALA   890 O   38954   0.711E+00  -0.338E+00  -0.192E-03
GLU   725 CD  22374 GLU   780 OE2 37723   0.955E+00  -0.519E+00  -0.119E-02
GLU   725 OE2 22376 GLU   780 CD  37721   0.924E+00  -0.547E+00  -0.145E-02
GLU   725 OE2 22376 THR  1027 HG1 41048   0.886E+00  -0.310E+00  -0.516E-04
ILE   726 C   22385 GLU   780 OE2 37723   0.103E+01  -0.347E+00  -0.768E-03
ILE   726 O   22386 GLU   780 CD  37721   0.102E+01  -0.354E+00  -0.798E-03
GLN   755 NE2 22813 ASP   428 CG  33487   0.979E+00  -0.522E+00  -0.121E-02
LYS   947 HZ1 25337 GLU   780 OE1 37722   0.668E+00  -0.376E+00  -0.281E-03
LYS   947 HZ1 25337 GLU   780 OE2 37723   0.483E+00  -0.770E+00  -0.196E-02
LYS   947 HZ2 25338 GLU   780 OE1 37722   0.720E+00  -0.324E+00  -0.178E-03
LYS   947 HZ2 25338 GLU   780 OE2 37723   0.563E+00  -0.540E+00  -0.783E-03
LYS   947 HZ3 25339 GLU   780 OE2 37723   0.644E+00  -0.404E+00  -0.348E-03
ASP   950 CG  25381 GLY   769 O   37555   0.970E+00  -0.305E+00  -0.108E-02
ASP   950 CG  25381 GLU   773 OE1 37611   0.982E+00  -0.485E+00  -0.101E-02
ASP   950 OD1 25382 GLY   769 C   37554   0.961E+00  -0.346E+00  -0.114E-02
ASP   950 OD2 25383 GLY   769 C   37554   0.972E+00  -0.340E+00  -0.107E-02
ASP   950 OD2 25383 GLU   773 CD  37610   0.956E+00  -0.460E+00  -0.118E-02
ASN   953 C   25422 ARG   765 NH1 37494   0.861E+00  -0.411E+00  -0.259E-02
ASN   953 C   25422 ARG   765 NH2 37495   0.908E+00  -0.377E+00  -0.189E-02
ASN   953 O   25423 ARG   765 CZ  37493   0.795E+00  -0.330E+00  -0.356E-02
GLN   954 C   25436 ARG   765 NH1 37494   0.807E+00  -0.312E+00  -0.381E-02
GLN   954 C   25436 ARG   765 NH2 37495   0.776E+00  -0.335E+00  -0.485E-02
GLN   954 O   25437 ARG   765 NE  37492   0.725E+00  -0.346E+00  -0.752E-02
GLN   954 O   25437 ARG   765 CZ  37493   0.694E+00  -0.459E+00  -0.802E-02
GLN   954 O   25437 ARG   7651HH2 37507   0.675E+00  -0.334E+00  -0.262E-03
GLN   954 O   25437 ARG   7652HH2 37508   0.674E+00  -0.335E+00  -0.265E-03
GLN   954 CD  25440 ARG   765 O   37488   0.895E+00  -0.352E+00  -0.175E-02
GLN   954 CD  25440 ARG   765 NH1 37494   0.954E+00  -0.378E+00  -0.140E-02
GLN   954 CD  25440 ARG   765 NH2 37495   0.933E+00  -0.391E+00  -0.160E-02
GLN   954 CD  25440 ALA   766 O   37512   0.945E+00  -0.311E+00  -0.127E-02
GLN   954 CD  25440 GLY   769 O   37555   0.850E+00  -0.337E+00  -0.238E-02
GLN   954 CD  25440 GLU   773 OE1 37611   0.848E+00  -0.549E+00  -0.242E-02
GLN   954 CD  25440 GLU   773 OE2 37612   0.103E+01  -0.405E+00  -0.751E-03
GLN   954 CD  25440 ARG  1019 NH2 40940   0.991E+00  -0.357E+00  -0.112E-02
GLN   954 OE1 25441 ARG   765 C   37487   0.948E+00  -0.382E+00  -0.124E-02
GLN   954 OE1 25441 ARG   765 CZ  37493   0.907E+00  -0.317E+00  -0.162E-02
GLN   954 OE1 25441 GLY   769 C   37554   0.846E+00  -0.365E+00  -0.246E-02
GLN   954 OE1 25441 GLU   773 CD  37610   0.915E+00  -0.423E+00  -0.154E-02
GLN   954 NE2 25442 ARG   765 C   37487   0.990E+00  -0.503E+00  -0.113E-02
GLN   954 NE2 25442 ARG   765 NE  37492   0.920E+00  -0.359E+00  -0.215E-02
GLN   954 NE2 25442 ARG   765 CZ  37493   0.988E+00  -0.391E+00  -0.114E-02
GLN   954 NE2 25442 ALA   766 C   37511   0.102E+01  -0.376E+00  -0.940E-03
GLN   954 NE2 25442 THR   768 C   37540   0.983E+00  -0.390E+00  -0.117E-02
GLN   954 NE2 25442 GLY   769 C   37554   0.807E+00  -0.557E+00  -0.382E-02
GLN   954 NE2 25442 VAL   772 CB  37592   0.921E+00  -0.304E+00  -0.195E-02
GLN   954 NE2 25442 GLU   773 CD  37610   0.892E+00  -0.620E+00  -0.211E-02
GLN   954 NE2 25442 ARG  1019 CZ  40938   0.101E+01  -0.379E+00  -0.101E-02
GLN   9541HE2 25449 GLU   773 OE1 37611   0.853E+00  -0.332E+00  -0.648E-04
GLN   9542HE2 25450 GLU   773 OE1 37611   0.703E+00  -0.470E+00  -0.206E-03
GLN   9542HE2 25450 GLU   773 OE2 37612   0.880E+00  -0.315E+00  -0.536E-04
ASN   955 C   25453 ARG   765 NH1 37494   0.926E+00  -0.366E+00  -0.168E-02
ASN   955 C   25453 ARG   765 NH2 37495   0.883E+00  -0.395E+00  -0.223E-02
ALA   956 C   25467 ARG   765 NH1 37494   0.767E+00  -0.464E+00  -0.516E-02
ALA   956 C   25467 ARG   765 NH2 37495   0.777E+00  -0.453E+00  -0.478E-02
ALA   956 O   25468 ARG   765 CZ  37493   0.811E+00  -0.338E+00  -0.317E-02
GLN   957 N   25475 ARG   765 CZ  37493   0.693E+00  -0.315E+00  -0.949E-02
GLN   957 C   25477 GLN   762 OE1 37442   0.768E+00  -0.312E+00  -0.437E-02
GLN   957 C   25477 GLN   762 NE2 37443   0.895E+00  -0.337E+00  -0.206E-02
GLN   957 C   25477 ARG   765 NH1 37494   0.521E+00  -0.759E+00  -0.492E-01
GLN   957 C   25477 ARG   765 NH2 37495   0.486E+00  -0.896E+00  -0.723E-01
GLN   957 O   25478 GLN   762 CD  37441   0.768E+00  -0.447E+00  -0.438E-02
GLN   957 O   25478 ARG   765 NE  37492   0.620E+00  -0.473E+00  -0.190E-01
GLN   957 O   25478 ARG   765 CZ  37493   0.506E+00  -0.907E+00  -0.506E-01
GLN   957 O   25478 ARG   765 NH2 37495   0.446E+00   0.149E+01  -0.124E+00
GLN   957 O   25478 ARG   7651HH1 37505   0.564E+00  -0.488E+00  -0.773E-03
GLN   957 O   25478 ARG   7652HH1 37506   0.425E+00  -0.962E+00  -0.420E-02
GLN   957 O   25478 ARG   7651HH2 37507   0.498E+00  -0.650E+00  -0.163E-02
GLN   957 O   25478 ARG   7652HH2 37508   0.375E+00  -0.133E+01  -0.875E-02
GLN   957 CB  25479 ARG   765 NH1 37494   0.436E+00   0.894E-01  -0.140E+00
GLN   957 CD  25481 GLN   762 OE1 37442   0.102E+01  -0.313E+00  -0.792E-03
GLN   957 CD  25481 ARG   765 O   37488   0.899E+00  -0.350E+00  -0.170E-02
GLN   957 CD  25481 ARG   765 NH1 37494   0.460E+00  -0.163E+01  -0.955E-01
GLN   957 CD  25481 ARG   765 NH2 37495   0.585E+00  -0.935E+00  -0.256E-01
GLN   957 OE1 25482 GLN   762 CD  37441   0.101E+01  -0.319E+00  -0.856E-03
GLN   957 OE1 25482 ARG   765 C   37487   0.804E+00  -0.501E+00  -0.333E-02
GLN   957 OE1 25482 ARG   765 CD  37491   0.430E+00  -0.334E+00  -0.135E+00
GLN   957 OE1 25482 ARG   765 NE  37492   0.446E+00  -0.112E+01  -0.124E+00
GLN   957 OE1 25482 ARG   765 CZ  37493   0.447E+00  -0.136E+01  -0.989E-01
GLN   957 OE1 25482 ARG   765 NH1 37494   0.426E+00   0.186E+01  -0.157E+00
GLN   957 OE1 25482 ARG   765 HD1 37502   0.341E+00  -0.332E+00  -0.705E-01
GLN   957 OE1 25482 ARG   7651HH1 37505   0.405E+00  -0.121E+01  -0.559E-02
GLN   957 OE1 25482 ARG   7652HH1 37506   0.467E+00  -0.842E+00  -0.238E-02
GLN   957 OE1 25482 ARG   7651HH2 37507   0.567E+00  -0.536E+00  -0.748E-03
GLN   957 OE1 25482 ARG   7652HH2 37508   0.555E+00  -0.562E+00  -0.850E-03
GLN   957 NE2 25483 ARG   765 C   37487   0.953E+00  -0.533E+00  -0.142E-02
GLN   957 NE2 25483 ARG   765 NE  37492   0.612E+00  -0.761E+00  -0.243E-01
GLN   957 NE2 25483 ARG   765 CZ  37493   0.601E+00  -0.960E+00  -0.218E-01
GLN   957 NE2 25483 ARG   7651HH1 37505   0.488E+00  -0.107E+01  -0.251E-02
GLN   957 NE2 25483 ARG   7652HH1 37506   0.562E+00  -0.770E+00  -0.108E-02
GLN   957 NE2 25483 ARG   7651HH2 37507   0.754E+00  -0.423E+00  -0.185E-03
GLN   957 NE2 25483 ARG   7652HH2 37508   0.710E+00  -0.474E+00  -0.266E-03
GLN   9571HE2 25490 ARG   765 NH1 37494   0.589E+00  -0.562E+00  -0.812E-03
GLN   9571HE2 25490 ARG   765 NH2 37495   0.752E+00  -0.344E+00  -0.187E-03
GLN   9572HE2 25491 ARG   765 NH1 37494   0.565E+00  -0.615E+00  -0.104E-02
GLN   9572HE2 25491 ARG   765 NH2 37495   0.722E+00  -0.372E+00  -0.240E-03
ALA   958 N   25492 ARG   765 CZ  37493   0.585E+00  -0.468E+00  -0.256E-01
ALA   958 N   25492 ARG   7652HH1 37506   0.567E+00  -0.345E+00  -0.102E-02
ALA   958 N   25492 ARG   7651HH2 37507   0.546E+00  -0.376E+00  -0.128E-02
ALA   958 N   25492 ARG   7652HH2 37508   0.488E+00  -0.489E+00  -0.251E-02
ALA   958 C   25494 GLN   762 OE1 37442   0.703E+00  -0.501E+00  -0.743E-02
ALA   958 C   25494 GLN   762 NE2 37443   0.821E+00  -0.530E+00  -0.345E-02
ALA   958 C   25494 ARG   765 NH1 37494   0.729E+00  -0.511E+00  -0.703E-02
ALA   958 C   25494 ARG   765 NH2 37495   0.611E+00  -0.726E+00  -0.198E-01
ALA   958 O   25495 GLN   762 CD  37441   0.714E+00  -0.503E+00  -0.674E-02
ALA   958 O   25495 GLN   7622HE2 37451   0.674E+00  -0.344E+00  -0.266E-03
ALA   958 O   25495 ARG   765 CZ  37493   0.717E+00  -0.423E+00  -0.660E-02
ALA   958 O   25495 ARG   7652HH1 37506   0.688E+00  -0.316E+00  -0.235E-03
ALA   958 O   25495 ARG   7651HH2 37507   0.613E+00  -0.401E+00  -0.470E-03
ALA   958 O   25495 ARG   7652HH2 37508   0.538E+00  -0.532E+00  -0.102E-02
ALA   958 HN  25497 ARG   765 NH1 37494   0.650E+00  -0.329E+00  -0.451E-03
ALA   958 HN  25497 ARG   765 NH2 37495   0.586E+00  -0.409E+00  -0.836E-03
ALA   958 HA  25498 ARG   765 NH2 37495   0.440E+00  -0.331E+00  -0.222E-01
LEU   959 C   25504 GLN   762 OE1 37442   0.911E+00  -0.319E+00  -0.157E-02
LEU   959 C   25504 GLN   762 NE2 37443   0.966E+00  -0.410E+00  -0.130E-02
LEU   959 C   25504 ARG   765 NH1 37494   0.865E+00  -0.379E+00  -0.252E-02
LEU   959 C   25504 ARG   765 NH2 37495   0.805E+00  -0.428E+00  -0.387E-02
ASN   960 C   25523 SER   758 OG  37385   0.725E+00  -0.520E+00  -0.681E-02
ASN   960 C   25523 GLN   762 OE1 37442   0.854E+00  -0.382E+00  -0.233E-02
ASN   960 C   25523 GLN   762 NE2 37443   0.862E+00  -0.528E+00  -0.257E-02
ASN   960 C   25523 ARG   765 NH1 37494   0.725E+00  -0.558E+00  -0.725E-02
ASN   960 C   25523 ARG   765 NH2 37495   0.709E+00  -0.583E+00  -0.828E-02
ASN   960 O   25524 GLN   762 CD  37441   0.913E+00  -0.309E+00  -0.155E-02
ASN   960 O   25524 ARG   7652HH2 37508   0.686E+00  -0.300E+00  -0.238E-03
ASN   960 CG  25526 ARG   765 NH1 37494   0.830E+00  -0.414E+00  -0.323E-02
ASN   960 CG  25526 ARG   765 NH2 37495   0.883E+00  -0.374E+00  -0.223E-02
ASN   960 ND2 25528 ARG   765 CZ  37493   0.895E+00  -0.404E+00  -0.206E-02
ASN   960 ND2 25528 ARG   7651HH1 37505   0.837E+00  -0.311E+00  -0.986E-04
ASN   960 ND2 25528 ARG   7652HH1 37506   0.737E+00  -0.391E+00  -0.212E-03
ASN   960 ND2 25528 ARG   7652HH2 37508   0.823E+00  -0.321E+00  -0.110E-03
ASN   9601HD2 25533 ARG   765 NH1 37494   0.727E+00  -0.319E+00  -0.230E-03
THR   961 CA  25536 GLN   762 CD  37441   0.643E+00  -0.302E+00  -0.135E-01
THR   961 CA  25536 ARG   7652HH2 37508   0.448E+00  -0.404E+00  -0.411E-02
THR   961 C   25537 SER   758 N   37380   0.751E+00  -0.374E+00  -0.588E-02
THR   961 C   25537 SER   758 O   37383   0.785E+00  -0.371E+00  -0.385E-02
THR   961 C   25537 SER   758 OG  37385   0.599E+00  -0.693E+00  -0.210E-01
THR   961 C   25537 GLN   762 OE1 37442   0.639E+00  -0.596E+00  -0.131E-01
THR   961 C   25537 GLN   762 NE2 37443   0.607E+00  -0.930E+00  -0.205E-01
THR   961 C   25537 ARG   765 NH1 37494   0.749E+00  -0.476E+00  -0.595E-02
THR   961 C   25537 ARG   765 NH2 37495   0.658E+00  -0.611E+00  -0.128E-01
THR   961 O   25538 TYR   756 C   37354   0.916E+00  -0.302E+00  -0.153E-02
THR   961 O   25538 GLY   757 C   37375   0.785E+00  -0.365E+00  -0.384E-02
THR   961 O   25538 SER   758 C   37382   0.712E+00  -0.364E+00  -0.690E-02
THR   961 O   25538 SER   758 HN  37386   0.589E+00  -0.383E+00  -0.598E-03
THR   961 O   25538 SER   758 HG  37390   0.633E+00  -0.424E+00  -0.386E-03
THR   961 O   25538 GLN   762 CD  37441   0.665E+00  -0.576E+00  -0.103E-01
THR   961 O   25538 GLN   7621HE2 37450   0.623E+00  -0.401E+00  -0.424E-03
THR   961 O   25538 GLN   7622HE2 37451   0.540E+00  -0.548E+00  -0.999E-03
THR   961 O   25538 ARG   765 CZ  37493   0.826E+00  -0.326E+00  -0.283E-02
THR   961 O   25538 ARG   7652HH2 37508   0.636E+00  -0.369E+00  -0.376E-03
THR   961 CB  25539 SER   758 OG  37385   0.561E+00  -0.340E+00  -0.347E-01
THR   961 CB  25539 GLN   762 OE1 37442   0.488E+00  -0.461E+00  -0.696E-01
THR   961 CB  25539 GLN   762 NE2 37443   0.515E+00  -0.570E+00  -0.592E-01
THR   961 CB  25539 ARG   765 NH1 37494   0.513E+00  -0.447E+00  -0.607E-01
THR   961 CB  25539 ARG   765 NH2 37495   0.410E+00  -0.779E+00  -0.181E+00
THR   961 OG1 25540 GLY   757 C   37375   0.915E+00  -0.308E+00  -0.170E-02
THR   961 OG1 25540 SER   758 C   37382   0.720E+00  -0.388E+00  -0.708E-02
THR   961 OG1 25540 SER   758 HG  37390   0.616E+00  -0.490E+00  -0.533E-03
THR   961 OG1 25540 CYS   760 C   37413   0.988E+00  -0.303E+00  -0.107E-02
THR   961 OG1 25540 THR   761 C   37423   0.762E+00  -0.405E+00  -0.506E-02
THR   961 OG1 25540 GLN   762 C   37437   0.755E+00  -0.308E+00  -0.535E-02
THR   961 OG1 25540 GLN   762 CD  37441   0.554E+00  -0.926E+00  -0.333E-01
THR   961 OG1 25540 GLN   7621HE2 37450   0.627E+00  -0.432E+00  -0.478E-03
THR   961 OG1 25540 GLN   7622HE2 37451   0.578E+00  -0.514E+00  -0.779E-03
THR   961 OG1 25540 ARG   765 C   37487   0.973E+00  -0.352E+00  -0.117E-02
THR   961 OG1 25540 ARG   765 NE  37492   0.522E+00  -0.736E+00  -0.570E-01
THR   961 OG1 25540 ARG   765 CZ  37493   0.390E+00  -0.185E+01  -0.191E+00
THR   961 OG1 25540 ARG   765 NH1 37494   0.376E+00   0.246E+01  -0.279E+00
THR   961 OG1 25540 ARG   7651HH1 37505   0.468E+00  -0.802E+00  -0.274E-02
THR   961 OG1 25540 ARG   7652HH1 37506   0.299E+00  -0.266E+01  -0.366E-01
THR   961 OG1 25540 ARG   7651HH2 37507   0.376E+00  -0.141E+01  -0.100E-01
THR   961 OG1 25540 ARG   7652HH2 37508   0.212E+00  -0.725E+01  -0.459E-01
THR   961 CG2 25541 SER   758 CB  37384   0.417E+00  -0.118E+00  -0.147E+00
THR   961 CG2 25541 GLN   762 CD  37441   0.396E+00  -0.612E+00  -0.151E+00
THR   961 CG2 25541 GLN   762 OE1 37442   0.399E+00   0.566E+00  -0.188E+00
THR   961 CG2 25541 GLN   762 NE2 37443   0.378E+00   0.917E+00  -0.220E+00
THR   961 CG2 25541 GLN   7621HE2 37450   0.421E+00  -0.319E+00  -0.585E-02
THR   961 CG2 25541 GLN   7622HE2 37451   0.361E+00  -0.478E+00  -0.142E-01
THR   961 CG2 25541 ARG   765 NH2 37495   0.431E+00   0.507E+00  -0.148E+00
THR   961 CG2 25541 ARG   7652HH2 37508   0.349E+00  -0.504E+00  -0.173E-01
THR   961 HN  25542 ARG   765 NH1 37494   0.589E+00  -0.351E+00  -0.811E-03
THR   961 HN  25542 ARG   765 NH2 37495   0.542E+00  -0.423E+00  -0.134E-02
THR   961 HA  25543 SER   758 OG  37385   0.480E+00  -0.336E+00  -0.132E-01
THR   961 HG1 25545 SER   758 O   37383   0.643E+00  -0.393E+00  -0.354E-03
THR   961 HG1 25545 SER   758 OG  37385   0.491E+00  -0.788E+00  -0.207E-02
THR   961 HG1 25545 GLN   762 OE1 37442   0.575E+00  -0.539E+00  -0.689E-03
THR   961 HG1 25545 GLN   762 NE2 37443   0.598E+00  -0.695E+00  -0.741E-03
THR   961 HG1 25545 ARG   765 NH1 37494   0.363E+00  -0.182E+01  -0.141E-01
THR   961 HG1 25545 ARG   765 NH2 37495   0.347E+00  -0.207E+01  -0.184E-01
THR   9611HG2 25546 GLN   762 OE1 37442   0.309E+00  -0.386E+00  -0.919E-01
THR   9611HG2 25546 GLN   762 NE2 37443   0.319E+00  -0.498E+00  -0.784E-01
THR   9613HG2 25548 GLN   762 NE2 37443   0.357E+00  -0.364E+00  -0.727E-01
LEU   962 N   25549 GLN   762 CD  37441   0.693E+00  -0.341E+00  -0.950E-02
LEU   962 C   25551 SER   758 OG  37385   0.822E+00  -0.385E+00  -0.322E-02
LEU   962 C   25551 GLN   762 OE1 37442   0.841E+00  -0.364E+00  -0.254E-02
LEU   962 C   25551 GLN   762 NE2 37443   0.791E+00  -0.568E+00  -0.430E-02
LEU   962 C   25551 ARG   765 NH2 37495   0.939E+00  -0.332E+00  -0.154E-02
LEU   962 O   25552 GLN   762 CD  37441   0.889E+00  -0.344E+00  -0.183E-02
LEU   962 O   25552 GLN   7622HE2 37451   0.720E+00  -0.304E+00  -0.178E-03
LEU   962 HN  25557 GLN   762 NE2 37443   0.690E+00  -0.335E+00  -0.314E-03
VAL   963 C   25570 SER   758 OG  37385   0.807E+00  -0.311E+00  -0.360E-02
VAL   963 C   25570 GLN   762 NE2 37443   0.975E+00  -0.315E+00  -0.124E-02
VAL   963 HN  25575 GLN   762 NE2 37443   0.894E+00  -0.355E+00  -0.666E-04
LYS   964 C   25586 LEU   754 O   37319   0.995E+00  -0.313E+00  -0.930E-03
LYS   964 C   25586 GLN   755 O   37338   0.939E+00  -0.347E+00  -0.132E-02
LYS   964 C   25586 TYR   756 O   37355   0.789E+00  -0.432E+00  -0.373E-02
LYS   964 C   25586 GLY   757 N   37373   0.792E+00  -0.304E+00  -0.429E-02
LYS   964 C   25586 GLY   757 O   37376   0.847E+00  -0.368E+00  -0.243E-02
LYS   964 C   25586 SER   758 N   37380   0.658E+00  -0.624E+00  -0.128E-01
LYS   964 C   25586 SER   758 O   37383   0.904E+00  -0.378E+00  -0.165E-02
LYS   964 C   25586 SER   758 OG  37385   0.594E+00  -0.917E+00  -0.222E-01
LYS   964 C   25586 GLN   762 OE1 37442   0.100E+01  -0.350E+00  -0.896E-03
LYS   964 C   25586 GLN   762 NE2 37443   0.867E+00  -0.616E+00  -0.250E-02
LYS   964 O   25587 TYR   756 C   37354   0.792E+00  -0.393E+00  -0.365E-02
LYS   964 O   25587 GLY   757 C   37375   0.713E+00  -0.445E+00  -0.682E-02
LYS   964 O   25587 SER   758 HN  37386   0.574E+00  -0.413E+00  -0.698E-03
LYS   964 O   25587 SER   758 HG  37390   0.702E+00  -0.352E+00  -0.209E-03
LYS   964 HZ2 25604 SER   758 OG  37385   0.637E+00  -0.321E+00  -0.436E-03
LYS   964 HZ3 25605 SER   758 OG  37385   0.638E+00  -0.320E+00  -0.430E-03
GLN   965 N   25606 GLY   757 C   37375   0.713E+00  -0.306E+00  -0.797E-02
GLN   965 N   25606 SER   758 HN  37386   0.533E+00  -0.335E+00  -0.148E-02
GLN   965 C   25608 TYR   756 O   37355   0.698E+00  -0.313E+00  -0.776E-02
GLN   965 C   25608 SER   758 N   37380   0.704E+00  -0.316E+00  -0.864E-02
GLN   965 C   25608 SER   758 OG  37385   0.754E+00  -0.328E+00  -0.538E-02
GLN   965 C   25608 GLN   762 NE2 37443   0.874E+00  -0.351E+00  -0.238E-02
GLN   965 O   25609 TYR   756 C   37354   0.676E+00  -0.530E+00  -0.933E-02
GLN   965 O   25609 GLY   757 C   37375   0.746E+00  -0.410E+00  -0.520E-02
GLN   965 O   25609 SER   758 HN  37386   0.614E+00  -0.359E+00  -0.466E-03
GLN   965 CD  25612 LEU   753 O   37300   0.910E+00  -0.331E+00  -0.158E-02
GLN   965 CD  25612 LEU   754 O   37319   0.824E+00  -0.390E+00  -0.288E-02
GLN   965 CD  25612 GLN   755 O   37338   0.725E+00  -0.497E+00  -0.617E-02
GLN   965 CD  25612 TYR   756 N   37352   0.722E+00  -0.433E+00  -0.742E-02
GLN   965 CD  25612 TYR   756 O   37355   0.400E+00  -0.179E+01  -0.164E+00
GLN   965 CD  25612 GLY   757 N   37373   0.523E+00  -0.655E+00  -0.484E-01
GLN   965 CD  25612 GLY   757 CA  37374   0.460E+00  -0.307E+00  -0.859E-01
GLN   965 CD  25612 GLY   757 O   37376   0.576E+00  -0.717E+00  -0.240E-01
GLN   965 CD  25612 SER   758 N   37380   0.371E+00  -0.224E+01  -0.196E+00
GLN   965 CD  25612 SER   758 CA  37381   0.434E+00   0.324E+00  -0.111E+00
GLN   965 CD  25612 SER   758 O   37383   0.551E+00  -0.904E+00  -0.312E-01
GLN   965 CD  25612 SER   758 CB  37384   0.418E+00   0.445E+00  -0.129E+00
GLN   965 CD  25612 SER   758 OG  37385   0.476E+00  -0.140E+01  -0.771E-01
GLN   965 CD  25612 PHE   759 N   37391   0.429E+00  -0.105E+01  -0.134E+00
GLN   965 CD  25612 PHE   759 O   37394   0.732E+00  -0.438E+00  -0.582E-02
GLN   965 CD  25612 PHE   759 CE1 37399   0.500E+00  -0.306E+00  -0.499E-01
GLN   965 CD  25612 CYS   760 N   37411   0.716E+00  -0.357E+00  -0.780E-02
GLN   965 CD  25612 CYS   760 O   37414   0.991E+00  -0.304E+00  -0.949E-03
GLN   965 CD  25612 THR   761 OG1 37426   0.894E+00  -0.367E+00  -0.194E-02
GLN   965 CD  25612 GLN   762 OE1 37442   0.687E+00  -0.613E+00  -0.846E-02
GLN   965 CD  25612 GLN   762 NE2 37443   0.490E+00  -0.180E+01  -0.691E-01
GLN   965 CD  25612 ARG   765 NH1 37494   0.102E+01  -0.345E+00  -0.967E-03
GLN   965 CD  25612 ARG   765 NH2 37495   0.912E+00  -0.406E+00  -0.185E-02
GLN   965 CD  25612 GLN  1005 NE2 40706   0.865E+00  -0.569E+00  -0.253E-02
GLN   965 OE1 25613 LEU   754 C   37318   0.848E+00  -0.358E+00  -0.241E-02
GLN   965 OE1 25613 GLN   755 C   37337   0.745E+00  -0.329E+00  -0.522E-02
GLN   965 OE1 25613 TYR   756 C   37354   0.471E+00  -0.131E+01  -0.749E-01
GLN   965 OE1 25613 TYR   756 O   37355   0.394E+00   0.175E+01  -0.200E+00
GLN   965 OE1 25613 GLY   757 CA  37374   0.381E+00   0.467E+00  -0.220E+00
GLN   965 OE1 25613 GLY   757 C   37375   0.376E+00  -0.218E+01  -0.202E+00
GLN   965 OE1 25613 GLY   757 HN  37377   0.564E+00  -0.353E+00  -0.775E-03
GLN   965 OE1 25613 GLY   757 HA2 37379   0.301E+00  -0.621E+00  -0.925E-01
GLN   965 OE1 25613 SER   758 CA  37381   0.352E+00  -0.528E+00  -0.244E+00
GLN   965 OE1 25613 SER   758 C   37382   0.414E+00  -0.141E+01  -0.142E+00
GLN   965 OE1 25613 SER   758 CB  37384   0.333E+00  -0.771E+00  -0.178E+00
GLN   965 OE1 25613 SER   758 OG  37385   0.369E+00   0.253E+01  -0.284E+00
GLN   965 OE1 25613 SER   758 HA  37387   0.440E+00  -0.355E+00  -0.195E-01
GLN   965 OE1 25613 SER   758 HG  37390   0.457E+00  -0.101E+01  -0.272E-02
GLN   965 OE1 25613 PHE   759 N   37391   0.410E+00   0.111E+01  -0.188E+00
GLN   965 OE1 25613 PHE   759 C   37393   0.652E+00  -0.558E+00  -0.116E-01
GLN   965 OE1 25613 PHE   759 HN  37402   0.364E+00  -0.958E+00  -0.104E-01
GLN   965 OE1 25613 CYS   760 C   37413   0.855E+00  -0.397E+00  -0.230E-02
GLN   965 OE1 25613 CYS   760 HN  37417   0.645E+00  -0.308E+00  -0.347E-03
GLN   965 OE1 25613 THR   761 C   37423   0.862E+00  -0.341E+00  -0.220E-02
GLN   965 OE1 25613 GLN   762 CD  37441   0.644E+00  -0.698E+00  -0.125E-01
GLN   965 OE1 25613 GLN   7621HE2 37450   0.481E+00  -0.817E+00  -0.199E-02
GLN   965 OE1 25613 GLN   7622HE2 37451   0.512E+00  -0.706E+00  -0.138E-02
GLN   965 NE2 25614 LEU   753 C   37299   0.959E+00  -0.414E+00  -0.136E-02
GLN   965 NE2 25614 LEU   754 C   37318   0.863E+00  -0.490E+00  -0.255E-02
GLN   965 NE2 25614 GLN   755 C   37337   0.697E+00  -0.526E+00  -0.914E-02
GLN   965 NE2 25614 TYR   756 C   37354   0.422E+00  -0.244E+01  -0.144E+00
GLN   965 NE2 25614 TYR   756 O   37355   0.320E+00   0.432E+01  -0.173E+00
GLN   965 NE2 25614 TYR   756 HN  37364   0.711E+00  -0.319E+00  -0.263E-03
GLN   965 NE2 25614 GLY   757 CA  37374   0.457E+00   0.413E+00  -0.112E+00
GLN   965 NE2 25614 GLY   757 C   37375   0.468E+00  -0.175E+01  -0.877E-01
GLN   965 NE2 25614 GLY   757 HN  37377   0.577E+00  -0.472E+00  -0.922E-03
GLN   965 NE2 25614 GLY   757 HA2 37379   0.384E+00  -0.445E+00  -0.477E-01
GLN   965 NE2 25614 SER   758 N   37380   0.399E+00   0.244E+01  -0.227E+00
GLN   965 NE2 25614 SER   758 CA  37381   0.471E+00  -0.350E+00  -0.958E-01
GLN   965 NE2 25614 SER   758 C   37382   0.466E+00  -0.147E+01  -0.903E-01
GLN   965 NE2 25614 SER   758 CB  37384   0.491E+00  -0.394E+00  -0.768E-01
GLN   965 NE2 25614 SER   758 HN  37386   0.326E+00  -0.270E+01  -0.261E-01
GLN   965 NE2 25614 SER   758 HG  37390   0.648E+00  -0.647E+00  -0.458E-03
GLN   965 NE2 25614 PHE   759 N   37391   0.398E+00   0.169E+01  -0.230E+00
GLN   965 NE2 25614 PHE   759 CA  37392   0.464E+00   0.924E-01  -0.104E+00
GLN   965 NE2 25614 PHE   759 C   37393   0.614E+00  -0.889E+00  -0.193E-01
GLN   965 NE2 25614 PHE   759 CB  37395   0.461E+00   0.310E+00  -0.107E+00
GLN   965 NE2 25614 PHE   759 CG  37396   0.395E+00  -0.976E-01  -0.180E+00
GLN   965 NE2 25614 PHE   759 CD1 37397   0.360E+00   0.491E+00  -0.186E+00
GLN   965 NE2 25614 PHE   759 CD2 37398   0.436E+00   0.298E+00  -0.124E+00
GLN   965 NE2 25614 PHE   759 CE1 37399   0.373E+00   0.846E+00  -0.196E+00
GLN   965 NE2 25614 PHE   759 CE2 37400   0.446E+00   0.533E+00  -0.111E+00
GLN   965 NE2 25614 PHE   759 CZ  37401   0.416E+00   0.404E+00  -0.151E+00
GLN   965 NE2 25614 PHE   759 HN  37402   0.340E+00  -0.162E+01  -0.206E-01
GLN   965 NE2 25614 PHE   759 HA  37403   0.452E+00  -0.336E+00  -0.202E-01
GLN   965 NE2 25614 PHE   759 HD1 37406   0.377E+00  -0.515E+00  -0.562E-01
GLN   965 NE2 25614 PHE   759 HE1 37408   0.398E+00  -0.564E+00  -0.436E-01
GLN   965 NE2 25614 PHE   759 HE2 37409   0.511E+00  -0.302E+00  -0.111E-01
GLN   965 NE2 25614 PHE   759 HZ  37410   0.466E+00  -0.350E+00  -0.188E-01
GLN   965 NE2 25614 CYS   760 C   37413   0.876E+00  -0.536E+00  -0.234E-02
GLN   965 NE2 25614 CYS   760 HN  37417   0.628E+00  -0.457E+00  -0.554E-03
GLN   965 NE2 25614 THR   761 C   37423   0.933E+00  -0.423E+00  -0.161E-02
GLN   965 NE2 25614 GLN   762 CD  37441   0.630E+00  -0.103E+01  -0.166E-01
GLN   965 NE2 25614 GLN   762 HN  37444   0.738E+00  -0.339E+00  -0.211E-03
GLN   965 NE2 25614 GLN   7621HE2 37450   0.448E+00  -0.137E+01  -0.414E-02
GLN   965 NE2 25614 GLN   7622HE2 37451   0.468E+00  -0.123E+01  -0.321E-02
GLN   965 NE2 25614 GLN  1005 CD  40704   0.891E+00  -0.542E+00  -0.212E-02
GLN   965 NE2 25614 GLN  10051HE2 40713   0.733E+00  -0.465E+00  -0.219E-03
GLN   965 NE2 25614 GLN  10052HE2 40714   0.715E+00  -0.488E+00  -0.254E-03
GLN   965 HN  25615 SER   758 OG  37385   0.594E+00  -0.381E+00  -0.665E-03
GLN   965 HN  25615 GLN   762 NE2 37443   0.723E+00  -0.353E+00  -0.239E-03
GLN   9651HE2 25621 GLN   755 O   37338   0.694E+00  -0.331E+00  -0.224E-03
GLN   9651HE2 25621 TYR   756 O   37355   0.383E+00  -0.123E+01  -0.778E-02
GLN   9651HE2 25621 GLY   757 N   37373   0.561E+00  -0.342E+00  -0.109E-02
GLN   9651HE2 25621 GLY   757 O   37376   0.664E+00  -0.325E+00  -0.291E-03
GLN   9651HE2 25621 SER   758 N   37380   0.496E+00  -0.656E+00  -0.228E-02
GLN   9651HE2 25621 SER   758 O   37383   0.624E+00  -0.422E+00  -0.424E-03
GLN   9651HE2 25621 SER   758 OG  37385   0.656E+00  -0.419E+00  -0.366E-03
GLN   9651HE2 25621 PHE   759 N   37391   0.459E+00  -0.543E+00  -0.360E-02
GLN   9651HE2 25621 PHE   759 CE1 37399   0.314E+00  -0.631E+00  -0.271E-01
GLN   9651HE2 25621 PHE   759 CE2 37400   0.384E+00  -0.362E+00  -0.887E-02
GLN   9651HE2 25621 PHE   759 CZ  37401   0.340E+00  -0.321E+00  -0.177E-01
GLN   9651HE2 25621 GLN   762 OE1 37442   0.708E+00  -0.354E+00  -0.198E-03
GLN   9651HE2 25621 GLN   762 NE2 37443   0.503E+00  -0.103E+01  -0.209E-02
GLN   9651HE2 25621 GLN  1005 NE2 40706   0.725E+00  -0.475E+00  -0.234E-03
GLN   9652HE2 25622 LEU   754 O   37319   0.708E+00  -0.314E+00  -0.197E-03
GLN   9652HE2 25622 GLN   755 O   37338   0.582E+00  -0.475E+00  -0.639E-03
GLN   9652HE2 25622 TYR   756 N   37352   0.553E+00  -0.460E+00  -0.119E-02
GLN   9652HE2 25622 TYR   756 O   37355   0.220E+00  -0.591E+01  -0.906E-01
GLN   9652HE2 25622 GLY   757 N   37373   0.394E+00  -0.804E+00  -0.880E-02
GLN   9652HE2 25622 GLY   757 O   37376   0.497E+00  -0.613E+00  -0.165E-02
GLN   9652HE2 25622 SER   758 N   37380   0.351E+00  -0.159E+01  -0.173E-01
GLN   9652HE2 25622 SER   758 O   37383   0.536E+00  -0.589E+00  -0.105E-02
GLN   9652HE2 25622 SER   758 OG  37385   0.563E+00  -0.578E+00  -0.909E-03
GLN   9652HE2 25622 PHE   759 N   37391   0.347E+00  -0.113E+01  -0.185E-01
GLN   9652HE2 25622 PHE   759 O   37394   0.658E+00  -0.329E+00  -0.306E-03
GLN   9652HE2 25622 PHE   759 CD1 37397   0.319E+00  -0.319E+00  -0.250E-01
GLN   9652HE2 25622 PHE   759 CE1 37399   0.361E+00  -0.428E+00  -0.127E-01
GLN   9652HE2 25622 CYS   760 N   37411   0.610E+00  -0.302E+00  -0.662E-03
GLN   9652HE2 25622 GLN   762 OE1 37442   0.755E+00  -0.313E+00  -0.135E-03
GLN   9652HE2 25622 GLN   762 NE2 37443   0.534E+00  -0.900E+00  -0.146E-02
GLN   9652HE2 25622 GLN  1005 NE2 40706   0.747E+00  -0.449E+00  -0.196E-03
LEU   966 C   25625 GLN   755 O   37338   0.854E+00  -0.319E+00  -0.232E-02
SER   967 N   25642 TYR   756 C   37354   0.874E+00  -0.319E+00  -0.237E-02
SER   967 C   25644 LEU   754 O   37319   0.787E+00  -0.305E+00  -0.377E-02
SER   967 C   25644 GLN   755 O   37338   0.654E+00  -0.440E+00  -0.113E-01
SER   967 O   25645 LEU   754 C   37318   0.852E+00  -0.329E+00  -0.235E-02
SER   967 O   25645 GLN   755 C   37337   0.725E+00  -0.321E+00  -0.617E-02
SER   967 O   25645 GLN   755 CD  37341   0.959E+00  -0.317E+00  -0.116E-02
SER   967 O   25645 TYR   756 C   37354   0.804E+00  -0.395E+00  -0.333E-02
SER   967 O   25645 GLY   757 C   37375   0.856E+00  -0.331E+00  -0.229E-02
SER   967 OG  25647 LEU   754 C   37318   0.943E+00  -0.308E+00  -0.141E-02
SER   967 OG  25647 TYR   756 C   37354   0.824E+00  -0.416E+00  -0.317E-02
SER   967 OG  25647 GLY   757 C   37375   0.763E+00  -0.446E+00  -0.504E-02
SER   967 OG  25647 SER   758 HN  37386   0.689E+00  -0.321E+00  -0.272E-03
SER   967 OG  25647 SER   758 HG  37390   0.806E+00  -0.311E+00  -0.106E-03
SER   967 HG  25652 SER   758 N   37380   0.707E+00  -0.334E+00  -0.272E-03
SER   967 HG  25652 SER   758 OG  37385   0.701E+00  -0.402E+00  -0.247E-03
SER   968 N   25653 LEU   754 C   37318   0.830E+00  -0.321E+00  -0.324E-02
SER   968 N   25653 GLN   755 C   37337   0.654E+00  -0.365E+00  -0.133E-01
SER   968 N   25653 TYR   756 C   37354   0.665E+00  -0.525E+00  -0.121E-01
SER   968 N   25653 GLY   757 C   37375   0.737E+00  -0.402E+00  -0.656E-02
SER   968 CA  25654 GLN   755 O   37338   0.420E+00  -0.299E+00  -0.151E+00
SER   968 C   25655 LEU   754 O   37319   0.687E+00  -0.394E+00  -0.848E-02
SER   968 C   25655 GLN   755 O   37338   0.418E+00  -0.124E+01  -0.137E+00
SER   968 C   25655 GLN   755 OE1 37342   0.771E+00  -0.357E+00  -0.428E-02
SER   968 C   25655 GLN   755 NE2 37343   0.889E+00  -0.393E+00  -0.214E-02
SER   968 C   25655 TYR   756 N   37352   0.626E+00  -0.416E+00  -0.172E-01
SER   968 C   25655 TYR   756 O   37355   0.697E+00  -0.362E+00  -0.779E-02
SER   968 C   25655 GLY   757 N   37373   0.622E+00  -0.323E+00  -0.178E-01
SER   968 O   25656 LEU   754 C   37318   0.874E+00  -0.316E+00  -0.203E-02
SER   968 O   25656 GLN   755 C   37337   0.629E+00  -0.425E+00  -0.143E-01
SER   968 O   25656 GLN   755 CD  37341   0.869E+00  -0.372E+00  -0.209E-02
SER   968 O   25656 TYR   756 C   37354   0.728E+00  -0.473E+00  -0.604E-02
SER   968 O   25656 GLY   757 C   37375   0.896E+00  -0.308E+00  -0.174E-02
SER   968 CB  25657 GLN   755 O   37338   0.356E+00  -0.578E+00  -0.246E+00
SER   968 CB  25657 TYR   756 C   37354   0.437E+00   0.371E+00  -0.109E+00
SER   968 CB  25657 GLY   757 N   37373   0.419E+00  -0.247E+00  -0.166E+00
SER   968 CB  25657 GLY   757 CA  37374   0.438E+00  -0.765E-01  -0.122E+00
SER   968 OG  25658 LEU   753 C   37299   0.845E+00  -0.367E+00  -0.272E-02
SER   968 OG  25658 LEU   754 C   37318   0.628E+00  -0.643E+00  -0.160E-01
SER   968 OG  25658 GLN   755 C   37337   0.471E+00  -0.900E+00  -0.815E-01
SER   968 OG  25658 GLN   755 O   37338   0.409E+00   0.173E+01  -0.183E+00
SER   968 OG  25658 GLN   755 CD  37341   0.908E+00  -0.381E+00  -0.178E-02
SER   968 OG  25658 TYR   756 C   37354   0.388E+00  -0.219E+01  -0.194E+00
SER   968 OG  25658 TYR   756 O   37355   0.416E+00   0.155E+01  -0.170E+00
SER   968 OG  25658 TYR   756 HN  37364   0.573E+00  -0.360E+00  -0.819E-03
SER   968 OG  25658 GLY   757 N   37373   0.346E+00   0.179E+01  -0.300E+00
SER   968 OG  25658 GLY   757 C   37375   0.458E+00  -0.134E+01  -0.951E-01
SER   968 OG  25658 GLY   757 HN  37377   0.380E+00  -0.946E+00  -0.945E-02
SER   968 OG  25658 GLY   757 HA1 37378   0.342E+00  -0.442E+00  -0.759E-01
SER   968 OG  25658 SER   758 C   37382   0.699E+00  -0.437E+00  -0.847E-02
SER   968 OG  25658 SER   758 HN  37386   0.415E+00  -0.102E+01  -0.559E-02
SER   968 OG  25658 SER   758 HG  37390   0.706E+00  -0.396E+00  -0.236E-03
SER   968 OG  25658 PHE   759 C   37393   0.896E+00  -0.319E+00  -0.193E-02
SER   968 OG  25658 PHE   759 HN  37402   0.568E+00  -0.326E+00  -0.868E-03
SER   968 OG  25658 GLN   762 CD  37441   0.102E+01  -0.319E+00  -0.882E-03
SER   968 HN  25659 GLN   755 O   37338   0.603E+00  -0.372E+00  -0.515E-03
SER   968 HA  25660 GLN   755 O   37338   0.411E+00  -0.381E+00  -0.286E-01
SER   968 HG  25663 LEU   753 O   37300   0.707E+00  -0.344E+00  -0.199E-03
SER   968 HG  25663 LEU   754 O   37319   0.447E+00  -0.950E+00  -0.309E-02
SER   968 HG  25663 GLN   755 N   37335   0.584E+00  -0.353E+00  -0.855E-03
SER   968 HG  25663 GLN   755 O   37338   0.389E+00  -0.138E+01  -0.706E-02
SER   968 HG  25663 GLN   755 NE2 37343   0.960E+00  -0.322E+00  -0.433E-04
SER   968 HG  25663 TYR   756 N   37352   0.466E+00  -0.751E+00  -0.328E-02
SER   968 HG  25663 TYR   756 O   37355   0.435E+00  -0.963E+00  -0.364E-02
SER   968 HG  25663 GLY   757 N   37373   0.312E+00  -0.167E+01  -0.330E-01
SER   968 HG  25663 GLY   757 CA  37374   0.290E+00  -0.708E+00  -0.446E-01
SER   968 HG  25663 GLY   757 O   37376   0.528E+00  -0.583E+00  -0.115E-02
SER   968 HG  25663 SER   758 N   37380   0.478E+00  -0.783E+00  -0.283E-02
SER   968 HG  25663 SER   758 OG  37385   0.651E+00  -0.465E+00  -0.382E-03
SER   968 HG  25663 GLN   762 NE2 37443   0.951E+00  -0.326E+00  -0.459E-04
ASN   969 N   25664 LEU   754 C   37318   0.687E+00  -0.360E+00  -0.998E-02
ASN   969 N   25664 GLN   755 C   37337   0.462E+00  -0.635E+00  -0.939E-01
ASN   969 N   25664 GLN   755 O   37338   0.358E+00   0.166E+01  -0.300E+00
ASN   969 N   25664 GLN   755 CD  37341   0.658E+00  -0.458E+00  -0.129E-01
ASN   969 N   25664 TYR   756 C   37354   0.644E+00  -0.445E+00  -0.146E-01
ASN   969 CA  25665 GLN   755 O   37338   0.425E+00  -0.110E+00  -0.142E+00
ASN   969 C   25666 LEU   752 O   37281   0.796E+00  -0.383E+00  -0.354E-02
ASN   969 C   25666 LEU   753 O   37300   0.888E+00  -0.318E+00  -0.183E-02
ASN   969 C   25666 LEU   754 O   37319   0.758E+00  -0.418E+00  -0.473E-02
ASN   969 C   25666 GLN   755 N   37335   0.692E+00  -0.344E+00  -0.955E-02
ASN   969 C   25666 GLN   755 O   37338   0.399E+00  -0.179E+01  -0.167E+00
ASN   969 C   25666 GLN   755 OE1 37342   0.549E+00  -0.911E+00  -0.319E-01
ASN   969 C   25666 GLN   755 NE2 37343   0.715E+00  -0.737E+00  -0.785E-02
ASN   969 C   25666 TYR   756 N   37352   0.614E+00  -0.553E+00  -0.192E-01
ASN   969 C   25666 TYR   756 O   37355   0.788E+00  -0.368E+00  -0.374E-02
ASN   969 C   25666 TYR   756 OH  37363   0.764E+00  -0.311E+00  -0.498E-02
ASN   969 C   25666 ASP   994 OD1 40519   0.949E+00  -0.375E+00  -0.123E-02
ASN   969 C   25666 ASP   994 OD2 40520   0.921E+00  -0.393E+00  -0.148E-02
ASN   969 O   25667 GLN   755 C   37337   0.612E+00  -0.407E+00  -0.169E-01
ASN   969 O   25667 GLN   755 CD  37341   0.665E+00  -0.546E+00  -0.103E-01
ASN   969 O   25667 TYR   756 C   37354   0.820E+00  -0.344E+00  -0.295E-02
ASN   969 O   25667 ASP   994 CG  40518   0.956E+00  -0.321E+00  -0.118E-02
ASN   969 CG  25669 LEU   754 O   37319   0.769E+00  -0.386E+00  -0.436E-02
ASN   969 CG  25669 GLN   755 O   37338   0.578E+00  -0.692E+00  -0.236E-01
ASN   969 CG  25669 GLN   755 OE1 37342   0.613E+00  -0.676E+00  -0.166E-01
ASN   969 CG  25669 GLN   755 NE2 37343   0.665E+00  -0.804E+00  -0.120E-01
ASN   969 CG  25669 TYR   756 N   37352   0.779E+00  -0.329E+00  -0.470E-02
ASN   969 OD1 25670 GLN   755 CD  37341   0.730E+00  -0.458E+00  -0.593E-02
ASN   969 ND2 25671 ASN   751 C   37266   0.976E+00  -0.385E+00  -0.123E-02
ASN   969 ND2 25671 LEU   752 C   37280   0.962E+00  -0.365E+00  -0.134E-02
ASN   969 ND2 25671 LEU   753 C   37299   0.102E+01  -0.335E+00  -0.948E-03
ASN   969 ND2 25671 LEU   754 C   37318   0.778E+00  -0.519E+00  -0.476E-02
ASN   969 ND2 25671 GLN   755 C   37337   0.670E+00  -0.504E+00  -0.116E-01
ASN   969 ND2 25671 GLN   755 CD  37341   0.565E+00  -0.115E+01  -0.311E-01
ASN   969 ND2 25671 GLN   7551HE2 37350   0.608E+00  -0.600E+00  -0.675E-03
ASN   969 ND2 25671 GLN   7552HE2 37351   0.648E+00  -0.524E+00  -0.458E-03
ASN   969 ND2 25671 TYR   756 C   37354   0.942E+00  -0.409E+00  -0.152E-02
ASN   969 HN  25672 LEU   754 O   37319   0.539E+00  -0.348E+00  -0.101E-02
ASN   969 HN  25672 GLN   755 O   37338   0.307E+00  -0.150E+01  -0.272E-01
ASN   969 HN  25672 GLN   755 OE1 37342   0.605E+00  -0.304E+00  -0.508E-03
ASN   969 HN  25672 GLN   755 NE2 37343   0.701E+00  -0.317E+00  -0.286E-03
ASN   969 HN  25672 TYR   756 N   37352   0.514E+00  -0.340E+00  -0.183E-02
ASN   9691HD2 25676 GLN   755 O   37338   0.588E+00  -0.404E+00  -0.601E-03
ASN   9691HD2 25676 GLN   755 OE1 37342   0.508E+00  -0.624E+00  -0.144E-02
ASN   9691HD2 25676 GLN   755 NE2 37343   0.503E+00  -0.900E+00  -0.209E-02
ASN   9692HD2 25677 GLN   755 OE1 37342   0.680E+00  -0.332E+00  -0.251E-03
ASN   9692HD2 25677 GLN   755 NE2 37343   0.665E+00  -0.489E+00  -0.392E-03
PHE   970 N   25678 LEU   754 C   37318   0.682E+00  -0.315E+00  -0.104E-01
PHE   970 N   25678 GLN   755 CA  37336   0.454E+00  -0.505E-01  -0.116E+00
PHE   970 N   25678 GLN   755 C   37337   0.392E+00  -0.832E+00  -0.183E+00
PHE   970 N   25678 GLN   755 CB  37339   0.418E+00   0.538E-01  -0.168E+00
PHE   970 N   25678 GLN   755 CD  37341   0.557E+00  -0.564E+00  -0.340E-01
PHE   970 N   25678 TYR   756 C   37354   0.607E+00  -0.434E+00  -0.206E-01
PHE   970 CA  25679 GLN   755 C   37337   0.427E+00  -0.539E-01  -0.119E+00
PHE   970 CA  25679 GLN   755 O   37338   0.342E+00   0.131E+00  -0.225E+00
PHE   970 CA  25679 GLN   755 CB  37339   0.451E+00   0.359E-02  -0.106E+00
PHE   970 C   25680 LEU   752 O   37281   0.669E+00  -0.471E+00  -0.996E-02
PHE   970 C   25680 LEU   753 O   37300   0.820E+00  -0.323E+00  -0.296E-02
PHE   970 C   25680 LEU   754 O   37319   0.821E+00  -0.322E+00  -0.294E-02
PHE   970 C   25680 GLN   755 N   37335   0.684E+00  -0.312E+00  -0.102E-01
PHE   970 C   25680 GLN   755 O   37338   0.458E+00  -0.112E+01  -0.872E-01
PHE   970 C   25680 GLN   755 OE1 37342   0.441E+00  -0.136E+01  -0.106E+00
PHE   970 C   25680 GLN   755 NE2 37343   0.659E+00  -0.769E+00  -0.128E-01
PHE   970 C   25680 TYR   756 N   37352   0.600E+00  -0.516E+00  -0.221E-01
PHE   970 C   25680 TYR   756 O   37355   0.815E+00  -0.308E+00  -0.306E-02
PHE   970 C   25680 TYR   756 OH  37363   0.494E+00  -0.692E+00  -0.633E-01
PHE   970 C   25680 ASP   994 OD1 40519   0.692E+00  -0.576E+00  -0.812E-02
PHE   970 C   25680 ASP   994 OD2 40520   0.655E+00  -0.644E+00  -0.113E-01
PHE   970 C   25680 THR   998 OG1 40592   0.807E+00  -0.358E+00  -0.359E-02
PHE   970 O   25681 GLN   755 C   37337   0.624E+00  -0.377E+00  -0.150E-01
PHE   970 O   25681 GLN   755 CD  37341   0.634E+00  -0.583E+00  -0.137E-01
PHE   970 O   25681 TYR   756 C   37354   0.824E+00  -0.330E+00  -0.288E-02
PHE   970 O   25681 TYR   756 CZ  37362   0.477E+00  -0.340E+00  -0.697E-01
PHE   970 O   25681 TYR   756 OH  37363   0.456E+00   0.776E+00  -0.104E+00
PHE   970 O   25681 TYR   756 HH  37372   0.397E+00  -0.869E+00   0.000E+00
PHE   970 O   25681 ASP   994 CG  40518   0.661E+00  -0.597E+00  -0.107E-01
PHE   970 O   25681 THR   998 HG1 40597   0.681E+00  -0.305E+00  -0.249E-03
PHE   970 CB  25682 GLN   755 O   37338   0.439E+00   0.224E+00  -0.122E+00
PHE   970 CG  25683 GLN   755 O   37338   0.418E+00  -0.537E-01  -0.136E+00
PHE   970 CD2 25685 GLN   755 O   37338   0.390E+00   0.255E+00  -0.181E+00
PHE   970 CD2 25685 TYR   756 CA  37353   0.406E+00  -0.406E-02  -0.142E+00
PHE   970 CD2 25685 TYR   756 CD2 37359   0.385E+00   0.855E-01  -0.139E+00
PHE   970 CE2 25687 GLN   755 O   37338   0.441E+00   0.350E+00  -0.105E+00
PHE   970 CE2 25687 TYR   756 CA  37353   0.415E+00  -0.723E-02  -0.132E+00
PHE   970 CE2 25687 TYR   756 C   37354   0.432E+00  -0.406E+00  -0.101E+00
PHE   970 CE2 25687 TYR   756 O   37355   0.409E+00   0.396E+00  -0.150E+00
PHE   970 CE2 25687 PHE   759 CD1 37397   0.409E+00   0.623E-01  -0.123E+00
PHE   970 CE2 25687 PHE   759 CE1 37399   0.367E+00   0.157E+00  -0.130E+00
PHE   970 HN  25689 GLN   755 OE1 37342   0.494E+00  -0.439E+00  -0.170E-02
PHE   970 HN  25689 GLN   755 NE2 37343   0.656E+00  -0.331E+00  -0.425E-03
PHE   970 HN  25689 TYR   756 N   37352   0.415E+00  -0.528E+00  -0.654E-02
PHE   970 HA  25690 GLN   755 O   37338   0.287E+00  -0.730E+00  -0.757E-01
PHE   970 HD2 25694 GLN   755 O   37338   0.376E+00  -0.331E+00  -0.498E-01
PHE   970 HE2 25696 TYR   756 O   37355   0.332E+00  -0.547E+00  -0.821E-01
GLY   971 N   25698 GLN   755 C   37337   0.525E+00  -0.407E+00  -0.474E-01
GLY   971 N   25698 GLN   755 CB  37339   0.418E+00   0.542E-01  -0.167E+00
GLY   971 N   25698 GLN   755 CD  37341   0.436E+00  -0.102E+01  -0.124E+00
GLY   971 N   25698 GLN   755 OE1 37342   0.332E+00   0.197E+01  -0.273E+00
GLY   971 N   25698 GLN   7552HE2 37351   0.556E+00  -0.347E+00  -0.114E-02
GLY   971 N   25698 TYR   756 HH  37372   0.475E+00  -0.406E+00   0.000E+00
GLY   971 N   25698 ASP   994 CG  40518   0.659E+00  -0.442E+00  -0.127E-01
GLY   971 CA  25699 GLN   755 CD  37341   0.448E+00  -0.328E+00  -0.974E-01
GLY   971 CA  25699 GLN   755 OE1 37342   0.333E+00   0.676E+00  -0.178E+00
GLY   971 C   25700 LEU   752 O   37281   0.809E+00  -0.350E+00  -0.320E-02
GLY   971 C   25700 GLN   755 O   37338   0.704E+00  -0.458E+00  -0.735E-02
GLY   971 C   25700 GLN   755 OE1 37342   0.435E+00  -0.150E+01  -0.113E+00
GLY   971 C   25700 GLN   755 NE2 37343   0.599E+00  -0.995E+00  -0.224E-01
GLY   971 C   25700 TYR   756 OH  37363   0.722E+00  -0.325E+00  -0.697E-02
GLY   971 C   25700 GLU   990 OE1 40453   0.905E+00  -0.429E+00  -0.164E-02
GLY   971 C   25700 ASP   994 OD1 40519   0.722E+00  -0.564E+00  -0.633E-02
GLY   971 C   25700 ASP   994 OD2 40520   0.613E+00  -0.783E+00  -0.167E-01
GLY   971 O   25701 GLN   755 CD  37341   0.580E+00  -0.705E+00  -0.230E-01
GLY   971 O   25701 GLN   7552HE2 37351   0.577E+00  -0.436E+00  -0.673E-03
GLY   971 O   25701 GLU   990 CD  40452   0.934E+00  -0.332E+00  -0.136E-02
GLY   971 O   25701 ASP   994 CG  40518   0.696E+00  -0.540E+00  -0.785E-02
GLY   971 HN  25702 GLN   755 O   37338   0.412E+00  -0.673E+00  -0.500E-02
GLY   971 HN  25702 GLN   755 OE1 37342   0.290E+00  -0.195E+01  -0.369E-01
GLY   971 HN  25702 GLN   755 NE2 37343   0.487E+00  -0.696E+00  -0.254E-02
GLY   971 HA1 25703 GLN   755 NE2 37343   0.441E+00  -0.311E+00  -0.232E-01
ALA   972 N   25705 GLN   755 CD  37341   0.599E+00  -0.525E+00  -0.224E-01
ALA   972 N   25705 ASP   994 CG  40518   0.817E+00  -0.320E+00  -0.355E-02
ALA   972 C   25707 GLN   755 O   37338   0.826E+00  -0.336E+00  -0.283E-02
ALA   972 C   25707 GLN   755 OE1 37342   0.625E+00  -0.634E+00  -0.149E-01
ALA   972 C   25707 GLN   755 NE2 37343   0.721E+00  -0.671E+00  -0.749E-02
ALA   972 C   25707 GLU   990 OE1 40453   0.105E+01  -0.338E+00  -0.686E-03
ALA   972 C   25707 ASP   994 OD1 40519   0.101E+01  -0.316E+00  -0.852E-03
ALA   972 C   25707 ASP   994 OD2 40520   0.902E+00  -0.375E+00  -0.167E-02
ALA   972 O   25708 GLN   755 CD  37341   0.585E+00  -0.755E+00  -0.219E-01
ALA   972 O   25708 GLN   7551HE2 37350   0.678E+00  -0.339E+00  -0.255E-03
ALA   972 O   25708 GLN   7552HE2 37351   0.612E+00  -0.419E+00  -0.475E-03
ALA   972 O   25708 ASP   994 CG  40518   0.970E+00  -0.332E+00  -0.108E-02
ALA   972 HN  25710 GLN   755 O   37338   0.600E+00  -0.321E+00  -0.536E-03
ALA   972 HN  25710 GLN   755 OE1 37342   0.504E+00  -0.529E+00  -0.152E-02
ALA   972 HN  25710 GLN   755 NE2 37343   0.680E+00  -0.388E+00  -0.345E-03
ILE   973 N   25715 GLN   755 CD  37341   0.793E+00  -0.337E+00  -0.424E-02
ILE   973 C   25717 GLN   755 OE1 37342   0.839E+00  -0.363E+00  -0.258E-02
ILE   973 C   25717 GLN   755 NE2 37343   0.871E+00  -0.479E+00  -0.243E-02
ILE   973 O   25718 GLN   755 CD  37341   0.867E+00  -0.398E+00  -0.212E-02
SER   974 N   25734 GLN   755 CD  37341   0.907E+00  -0.322E+00  -0.189E-02
SER   974 C   25736 GLN   755 NE2 37343   0.103E+01  -0.313E+00  -0.879E-03
ASP   985 N   25909 ASP   427 CG  33475   0.102E+01  -0.308E+00  -0.914E-03
ASP   985 C   25911 ASP   427 OD1 33476   0.789E+00  -0.365E+00  -0.372E-02
ASP   985 C   25911 ASP   427 OD2 33477   0.812E+00  -0.347E+00  -0.313E-02
ASP   985 O   25912 ASP   427 CG  33475   0.858E+00  -0.365E+00  -0.225E-02
ASP   985 CG  25914 GLY   413 O   33285   0.735E+00  -0.488E+00  -0.570E-02
ASP   985 CG  25914 GLN   414 O   33292   0.817E+00  -0.447E+00  -0.302E-02
ASP   985 CG  25914 GLN   414 NE2 33297   0.104E+01  -0.476E+00  -0.822E-03
ASP   985 CG  25914 THR   415 O   33309   0.101E+01  -0.311E+00  -0.847E-03
ASP   985 CG  25914 ASP   427 OD1 33476   0.854E+00  -0.536E+00  -0.232E-02
ASP   985 CG  25914 ASP   427 OD2 33477   0.906E+00  -0.486E+00  -0.163E-02
ASP   985 OD1 25915 GLY   413 C   33284   0.902E+00  -0.382E+00  -0.168E-02
ASP   985 OD1 25915 THR   415 C   33308   0.102E+01  -0.307E+00  -0.814E-03
ASP   985 OD1 25915 ASP   427 CG  33475   0.988E+00  -0.426E+00  -0.967E-03
ASP   985 OD2 25916 GLY   413 C   33284   0.735E+00  -0.545E+00  -0.570E-02
ASP   985 OD2 25916 GLN   414 C   33291   0.729E+00  -0.399E+00  -0.595E-02
ASP   985 OD2 25916 GLN   414 CD  33295   0.970E+00  -0.392E+00  -0.108E-02
ASP   985 OD2 25916 THR   415 C   33308   0.841E+00  -0.413E+00  -0.254E-02
ASP   985 OD2 25916 THR   415 CB  33310   0.596E+00  -0.341E+00  -0.222E-01
ASP   985 OD2 25916 ASP   427 CG  33475   0.933E+00  -0.465E+00  -0.137E-02
PRO   986 C   25923 ASP   427 OD1 33476   0.651E+00  -0.397E+00  -0.117E-01
PRO   986 C   25923 ASP   427 OD2 33477   0.666E+00  -0.379E+00  -0.102E-01
PRO   986 O   25924 ASP   427 CG  33475   0.732E+00  -0.420E+00  -0.584E-02
PRO   987 C   25937 ASP   427 OD1 33476   0.708E+00  -0.337E+00  -0.713E-02
PRO   987 O   25938 ASP   427 CG  33475   0.799E+00  -0.358E+00  -0.346E-02
PRO   987 CB  25939 GLY   413 CA  33283   0.455E+00   0.142E-02  -0.102E+00
PRO   987 CG  25940 GLY   413 CA  33283   0.410E+00  -0.800E-02  -0.156E+00
PRO   987 CG  25940 ASP   427 OD1 33476   0.392E+00  -0.508E-01  -0.200E+00
GLU   988 N   25949 ASP   427 CG  33475   0.828E+00  -0.327E+00  -0.327E-02
GLU   988 CD  25955 GLY   413 O   33285   0.728E+00  -0.510E+00  -0.604E-02
GLU   988 CD  25955 GLN   414 OE1 33296   0.954E+00  -0.397E+00  -0.120E-02
GLU   988 CD  25955 GLN   414 NE2 33297   0.885E+00  -0.627E+00  -0.220E-02
GLU   988 CD  25955 ASP   427 OD1 33476   0.102E+01  -0.419E+00  -0.812E-03
GLU   988 OE1 25956 GLY   413 C   33284   0.917E+00  -0.420E+00  -0.151E-02
GLU   988 OE1 25956 GLN   414 CD  33295   0.105E+01  -0.397E+00  -0.691E-03
GLU   988 OE2 25957 GLY   413 C   33284   0.794E+00  -0.535E+00  -0.360E-02
GLU   988 OE2 25957 GLN   414 CD  33295   0.872E+00  -0.524E+00  -0.204E-02
GLU   988 OE2 25957 GLN   4141HE2 33304   0.837E+00  -0.343E+00  -0.724E-04
GLU   988 OE2 25957 GLN   4142HE2 33305   0.728E+00  -0.440E+00  -0.167E-03
GLU   990 CD  25980 ASP   427 N   33470   0.943E+00  -0.359E+00  -0.150E-02
GLU   990 CD  25980 ASP   427 O   33473   0.844E+00  -0.385E+00  -0.249E-02
GLU   990 CD  25980 ASP   427 OD1 33476   0.806E+00  -0.607E+00  -0.327E-02
GLU   990 CD  25980 ASP   427 OD2 33477   0.755E+00  -0.682E+00  -0.483E-02
GLU   990 CD  25980 ASP   428 N   33482   0.884E+00  -0.397E+00  -0.222E-02
GLU   990 CD  25980 ASP   428 OD1 33488   0.100E+01  -0.429E+00  -0.898E-03
GLU   990 CD  25980 ASP   428 OD2 33489   0.988E+00  -0.437E+00  -0.971E-03
GLU   990 OE1 25981 ASP   427 C   33472   0.788E+00  -0.413E+00  -0.376E-02
GLU   990 OE1 25981 ASP   427 CG  33475   0.741E+00  -0.776E+00  -0.541E-02
GLU   990 OE1 25981 ASP   428 CG  33487   0.914E+00  -0.542E+00  -0.155E-02
GLU   990 OE2 25982 ASP   427 C   33472   0.822E+00  -0.383E+00  -0.291E-02
GLU   990 OE2 25982 ASP   427 CG  33475   0.706E+00  -0.852E+00  -0.725E-02
GLU   990 OE2 25982 ASP   428 CG  33487   0.905E+00  -0.550E+00  -0.164E-02
GLN   992 CD  26011 GLN   755 OE1 37342   0.995E+00  -0.325E+00  -0.928E-03
GLN   992 CD  26011 ASP   994 OD2 40520   0.104E+01  -0.353E+00  -0.703E-03
GLN   992 OE1 26012 GLN   755 CD  37341   0.970E+00  -0.338E+00  -0.108E-02
ARG   995 C   26055 GLN   755 O   37338   0.878E+00  -0.388E+00  -0.197E-02
ARG   995 C   26055 GLN   755 OE1 37342   0.946E+00  -0.383E+00  -0.126E-02
ARG   995 C   26055 TYR   756 OH  37363   0.824E+00  -0.322E+00  -0.318E-02
ARG   995 C   26055 ASP   994 OD2 40520   0.998E+00  -0.411E+00  -0.913E-03
ARG   995 C   26055 THR   998 OG1 40592   0.978E+00  -0.349E+00  -0.114E-02
ARG   995 O   26056 ASP   994 CG  40518   0.102E+01  -0.320E+00  -0.780E-03
ARG   995 NE  26060 GLN   755 OE1 37342   0.824E+00  -0.305E+00  -0.350E-02
ARG   995 NE  26060 GLN   755 NE2 37343   0.983E+00  -0.324E+00  -0.144E-02
ARG   995 NE  26060 ASP   994 OD1 40519   0.848E+00  -0.339E+00  -0.296E-02
ARG   995 NE  26060 ASP   994 OD2 40520   0.657E+00  -0.543E+00  -0.136E-01
ARG   995 CZ  26061 GLN   755 OE1 37342   0.809E+00  -0.384E+00  -0.321E-02
ARG   995 CZ  26061 GLN   755 NE2 37343   0.943E+00  -0.420E+00  -0.150E-02
ARG   995 CZ  26061 GLU   990 OE1 40453   0.926E+00  -0.403E+00  -0.143E-02
ARG   995 CZ  26061 ASP   994 OD1 40519   0.829E+00  -0.428E+00  -0.278E-02
ARG   995 CZ  26061 ASP   994 OD2 40520   0.629E+00  -0.722E+00  -0.143E-01
ARG   995 NH1 26062 GLN   755 CD  37341   0.820E+00  -0.484E+00  -0.347E-02
ARG   995 NH1 26062 GLN   7552HE2 37351   0.774E+00  -0.327E+00  -0.158E-03
ARG   995 NH1 26062 GLU   990 CD  40452   0.955E+00  -0.433E+00  -0.140E-02
ARG   995 NH1 26062 ASP   994 CG  40518   0.731E+00  -0.664E+00  -0.690E-02
ARG   995 NH2 26063 GLN   755 CD  37341   0.101E+01  -0.347E+00  -0.999E-03
ARG   995 NH2 26063 GLU   990 CD  40452   0.104E+01  -0.383E+00  -0.858E-03
ARG   995 NH2 26063 VAL   991 CB  40465   0.746E+00  -0.339E+00  -0.690E-02
ARG   995 NH2 26063 ASP   994 CG  40518   0.773E+00  -0.599E+00  -0.495E-02
ARG   9951HH1 26073 GLN   755 OE1 37342   0.656E+00  -0.393E+00  -0.311E-03
ARG   9951HH1 26073 GLN   755 NE2 37343   0.783E+00  -0.395E+00  -0.147E-03
ARG   9951HH1 26073 GLU   990 OE1 40453   0.864E+00  -0.311E+00  -0.600E-04
ARG   9951HH1 26073 ASP   994 OD1 40519   0.793E+00  -0.319E+00  -0.100E-03
ARG   9951HH1 26073 ASP   994 OD2 40520   0.619E+00  -0.515E+00  -0.442E-03
ARG   9952HH1 26074 GLN   755 OE1 37342   0.736E+00  -0.314E+00  -0.156E-03
ARG   9952HH1 26074 GLN   755 NE2 37343   0.830E+00  -0.357E+00  -0.104E-03
ARG   9952HH1 26074 GLU   990 OE1 40453   0.775E+00  -0.376E+00  -0.115E-03
ARG   9952HH1 26074 ASP   994 OD1 40519   0.811E+00  -0.307E+00  -0.876E-04
ARG   9952HH1 26074 ASP   994 OD2 40520   0.622E+00  -0.510E+00  -0.428E-03
ARG   9951HH2 26075 ASP   994 OD2 40520   0.696E+00  -0.406E+00  -0.218E-03
ARG   9952HH2 26076 GLU   990 OE1 40453   0.864E+00  -0.311E+00  -0.599E-04
ARG   9952HH2 26076 ASP   994 OD2 40520   0.667E+00  -0.443E+00  -0.283E-03
THR   998 C   26117 THR   998 OG1 40592   0.880E+00  -0.316E+00  -0.214E-02
THR   998 C   26117 GLN  1005 NE2 40706   0.948E+00  -0.412E+00  -0.146E-02
THR   998 O   26118 GLN  1005 CD  40704   0.909E+00  -0.328E+00  -0.160E-02
GLY   999 C   26131 GLN   755 O   37338   0.829E+00  -0.340E+00  -0.277E-02
GLY   999 C   26131 TYR   756 O   37355   0.777E+00  -0.355E+00  -0.408E-02
GLY   999 C   26131 GLN   762 NE2 37443   0.960E+00  -0.419E+00  -0.135E-02
GLY   999 C   26131 GLN  1005 OE1 40705   0.935E+00  -0.311E+00  -0.135E-02
GLY   999 C   26131 GLN  1005 NE2 40706   0.872E+00  -0.488E+00  -0.240E-02
GLY   999 O   26132 TYR   756 C   37354   0.790E+00  -0.357E+00  -0.369E-02
GLY   999 O   26132 PHE   759 CE1 37399   0.392E+00   0.427E+00  -0.177E+00
GLY   999 O   26132 PHE   759 CZ  37401   0.376E+00   0.304E+00  -0.202E+00
GLY   999 O   26132 PHE   759 HE1 37408   0.334E+00  -0.520E+00  -0.807E-01
GLY   999 O   26132 PHE   759 HZ  37410   0.301E+00  -0.650E+00  -0.854E-01
GLY   999 O   26132 GLN  1005 CD  40704   0.864E+00  -0.328E+00  -0.216E-02
GLY   999 O   26132 GLN  10052HE2 40714   0.688E+00  -0.303E+00  -0.235E-03
ARG  1000 C   26138 GLN   762 NE2 37443   0.102E+01  -0.482E+00  -0.948E-03
ARG  1000 C   26138 GLN  1005 OE1 40705   0.105E+01  -0.329E+00  -0.675E-03
ARG  1000 C   26138 GLN  1005 NE2 40706   0.102E+01  -0.484E+00  -0.962E-03
LEU  1001 C   26162 GLN   762 NE2 37443   0.103E+01  -0.372E+00  -0.881E-03
LEU  1001 C   26162 GLN  1005 OE1 40705   0.874E+00  -0.341E+00  -0.202E-02
LEU  1001 C   26162 GLN  1005 NE2 40706   0.900E+00  -0.457E+00  -0.199E-02
LEU  1001 O   26163 GLN  1005 CD  40704   0.923E+00  -0.324E+00  -0.146E-02
GLN  1002 C   26181 PHE   759 CE2 37400   0.418E+00  -0.298E+00  -0.115E+00
GLN  1002 C   26181 PHE   759 CZ  37401   0.381E+00  -0.242E+00  -0.140E+00
GLN  1002 C   26181 GLN   762 NE2 37443   0.755E+00  -0.452E+00  -0.568E-02
GLN  1002 C   26181 GLN  1005 OE1 40705   0.636E+00  -0.449E+00  -0.134E-01
GLN  1002 C   26181 GLN  1005 NE2 40706   0.627E+00  -0.650E+00  -0.170E-01
GLN  1002 O   26182 PHE   759 CE2 37400   0.407E+00   0.430E+00  -0.153E+00
GLN  1002 O   26182 PHE   759 CZ  37401   0.411E+00   0.267E+00  -0.147E+00
GLN  1002 O   26182 PHE   759 HE2 37409   0.337E+00  -0.566E+00  -0.789E-01
GLN  1002 O   26182 PHE   759 HZ  37410   0.344E+00  -0.495E+00  -0.734E-01
GLN  1002 O   26182 GLN   762 CD  37441   0.774E+00  -0.441E+00  -0.416E-02
GLN  1002 O   26182 GLN   7622HE2 37451   0.649E+00  -0.377E+00  -0.332E-03
GLN  1002 O   26182 GLN  1005 CD  40704   0.609E+00  -0.706E+00  -0.174E-01
GLN  1002 O   26182 GLN  10051HE2 40713   0.637E+00  -0.392E+00  -0.372E-03
GLN  1002 O   26182 GLN  10052HE2 40714   0.531E+00  -0.582E+00  -0.110E-02
GLN  1002 CB  26183 PHE   759 CZ  37401   0.389E+00   0.175E-01  -0.156E+00
GLN  1002 CG  26184 PHE   759 CE1 37399   0.439E+00   0.126E-01  -0.106E+00
GLN  1002 CG  26184 PHE   759 CE2 37400   0.411E+00   0.148E-01  -0.137E+00
GLN  1002 CG  26184 PHE   759 CZ  37401   0.368E+00   0.127E-01  -0.148E+00
GLN  1002 CG  26184 GLN  1005 OE1 40705   0.412E+00   0.591E-01  -0.164E+00
GLN  1002 CG  26184 GLN  1005 NE2 40706   0.441E+00   0.699E-01  -0.133E+00
GLN  1002 CD  26185 TYR   756 O   37355   0.818E+00  -0.373E+00  -0.299E-02
GLN  1002 CD  26185 TYR   756 OH  37363   0.787E+00  -0.319E+00  -0.417E-02
GLN  1002 CD  26185 PHE   759 O   37394   0.889E+00  -0.313E+00  -0.183E-02
GLN  1002 CD  26185 PHE   759 CE1 37399   0.422E+00  -0.465E+00  -0.111E+00
GLN  1002 CD  26185 PHE   759 CE2 37400   0.448E+00  -0.400E+00  -0.867E-01
GLN  1002 CD  26185 PHE   759 CZ  37401   0.394E+00  -0.352E+00  -0.135E+00
GLN  1002 CD  26185 GLN   762 OE1 37442   0.101E+01  -0.317E+00  -0.837E-03
GLN  1002 CD  26185 GLN   762 NE2 37443   0.876E+00  -0.557E+00  -0.234E-02
GLN  1002 CD  26185 ILE   997 O   40571   0.821E+00  -0.436E+00  -0.294E-02
GLN  1002 CD  26185 THR   998 O   40590   0.662E+00  -0.580E+00  -0.106E-01
GLN  1002 CD  26185 THR   998 OG1 40592   0.727E+00  -0.528E+00  -0.671E-02
GLN  1002 CD  26185 ARG  1000 O   40611   0.973E+00  -0.309E+00  -0.106E-02
GLN  1002 CD  26185 LEU  1001 O   40635   0.690E+00  -0.540E+00  -0.826E-02
GLN  1002 CD  26185 GLN  1002 N   40651   0.644E+00  -0.430E+00  -0.146E-01
GLN  1002 CD  26185 GLN  1002 O   40654   0.783E+00  -0.432E+00  -0.390E-02
GLN  1002 CD  26185 GLN  1002 OE1 40658   0.729E+00  -0.548E+00  -0.599E-02
GLN  1002 CD  26185 GLN  1002 NE2 40659   0.716E+00  -0.796E+00  -0.778E-02
GLN  1002 CD  26185 SER  1003 N   40668   0.869E+00  -0.346E+00  -0.246E-02
GLN  1002 CD  26185 GLN  1005 O   40701   0.974E+00  -0.302E+00  -0.106E-02
GLN  1002 CD  26185 GLN  1005 OE1 40705   0.393E+00  -0.224E+01  -0.177E+00
GLN  1002 CD  26185 GLN  1005 NE2 40706   0.409E+00  -0.283E+01  -0.161E+00
GLN  1002 CD  26185 THR  1006 OG1 40720   0.969E+00  -0.324E+00  -0.120E-02
GLN  1002 OE1 26186 TYR   756 C   37354   0.834E+00  -0.401E+00  -0.268E-02
GLN  1002 OE1 26186 TYR   756 HE2 37371   0.453E+00  -0.319E+00  -0.184E-01
GLN  1002 OE1 26186 PHE   759 C   37393   0.894E+00  -0.314E+00  -0.176E-02
GLN  1002 OE1 26186 PHE   759 CE1 37399   0.398E+00   0.506E+00  -0.167E+00
GLN  1002 OE1 26186 PHE   759 CZ  37401   0.405E+00   0.309E+00  -0.157E+00
GLN  1002 OE1 26186 PHE   759 HE1 37408   0.376E+00  -0.464E+00  -0.495E-01
GLN  1002 OE1 26186 PHE   759 HZ  37410   0.388E+00  -0.396E+00  -0.424E-01
GLN  1002 OE1 26186 GLN   762 CD  37441   0.101E+01  -0.316E+00  -0.827E-03
GLN  1002 OE1 26186 ILE   997 C   40570   0.842E+00  -0.360E+00  -0.252E-02
GLN  1002 OE1 26186 THR   998 C   40589   0.728E+00  -0.461E+00  -0.604E-02
GLN  1002 OE1 26186 THR   998 HG1 40597   0.571E+00  -0.547E+00  -0.719E-03
GLN  1002 OE1 26186 ARG  1000 C   40610   0.967E+00  -0.371E+00  -0.110E-02
GLN  1002 OE1 26186 LEU  1001 C   40634   0.728E+00  -0.471E+00  -0.602E-02
GLN  1002 OE1 26186 GLN  1002 CD  40657   0.747E+00  -0.524E+00  -0.518E-02
GLN  1002 OE1 26186 GLN  1005 CD  40704   0.547E+00  -0.993E+00  -0.324E-01
GLN  1002 OE1 26186 GLN  10051HE2 40713   0.566E+00  -0.562E+00  -0.759E-03
GLN  1002 OE1 26186 GLN  10052HE2 40714   0.398E+00  -0.132E+01  -0.618E-02
GLN  1002 NE2 26187 TYR   756 C   37354   0.926E+00  -0.474E+00  -0.167E-02
GLN  1002 NE2 26187 SER   758 C   37382   0.100E+01  -0.326E+00  -0.104E-02
GLN  1002 NE2 26187 PHE   759 C   37393   0.838E+00  -0.492E+00  -0.305E-02
GLN  1002 NE2 26187 PHE   759 HE1 37408   0.511E+00  -0.302E+00  -0.111E-01
GLN  1002 NE2 26187 PHE   759 HE2 37409   0.510E+00  -0.305E+00  -0.113E-01
GLN  1002 NE2 26187 PHE   759 HZ  37410   0.472E+00  -0.340E+00  -0.176E-01
GLN  1002 NE2 26187 GLN   762 CD  37441   0.961E+00  -0.481E+00  -0.134E-02
GLN  1002 NE2 26187 GLN   7621HE2 37450   0.863E+00  -0.349E+00  -0.822E-04
GLN  1002 NE2 26187 GLN   7622HE2 37451   0.887E+00  -0.333E+00  -0.699E-04
GLN  1002 NE2 26187 ILE   997 C   40570   0.801E+00  -0.552E+00  -0.400E-02
GLN  1002 NE2 26187 THR   998 C   40589   0.651E+00  -0.806E+00  -0.137E-01
GLN  1002 NE2 26187 THR   998 CB  40591   0.672E+00  -0.321E+00  -0.128E-01
GLN  1002 NE2 26187 THR   998 HA  40595   0.574E+00  -0.308E+00  -0.508E-02
GLN  1002 NE2 26187 THR   998 HG1 40597   0.629E+00  -0.626E+00  -0.550E-03
GLN  1002 NE2 26187 GLY   999 C   40603   0.827E+00  -0.533E+00  -0.330E-02
GLN  1002 NE2 26187 ARG  1000 C   40610   0.817E+00  -0.685E+00  -0.356E-02
GLN  1002 NE2 26187 LEU  1001 C   40634   0.551E+00  -0.118E+01  -0.361E-01
GLN  1002 NE2 26187 LEU  1001 CG  40637   0.498E+00  -0.499E+00  -0.716E-01
GLN  1002 NE2 26187 LEU  1001 HN  40640   0.715E+00  -0.313E+00  -0.255E-03
GLN  1002 NE2 26187 GLN  1002 C   40653   0.629E+00  -0.646E+00  -0.167E-01
GLN  1002 NE2 26187 GLN  1002 CD  40657   0.593E+00  -0.117E+01  -0.237E-01
GLN  1002 NE2 26187 GLN  1002 HN  40660   0.538E+00  -0.653E+00  -0.140E-02
GLN  1002 NE2 26187 GLN  1002 HA  40661   0.423E+00  -0.590E+00  -0.290E-01
GLN  1002 NE2 26187 GLN  10021HE2 40666   0.627E+00  -0.633E+00  -0.558E-03
GLN  1002 NE2 26187 GLN  10022HE2 40667   0.696E+00  -0.513E+00  -0.298E-03
GLN  1002 NE2 26187 SER  1003 C   40670   0.894E+00  -0.390E+00  -0.207E-02
GLN  1002 NE2 26187 SER  1003 HN  40674   0.737E+00  -0.389E+00  -0.212E-03
GLN  1002 NE2 26187 LEU  1004 C   40681   0.860E+00  -0.493E+00  -0.262E-02
GLN  1002 NE2 26187 GLN  1005 C   40700   0.798E+00  -0.410E+00  -0.410E-02
GLN  1002 NE2 26187 GLN  1005 CD  40704   0.351E+00  -0.425E+01  -0.157E+00
GLN  1002 NE2 26187 GLN  1005 NE2 40706   0.337E+00   0.627E+01  -0.176E+00
GLN  1002 NE2 26187 GLN  1005 HN  40707   0.667E+00  -0.412E+00  -0.385E-03
GLN  1002 NE2 26187 GLN  10051HE2 40713   0.428E+00  -0.154E+01  -0.544E-02
GLN  1002 NE2 26187 GLN  10052HE2 40714   0.265E+00  -0.575E+01  -0.695E-01
GLN  1002 NE2 26187 THR  1006 HG1 40725   0.854E+00  -0.353E+00  -0.879E-04
GLN  10021HE2 26194 GLN   762 NE2 37443   0.874E+00  -0.341E+00  -0.761E-04
GLN  10021HE2 26194 THR   998 O   40590   0.591E+00  -0.449E+00  -0.585E-03
GLN  10021HE2 26194 LEU  1001 O   40635   0.531E+00  -0.577E+00  -0.111E-02
GLN  10021HE2 26194 GLN  1002 N   40651   0.502E+00  -0.456E+00  -0.212E-02
GLN  10021HE2 26194 GLN  1002 O   40654   0.589E+00  -0.463E+00  -0.597E-03
GLN  10021HE2 26194 GLN  1002 OE1 40658   0.629E+00  -0.447E+00  -0.400E-03
GLN  10021HE2 26194 GLN  1002 NE2 40659   0.604E+00  -0.685E+00  -0.698E-03
GLN  10021HE2 26194 SER  1003 N   40668   0.696E+00  -0.314E+00  -0.298E-03
GLN  10021HE2 26194 GLN  1005 NE2 40706   0.299E+00  -0.408E+01  -0.411E-01
GLN  10022HE2 26195 GLN   762 NE2 37443   0.941E+00  -0.304E+00  -0.490E-04
GLN  10022HE2 26195 ILE   997 O   40571   0.637E+00  -0.430E+00  -0.372E-03
GLN  10022HE2 26195 THR   998 O   40590   0.470E+00  -0.762E+00  -0.230E-02
GLN  10022HE2 26195 THR   998 OG1 40592   0.615E+00  -0.450E+00  -0.539E-03
GLN  10022HE2 26195 LEU  1001 O   40635   0.522E+00  -0.598E+00  -0.122E-02
GLN  10022HE2 26195 GLN  1002 N   40651   0.449E+00  -0.598E+00  -0.412E-02
GLN  10022HE2 26195 GLN  1002 O   40654   0.635E+00  -0.395E+00  -0.379E-03
GLN  10022HE2 26195 GLN  1002 OE1 40658   0.593E+00  -0.508E+00  -0.575E-03
GLN  10022HE2 26195 GLN  1002 NE2 40659   0.626E+00  -0.636E+00  -0.564E-03
GLN  10022HE2 26195 SER  1003 N   40668   0.687E+00  -0.322E+00  -0.322E-03
GLN  10022HE2 26195 GLN  1005 OE1 40705   0.329E+00  -0.220E+01  -0.185E-01
GLN  10022HE2 26195 GLN  1005 NE2 40706   0.362E+00  -0.239E+01  -0.144E-01
SER  1003 N   26196 PHE   759 CE2 37400   0.408E+00   0.409E+00  -0.162E+00
SER  1003 N   26196 PHE   759 CZ  37401   0.353E+00   0.385E+00  -0.164E+00
SER  1003 N   26196 PHE   759 HE2 37409   0.375E+00  -0.403E+00  -0.570E-01
SER  1003 N   26196 GLN   762 CD  37441   0.812E+00  -0.388E+00  -0.369E-02
SER  1003 N   26196 GLN   7622HE2 37451   0.644E+00  -0.367E+00  -0.476E-03
SER  1003 N   26196 GLN  1005 CD  40704   0.747E+00  -0.451E+00  -0.608E-02
SER  1003 N   26196 GLN  10052HE2 40714   0.615E+00  -0.404E+00  -0.628E-03
SER  1003 CA  26197 PHE   759 CE2 37400   0.389E+00  -0.102E+00  -0.156E+00
SER  1003 CA  26197 PHE   759 CZ  37401   0.365E+00  -0.764E-01  -0.143E+00
SER  1003 C   26198 GLN   762 OE1 37442   0.712E+00  -0.414E+00  -0.689E-02
SER  1003 C   26198 GLN   762 NE2 37443   0.659E+00  -0.677E+00  -0.127E-01
SER  1003 C   26198 GLN  1005 OE1 40705   0.848E+00  -0.303E+00  -0.243E-02
SER  1003 C   26198 GLN  1005 NE2 40706   0.797E+00  -0.473E+00  -0.413E-02
SER  1003 O   26199 GLN   762 CD  37441   0.654E+00  -0.627E+00  -0.114E-01
SER  1003 O   26199 GLN   7621HE2 37450   0.660E+00  -0.375E+00  -0.300E-03
SER  1003 O   26199 GLN   7622HE2 37451   0.511E+00  -0.657E+00  -0.140E-02
SER  1003 O   26199 GLN  1005 CD  40704   0.838E+00  -0.395E+00  -0.259E-02
SER  1003 CB  26200 PHE   759 CZ  37401   0.402E+00  -0.737E-01  -0.146E+00
SER  1003 OG  26201 TYR   756 C   37354   0.871E+00  -0.380E+00  -0.228E-02
SER  1003 OG  26201 GLY   757 C   37375   0.909E+00  -0.331E+00  -0.176E-02
SER  1003 OG  26201 SER   758 C   37382   0.806E+00  -0.336E+00  -0.363E-02
SER  1003 OG  26201 PHE   759 C   37393   0.906E+00  -0.314E+00  -0.180E-02
SER  1003 OG  26201 GLN   762 CD  37441   0.659E+00  -0.679E+00  -0.120E-01
SER  1003 OG  26201 GLN   7621HE2 37450   0.589E+00  -0.524E+00  -0.695E-03
SER  1003 OG  26201 GLN   7622HE2 37451   0.462E+00  -0.919E+00  -0.297E-02
SER  1003 OG  26201 GLN  1005 CD  40704   0.938E+00  -0.362E+00  -0.146E-02
SER  1003 HN  26202 GLN   762 NE2 37443   0.781E+00  -0.350E+00  -0.150E-03
SER  1003 HN  26202 GLN  1005 NE2 40706   0.740E+00  -0.387E+00  -0.208E-03
SER  1003 HA  26203 GLN   762 NE2 37443   0.524E+00  -0.327E+00  -0.865E-02
SER  1003 HG  26206 GLN   762 OE1 37442   0.666E+00  -0.436E+00  -0.286E-03
SER  1003 HG  26206 GLN   762 NE2 37443   0.592E+00  -0.783E+00  -0.791E-03
SER  1003 HG  26206 GLN  1005 NE2 40706   0.900E+00  -0.356E+00  -0.638E-04
LEU  1004 C   26209 GLN   762 OE1 37442   0.867E+00  -0.346E+00  -0.212E-02
LEU  1004 C   26209 GLN   762 NE2 37443   0.878E+00  -0.476E+00  -0.230E-02
LEU  1004 C   26209 GLN  1005 OE1 40705   0.943E+00  -0.302E+00  -0.128E-02
LEU  1004 C   26209 GLN  1005 NE2 40706   0.955E+00  -0.417E+00  -0.140E-02
LEU  1004 O   26210 GLN   762 CD  37441   0.913E+00  -0.329E+00  -0.156E-02
GLN  1005 C   26228 GLN   762 NE2 37443   0.846E+00  -0.370E+00  -0.288E-02
GLN  1005 C   26228 GLN  1005 OE1 40705   0.756E+00  -0.321E+00  -0.480E-02
GLN  1005 C   26228 GLN  1005 NE2 40706   0.807E+00  -0.402E+00  -0.383E-02
GLN  1005 O   26229 GLN   762 CD  37441   0.896E+00  -0.344E+00  -0.174E-02
GLN  1005 O   26229 GLN  1005 CD  40704   0.840E+00  -0.382E+00  -0.256E-02
GLN  1005 O   26229 THR  1009 HG1 40776   0.674E+00  -0.348E+00  -0.266E-03
GLN  1005 CD  26232 GLN  1002 OE1 40658   0.103E+01  -0.309E+00  -0.751E-03
GLN  1005 CD  26232 GLN  1002 NE2 40659   0.863E+00  -0.571E+00  -0.256E-02
GLN  1005 CD  26232 GLN  1005 OE1 40705   0.790E+00  -0.472E+00  -0.369E-02
GLN  1005 CD  26232 GLN  1005 NE2 40706   0.916E+00  -0.518E+00  -0.179E-02
GLN  1005 OE1 26233 GLN  1002 CD  40657   0.826E+00  -0.437E+00  -0.283E-02
GLN  1005 OE1 26233 GLN  10021HE2 40666   0.692E+00  -0.370E+00  -0.227E-03
GLN  1005 OE1 26233 GLN  1005 CD  40704   0.773E+00  -0.491E+00  -0.421E-02
GLN  1005 OE1 26233 GLN  10052HE2 40714   0.768E+00  -0.303E+00  -0.121E-03
GLN  1005 NE2 26234 GLN  1002 CD  40657   0.988E+00  -0.462E+00  -0.114E-02
GLN  1005 NE2 26234 GLN  10021HE2 40666   0.842E+00  -0.363E+00  -0.953E-04
GLN  1005 NE2 26234 GLN  10022HE2 40667   0.901E+00  -0.325E+00  -0.636E-04
GLN  1005 NE2 26234 GLN  1005 CD  40704   0.997E+00  -0.455E+00  -0.108E-02
GLN  10052HE2 26242 GLN  1002 NE2 40659   0.840E+00  -0.365E+00  -0.967E-04
THR  1006 CA  26244 GLN   762 CD  37441   0.628E+00  -0.317E+00  -0.154E-01
THR  1006 C   26245 GLN   762 OE1 37442   0.552E+00  -0.817E+00  -0.309E-01
THR  1006 C   26245 GLN   762 NE2 37443   0.649E+00  -0.810E+00  -0.139E-01
THR  1006 C   26245 ARG   765 NH2 37495   0.926E+00  -0.332E+00  -0.168E-02
THR  1006 C   26245 GLN  1005 OE1 40705   0.816E+00  -0.374E+00  -0.305E-02
THR  1006 C   26245 GLN  1005 NE2 40706   0.801E+00  -0.543E+00  -0.398E-02
THR  1006 C   26245 THR  1009 OG1 40771   0.740E+00  -0.427E+00  -0.602E-02
THR  1006 O   26246 GLN   762 CD  37441   0.657E+00  -0.589E+00  -0.110E-01
THR  1006 O   26246 GLN   7622HE2 37451   0.663E+00  -0.353E+00  -0.292E-03
THR  1006 O   26246 GLN  1005 CD  40704   0.847E+00  -0.368E+00  -0.243E-02
THR  1006 O   26246 THR  1009 HG1 40776   0.606E+00  -0.422E+00  -0.501E-03
THR  1006 CB  26247 PHE   759 CE2 37400   0.438E+00  -0.151E+00  -0.108E+00
THR  1006 CB  26247 GLN   762 OE1 37442   0.466E+00  -0.515E+00  -0.889E-01
THR  1006 CB  26247 GLN   762 NE2 37443   0.490E+00  -0.642E+00  -0.780E-01
THR  1006 CB  26247 GLN  1005 NE2 40706   0.563E+00  -0.467E+00  -0.361E-01
THR  1006 OG1 26248 PHE   759 C   37393   0.755E+00  -0.404E+00  -0.537E-02
THR  1006 OG1 26248 PHE   759 CD2 37398   0.426E+00   0.216E+00  -0.135E+00
THR  1006 OG1 26248 PHE   759 CE2 37400   0.362E+00   0.628E+00  -0.218E+00
THR  1006 OG1 26248 PHE   759 HD2 37407   0.399E+00  -0.301E+00  -0.407E-01
THR  1006 OG1 26248 GLN   762 CD  37441   0.549E+00  -0.945E+00  -0.350E-01
THR  1006 OG1 26248 GLN   7621HE2 37450   0.563E+00  -0.544E+00  -0.911E-03
THR  1006 OG1 26248 GLN   7622HE2 37451   0.498E+00  -0.722E+00  -0.190E-02
THR  1006 OG1 26248 LEU  1001 C   40634   0.883E+00  -0.321E+00  -0.209E-02
THR  1006 OG1 26248 LEU  1004 C   40681   0.892E+00  -0.317E+00  -0.198E-02
THR  1006 OG1 26248 GLN  1005 C   40700   0.743E+00  -0.318E+00  -0.590E-02
THR  1006 OG1 26248 GLN  1005 CD  40704   0.448E+00  -0.153E+01  -0.106E+00
THR  1006 OG1 26248 GLN  1005 NE2 40706   0.435E+00   0.218E+01  -0.154E+00
THR  1006 OG1 26248 GLN  10051HE2 40713   0.458E+00  -0.883E+00  -0.312E-02
THR  1006 OG1 26248 GLN  10052HE2 40714   0.438E+00  -0.988E+00  -0.407E-02
THR  1006 OG1 26248 THR  1009 HG1 40776   0.683E+00  -0.361E+00  -0.287E-03
THR  1006 CG2 26249 GLN   762 CD  37441   0.396E+00  -0.614E+00  -0.151E+00
THR  1006 CG2 26249 GLN   762 OE1 37442   0.354E+00   0.780E+00  -0.245E+00
THR  1006 CG2 26249 GLN   762 NE2 37443   0.424E+00   0.678E+00  -0.158E+00
THR  1006 CG2 26249 GLN   7622HE2 37451   0.410E+00  -0.343E+00  -0.690E-02
THR  1006 HN  26250 GLN   762 NE2 37443   0.693E+00  -0.324E+00  -0.307E-03
THR  1006 HN  26250 GLN  1005 NE2 40706   0.667E+00  -0.350E+00  -0.387E-03
THR  1006 HG1 26253 GLN   762 OE1 37442   0.587E+00  -0.515E+00  -0.610E-03
THR  1006 HG1 26253 GLN   762 NE2 37443   0.584E+00  -0.732E+00  -0.855E-03
THR  1006 HG1 26253 GLN  1005 O   40701   0.641E+00  -0.384E+00  -0.359E-03
THR  1006 HG1 26253 GLN  1005 OE1 40705   0.422E+00  -0.112E+01  -0.435E-02
THR  1006 HG1 26253 GLN  1005 NE2 40706   0.419E+00  -0.162E+01  -0.621E-02
THR  1006 HG1 26253 THR  1009 OG1 40771   0.613E+00  -0.450E+00  -0.550E-03
THR  10061HG2 26254 GLN   762 OE1 37442   0.295E+00  -0.441E+00  -0.720E-01
THR  10061HG2 26254 GLN   762 NE2 37443   0.335E+00  -0.433E+00  -0.834E-01
THR  10063HG2 26256 GLN   762 OE1 37442   0.320E+00  -0.350E+00  -0.923E-01
TYR  1007 N   26257 GLN   762 CD  37441   0.643E+00  -0.544E+00  -0.147E-01
TYR  1007 N   26257 GLN   7622HE2 37451   0.584E+00  -0.408E+00  -0.859E-03
TYR  1007 N   26257 GLN  1005 CD  40704   0.883E+00  -0.304E+00  -0.223E-02
TYR  1007 C   26259 GLN   762 OE1 37442   0.718E+00  -0.525E+00  -0.654E-02
TYR  1007 C   26259 GLN   762 NE2 37443   0.848E+00  -0.548E+00  -0.285E-02
TYR  1007 C   26259 ARG   765 NH2 37495   0.985E+00  -0.336E+00  -0.116E-02
TYR  1007 C   26259 THR  1009 OG1 40771   0.947E+00  -0.312E+00  -0.138E-02
TYR  1007 O   26260 GLN   762 CD  37441   0.853E+00  -0.347E+00  -0.234E-02
TYR  1007 HN  26269 GLN   762 OE1 37442   0.582E+00  -0.342E+00  -0.641E-03
TYR  1007 HN  26269 GLN   762 NE2 37443   0.633E+00  -0.401E+00  -0.526E-03
VAL  1008 HN  26285 GLN   762 NE2 37443   0.905E+00  -0.348E+00  -0.621E-04
THR  1009 C   26296 GLN   762 OE1 37442   0.894E+00  -0.321E+00  -0.176E-02
THR  1009 C   26296 THR  1009 O   40769   0.821E+00  -0.326E+00  -0.294E-02
THR  1009 C   26296 THR  1009 OG1 40771   0.670E+00  -0.518E+00  -0.109E-01
THR  1009 O   26297 THR  1009 C   40768   0.828E+00  -0.321E+00  -0.280E-02
THR  1009 O   26297 THR  1009 HG1 40776   0.617E+00  -0.407E+00  -0.452E-03
THR  1009 O   26297 LEU  1012 C   40816   0.852E+00  -0.313E+00  -0.236E-02
THR  1009 CB  26298 THR  1009 OG1 40771   0.512E+00  -0.395E+00  -0.584E-01
THR  1009 OG1 26299 GLN  1005 CD  40704   0.920E+00  -0.351E+00  -0.164E-02
THR  1009 OG1 26299 THR  1009 C   40768   0.821E+00  -0.355E+00  -0.324E-02
THR  1009 OG1 26299 THR  1009 HG1 40776   0.506E+00  -0.690E+00  -0.173E-02
THR  1009 CG2 26300 THR  1009 OG1 40771   0.427E+00   0.454E+00  -0.150E+00
THR  1009 CG2 26300 THR  1009 CG2 40772   0.386E+00   0.172E+00  -0.177E+00
THR  1009 CG2 26300 THR  1009 HG1 40776   0.366E+00  -0.459E+00  -0.132E-01
THR  1009 HG1 26304 THR  1009 OG1 40771   0.591E+00  -0.486E+00  -0.684E-03
GLN  1010 N   26308 THR  1009 HG1 40776   0.601E+00  -0.302E+00  -0.723E-03
GLN  1010 CD  26314 GLN   762 O   37438   0.662E+00  -0.593E+00  -0.106E-01
GLN  1010 CD  26314 GLN   762 OE1 37442   0.596E+00  -0.822E+00  -0.197E-01
GLN  1010 CD  26314 GLN   762 NE2 37443   0.798E+00  -0.653E+00  -0.410E-02
GLN  1010 CD  26314 LEU   763 O   37455   0.837E+00  -0.380E+00  -0.261E-02
GLN  1010 CD  26314 ARG   765 O   37488   0.861E+00  -0.375E+00  -0.221E-02
GLN  1010 CD  26314 ARG   765 NH1 37494   0.970E+00  -0.369E+00  -0.127E-02
GLN  1010 CD  26314 ARG   765 NH2 37495   0.766E+00  -0.545E+00  -0.521E-02
GLN  1010 CD  26314 ALA   766 N   37509   0.709E+00  -0.372E+00  -0.824E-02
GLN  1010 CD  26314 ALA   766 O   37512   0.760E+00  -0.447E+00  -0.464E-02
GLN  1010 CD  26314 ALA   766 CB  37513   0.523E+00  -0.403E+00  -0.441E-01
GLN  1010 CD  26314 GLN  1005 O   40701   0.811E+00  -0.406E+00  -0.315E-02
GLN  1010 CD  26314 GLN  1005 OE1 40705   0.104E+01  -0.303E+00  -0.694E-03
GLN  1010 CD  26314 GLN  1005 NE2 40706   0.101E+01  -0.445E+00  -0.983E-03
GLN  1010 CD  26314 VAL  1008 O   40753   0.704E+00  -0.378E+00  -0.737E-02
GLN  1010 CD  26314 THR  1009 O   40769   0.772E+00  -0.432E+00  -0.423E-02
GLN  1010 CD  26314 THR  1009 OG1 40771   0.633E+00  -0.693E+00  -0.152E-01
GLN  1010 CD  26314 LEU  1012 O   40817   0.886E+00  -0.346E+00  -0.186E-02
GLN  1010 CD  26314 LEU  1012 CD2 40821   0.380E+00  -0.478E+00  -0.157E+00
GLN  1010 OE1 26315 GLN   762 C   37437   0.744E+00  -0.330E+00  -0.527E-02
GLN  1010 OE1 26315 GLN   762 CD  37441   0.747E+00  -0.524E+00  -0.518E-02
GLN  1010 OE1 26315 LEU   763 C   37454   0.860E+00  -0.351E+00  -0.223E-02
GLN  1010 OE1 26315 ASN   764 C   37473   0.975E+00  -0.309E+00  -0.105E-02
GLN  1010 OE1 26315 ARG   765 C   37487   0.754E+00  -0.562E+00  -0.489E-02
GLN  1010 OE1 26315 ARG   765 NE  37492   0.755E+00  -0.357E+00  -0.592E-02
GLN  1010 OE1 26315 ARG   765 CZ  37493   0.806E+00  -0.387E+00  -0.329E-02
GLN  1010 OE1 26315 ARG   7651HH2 37507   0.651E+00  -0.400E+00  -0.328E-03
GLN  1010 OE1 26315 ALA   766 C   37511   0.669E+00  -0.551E+00  -0.991E-02
GLN  1010 OE1 26315 GLY   769 C   37554   0.943E+00  -0.306E+00  -0.128E-02
GLN  1010 OE1 26315 VAL  1008 C   40752   0.749E+00  -0.348E+00  -0.507E-02
GLN  1010 OE1 26315 VAL  1008 CB  40754   0.754E+00  -0.304E+00  -0.549E-02
GLN  1010 OE1 26315 THR  1009 C   40768   0.817E+00  -0.373E+00  -0.301E-02
GLN  1010 OE1 26315 THR  1009 HG1 40776   0.623E+00  -0.453E+00  -0.426E-03
GLN  1010 OE1 26315 LEU  1012 C   40816   0.797E+00  -0.399E+00  -0.349E-02
GLN  1010 OE1 26315 LEU  1012 CG  40819   0.477E+00  -0.393E+00  -0.788E-01
GLN  1010 OE1 26315 LEU  1012 CD2 40821   0.335E+00   0.635E+00  -0.190E+00
GLN  1010 NE2 26316 PHE   759 C   37393   0.104E+01  -0.349E+00  -0.815E-03
GLN  1010 NE2 26316 THR   761 C   37423   0.104E+01  -0.359E+00  -0.834E-03
GLN  1010 NE2 26316 GLN   762 C   37437   0.741E+00  -0.468E+00  -0.636E-02
GLN  1010 NE2 26316 GLN   762 CD  37441   0.711E+00  -0.808E+00  -0.815E-02
GLN  1010 NE2 26316 GLN   7621HE2 37450   0.883E+00  -0.336E+00  -0.716E-04
GLN  1010 NE2 26316 GLN   7622HE2 37451   0.833E+00  -0.370E+00  -0.102E-03
GLN  1010 NE2 26316 LEU   763 C   37454   0.832E+00  -0.521E+00  -0.319E-02
GLN  1010 NE2 26316 ASN   764 C   37473   0.101E+01  -0.413E+00  -0.100E-02
GLN  1010 NE2 26316 ARG   765 C   37487   0.844E+00  -0.648E+00  -0.292E-02
GLN  1010 NE2 26316 ARG   765 NE  37492   0.882E+00  -0.383E+00  -0.275E-02
GLN  1010 NE2 26316 ARG   765 CZ  37493   0.925E+00  -0.433E+00  -0.169E-02
GLN  1010 NE2 26316 ARG   7651HH2 37507   0.751E+00  -0.426E+00  -0.190E-03
GLN  1010 NE2 26316 ARG   7652HH2 37508   0.905E+00  -0.310E+00  -0.621E-04
GLN  1010 NE2 26316 ALA   766 C   37511   0.732E+00  -0.652E+00  -0.685E-02
GLN  1010 NE2 26316 ALA   766 HN  37514   0.707E+00  -0.359E+00  -0.273E-03
GLN  1010 NE2 26316 LEU   767 C   37521   0.103E+01  -0.375E+00  -0.911E-03
GLN  1010 NE2 26316 LEU  1004 C   40681   0.940E+00  -0.427E+00  -0.153E-02
GLN  1010 NE2 26316 GLN  1005 C   40700   0.781E+00  -0.426E+00  -0.466E-02
GLN  1010 NE2 26316 GLN  1005 CD  40704   0.902E+00  -0.531E+00  -0.196E-02
GLN  1010 NE2 26316 GLN  10051HE2 40713   0.916E+00  -0.317E+00  -0.578E-04
GLN  1010 NE2 26316 THR  1006 C   40717   0.927E+00  -0.427E+00  -0.167E-02
GLN  1010 NE2 26316 TYR  1007 C   40731   0.884E+00  -0.511E+00  -0.222E-02
GLN  1010 NE2 26316 VAL  1008 C   40752   0.603E+00  -0.753E+00  -0.214E-01
GLN  1010 NE2 26316 VAL  1008 CB  40754   0.619E+00  -0.631E+00  -0.208E-01
GLN  1010 NE2 26316 VAL  1008 HN  40757   0.804E+00  -0.425E+00  -0.126E-03
GLN  1010 NE2 26316 THR  1009 C   40768   0.665E+00  -0.771E+00  -0.120E-01
GLN  1010 NE2 26316 THR  1009 CB  40770   0.580E+00  -0.436E+00  -0.303E-01
GLN  1010 NE2 26316 THR  1009 HN  40773   0.617E+00  -0.410E+00  -0.615E-03
GLN  1010 NE2 26316 THR  1009 HA  40774   0.461E+00  -0.513E+00  -0.180E-01
GLN  1010 NE2 26316 THR  1009 HG1 40776   0.409E+00  -0.172E+01  -0.712E-02
GLN  1010 NE2 26316 GLN  1010 C   40782   0.917E+00  -0.325E+00  -0.178E-02
GLN  1010 NE2 26316 GLN  1011 C   40799   0.861E+00  -0.360E+00  -0.260E-02
GLN  1010 NE2 26316 LEU  1012 C   40816   0.775E+00  -0.590E+00  -0.486E-02
GLN  1010 NE2 26316 LEU  1012 CG  40819   0.489E+00  -0.521E+00  -0.789E-01
GLN  1010 NE2 26316 LEU  1012 CD2 40821   0.345E+00   0.822E+00  -0.138E+00
GLN  1010 NE2 26316 LEU  1012 HN  40822   0.676E+00  -0.349E+00  -0.356E-03
GLN  1010 NE2 26316 ILE  1013 C   40835   0.103E+01  -0.368E+00  -0.867E-03
GLN  1010 NE2 26316 ILE  1013 HN  40841   0.760E+00  -0.351E+00  -0.177E-03
GLN  10101HE2 26323 GLN   762 O   37438   0.705E+00  -0.320E+00  -0.202E-03
GLN  10101HE2 26323 GLN   762 OE1 37442   0.614E+00  -0.472E+00  -0.466E-03
GLN  10101HE2 26323 GLN   762 NE2 37443   0.778E+00  -0.417E+00  -0.153E-03
GLN  10101HE2 26323 GLN  1005 O   40701   0.631E+00  -0.400E+00  -0.395E-03
GLN  10101HE2 26323 GLN  1005 NE2 40706   0.864E+00  -0.348E+00  -0.817E-04
GLN  10101HE2 26323 THR  1009 O   40769   0.677E+00  -0.339E+00  -0.259E-03
GLN  10101HE2 26323 THR  1009 OG1 40771   0.448E+00  -0.934E+00  -0.357E-02
GLN  10102HE2 26324 GLN   762 O   37438   0.669E+00  -0.355E+00  -0.278E-03
GLN  10102HE2 26324 GLN   762 OE1 37442   0.700E+00  -0.361E+00  -0.211E-03
GLN  10102HE2 26324 GLN   762 NE2 37443   0.877E+00  -0.340E+00  -0.750E-04
GLN  10102HE2 26324 ALA   766 O   37512   0.692E+00  -0.327E+00  -0.227E-03
GLN  10102HE2 26324 ALA   766 CB  37513   0.463E+00  -0.329E+00  -0.337E-02
GLN  10102HE2 26324 GLN  1005 O   40701   0.649E+00  -0.378E+00  -0.334E-03
GLN  10102HE2 26324 VAL  1008 O   40753   0.504E+00  -0.471E+00  -0.151E-02
GLN  10102HE2 26324 THR  1009 CA  40767   0.484E+00  -0.348E+00  -0.258E-02
GLN  10102HE2 26324 THR  1009 O   40769   0.592E+00  -0.447E+00  -0.577E-03
GLN  10102HE2 26324 THR  1009 OG1 40771   0.480E+00  -0.790E+00  -0.238E-02
GLN  10102HE2 26324 LEU  1012 CD2 40821   0.260E+00  -0.843E+00  -0.645E-01
GLN  1011 CD  26331 GLN   762 OE1 37442   0.100E+01  -0.321E+00  -0.879E-03
GLN  1011 CD  26331 ARG   765 NH2 37495   0.103E+01  -0.336E+00  -0.873E-03
LEU  1012 C   26344 ARG  1019 NH1 40939   0.886E+00  -0.364E+00  -0.218E-02
LEU  1012 C   26344 ARG  1019 NH2 40940   0.991E+00  -0.306E+00  -0.112E-02
ILE  1013 C   26363 GLU   773 OE1 37611   0.928E+00  -0.404E+00  -0.141E-02
ILE  1013 C   26363 GLU   773 OE2 37612   0.970E+00  -0.377E+00  -0.108E-02
ILE  1013 C   26363 LEU  1012 O   40817   0.718E+00  -0.426E+00  -0.654E-02
ILE  1013 C   26363 ILE  1013 O   40836   0.887E+00  -0.327E+00  -0.185E-02
ILE  1013 C   26363 ARG  1019 NH1 40939   0.634E+00  -0.670E+00  -0.159E-01
ILE  1013 C   26363 ARG  1019 NH2 40940   0.713E+00  -0.532E+00  -0.802E-02
ILE  1013 O   26364 GLU   773 CD  37610   0.939E+00  -0.401E+00  -0.132E-02
ILE  1013 O   26364 LEU  1012 C   40816   0.757E+00  -0.432E+00  -0.477E-02
ILE  1013 O   26364 ILE  1013 C   40835   0.869E+00  -0.338E+00  -0.209E-02
ILE  1013 O   26364 ALA  1015 C   40878   0.902E+00  -0.319E+00  -0.168E-02
ILE  1013 O   26364 ALA  1016 C   40888   0.848E+00  -0.352E+00  -0.241E-02
ILE  1013 O   26364 ARG  1019 NE  40937   0.734E+00  -0.371E+00  -0.697E-02
ILE  1013 O   26364 ARG  1019 CZ  40938   0.620E+00  -0.632E+00  -0.156E-01
ILE  1013 O   26364 ARG  10191HH1 40950   0.551E+00  -0.564E+00  -0.887E-03
ILE  1013 O   26364 ARG  10192HH1 40951   0.444E+00  -0.944E+00  -0.323E-02
ILE  1013 O   26364 ARG  10191HH2 40952   0.715E+00  -0.328E+00  -0.186E-03
ILE  1013 O   26364 ARG  10192HH2 40953   0.561E+00  -0.542E+00  -0.799E-03
ILE  1013 CG1 26366 ILE  1013 CG1 40838   0.423E+00   0.213E-02  -0.140E+00
ILE  1013 CG2 26367 LEU  1012 O   40817   0.450E+00   0.273E+00  -0.108E+00
ILE  1013 CG2 26367 LEU  1012 CB  40818   0.443E+00   0.730E-01  -0.115E+00
ILE  1013 CD1 26368 THR  1009 O   40769   0.446E+00   0.215E+00  -0.112E+00
ILE  1013 CD1 26368 THR  1009 CG2 40772   0.445E+00   0.689E-01  -0.114E+00
ILE  1013 CD1 26368 LEU  1012 CB  40818   0.400E+00   0.739E-01  -0.167E+00
ILE  1013 CD1 26368 LEU  1012 CD2 40821   0.427E+00   0.533E-01  -0.135E+00
ILE  1013 CD1 26368 ILE  1013 N   40833   0.465E+00   0.158E+00  -0.103E+00
ILE  1013 CD1 26368 ILE  1013 CG1 40838   0.384E+00  -0.126E-01  -0.177E+00
ILE  1013 CD1 26368 ILE  1013 CD1 40840   0.442E+00   0.402E-01  -0.117E+00
ARG  1014 C   26382 GLU   773 OE1 37611   0.998E+00  -0.464E+00  -0.913E-03
ARG  1014 C   26382 LEU  1012 O   40817   0.965E+00  -0.330E+00  -0.111E-02
ARG  1014 C   26382 ARG  1019 NH1 40939   0.698E+00  -0.710E+00  -0.907E-02
ARG  1014 C   26382 ARG  1019 NH2 40940   0.800E+00  -0.551E+00  -0.402E-02
ARG  1014 O   26383 GLU   773 CD  37610   0.104E+01  -0.323E+00  -0.733E-03
ARG  1014 O   26383 ARG  1019 CZ  40938   0.730E+00  -0.425E+00  -0.590E-02
ARG  1014 O   26383 ARG  10191HH1 40950   0.649E+00  -0.371E+00  -0.334E-03
ARG  1014 O   26383 ARG  10192HH1 40951   0.615E+00  -0.415E+00  -0.462E-03
ARG  1014 NE  26387 GLU   773 OE1 37611   0.974E+00  -0.306E+00  -0.129E-02
ARG  1014 CZ  26388 GLN   762 OE1 37442   0.915E+00  -0.313E+00  -0.154E-02
ARG  1014 CZ  26388 ARG   765 NH1 37494   0.917E+00  -0.341E+00  -0.178E-02
ARG  1014 CZ  26388 ARG   765 NH2 37495   0.792E+00  -0.436E+00  -0.428E-02
ARG  1014 CZ  26388 GLU   773 OE1 37611   0.104E+01  -0.336E+00  -0.693E-03
ARG  1014 NH1 26389 GLN   762 CD  37441   0.102E+01  -0.343E+00  -0.945E-03
ARG  1014 NH1 26389 ARG   765 CZ  37493   0.880E+00  -0.364E+00  -0.228E-02
ARG  1014 NH1 26389 ARG   7651HH2 37507   0.771E+00  -0.316E+00  -0.162E-03
ARG  1014 NH2 26390 GLN   762 CD  37441   0.930E+00  -0.393E+00  -0.164E-02
ARG  1014 NH2 26390 ARG   765 C   37487   0.880E+00  -0.470E+00  -0.228E-02
ARG  1014 NH2 26390 ARG   765 NE  37492   0.688E+00  -0.465E+00  -0.121E-01
ARG  1014 NH2 26390 ARG   765 CZ  37493   0.713E+00  -0.528E+00  -0.798E-02
ARG  1014 NH2 26390 ARG   7651HH2 37507   0.625E+00  -0.475E+00  -0.571E-03
ARG  1014 NH2 26390 ARG   7652HH2 37508   0.722E+00  -0.356E+00  -0.240E-03
ARG  1014 NH2 26390 ALA   766 C   37511   0.906E+00  -0.350E+00  -0.191E-02
ARG  1014 NH2 26390 GLY   769 C   37554   0.997E+00  -0.308E+00  -0.108E-02
ARG  10142HH1 26401 ARG   765 NH2 37495   0.762E+00  -0.323E+00  -0.174E-03
ARG  10141HH2 26402 ARG   765 NH1 37494   0.785E+00  -0.306E+00  -0.145E-03
ARG  10141HH2 26402 ARG   765 NH2 37495   0.677E+00  -0.404E+00  -0.354E-03
ARG  10142HH2 26403 GLN   762 OE1 37442   0.723E+00  -0.326E+00  -0.175E-03
ARG  10142HH2 26403 ARG   765 NH1 37494   0.749E+00  -0.332E+00  -0.192E-03
ARG  10142HH2 26403 ARG   765 NH2 37495   0.603E+00  -0.511E+00  -0.703E-03
ALA  1015 C   26406 ARG  1019 NH1 40939   0.736E+00  -0.502E+00  -0.664E-02
ALA  1015 C   26406 ARG  1019 NH2 40940   0.905E+00  -0.350E+00  -0.192E-02
ALA  1015 O   26407 ARG  1019 CZ  40938   0.870E+00  -0.300E+00  -0.208E-02
ALA  1016 N   26414 ARG  10192HH1 40951   0.603E+00  -0.303E+00  -0.707E-03
ALA  1016 C   26416 GLU   773 OE1 37611   0.102E+01  -0.350E+00  -0.794E-03
ALA  1016 C   26416 GLU   773 OE2 37612   0.989E+00  -0.367E+00  -0.965E-03
ALA  1016 C   26416 ALA  1016 O   40889   0.833E+00  -0.325E+00  -0.270E-02
ALA  1016 C   26416 ARG  1019 NH1 40939   0.486E+00  -0.122E+01  -0.722E-01
ALA  1016 C   26416 ARG  1019 NH2 40940   0.691E+00  -0.566E+00  -0.966E-02
ALA  1016 C   26416 ASN  1023 ND2 40992   0.966E+00  -0.361E+00  -0.130E-02
ALA  1016 O   26417 ALA  1016 C   40888   0.860E+00  -0.308E+00  -0.222E-02
ALA  1016 O   26417 ARG  1019 C   40932   0.997E+00  -0.313E+00  -0.917E-03
ALA  1016 O   26417 ARG  1019 NE  40937   0.663E+00  -0.405E+00  -0.128E-01
ALA  1016 O   26417 ARG  1019 CZ  40938   0.625E+00  -0.557E+00  -0.149E-01
ALA  1016 O   26417 ARG  10191HH1 40950   0.436E+00  -0.883E+00  -0.359E-02
ALA  1016 O   26417 ARG  10192HH1 40951   0.505E+00  -0.618E+00  -0.150E-02
ALA  1016 HN  26419 ARG  1019 NH1 40939   0.667E+00  -0.313E+00  -0.387E-03
GLU  1017 N   26424 ARG  1019 NE  40937   0.600E+00  -0.379E+00  -0.271E-01
GLU  1017 N   26424 ARG  1019 CZ  40938   0.533E+00  -0.600E+00  -0.433E-01
GLU  1017 N   26424 ARG  1019 NH1 40939   0.424E+00   0.127E+01  -0.179E+00
GLU  1017 N   26424 ARG  10191HH1 40950   0.392E+00  -0.886E+00  -0.911E-02
GLU  1017 N   26424 ARG  10192HH1 40951   0.399E+00  -0.845E+00  -0.821E-02
GLU  1017 N   26424 ARG  10192HH2 40953   0.588E+00  -0.334E+00  -0.823E-03
GLU  1017 CA  26425 ARG  1019 NH1 40939   0.375E+00  -0.132E+00  -0.221E+00
GLU  1017 C   26426 GLU   773 OE1 37611   0.941E+00  -0.327E+00  -0.130E-02
GLU  1017 C   26426 GLU   773 OE2 37612   0.929E+00  -0.333E+00  -0.140E-02
GLU  1017 C   26426 ARG  1019 NH1 40939   0.506E+00  -0.915E+00  -0.584E-01
GLU  1017 C   26426 ARG  1019 NH2 40940   0.673E+00  -0.491E+00  -0.113E-01
GLU  1017 C   26426 ASN  1023 ND2 40992   0.845E+00  -0.369E+00  -0.290E-02
GLU  1017 O   26427 GLU   773 CD  37610   0.981E+00  -0.359E+00  -0.101E-02
GLU  1017 O   26427 ARG  1019 C   40932   0.969E+00  -0.349E+00  -0.109E-02
GLU  1017 O   26427 ARG  1019 NE  40937   0.584E+00  -0.565E+00  -0.272E-01
GLU  1017 O   26427 ARG  1019 CZ  40938   0.595E+00  -0.659E+00  -0.198E-01
GLU  1017 O   26427 ARG  10191HH1 40950   0.465E+00  -0.805E+00  -0.245E-02
GLU  1017 O   26427 ARG  10192HH1 40951   0.573E+00  -0.495E+00  -0.705E-03
GLU  1017 O   26427 ARG  10192HH2 40953   0.732E+00  -0.301E+00  -0.162E-03
GLU  1017 O   26427 ASN  1023 CG  40990   0.886E+00  -0.321E+00  -0.186E-02
GLU  1017 CB  26428 ARG  1019 CZ  40938   0.423E+00   0.187E+00  -0.124E+00
GLU  1017 CB  26428 ARG  1019 NH1 40939   0.367E+00  -0.329E+00  -0.219E+00
GLU  1017 CG  26429 ARG  1019 NE  40937   0.422E+00  -0.699E-01  -0.161E+00
GLU  1017 CG  26429 ARG  1019 CZ  40938   0.407E+00  -0.933E-01  -0.141E+00
GLU  1017 CG  26429 ARG  1019 NH1 40939   0.394E+00   0.124E+00  -0.205E+00
GLU  1017 CG  26429 ARG  1019 NH2 40940   0.466E+00   0.807E-01  -0.102E+00
GLU  1017 CD  26430 GLY   769 O   37555   0.914E+00  -0.343E+00  -0.154E-02
GLU  1017 CD  26430 GLU   773 O   37607   0.982E+00  -0.358E+00  -0.101E-02
GLU  1017 CD  26430 GLU   773 OE1 37611   0.561E+00  -0.141E+01  -0.281E-01
GLU  1017 CD  26430 GLU   773 OE2 37612   0.616E+00  -0.115E+01  -0.162E-01
GLU  1017 CD  26430 GLN   774 NE2 37627   0.104E+01  -0.493E+00  -0.858E-03
GLU  1017 CD  26430 ASN   777 OD1 37676   0.918E+00  -0.353E+00  -0.151E-02
GLU  1017 CD  26430 ASN   777 ND2 37677   0.104E+01  -0.433E+00  -0.828E-03
GLU  1017 CD  26430 GLU   780 OE1 37722   0.104E+01  -0.455E+00  -0.694E-03
GLU  1017 CD  26430 LEU  1012 O   40817   0.903E+00  -0.384E+00  -0.166E-02
GLU  1017 CD  26430 ALA  1015 O   40879   0.891E+00  -0.390E+00  -0.180E-02
GLU  1017 CD  26430 ALA  1016 O   40889   0.888E+00  -0.392E+00  -0.184E-02
GLU  1017 CD  26430 ARG  1019 O   40933   0.962E+00  -0.360E+00  -0.114E-02
GLU  1017 CD  26430 ARG  1019 NH1 40939   0.458E+00  -0.189E+01  -0.978E-01
GLU  1017 CD  26430 ARG  1019 NH2 40940   0.457E+00  -0.190E+01  -0.992E-01
GLU  1017 CD  26430 ASN  1023 OD1 40991   0.937E+00  -0.342E+00  -0.133E-02
GLU  1017 CD  26430 ASN  1023 ND2 40992   0.834E+00  -0.613E+00  -0.314E-02
GLU  1017 OE1 26431 GLY   769 C   37554   0.898E+00  -0.434E+00  -0.172E-02
GLU  1017 OE1 26431 ILE   770 C   37561   0.104E+01  -0.342E+00  -0.724E-03
GLU  1017 OE1 26431 GLU   773 C   37606   0.992E+00  -0.302E+00  -0.948E-03
GLU  1017 OE1 26431 GLU   773 CD  37610   0.604E+00  -0.120E+01  -0.182E-01
GLU  1017 OE1 26431 LEU  1012 C   40816   0.923E+00  -0.410E+00  -0.145E-02
GLU  1017 OE1 26431 ALA  1015 C   40878   0.889E+00  -0.433E+00  -0.183E-02
GLU  1017 OE1 26431 ALA  1016 C   40888   0.911E+00  -0.417E+00  -0.158E-02
GLU  1017 OE1 26431 ARG  1019 C   40932   0.981E+00  -0.476E+00  -0.101E-02
GLU  1017 OE1 26431 ARG  1019 NE  40937   0.514E+00  -0.104E+01  -0.566E-01
GLU  1017 OE1 26431 ARG  1019 CZ  40938   0.463E+00  -0.164E+01  -0.822E-01
GLU  1017 OE1 26431 ARG  1019 NH2 40940   0.454E+00   0.209E+01  -0.113E+00
GLU  1017 OE1 26431 ARG  10191HH1 40950   0.518E+00  -0.864E+00  -0.129E-02
GLU  1017 OE1 26431 ARG  10192HH1 40951   0.475E+00  -0.106E+01  -0.215E-02
GLU  1017 OE1 26431 ARG  10191HH2 40952   0.482E+00  -0.102E+01  -0.197E-02
GLU  1017 OE1 26431 ARG  10192HH2 40953   0.454E+00  -0.119E+01  -0.284E-02
GLU  1017 OE1 26431 ASN  1023 CG  40990   0.103E+01  -0.354E+00  -0.750E-03
GLU  1017 OE2 26432 GLY   769 C   37554   0.933E+00  -0.409E+00  -0.137E-02
GLU  1017 OE2 26432 GLU   773 C   37606   0.921E+00  -0.338E+00  -0.148E-02
GLU  1017 OE2 26432 GLU   773 CD  37610   0.587E+00  -0.128E+01  -0.216E-01
GLU  1017 OE2 26432 ASN   777 CG  37675   0.973E+00  -0.386E+00  -0.106E-02
GLU  1017 OE2 26432 GLU   780 CD  37721   0.997E+00  -0.487E+00  -0.917E-03
GLU  1017 OE2 26432 ALA  1015 C   40878   0.952E+00  -0.389E+00  -0.121E-02
GLU  1017 OE2 26432 ALA  1016 C   40888   0.964E+00  -0.382E+00  -0.112E-02
GLU  1017 OE2 26432 ARG  1019 C   40932   0.925E+00  -0.520E+00  -0.144E-02
GLU  1017 OE2 26432 ARG  1019 CD  40936   0.494E+00  -0.312E+00  -0.653E-01
GLU  1017 OE2 26432 ARG  1019 NE  40937   0.482E+00  -0.122E+01  -0.816E-01
GLU  1017 OE2 26432 ARG  1019 CZ  40938   0.488E+00  -0.144E+01  -0.614E-01
GLU  1017 OE2 26432 ARG  10191HH1 40950   0.555E+00  -0.736E+00  -0.846E-03
GLU  1017 OE2 26432 ARG  10192HH1 40951   0.570E+00  -0.695E+00  -0.725E-03
GLU  1017 OE2 26432 ARG  10191HH2 40952   0.505E+00  -0.917E+00  -0.150E-02
GLU  1017 OE2 26432 ARG  10192HH2 40953   0.543E+00  -0.775E+00  -0.970E-03
GLU  1017 OE2 26432 ASN  1023 CG  40990   0.900E+00  -0.435E+00  -0.170E-02
GLU  1017 OE2 26432 ASN  10232HD2 40998   0.711E+00  -0.400E+00  -0.193E-03
GLU  1017 HN  26433 ARG  1019 NH1 40939   0.450E+00  -0.794E+00  -0.407E-02
GLU  1017 HN  26433 ARG  1019 NH2 40940   0.606E+00  -0.398E+00  -0.685E-03
GLU  1017 HA  26434 ARG  1019 NH1 40939   0.307E+00  -0.468E+00  -0.755E-01
ILE  1018 N   26439 ARG  1019 CZ  40938   0.693E+00  -0.367E+00  -0.948E-02
ILE  1018 N   26439 ARG  10191HH1 40950   0.570E+00  -0.380E+00  -0.987E-03
ILE  1018 N   26439 ARG  10192HH1 40951   0.621E+00  -0.316E+00  -0.590E-03
ILE  1018 C   26441 ARG  1019 NH1 40939   0.794E+00  -0.436E+00  -0.421E-02
ILE  1018 C   26441 ARG  1019 NH2 40940   0.974E+00  -0.312E+00  -0.124E-02
ILE  1018 C   26441 ASN  1023 ND2 40992   0.103E+01  -0.329E+00  -0.907E-03
ILE  1018 HN  26447 ARG  1019 NH1 40939   0.620E+00  -0.406E+00  -0.596E-03
ARG  1019 C   26460 ARG  1019 NH1 40939   0.824E+00  -0.524E+00  -0.338E-02
ARG  1019 C   26460 ARG  1019 NH2 40940   0.104E+01  -0.366E+00  -0.858E-03
ARG  1019 C   26460 ASN  1023 ND2 40992   0.968E+00  -0.461E+00  -0.129E-02
ARG  1019 NE  26465 ARG  1019 NH1 40939   0.876E+00  -0.301E+00  -0.287E-02
ARG  1019 CZ  26466 ARG  1019 NH1 40939   0.878E+00  -0.365E+00  -0.230E-02
ARG  1019 NH2 26468 ALA  1016 C   40888   0.926E+00  -0.338E+00  -0.168E-02
ARG  1019 NH2 26468 ARG  1019 CZ  40938   0.923E+00  -0.337E+00  -0.171E-02
ARG  1019 NH2 26468 ARG  10191HH1 40950   0.729E+00  -0.350E+00  -0.226E-03
ARG  10191HH2 26480 ARG  1019 NH1 40939   0.737E+00  -0.343E+00  -0.212E-03
ALA  1020 C   26484 ARG  1019 NH1 40939   0.774E+00  -0.456E+00  -0.489E-02
ALA  1020 C   26484 ARG  1019 NH2 40940   0.963E+00  -0.318E+00  -0.133E-02
ALA  1020 C   26484 ASN  1023 ND2 40992   0.717E+00  -0.600E+00  -0.773E-02
ALA  1020 O   26485 ASN  1023 CG  40990   0.822E+00  -0.340E+00  -0.291E-02
ALA  1020 O   26485 ASN  10231HD2 40997   0.657E+00  -0.315E+00  -0.310E-03
ALA  1020 CB  26486 ARG  10191HH1 40950   0.469E+00  -0.305E+00  -0.311E-02
ALA  1020 HN  26487 ARG  1019 NH1 40939   0.623E+00  -0.359E+00  -0.580E-03
SER  1021 N   26492 ARG  1019 CZ  40938   0.816E+00  -0.326E+00  -0.358E-02
SER  1021 N   26492 ARG  10191HH1 40950   0.676E+00  -0.319E+00  -0.356E-03
SER  1021 N   26492 ASN  1023 CG  40990   0.857E+00  -0.310E+00  -0.267E-02
SER  1021 C   26494 ASN  1023 ND2 40992   0.893E+00  -0.346E+00  -0.209E-02
SER  1021 OG  26497 ASN  1023 CG  40990   0.963E+00  -0.304E+00  -0.125E-02
SER  1021 HN  26498 ARG  1019 NH1 40939   0.699E+00  -0.334E+00  -0.291E-03
SER  1021 HN  26498 ASN  1023 ND2 40992   0.763E+00  -0.324E+00  -0.173E-03
ASN  1023 C   26515 ASN  1023 ND2 40992   0.101E+01  -0.365E+00  -0.989E-03
LEU  1024 C   26529 ASN  1023 ND2 40992   0.999E+00  -0.345E+00  -0.107E-02
THR  1027 C   26568 GLU  1031 OE2 41110   0.103E+01  -0.341E+00  -0.767E-03
GLU  1031 CD  26636 GLU  1031 OE1 41109   0.838E+00  -0.641E+00  -0.259E-02
GLU  1031 CD  26636 GLU  1031 OE2 41110   0.803E+00  -0.690E+00  -0.335E-02
GLU  1031 CD  26636 ARG  1039 NH1 41228   0.770E+00  -0.619E+00  -0.507E-02
GLU  1031 CD  26636 ARG  1039 NH2 41229   0.799E+00  -0.580E+00  -0.407E-02
GLU  1031 OE1 26637 GLU  1031 CD  41108   0.757E+00  -0.768E+00  -0.478E-02
GLU  1031 OE1 26637 ARG  1039 NE  41226   0.717E+00  -0.516E+00  -0.805E-02
GLU  1031 OE1 26637 ARG  1039 CZ  41227   0.712E+00  -0.637E+00  -0.688E-02
GLU  1031 OE1 26637 ARG  10391HH1 41239   0.688E+00  -0.469E+00  -0.234E-03
GLU  1031 OE1 26637 ARG  10392HH1 41240   0.721E+00  -0.429E+00  -0.177E-03
GLU  1031 OE1 26637 ARG  10391HH2 41241   0.790E+00  -0.363E+00  -0.102E-03
GLU  1031 OE1 26637 ARG  10392HH2 41242   0.778E+00  -0.373E+00  -0.112E-03
GLU  1031 OE2 26638 GLU  1031 CD  41108   0.883E+00  -0.588E+00  -0.190E-02
GLU  1031 OE2 26638 ARG  1039 NE  41226   0.745E+00  -0.481E+00  -0.642E-02
GLU  1031 OE2 26638 ARG  1039 CZ  41227   0.731E+00  -0.606E+00  -0.589E-02
GLU  1031 OE2 26638 ARG  10391HH1 41239   0.761E+00  -0.389E+00  -0.129E-03
GLU  1031 OE2 26638 ARG  10392HH1 41240   0.757E+00  -0.392E+00  -0.132E-03
GLU  1031 OE2 26638 ARG  10391HH2 41241   0.756E+00  -0.393E+00  -0.134E-03
GLU  1031 OE2 26638 ARG  10392HH2 41242   0.755E+00  -0.394E+00  -0.135E-03
SER  1037 C   26716 GLU  1031 OE1 41109   0.884E+00  -0.370E+00  -0.188E-02
SER  1037 C   26716 GLU  1031 OE2 41110   0.885E+00  -0.369E+00  -0.187E-02
SER  1037 O   26717 GLU  1031 CD  41108   0.947E+00  -0.371E+00  -0.125E-02
SER  1037 OG  26719 GLU  1031 CD  41108   0.693E+00  -0.703E+00  -0.887E-02
SER  1037 OG  26719 ARG  1039 CZ  41227   0.918E+00  -0.317E+00  -0.166E-02
SER  1037 HG  26724 GLU  1031 OE1 41109   0.690E+00  -0.532E+00  -0.230E-03
SER  1037 HG  26724 GLU  1031 OE2 41110   0.661E+00  -0.580E+00  -0.299E-03
LYS  1038 N   26725 GLU  1031 CD  41108   0.810E+00  -0.360E+00  -0.375E-02
LYS  1038 C   26727 THR  1027 O   41041   0.101E+01  -0.303E+00  -0.845E-03
LYS  1038 C   26727 SER  1030 O   41094   0.832E+00  -0.434E+00  -0.271E-02
LYS  1038 C   26727 GLU  1031 N   41102   0.850E+00  -0.304E+00  -0.280E-02
LYS  1038 C   26727 GLU  1031 O   41105   0.770E+00  -0.507E+00  -0.432E-02
LYS  1038 C   26727 GLU  1031 OE1 41109   0.659E+00  -0.950E+00  -0.109E-01
LYS  1038 C   26727 GLU  1031 OE2 41110   0.706E+00  -0.829E+00  -0.724E-02
LYS  1038 C   26727 LEU  1034 O   41146   0.101E+01  -0.308E+00  -0.871E-03
LYS  1038 C   26727 GLN  1036 N   41169   0.786E+00  -0.319E+00  -0.446E-02
LYS  1038 C   26727 GLN  1036 O   41172   0.681E+00  -0.610E+00  -0.898E-02
LYS  1038 C   26727 SER  1037 N   41186   0.786E+00  -0.446E+00  -0.447E-02
LYS  1038 C   26727 SER  1037 O   41189   0.910E+00  -0.374E+00  -0.158E-02
LYS  1038 C   26727 SER  1037 OG  41191   0.815E+00  -0.495E+00  -0.340E-02
LYS  1038 C   26727 LYS  1038 N   41197   0.748E+00  -0.393E+00  -0.603E-02
LYS  1038 C   26727 LYS  1038 O   41200   0.982E+00  -0.322E+00  -0.101E-02
LYS  1038 C   26727 ARG  1039 NH1 41228   0.892E+00  -0.456E+00  -0.210E-02
LYS  1038 O   26728 GLU  1031 C   41104   0.736E+00  -0.339E+00  -0.564E-02
LYS  1038 O   26728 GLU  1031 CD  41108   0.656E+00  -0.691E+00  -0.112E-01
LYS  1038 O   26728 GLY  1035 C   41164   0.748E+00  -0.407E+00  -0.511E-02
LYS  1038 O   26728 GLN  1036 C   41171   0.643E+00  -0.394E+00  -0.126E-01
LYS  1038 O   26728 GLN  1036 CD  41175   0.971E+00  -0.302E+00  -0.108E-02
LYS  1038 O   26728 GLN  1036 HN  41178   0.574E+00  -0.360E+00  -0.697E-03
LYS  1038 O   26728 SER  1037 C   41188   0.718E+00  -0.365E+00  -0.654E-02
LYS  1038 O   26728 LYS  1038 C   41199   0.863E+00  -0.396E+00  -0.219E-02
ARG  1039 N   26747 GLU  1031 CD  41108   0.576E+00  -0.485E+00  -0.279E-01
ARG  1039 CA  26748 GLU  1031 CG  41107   0.442E+00   0.175E-01  -0.116E+00
ARG  1039 CA  26748 GLU  1031 CD  41108   0.444E+00  -0.390E+00  -0.101E+00
ARG  1039 C   26749 GLN   784 OE1 37783   0.104E+01  -0.334E+00  -0.723E-03
ARG  1039 C   26749 ALA  1026 O   41031   0.975E+00  -0.323E+00  -0.105E-02
ARG  1039 C   26749 THR  1027 O   41041   0.771E+00  -0.475E+00  -0.429E-02
ARG  1039 C   26749 THR  1027 OG1 41043   0.976E+00  -0.351E+00  -0.115E-02
ARG  1039 C   26749 LYS  1028 O   41055   0.944E+00  -0.345E+00  -0.128E-02
ARG  1039 C   26749 MET  1029 O   41077   0.921E+00  -0.360E+00  -0.148E-02
ARG  1039 C   26749 SER  1030 N   41091   0.845E+00  -0.396E+00  -0.291E-02
ARG  1039 C   26749 SER  1030 O   41094   0.602E+00  -0.812E+00  -0.185E-01
ARG  1039 C   26749 SER  1030 OG  41096   0.779E+00  -0.539E+00  -0.444E-02
ARG  1039 C   26749 GLU  1031 N   41102   0.623E+00  -0.550E+00  -0.176E-01
ARG  1039 C   26749 GLU  1031 O   41105   0.678E+00  -0.650E+00  -0.921E-02
ARG  1039 C   26749 GLU  1031 OE1 41109   0.539E+00  -0.147E+01  -0.354E-01
ARG  1039 C   26749 GLU  1031 OE2 41110   0.506E+00  -0.170E+01  -0.502E-01
ARG  1039 C   26749 CYS  1032 N   41117   0.803E+00  -0.316E+00  -0.393E-02
ARG  1039 C   26749 LEU  1034 O   41146   0.884E+00  -0.379E+00  -0.189E-02
ARG  1039 C   26749 GLY  1035 N   41162   0.790E+00  -0.307E+00  -0.433E-02
ARG  1039 C   26749 GLY  1035 O   41165   0.937E+00  -0.315E+00  -0.133E-02
ARG  1039 C   26749 GLN  1036 N   41169   0.791E+00  -0.317E+00  -0.430E-02
ARG  1039 C   26749 GLN  1036 O   41172   0.788E+00  -0.467E+00  -0.376E-02
ARG  1039 C   26749 SER  1037 N   41186   0.823E+00  -0.414E+00  -0.340E-02
ARG  1039 C   26749 SER  1037 O   41189   0.101E+01  -0.320E+00  -0.838E-03
ARG  1039 C   26749 SER  1037 OG  41191   0.840E+00  -0.474E+00  -0.284E-02
ARG  1039 C   26749 ARG  1039 NH1 41228   0.802E+00  -0.550E+00  -0.398E-02
ARG  1039 C   26749 ARG  1039 NH2 41229   0.102E+01  -0.375E+00  -0.954E-03
ARG  1039 O   26750 SER  1030 C   41093   0.702E+00  -0.392E+00  -0.749E-02
ARG  1039 O   26750 GLU  1031 C   41104   0.789E+00  -0.307E+00  -0.373E-02
ARG  1039 O   26750 GLU  1031 CD  41108   0.568E+00  -0.963E+00  -0.261E-01
ARG  1039 CB  26751 GLU  1031 CG  41107   0.417E+00   0.573E-02  -0.147E+00
ARG  1039 CB  26751 GLU  1031 CD  41108   0.374E+00  -0.172E+00  -0.155E+00
ARG  1039 CB  26751 GLU  1031 OE1 41109   0.399E+00   0.156E+00  -0.187E+00
ARG  1039 CB  26751 GLU  1031 OE2 41110   0.374E+00   0.185E+00  -0.231E+00
ARG  1039 CG  26752 GLU  1031 CD  41108   0.387E+00   0.507E-01  -0.156E+00
ARG  1039 CG  26752 GLU  1031 OE1 41109   0.368E+00  -0.625E-01  -0.239E+00
ARG  1039 CG  26752 GLU  1031 OE2 41110   0.396E+00  -0.515E-01  -0.193E+00
ARG  1039 CD  26753 GLU  1031 CD  41108   0.424E+00   0.421E+00  -0.123E+00
ARG  1039 CD  26753 GLU  1031 OE1 41109   0.408E+00  -0.501E+00  -0.171E+00
ARG  1039 CD  26753 GLU  1031 OE2 41110   0.397E+00  -0.540E+00  -0.192E+00
ARG  1039 NE  26754 THR  1027 O   41041   0.712E+00  -0.351E+00  -0.842E-02
ARG  1039 NE  26754 THR  1027 OG1 41043   0.715E+00  -0.378E+00  -0.901E-02
ARG  1039 NE  26754 GLU  1031 OE1 41109   0.342E+00  -0.296E+01  -0.302E+00
ARG  1039 NE  26754 SER  1037 OG  41191   0.748E+00  -0.370E+00  -0.691E-02
ARG  1039 NE  26754 ARG  1039 NH1 41228   0.391E+00  -0.172E+01  -0.244E+00
ARG  1039 NE  26754 ARG  1039 NH2 41229   0.558E+00  -0.722E+00  -0.414E-01
ARG  1039 CZ  26755 THR  1027 O   41041   0.741E+00  -0.395E+00  -0.540E-02
ARG  1039 CZ  26755 THR  1027 OG1 41043   0.663E+00  -0.535E+00  -0.116E-01
ARG  1039 CZ  26755 GLU  1031 CD  41108   0.419E+00   0.195E+01  -0.114E+00
ARG  1039 CZ  26755 GLU  1031 OE1 41109   0.425E+00  -0.202E+01  -0.126E+00
ARG  1039 CZ  26755 GLU  1031 OE2 41110   0.339E+00  -0.370E+01  -0.190E+00
ARG  1039 CZ  26755 SER  1037 OG  41191   0.834E+00  -0.372E+00  -0.296E-02
ARG  1039 CZ  26755 ARG  1039 NH1 41228   0.389E+00  -0.212E+01  -0.187E+00
ARG  1039 CZ  26755 ARG  1039 NH2 41229   0.519E+00  -0.104E+01  -0.504E-01
ARG  1039 NH1 26756 THR  1027 C   41040   0.897E+00  -0.349E+00  -0.203E-02
ARG  1039 NH1 26756 THR  1027 HG1 41048   0.720E+00  -0.371E+00  -0.243E-03
ARG  1039 NH1 26756 GLU  1031 CD  41108   0.548E+00  -0.124E+01  -0.374E-01
ARG  1039 NH1 26756 ARG  1039 NE  41226   0.572E+00  -0.682E+00  -0.358E-01
ARG  1039 NH1 26756 ARG  1039 CZ  41227   0.519E+00  -0.104E+01  -0.505E-01
ARG  1039 NH1 26756 ARG  1039 NH1 41228   0.474E+00   0.156E+01  -0.103E+00
ARG  1039 NH1 26756 ARG  10391HH1 41239   0.479E+00  -0.864E+00  -0.278E-02
ARG  1039 NH1 26756 ARG  10392HH1 41240   0.468E+00  -0.916E+00  -0.321E-02
ARG  1039 NH1 26756 ARG  10391HH2 41241   0.618E+00  -0.486E+00  -0.608E-03
ARG  1039 NH1 26756 ARG  10392HH2 41242   0.553E+00  -0.619E+00  -0.118E-02
ARG  1039 NH2 26757 ASN  1023 C   40987   0.898E+00  -0.384E+00  -0.201E-02
ARG  1039 NH2 26757 LEU  1024 C   41001   0.913E+00  -0.348E+00  -0.183E-02
ARG  1039 NH2 26757 ALA  1026 C   41030   0.864E+00  -0.378E+00  -0.255E-02
ARG  1039 NH2 26757 THR  1027 C   41040   0.674E+00  -0.584E+00  -0.112E-01
ARG  1039 NH2 26757 THR  1027 CB  41042   0.534E+00  -0.408E+00  -0.486E-01
ARG  1039 NH2 26757 THR  1027 CG2 41044   0.404E+00   0.599E+00  -0.190E+00
ARG  1039 NH2 26757 THR  1027 HG1 41048   0.505E+00  -0.789E+00  -0.203E-02
ARG  1039 NH2 26757 LYS  1028 C   41054   0.925E+00  -0.431E+00  -0.169E-02
ARG  1039 NH2 26757 SER  1030 C   41093   0.877E+00  -0.312E+00  -0.232E-02
ARG  1039 NH2 26757 GLU  1031 CD  41108   0.398E+00  -0.271E+01  -0.177E+00
ARG  1039 NH2 26757 GLU  1031 OE1 41109   0.421E+00   0.252E+01  -0.167E+00
ARG  1039 NH2 26757 ARG  1039 NE  41226   0.536E+00  -0.791E+00  -0.522E-01
ARG  1039 NH2 26757 ARG  1039 CZ  41227   0.445E+00  -0.150E+01  -0.113E+00
ARG  1039 NH2 26757 ARG  1039 NH1 41228   0.356E+00   0.326E+01  -0.269E+00
ARG  1039 NH2 26757 ARG  10391HH1 41239   0.366E+00  -0.173E+01  -0.136E-01
ARG  1039 NH2 26757 ARG  10392HH1 41240   0.313E+00  -0.265E+01  -0.322E-01
ARG  1039 NH2 26757 ARG  10391HH2 41241   0.573E+00  -0.572E+00  -0.957E-03
ARG  1039 NH2 26757 ARG  10392HH2 41242   0.457E+00  -0.970E+00  -0.368E-02
ARG  1039 HN  26758 GLU  1031 OE1 41109   0.628E+00  -0.338E+00  -0.406E-03
ARG  1039 HN  26758 GLU  1031 OE2 41110   0.629E+00  -0.337E+00  -0.402E-03
ARG  1039 HB2 26761 GLU  1031 OE2 41110   0.284E+00  -0.302E+00  -0.243E-01
ARG  1039 HE  26766 GLU  1031 OE1 41109   0.258E+00  -0.171E+01  -0.656E-01
ARG  1039 HE  26766 ARG  1039 NH1 41228   0.362E+00  -0.546E+00  -0.145E-01
ARG  10391HH1 26767 GLU  1031 OE1 41109   0.578E+00  -0.674E+00  -0.667E-03
ARG  10391HH1 26767 GLU  1031 OE2 41110   0.525E+00  -0.838E+00  -0.119E-02
ARG  10391HH1 26767 ARG  1039 NH1 41228   0.529E+00  -0.686E+00  -0.155E-02
ARG  10391HH1 26767 ARG  1039 NH2 41229   0.610E+00  -0.499E+00  -0.658E-03
ARG  10392HH1 26768 GLU  1031 OE1 41109   0.616E+00  -0.589E+00  -0.457E-03
ARG  10392HH1 26768 GLU  1031 OE2 41110   0.530E+00  -0.819E+00  -0.112E-02
ARG  10392HH1 26768 ARG  1039 NH1 41228   0.509E+00  -0.749E+00  -0.195E-02
ARG  10392HH1 26768 ARG  1039 NH2 41229   0.562E+00  -0.598E+00  -0.108E-02
ARG  10391HH2 26769 THR  1027 O   41041   0.557E+00  -0.491E+00  -0.835E-03
ARG  10391HH2 26769 THR  1027 OG1 41043   0.475E+00  -0.775E+00  -0.252E-02
ARG  10391HH2 26769 THR  1027 CG2 41044   0.320E+00  -0.641E+00  -0.276E-01
ARG  10391HH2 26769 GLU  1031 OE1 41109   0.353E+00  -0.228E+01  -0.124E-01
ARG  10391HH2 26769 GLU  1031 OE2 41110   0.213E+00  -0.974E+01  -0.774E-01
ARG  10391HH2 26769 ARG  1039 NH1 41228   0.328E+00  -0.234E+01  -0.253E-01
ARG  10391HH2 26769 ARG  1039 NH2 41229   0.492E+00  -0.811E+00  -0.238E-02
ARG  10392HH2 26770 THR  1027 O   41041   0.702E+00  -0.302E+00  -0.208E-03
ARG  10392HH2 26770 THR  1027 OG1 41043   0.512E+00  -0.648E+00  -0.161E-02
ARG  10392HH2 26770 THR  1027 CG2 41044   0.419E+00  -0.311E+00  -0.609E-02
ARG  10392HH2 26770 GLU  1031 OE1 41109   0.509E+00  -0.900E+00  -0.143E-02
ARG  10392HH2 26770 GLU  1031 OE2 41110   0.386E+00  -0.180E+01  -0.739E-02
ARG  10392HH2 26770 ARG  1039 NH1 41228   0.400E+00  -0.136E+01  -0.807E-02
ARG  10392HH2 26770 ARG  1039 NH2 41229   0.491E+00  -0.816E+00  -0.241E-02
VAL  1040 N   26771 SER  1030 C   41093   0.524E+00  -0.568E+00  -0.480E-01
VAL  1040 N   26771 GLU  1031 C   41104   0.578E+00  -0.442E+00  -0.273E-01
VAL  1040 N   26771 GLU  1031 CG  41107   0.401E+00   0.771E-01  -0.194E+00
VAL  1040 N   26771 GLU  1031 CD  41108   0.479E+00  -0.111E+01  -0.783E-01
VAL  1040 N   26771 LEU  1034 C   41145   0.724E+00  -0.341E+00  -0.732E-02
VAL  1040 N   26771 GLY  1035 C   41164   0.711E+00  -0.358E+00  -0.813E-02
VAL  1040 CA  26772 SER  1030 O   41094   0.428E+00   0.129E+00  -0.138E+00
VAL  1040 C   26773 GLN   784 OE1 37783   0.766E+00  -0.334E+00  -0.444E-02
VAL  1040 C   26773 GLN   784 NE2 37784   0.850E+00  -0.392E+00  -0.281E-02
VAL  1040 C   26773 THR  1027 O   41041   0.674E+00  -0.375E+00  -0.956E-02
VAL  1040 C   26773 MET  1029 O   41077   0.734E+00  -0.326E+00  -0.574E-02
VAL  1040 C   26773 SER  1030 N   41091   0.645E+00  -0.402E+00  -0.145E-01
VAL  1040 C   26773 SER  1030 O   41094   0.424E+00  -0.114E+01  -0.128E+00
VAL  1040 C   26773 SER  1030 CB  41095   0.440E+00   0.261E+00  -0.105E+00
VAL  1040 C   26773 SER  1030 OG  41096   0.522E+00  -0.753E+00  -0.465E-01
VAL  1040 C   26773 GLU  1031 N   41102   0.508E+00  -0.531E+00  -0.570E-01
VAL  1040 C   26773 GLU  1031 O   41105   0.687E+00  -0.388E+00  -0.850E-02
VAL  1040 C   26773 GLU  1031 OE1 41109   0.660E+00  -0.583E+00  -0.108E-01
VAL  1040 C   26773 GLU  1031 OE2 41110   0.575E+00  -0.781E+00  -0.243E-01
VAL  1040 C   26773 LEU  1034 O   41146   0.741E+00  -0.316E+00  -0.542E-02
VAL  1040 O   26774 GLN   784 CD  37782   0.764E+00  -0.323E+00  -0.450E-02
VAL  1040 O   26774 THR  1027 C   41040   0.658E+00  -0.361E+00  -0.109E-01
VAL  1040 O   26774 LYS  1028 C   41054   0.773E+00  -0.344E+00  -0.420E-02
VAL  1040 O   26774 MET  1029 C   41076   0.662E+00  -0.383E+00  -0.106E-01
VAL  1040 O   26774 SER  1030 CA  41092   0.432E+00  -0.200E+00  -0.132E+00
VAL  1040 O   26774 SER  1030 C   41093   0.391E+00  -0.105E+01  -0.179E+00
VAL  1040 O   26774 SER  1030 O   41094   0.389E+00   0.129E+01  -0.214E+00
VAL  1040 O   26774 SER  1030 CB  41095   0.347E+00  -0.441E+00  -0.238E+00
VAL  1040 O   26774 SER  1030 OG  41096   0.438E+00   0.104E+01  -0.130E+00
VAL  1040 O   26774 SER  1030 HG  41101   0.463E+00  -0.634E+00  -0.252E-02
VAL  1040 O   26774 GLU  1031 N   41102   0.426E+00   0.740E+00  -0.156E+00
VAL  1040 O   26774 GLU  1031 CA  41103   0.456E+00  -0.472E-01  -0.100E+00
VAL  1040 O   26774 GLU  1031 C   41104   0.600E+00  -0.367E+00  -0.189E-01
VAL  1040 O   26774 GLU  1031 CG  41107   0.380E+00   0.801E-01  -0.222E+00
VAL  1040 O   26774 GLU  1031 CD  41108   0.478E+00  -0.100E+01  -0.689E-01
VAL  1040 O   26774 GLU  1031 HN  41111   0.473E+00  -0.415E+00  -0.223E-02
VAL  1040 O   26774 LEU  1034 C   41145   0.730E+00  -0.302E+00  -0.594E-02
VAL  1040 CB  26775 MET  1029 O   41077   0.666E+00  -0.348E+00  -0.115E-01
VAL  1040 CB  26775 SER  1030 N   41091   0.655E+00  -0.343E+00  -0.149E-01
VAL  1040 CB  26775 SER  1030 C   41093   0.419E+00   0.857E+00  -0.128E+00
VAL  1040 CB  26775 SER  1030 O   41094   0.329E+00  -0.197E+01  -0.151E+00
VAL  1040 CB  26775 SER  1030 OG  41096   0.630E+00  -0.440E+00  -0.176E-01
VAL  1040 CB  26775 GLU  1031 N   41102   0.473E+00  -0.556E+00  -0.938E-01
VAL  1040 CB  26775 GLU  1031 CA  41103   0.443E+00   0.493E-01  -0.115E+00
VAL  1040 CB  26775 GLU  1031 O   41105   0.531E+00  -0.592E+00  -0.432E-01
VAL  1040 CB  26775 GLU  1031 OE1 41109   0.686E+00  -0.477E+00  -0.968E-02
VAL  1040 CB  26775 GLU  1031 OE2 41110   0.676E+00  -0.491E+00  -0.106E-01
VAL  1040 CB  26775 LEU  1034 O   41146   0.526E+00  -0.570E+00  -0.456E-01
VAL  1040 CB  26775 GLY  1035 N   41162   0.466E+00  -0.510E+00  -0.101E+00
VAL  1040 CB  26775 GLY  1035 CA  41163   0.454E+00  -0.187E+00  -0.103E+00
VAL  1040 CB  26775 GLY  1035 O   41165   0.676E+00  -0.304E+00  -0.106E-01
VAL  1040 CB  26775 GLN  1036 N   41169   0.593E+00  -0.303E+00  -0.268E-01
VAL  1040 CG1 26776 SER  1030 C   41093   0.430E+00  -0.183E+00  -0.116E+00
VAL  1040 CG1 26776 SER  1030 O   41094   0.330E+00   0.447E+00  -0.156E+00
VAL  1040 CG1 26776 LEU  1034 CB  41147   0.413E+00   0.605E-01  -0.152E+00
VAL  1040 CG1 26776 GLY  1035 N   41162   0.461E+00   0.119E+00  -0.107E+00
VAL  1040 CG2 26777 SER  1030 O   41094   0.433E+00   0.217E+00  -0.131E+00
VAL  1040 CG2 26777 GLY  1035 N   41162   0.454E+00   0.124E+00  -0.116E+00
VAL  1040 CG2 26777 GLY  1035 CA  41163   0.398E+00   0.599E-01  -0.169E+00
VAL  1040 HN  26778 THR  1027 O   41041   0.672E+00  -0.371E+00  -0.270E-03
VAL  1040 HN  26778 SER  1030 N   41091   0.721E+00  -0.317E+00  -0.242E-03
VAL  1040 HN  26778 SER  1030 O   41094   0.446E+00  -0.982E+00  -0.313E-02
VAL  1040 HN  26778 SER  1030 OG  41096   0.718E+00  -0.378E+00  -0.213E-03
VAL  1040 HN  26778 GLU  1031 N   41102   0.474E+00  -0.617E+00  -0.299E-02
VAL  1040 HN  26778 GLU  1031 O   41105   0.483E+00  -0.825E+00  -0.195E-02
VAL  1040 HN  26778 GLU  1031 OE1 41109   0.479E+00  -0.117E+01  -0.205E-02
VAL  1040 HN  26778 GLU  1031 OE2 41110   0.498E+00  -0.107E+01  -0.163E-02
VAL  1040 HN  26778 CYS  1032 N   41117   0.620E+00  -0.313E+00  -0.596E-03
VAL  1040 HN  26778 LEU  1034 O   41146   0.725E+00  -0.324E+00  -0.172E-03
VAL  1040 HN  26778 GLY  1035 N   41162   0.605E+00  -0.312E+00  -0.691E-03
VAL  1040 HN  26778 GLN  1036 N   41169   0.606E+00  -0.322E+00  -0.687E-03
VAL  1040 HN  26778 GLN  1036 O   41172   0.636E+00  -0.424E+00  -0.376E-03
VAL  1040 HN  26778 SER  1037 N   41186   0.649E+00  -0.390E+00  -0.455E-03
VAL  1040 HN  26778 SER  1037 OG  41191   0.711E+00  -0.385E+00  -0.226E-03
VAL  1040 HN  26778 ARG  1039 NH1 41228   0.771E+00  -0.355E+00  -0.161E-03
VAL  1040 HB  26780 SER  1030 C   41093   0.334E+00  -0.464E+00  -0.589E-01
ASP  1041 N   26787 GLN   784 CD  37782   0.847E+00  -0.372E+00  -0.287E-02
ASP  1041 N   26787 GLY   889 C   38946   0.714E+00  -0.440E+00  -0.791E-02
ASP  1041 N   26787 ALA   890 C   38953   0.853E+00  -0.314E+00  -0.275E-02
ASP  1041 N   26787 LYS  1028 C   41054   0.975E+00  -0.323E+00  -0.123E-02
ASP  1041 N   26787 MET  1029 C   41076   0.821E+00  -0.352E+00  -0.344E-02
ASP  1041 N   26787 SER  1030 C   41093   0.558E+00  -0.610E+00  -0.336E-01
ASP  1041 N   26787 SER  1030 HG  41101   0.546E+00  -0.591E+00  -0.128E-02
ASP  1041 N   26787 GLU  1031 C   41104   0.778E+00  -0.304E+00  -0.477E-02
ASP  1041 N   26787 GLU  1031 CD  41108   0.685E+00  -0.627E+00  -0.101E-01
ASP  1041 N   26787 LEU  1034 C   41145   0.771E+00  -0.376E+00  -0.500E-02
ASP  1041 C   26789 GLN   784 NE2 37784   0.832E+00  -0.402E+00  -0.318E-02
ASP  1041 C   26789 SER  1030 O   41094   0.667E+00  -0.399E+00  -0.101E-01
ASP  1041 C   26789 SER  1030 OG  41096   0.538E+00  -0.698E+00  -0.394E-01
ASP  1041 C   26789 GLU  1031 OE1 41109   0.809E+00  -0.394E+00  -0.320E-02
ASP  1041 C   26789 GLU  1031 OE2 41110   0.651E+00  -0.594E+00  -0.117E-01
ASP  1041 O   26790 GLN   784 CD  37782   0.812E+00  -0.359E+00  -0.314E-02
ASP  1041 O   26790 SER  1030 C   41093   0.723E+00  -0.321E+00  -0.628E-02
ASP  1041 O   26790 SER  1030 HG  41101   0.550E+00  -0.522E+00  -0.897E-03
ASP  1041 O   26790 GLU  1031 CD  41108   0.758E+00  -0.465E+00  -0.472E-02
ASP  1041 CB  26791 SER  1030 CB  41095   0.396E+00  -0.368E-01  -0.171E+00
ASP  1041 CB  26791 SER  1030 OG  41096   0.386E+00   0.172E+00  -0.223E+00
ASP  1041 CG  26792 GLU   780 O   37718   0.895E+00  -0.403E+00  -0.175E-02
ASP  1041 CG  26792 ALA   783 O   37769   0.895E+00  -0.377E+00  -0.175E-02
ASP  1041 CG  26792 GLN   784 O   37779   0.589E+00  -0.845E+00  -0.211E-01
ASP  1041 CG  26792 GLN   784 OE1 37783   0.577E+00  -0.984E+00  -0.238E-01
ASP  1041 CG  26792 GLN   784 NE2 37784   0.680E+00  -0.983E+00  -0.106E-01
ASP  1041 CG  26792 VAL   785 N   37793   0.809E+00  -0.362E+00  -0.377E-02
ASP  1041 CG  26792 TRP   886 O   38889   0.817E+00  -0.392E+00  -0.302E-02
ASP  1041 CG  26792 THR   887 O   38913   0.956E+00  -0.338E+00  -0.118E-02
ASP  1041 CG  26792 PHE   888 O   38927   0.789E+00  -0.427E+00  -0.374E-02
ASP  1041 CG  26792 GLY   889 N   38944   0.721E+00  -0.371E+00  -0.746E-02
ASP  1041 CG  26792 GLY   889 O   38947   0.538E+00  -0.931E+00  -0.356E-01
ASP  1041 CG  26792 ALA   890 N   38951   0.641E+00  -0.507E+00  -0.150E-01
ASP  1041 CG  26792 ALA   890 O   38954   0.792E+00  -0.464E+00  -0.364E-02
ASP  1041 CG  26792 ALA  1026 O   41031   0.756E+00  -0.504E+00  -0.480E-02
ASP  1041 CG  26792 THR  1027 O   41041   0.798E+00  -0.455E+00  -0.347E-02
ASP  1041 CG  26792 THR  1027 OG1 41043   0.101E+01  -0.339E+00  -0.928E-03
ASP  1041 CG  26792 LYS  1028 O   41055   0.919E+00  -0.367E+00  -0.150E-02
ASP  1041 CG  26792 MET  1029 O   41077   0.719E+00  -0.564E+00  -0.646E-02
ASP  1041 CG  26792 SER  1030 N   41091   0.634E+00  -0.694E+00  -0.161E-01
ASP  1041 CG  26792 SER  1030 O   41094   0.513E+00  -0.119E+01  -0.468E-01
ASP  1041 CG  26792 SER  1030 CB  41095   0.439E+00   0.438E+00  -0.106E+00
ASP  1041 CG  26792 SER  1030 OG  41096   0.426E+00  -0.206E+01  -0.135E+00
ASP  1041 CG  26792 GLU  1031 N   41102   0.654E+00  -0.509E+00  -0.134E-01
ASP  1041 CG  26792 GLU  1031 O   41105   0.902E+00  -0.398E+00  -0.167E-02
ASP  1041 CG  26792 GLU  1031 OE1 41109   0.964E+00  -0.499E+00  -0.112E-02
ASP  1041 CG  26792 GLU  1031 OE2 41110   0.853E+00  -0.606E+00  -0.234E-02
ASP  1041 CG  26792 LEU  1034 N   41143   0.761E+00  -0.318E+00  -0.541E-02
ASP  1041 CG  26792 LEU  1034 O   41146   0.742E+00  -0.524E+00  -0.536E-02
ASP  1041 CG  26792 LEU  1034 CD2 41150   0.420E+00  -0.410E+00  -0.127E+00
ASP  1041 CG  26792 GLY  1035 N   41162   0.760E+00  -0.336E+00  -0.546E-02
ASP  1041 OD1 26793 ALA   783 C   37768   0.100E+01  -0.319E+00  -0.886E-03
ASP  1041 OD1 26793 GLN   784 C   37778   0.746E+00  -0.382E+00  -0.521E-02
ASP  1041 OD1 26793 GLN   784 CD  37782   0.729E+00  -0.637E+00  -0.598E-02
ASP  1041 OD1 26793 GLN   7842HE2 37792   0.795E+00  -0.332E+00  -0.986E-04
ASP  1041 OD1 26793 TRP   886 C   38888   0.845E+00  -0.428E+00  -0.247E-02
ASP  1041 OD1 26793 THR   887 C   38912   0.895E+00  -0.373E+00  -0.175E-02
ASP  1041 OD1 26793 PHE   888 C   38926   0.747E+00  -0.499E+00  -0.517E-02
ASP  1041 OD1 26793 GLY   889 C   38946   0.484E+00  -0.134E+01  -0.649E-01
ASP  1041 OD1 26793 ALA   890 C   38953   0.666E+00  -0.647E+00  -0.102E-01
ASP  1041 OD1 26793 ALA   890 HN  38956   0.592E+00  -0.426E+00  -0.577E-03
ASP  1041 OD1 26793 GLY   891 C   38963   0.953E+00  -0.351E+00  -0.120E-02
ASP  1041 OD1 26793 ALA  1026 C   41030   0.970E+00  -0.335E+00  -0.108E-02
ASP  1041 OD1 26793 THR  1027 C   41040   0.965E+00  -0.332E+00  -0.112E-02
ASP  1041 OD1 26793 LYS  1028 C   41054   0.101E+01  -0.398E+00  -0.826E-03
ASP  1041 OD1 26793 MET  1029 C   41076   0.794E+00  -0.489E+00  -0.358E-02
ASP  1041 OD1 26793 SER  1030 C   41093   0.593E+00  -0.697E+00  -0.202E-01
ASP  1041 OD1 26793 SER  1030 HN  41097   0.760E+00  -0.304E+00  -0.129E-03
ASP  1041 OD1 26793 SER  1030 HG  41101   0.475E+00  -0.107E+01  -0.215E-02
ASP  1041 OD1 26793 GLU  1031 C   41104   0.867E+00  -0.330E+00  -0.212E-02
ASP  1041 OD1 26793 GLU  1031 CD  41108   0.896E+00  -0.508E+00  -0.174E-02
ASP  1041 OD1 26793 LEU  1034 C   41145   0.698E+00  -0.593E+00  -0.773E-02
ASP  1041 OD1 26793 LEU  1034 CG  41148   0.565E+00  -0.308E+00  -0.302E-01
ASP  1041 OD1 26793 LEU  1034 CD2 41150   0.445E+00   0.347E+00  -0.113E+00
ASP  1041 OD1 26793 GLY  1035 C   41164   0.933E+00  -0.362E+00  -0.136E-02
ASP  1041 OD2 26794 PHE   782 C   37748   0.973E+00  -0.320E+00  -0.106E-02
ASP  1041 OD2 26794 ALA   783 C   37768   0.803E+00  -0.455E+00  -0.334E-02
ASP  1041 OD2 26794 GLN   784 C   37778   0.570E+00  -0.661E+00  -0.256E-01
ASP  1041 OD2 26794 GLN   784 CD  37782   0.528E+00  -0.125E+01  -0.397E-01
ASP  1041 OD2 26794 GLN   7841HE2 37791   0.653E+00  -0.483E+00  -0.322E-03
ASP  1041 OD2 26794 GLN   7842HE2 37792   0.614E+00  -0.547E+00  -0.465E-03
ASP  1041 OD2 26794 VAL   785 C   37795   0.846E+00  -0.326E+00  -0.245E-02
ASP  1041 OD2 26794 VAL   785 CB  37797   0.819E+00  -0.305E+00  -0.336E-02
ASP  1041 OD2 26794 VAL   785 HN  37800   0.768E+00  -0.380E+00  -0.121E-03
ASP  1041 OD2 26794 TRP   886 C   38888   0.930E+00  -0.366E+00  -0.139E-02
ASP  1041 OD2 26794 THR   887 C   38912   0.973E+00  -0.327E+00  -0.106E-02
ASP  1041 OD2 26794 PHE   888 C   38926   0.769E+00  -0.473E+00  -0.435E-02
ASP  1041 OD2 26794 GLY   889 C   38946   0.567E+00  -0.927E+00  -0.264E-01
ASP  1041 OD2 26794 ALA   890 C   38953   0.796E+00  -0.463E+00  -0.354E-02
ASP  1041 OD2 26794 GLY   891 C   38963   0.103E+01  -0.314E+00  -0.776E-03
ASP  1041 OD2 26794 ALA  1026 C   41030   0.823E+00  -0.436E+00  -0.289E-02
ASP  1041 OD2 26794 THR  1027 C   41040   0.870E+00  -0.390E+00  -0.207E-02
ASP  1041 OD2 26794 LYS  1028 C   41054   0.911E+00  -0.469E+00  -0.157E-02
ASP  1041 OD2 26794 MET  1029 C   41076   0.674E+00  -0.665E+00  -0.950E-02
ASP  1041 OD2 26794 SER  1030 C   41093   0.546E+00  -0.838E+00  -0.328E-01
ASP  1041 OD2 26794 SER  1030 CB  41095   0.428E+00  -0.457E+00  -0.137E+00
ASP  1041 OD2 26794 SER  1030 OG  41096   0.389E+00   0.256E+01  -0.232E+00
ASP  1041 OD2 26794 SER  1030 HN  41097   0.631E+00  -0.437E+00  -0.394E-03
ASP  1041 OD2 26794 SER  1030 HA  41098   0.426E+00  -0.449E+00  -0.235E-01
ASP  1041 OD2 26794 SER  1030 HG  41101   0.309E+00  -0.333E+01  -0.262E-01
ASP  1041 OD2 26794 GLU  1031 C   41104   0.863E+00  -0.332E+00  -0.218E-02
ASP  1041 OD2 26794 GLU  1031 CD  41108   0.913E+00  -0.494E+00  -0.156E-02
ASP  1041 OD2 26794 GLU  1031 HN  41111   0.704E+00  -0.312E+00  -0.204E-03
ASP  1041 OD2 26794 CYS  1032 C   41119   0.101E+01  -0.353E+00  -0.825E-03
ASP  1041 OD2 26794 VAL  1033 C   41129   0.856E+00  -0.320E+00  -0.229E-02
ASP  1041 OD2 26794 VAL  1033 HN  41134   0.863E+00  -0.311E+00  -0.604E-04
ASP  1041 OD2 26794 LEU  1034 C   41145   0.715E+00  -0.567E+00  -0.673E-02
ASP  1041 OD2 26794 LEU  1034 CG  41148   0.479E+00  -0.452E+00  -0.769E-01
ASP  1041 OD2 26794 LEU  1034 CD2 41150   0.339E+00   0.710E+00  -0.215E+00
ASP  1041 OD2 26794 GLY  1035 C   41164   0.984E+00  -0.334E+00  -0.993E-03
ASP  1041 HN  26795 SER  1030 O   41094   0.570E+00  -0.402E+00  -0.727E-03
ASP  1041 HN  26795 SER  1030 OG  41096   0.644E+00  -0.341E+00  -0.408E-03
ASP  1041 HN  26795 GLU  1031 OE2 41110   0.756E+00  -0.321E+00  -0.133E-03
PHE  1042 N   26799 GLU  1031 CD  41108   0.627E+00  -0.499E+00  -0.170E-01
PHE  1042 C   26801 SER  1030 OG  41096   0.806E+00  -0.381E+00  -0.361E-02
PHE  1042 C   26801 GLU  1031 OE1 41109   0.869E+00  -0.432E+00  -0.209E-02
PHE  1042 C   26801 GLU  1031 OE2 41110   0.698E+00  -0.640E+00  -0.772E-02
PHE  1042 O   26802 GLU  1031 CD  41108   0.837E+00  -0.395E+00  -0.262E-02
PHE  1042 HN  26810 GLU  1031 OE2 41110   0.566E+00  -0.423E+00  -0.758E-03
PHE  1042 HD1 26814 GLU  1031 OE2 41110   0.406E+00  -0.396E+00  -0.339E-01
CYS  1043 N   26819 GLU  1031 CD  41108   0.846E+00  -0.303E+00  -0.288E-02
CYS  1043 C   26821 SER  1030 OG  41096   0.101E+01  -0.310E+00  -0.922E-03
CYS  1043 C   26821 GLU  1031 OE2 41110   0.102E+01  -0.395E+00  -0.797E-03
GLY  1044 C   26831 GLY   889 O   38947   0.723E+00  -0.392E+00  -0.626E-02
GLY  1044 C   26831 ALA   890 O   38954   0.705E+00  -0.448E+00  -0.729E-02
GLY  1044 C   26831 SER  1030 OG  41096   0.937E+00  -0.315E+00  -0.147E-02
GLY  1044 O   26832 GLY   889 C   38946   0.755E+00  -0.361E+00  -0.484E-02
GLY  1044 O   26832 ALA   890 C   38953   0.739E+00  -0.369E+00  -0.551E-02
LYS  1045 N   26836 GLY   889 C   38946   0.740E+00  -0.321E+00  -0.640E-02
LYS  1045 N   26836 ALA   890 C   38953   0.700E+00  -0.351E+00  -0.894E-02
LYS  1045 C   26838 GLN   784 O   37779   0.980E+00  -0.324E+00  -0.101E-02
LYS  1045 C   26838 TRP   886 O   38889   0.910E+00  -0.319E+00  -0.159E-02
LYS  1045 C   26838 THR   887 O   38913   0.872E+00  -0.381E+00  -0.205E-02
LYS  1045 C   26838 PHE   888 O   38927   0.875E+00  -0.348E+00  -0.201E-02
LYS  1045 C   26838 GLY   889 O   38947   0.540E+00  -0.899E+00  -0.349E-01
LYS  1045 C   26838 ALA   890 N   38951   0.604E+00  -0.559E+00  -0.212E-01
LYS  1045 C   26838 ALA   890 O   38954   0.413E+00  -0.188E+01  -0.144E+00
LYS  1045 C   26838 ALA   890 CB  38955   0.578E+00  -0.349E+00  -0.250E-01
LYS  1045 C   26838 GLY   891 N   38961   0.618E+00  -0.491E+00  -0.185E-01
LYS  1045 C   26838 GLY   891 O   38964   0.851E+00  -0.366E+00  -0.237E-02
LYS  1045 O   26839 GLY   889 C   38946   0.725E+00  -0.432E+00  -0.619E-02
LYS  1045 O   26839 ALA   890 C   38953   0.575E+00  -0.680E+00  -0.243E-01
LYS  1045 O   26839 GLY   891 C   38963   0.878E+00  -0.308E+00  -0.197E-02
GLY  1046 N   26846 GLY   889 C   38946   0.517E+00  -0.586E+00  -0.517E-01
GLY  1046 N   26846 GLY   889 O   38947   0.464E+00   0.664E+00  -0.100E+00
GLY  1046 N   26846 ALA   890 CA  38952   0.381E+00   0.605E-01  -0.218E+00
GLY  1046 N   26846 ALA   890 C   38953   0.394E+00  -0.113E+01  -0.181E+00
GLY  1046 N   26846 ALA   890 O   38954   0.325E+00   0.184E+01  -0.227E+00
GLY  1046 N   26846 ALA   890 CB  38955   0.447E+00   0.329E+00  -0.124E+00
GLY  1046 N   26846 ALA   890 HA  38957   0.297E+00  -0.522E+00  -0.619E-01
GLY  1046 CA  26847 ALA   890 CA  38952   0.376E+00   0.216E-01  -0.176E+00
GLY  1046 CA  26847 ALA   890 C   38953   0.387E+00  -0.408E+00  -0.156E+00
GLY  1046 CA  26847 ALA   890 CB  38955   0.394E+00   0.157E+00  -0.172E+00
GLY  1046 C   26848 TRP   886 O   38889   0.762E+00  -0.345E+00  -0.457E-02
GLY  1046 C   26848 THR   887 O   38913   0.792E+00  -0.360E+00  -0.364E-02
GLY  1046 C   26848 GLY   889 O   38947   0.612E+00  -0.547E+00  -0.168E-01
GLY  1046 C   26848 ALA   890 N   38951   0.545E+00  -0.562E+00  -0.386E-01
GLY  1046 C   26848 ALA   890 CA  38952   0.424E+00  -0.712E-01  -0.123E+00
GLY  1046 C   26848 ALA   890 O   38954   0.436E+00  -0.131E+01  -0.112E+00
GLY  1046 C   26848 ALA   890 CB  38955   0.404E+00  -0.662E+00  -0.144E+00
GLY  1046 C   26848 GLY   891 N   38961   0.608E+00  -0.408E+00  -0.205E-01
GLY  1046 O   26849 TRP   886 C   38888   0.811E+00  -0.320E+00  -0.316E-02
GLY  1046 O   26849 GLY   889 C   38946   0.574E+00  -0.627E+00  -0.244E-01
GLY  1046 O   26849 ALA   890 CA  38952   0.408E+00   0.689E-01  -0.172E+00
GLY  1046 O   26849 ALA   890 C   38953   0.497E+00  -0.855E+00  -0.555E-01
GLY  1046 O   26849 ALA   890 CB  38955   0.393E+00   0.622E+00  -0.199E+00
GLY  1046 O   26849 ALA   890 HN  38956   0.544E+00  -0.359E+00  -0.961E-03
GLY  1046 O   26849 ALA   890 HA  38957   0.334E+00  -0.509E+00  -0.736E-01
GLY  1046 HN  26850 GLY   889 O   38947   0.377E+00  -0.767E+00  -0.847E-02
GLY  1046 HN  26850 ALA   890 N   38951   0.411E+00  -0.487E+00  -0.692E-02
GLY  1046 HN  26850 ALA   890 O   38954   0.315E+00  -0.137E+01  -0.238E-01
GLY  1046 HN  26850 GLY   891 N   38961   0.482E+00  -0.302E+00  -0.270E-02
GLY  1046 HA2 26852 ALA   890 O   38954   0.358E+00  -0.338E+00  -0.577E-01
TYR  1047 N   26853 GLY   889 C   38946   0.742E+00  -0.358E+00  -0.631E-02
TYR  1047 N   26853 ALA   890 C   38953   0.576E+00  -0.586E+00  -0.278E-01
TYR  1047 C   26855 ALA   890 O   38954   0.761E+00  -0.416E+00  -0.461E-02
TYR  1047 CD1 26859 ALA   890 CB  38955   0.395E+00   0.222E+00  -0.152E+00
TYR  1047 CE2 26862 ALA   890 CB  38955   0.431E+00   0.175E+00  -0.115E+00
TYR  1047 CZ  26863 ALA   890 CB  38955   0.359E+00  -0.320E+00  -0.127E+00
TYR  1047 OH  26864 TRP   886 C   38888   0.500E+00  -0.717E+00  -0.593E-01
TYR  1047 OH  26864 TRP   886 CD1 38892   0.356E+00   0.508E+00  -0.215E+00
TYR  1047 OH  26864 TRP   886 NE1 38894   0.399E+00   0.643E+00  -0.229E+00
TYR  1047 OH  26864 TRP   886 HE1 38905   0.368E+00  -0.856E+00  -0.113E-01
TYR  1047 OH  26864 THR   887 CA  38911   0.456E+00   0.415E+00  -0.109E+00
TYR  1047 OH  26864 THR   887 C   38912   0.564E+00  -0.520E+00  -0.298E-01
TYR  1047 OH  26864 THR   887 CB  38914   0.489E+00  -0.307E+00  -0.750E-01
TYR  1047 OH  26864 THR   887 CG2 38916   0.444E+00   0.288E+00  -0.124E+00
TYR  1047 OH  26864 THR   887 HA  38918   0.365E+00  -0.447E+00  -0.576E-01
TYR  1047 OH  26864 GLY   889 C   38946   0.691E+00  -0.354E+00  -0.909E-02
TYR  1047 OH  26864 ALA   890 C   38953   0.607E+00  -0.452E+00  -0.195E-01
TYR  1047 OH  26864 ALA   890 CB  38955   0.378E+00   0.571E+00  -0.235E+00
TYR  1047 OH  26864 ALA   890 HN  38956   0.502E+00  -0.357E+00  -0.182E-02
TYR  1047 HN  26865 ALA   890 O   38954   0.525E+00  -0.381E+00  -0.119E-02
TYR  1047 HH  26873 TRP   886 O   38889   0.397E+00  -0.846E+00   0.000E+00
TYR  1047 HH  26873 TRP   886 CD1 38892   0.363E+00  -0.377E+00   0.000E+00
TYR  1047 HH  26873 TRP   886 NE1 38894   0.434E+00  -0.406E+00   0.000E+00
TYR  1047 HH  26873 THR   887 N   38910   0.431E+00  -0.339E+00   0.000E+00
TYR  1047 HH  26873 THR   887 CA  38911   0.372E+00  -0.552E+00   0.000E+00
TYR  1047 HH  26873 THR   887 O   38913   0.468E+00  -0.621E+00   0.000E+00
TYR  1047 HH  26873 THR   887 OG1 38915   0.560E+00  -0.446E+00   0.000E+00
TYR  1047 HH  26873 ALA   890 N   38951   0.473E+00  -0.445E+00   0.000E+00
TYR  1047 HH  26873 ALA   890 O   38954   0.602E+00  -0.351E+00   0.000E+00
TYR  1047 HH  26873 ALA   890 CB  38955   0.306E+00  -0.804E+00   0.000E+00
THR  1066 C   27154 ALA   890 O   38954   0.789E+00  -0.351E+00  -0.373E-02
THR  1066 OG1 27157 ALA   890 C   38953   0.785E+00  -0.391E+00  -0.423E-02
TYR  1067 C   27168 ALA   890 O   38954   0.602E+00  -0.661E+00  -0.185E-01
TYR  1067 O   27169 GLY   889 C   38946   0.853E+00  -0.302E+00  -0.234E-02
TYR  1067 O   27169 ALA   890 C   38953   0.597E+00  -0.587E+00  -0.196E-01
VAL  1068 N   27187 ALA   890 C   38953   0.687E+00  -0.375E+00  -0.992E-02
VAL  1068 C   27189 ALA   890 O   38954   0.569E+00  -0.537E+00  -0.257E-01
VAL  1068 CB  27191 ALA   890 O   38954   0.480E+00  -0.703E+00  -0.760E-01
VAL  1068 CG1 27192 ALA   890 O   38954   0.416E+00   0.229E+00  -0.157E+00
VAL  1068 HN  27194 ALA   890 O   38954   0.683E+00  -0.361E+00  -0.244E-03
PRO  1069 O   27206 ALA   890 C   38953   0.653E+00  -0.402E+00  -0.115E-01
PRO  1069 O   27206 GLY   891 C   38963   0.576E+00  -0.534E+00  -0.241E-01
PRO  1069 O   27206 ALA   892 C   38970   0.705E+00  -0.345E+00  -0.729E-02
PRO  1069 O   27206 ALA   892 HN  38973   0.415E+00  -0.589E+00  -0.478E-02
ALA  1070 O   27220 GLY   891 C   38963   0.844E+00  -0.324E+00  -0.250E-02
ALA  1070 O   27220 ALA   892 C   38970   0.866E+00  -0.305E+00  -0.214E-02
GLU  1072 C   27246 GLN   895 OE1 39014   0.835E+00  -0.302E+00  -0.265E-02
GLU  1072 C   27246 GLN   895 NE2 39015   0.844E+00  -0.417E+00  -0.292E-02
GLU  1072 O   27247 GLN   895 CD  39013   0.922E+00  -0.345E+00  -0.147E-02
GLU  1072 CB  27248 LEU   894 CD2 38995   0.424E+00  -0.404E-01  -0.139E+00
GLU  1072 CG  27249 LEU   894 CD2 38995   0.442E+00   0.165E-01  -0.117E+00
GLU  1072 CD  27250 GLN   787 OE1 37826   0.101E+01  -0.365E+00  -0.863E-03
GLU  1072 CD  27250 SER   884 OG  38873   0.103E+01  -0.360E+00  -0.831E-03
GLU  1072 CD  27250 THR   887 O   38913   0.910E+00  -0.375E+00  -0.158E-02
GLU  1072 CD  27250 THR   887 OG1 38915   0.815E+00  -0.491E+00  -0.339E-02
GLU  1072 CD  27250 GLY   891 O   38964   0.869E+00  -0.372E+00  -0.208E-02
GLU  1072 CD  27250 ALA   892 N   38968   0.685E+00  -0.455E+00  -0.101E-01
GLU  1072 CD  27250 ALA   892 O   38971   0.635E+00  -0.728E+00  -0.136E-01
GLU  1072 CD  27250 ALA   892 CB  38972   0.457E+00  -0.637E+00  -0.887E-01
GLU  1072 CD  27250 ALA   893 N   38978   0.632E+00  -0.535E+00  -0.162E-01
GLU  1072 CD  27250 ALA   893 O   38981   0.521E+00  -0.112E+01  -0.426E-01
GLU  1072 CD  27250 LEU   894 N   38988   0.602E+00  -0.520E+00  -0.216E-01
GLU  1072 CD  27250 LEU   894 O   38991   0.780E+00  -0.492E+00  -0.399E-02
GLU  1072 CD  27250 LEU   894 CD2 38995   0.343E+00  -0.724E+00  -0.275E-01
GLU  1072 CD  27250 GLN   895 N   39007   0.675E+00  -0.449E+00  -0.111E-01
GLU  1072 CD  27250 GLN   895 O   39010   0.833E+00  -0.444E+00  -0.270E-02
GLU  1072 CD  27250 GLN   895 OE1 39014   0.589E+00  -0.965E+00  -0.211E-01
GLU  1072 CD  27250 GLN   895 NE2 39015   0.707E+00  -0.933E+00  -0.838E-02
GLU  1072 OE1 27251 GLN   787 CD  37825   0.989E+00  -0.430E+00  -0.962E-03
GLU  1072 OE1 27251 GLN   7872HE2 37835   0.905E+00  -0.301E+00  -0.453E-04
GLU  1072 OE1 27251 THR   887 C   38912   0.887E+00  -0.427E+00  -0.185E-02
GLU  1072 OE1 27251 THR   887 HG1 38920   0.873E+00  -0.317E+00  -0.561E-04
GLU  1072 OE1 27251 PHE   888 C   38926   0.103E+01  -0.333E+00  -0.756E-03
GLU  1072 OE1 27251 ALA   890 C   38953   0.102E+01  -0.351E+00  -0.803E-03
GLU  1072 OE1 27251 GLY   891 C   38963   0.714E+00  -0.650E+00  -0.678E-02
GLU  1072 OE1 27251 ALA   892 C   38970   0.525E+00  -0.122E+01  -0.408E-01
GLU  1072 OE1 27251 ALA   892 CB  38972   0.350E+00   0.138E+01  -0.242E+00
GLU  1072 OE1 27251 ALA   892 HN  38973   0.567E+00  -0.528E+00  -0.745E-03
GLU  1072 OE1 27251 ALA   892 HB1 38975   0.298E+00  -0.722E+00  -0.789E-01
GLU  1072 OE1 27251 ALA   892 HB2 38976   0.330E+00  -0.544E+00  -0.879E-01
GLU  1072 OE1 27251 ALA   892 HB3 38977   0.368E+00  -0.402E+00  -0.589E-01
GLU  1072 OE1 27251 ALA   893 C   38980   0.545E+00  -0.112E+01  -0.330E-01
GLU  1072 OE1 27251 ALA   893 HN  38983   0.554E+00  -0.556E+00  -0.857E-03
GLU  1072 OE1 27251 LEU   894 C   38990   0.692E+00  -0.681E+00  -0.815E-02
GLU  1072 OE1 27251 LEU   894 CG  38993   0.489E+00  -0.486E+00  -0.688E-01
GLU  1072 OE1 27251 LEU   894 CD2 38995   0.351E+00   0.729E+00  -0.243E+00
GLU  1072 OE1 27251 LEU   894 HN  38996   0.651E+00  -0.351E+00  -0.326E-03
GLU  1072 OE1 27251 LEU   894 HA  38997   0.486E+00  -0.352E+00  -0.110E-01
GLU  1072 OE1 27251 GLN   895 CD  39013   0.756E+00  -0.672E+00  -0.482E-02
GLU  1072 OE1 27251 GLN   895 HN  39016   0.638E+00  -0.421E+00  -0.371E-03
GLU  1072 OE1 27251 GLN   8951HE2 39022   0.886E+00  -0.312E+00  -0.516E-04
GLU  1072 OE1 27251 GLN   8952HE2 39023   0.733E+00  -0.434E+00  -0.160E-03
GLU  1072 OE2 27252 THR   887 C   38912   0.934E+00  -0.393E+00  -0.135E-02
GLU  1072 OE2 27252 THR   887 HG1 38920   0.847E+00  -0.333E+00  -0.673E-04
GLU  1072 OE2 27252 GLY   891 C   38963   0.857E+00  -0.469E+00  -0.227E-02
GLU  1072 OE2 27252 ALA   892 C   38970   0.619E+00  -0.849E+00  -0.158E-01
GLU  1072 OE2 27252 ALA   892 HN  38973   0.717E+00  -0.326E+00  -0.183E-03
GLU  1072 OE2 27252 ALA   893 C   38980   0.533E+00  -0.118E+01  -0.377E-01
GLU  1072 OE2 27252 ALA   893 HN  38983   0.644E+00  -0.403E+00  -0.349E-03
GLU  1072 OE2 27252 LEU   894 C   38990   0.577E+00  -0.991E+00  -0.237E-01
GLU  1072 OE2 27252 LEU   894 CG  38993   0.455E+00  -0.579E+00  -0.101E+00
GLU  1072 OE2 27252 LEU   894 HN  38996   0.625E+00  -0.382E+00  -0.416E-03
GLU  1072 OE2 27252 LEU   894 HA  38997   0.385E+00  -0.633E+00  -0.401E-01
GLU  1072 OE2 27252 GLN   895 C   39009   0.767E+00  -0.410E+00  -0.441E-02
GLU  1072 OE2 27252 GLN   895 CD  39013   0.567E+00  -0.120E+01  -0.263E-01
GLU  1072 OE2 27252 GLN   895 HN  39016   0.489E+00  -0.760E+00  -0.181E-02
GLU  1072 OE2 27252 GLN   8951HE2 39022   0.685E+00  -0.494E+00  -0.241E-03
GLU  1072 OE2 27252 GLN   8952HE2 39023   0.537E+00  -0.828E+00  -0.103E-02
LYS  1073 N   27259 GLN   895 CD  39013   0.826E+00  -0.304E+00  -0.333E-02
LYS  1073 C   27261 ALA   893 O   38981   0.954E+00  -0.332E+00  -0.120E-02
LYS  1073 C   27261 LEU   894 O   38991   0.988E+00  -0.316E+00  -0.967E-03
LYS  1073 C   27261 GLN   895 O   39010   0.832E+00  -0.422E+00  -0.272E-02
LYS  1073 C   27261 GLN   895 OE1 39014   0.683E+00  -0.674E+00  -0.881E-02
LYS  1073 C   27261 GLN   895 NE2 39015   0.608E+00  -0.120E+01  -0.204E-01
LYS  1073 O   27262 LEU   894 C   38990   0.815E+00  -0.344E+00  -0.307E-02
LYS  1073 O   27262 GLN   895 CD  39013   0.637E+00  -0.641E+00  -0.134E-01
LYS  1073 O   27262 GLN   8951HE2 39022   0.612E+00  -0.425E+00  -0.474E-03
LYS  1073 O   27262 GLN   8952HE2 39023   0.536E+00  -0.568E+00  -0.104E-02
ASN  1074 N   27281 GLN   895 CD  39013   0.652E+00  -0.466E+00  -0.135E-01
ASN  1074 N   27281 GLN   8951HE2 39022   0.578E+00  -0.367E+00  -0.912E-03
ASN  1074 N   27281 GLN   8952HE2 39023   0.493E+00  -0.528E+00  -0.235E-02
ASN  1074 C   27283 GLN   895 O   39010   0.830E+00  -0.361E+00  -0.276E-02
ASN  1074 C   27283 GLN   895 OE1 39014   0.731E+00  -0.503E+00  -0.588E-02
ASN  1074 C   27283 GLN   895 NE2 39015   0.565E+00  -0.120E+01  -0.313E-01
ASN  1074 O   27284 GLN   895 CD  39013   0.777E+00  -0.406E+00  -0.408E-02
ASN  1074 O   27284 GLN   8951HE2 39022   0.634E+00  -0.368E+00  -0.385E-03
ASN  1074 O   27284 GLN   8952HE2 39023   0.625E+00  -0.379E+00  -0.418E-03
ASN  1074 CB  27285 GLN   895 NE2 39015   0.442E+00   0.327E+00  -0.132E+00
ASN  1074 CG  27286 GLN   895 O   39010   0.795E+00  -0.368E+00  -0.356E-02
ASN  1074 CG  27286 GLN   895 OE1 39014   0.511E+00  -0.101E+01  -0.475E-01
ASN  1074 CG  27286 GLN   895 NE2 39015   0.357E+00  -0.354E+01  -0.179E+00
ASN  1074 OD1 27287 LEU   894 C   38990   0.752E+00  -0.372E+00  -0.497E-02
ASN  1074 OD1 27287 GLN   895 CD  39013   0.388E+00  -0.194E+01  -0.185E+00
ASN  1074 OD1 27287 GLN   895 OE1 39014   0.405E+00   0.163E+01  -0.176E+00
ASN  1074 OD1 27287 GLN   895 HN  39016   0.572E+00  -0.339E+00  -0.709E-03
ASN  1074 OD1 27287 GLN   8951HE2 39022   0.335E+00  -0.176E+01  -0.168E-01
ASN  1074 ND2 27288 ALA   893 C   38980   0.104E+01  -0.323E+00  -0.825E-03
ASN  1074 ND2 27288 LEU   894 C   38990   0.948E+00  -0.374E+00  -0.146E-02
ASN  1074 ND2 27288 GLN   895 CD  39013   0.537E+00  -0.129E+01  -0.417E-01
ASN  1074 ND2 27288 GLN   895 NE2 39015   0.419E+00   0.310E+01  -0.187E+00
ASN  1074 ND2 27288 GLN   8951HE2 39022   0.430E+00  -0.134E+01  -0.527E-02
ASN  1074 ND2 27288 GLN   8952HE2 39023   0.339E+00  -0.253E+01  -0.209E-01
ASN  1074 HN  27289 GLN   895 NE2 39015   0.617E+00  -0.409E+00  -0.613E-03
ASN  10741HD2 27293 GLN   895 OE1 39014   0.666E+00  -0.347E+00  -0.286E-03
ASN  10741HD2 27293 GLN   895 NE2 39015   0.497E+00  -0.926E+00  -0.224E-02
ASN  10742HD2 27294 GLN   895 OE1 39014   0.546E+00  -0.530E+00  -0.941E-03
ASN  10742HD2 27294 GLN   895 NE2 39015   0.418E+00  -0.142E+01  -0.628E-02
PHE  1075 N   27295 GLN   895 CD  39013   0.659E+00  -0.393E+00  -0.127E-01
PHE  1075 N   27295 GLN   8951HE2 39022   0.535E+00  -0.377E+00  -0.145E-02
PHE  1075 N   27295 GLN   8952HE2 39023   0.556E+00  -0.345E+00  -0.115E-02
PHE  1075 C   27297 GLN   895 O   39010   0.805E+00  -0.337E+00  -0.330E-02
PHE  1075 C   27297 GLN   895 OE1 39014   0.857E+00  -0.337E+00  -0.227E-02
PHE  1075 C   27297 GLN   895 NE2 39015   0.681E+00  -0.721E+00  -0.105E-01
PHE  1075 O   27298 GLN   895 CD  39013   0.670E+00  -0.520E+00  -0.986E-02
PHE  1075 O   27298 GLN   8951HE2 39022   0.526E+00  -0.535E+00  -0.117E-02
PHE  1075 O   27298 GLN   8952HE2 39023   0.626E+00  -0.365E+00  -0.415E-03
PHE  1075 HN  27306 GLN   895 NE2 39015   0.505E+00  -0.586E+00  -0.203E-02
THR  1076 C   27317 GLN   895 NE2 39015   0.905E+00  -0.443E+00  -0.193E-02
THR  1076 OG1 27320 GLN   895 CD  39013   0.101E+01  -0.305E+00  -0.949E-03
THR  1076 HG1 27325 GLN   895 NE2 39015   0.843E+00  -0.360E+00  -0.950E-04
THR  1077 C   27331 MET   900 SD  39093   0.514E+00  -0.324E+00  -0.832E-01
THR  1077 C   27331 MET   900 CE  39094   0.575E+00  -0.339E+00  -0.259E-01
THR  1077 CB  27333 MET   900 SD  39093   0.409E+00  -0.242E+00  -0.253E+00
THR  1077 CB  27333 MET   900 CE  39094   0.433E+00  -0.282E+00  -0.128E+00
THR  1077 OG1 27334 ILE   896 C   39026   0.804E+00  -0.374E+00  -0.368E-02
THR  1077 OG1 27334 MET   900 C   39089   0.843E+00  -0.363E+00  -0.276E-02
THR  1077 OG1 27334 MET   900 SD  39093   0.339E+00   0.101E+01  -0.163E+00
THR  1077 OG1 27334 MET   900 HE2 39102   0.360E+00  -0.517E+00  -0.610E-01
THR  1077 OG1 27334 MET   900 HE3 39103   0.412E+00  -0.361E+00  -0.310E-01
THR  1077 CG2 27335 PRO   897 CG  39048   0.366E+00  -0.147E-01  -0.164E+00
THR  1077 CG2 27335 PRO   897 CD  39049   0.411E+00   0.997E-02  -0.154E+00
THR  1077 CG2 27335 MET   900 SD  39093   0.357E+00   0.256E+00  -0.133E+00
THR  1077 CG2 27335 MET   900 CE  39094   0.436E+00   0.205E+00  -0.124E+00
THR  1077 HG1 27339 MET   900 SD  39093   0.315E+00  -0.832E+00  -0.539E-01
THR  1077 HG1 27339 MET   900 CE  39094   0.335E+00  -0.949E+00  -0.218E-01
ALA  1078 N   27343 MET   900 SD  39093   0.460E+00   0.305E+00  -0.184E+00
ALA  1078 CA  27344 MET   900 SD  39093   0.494E+00   0.178E-01  -0.115E+00
ALA  1078 C   27345 MET   900 CG  39092   0.504E+00  -0.338E+00  -0.535E-01
ALA  1078 C   27345 MET   900 SD  39093   0.438E+00  -0.486E+00  -0.180E+00
ALA  1078 C   27345 MET   900 CE  39094   0.481E+00  -0.520E+00  -0.691E-01
ALA  1078 C   27345 GLN   913 OE1 39297   0.802E+00  -0.393E+00  -0.338E-02
ALA  1078 C   27345 GLN   913 NE2 39298   0.992E+00  -0.392E+00  -0.111E-02
ALA  1078 C   27345 TYR   917 OH  39367   0.603E+00  -0.459E+00  -0.203E-01
ALA  1078 O   27346 MET   900 C   39089   0.865E+00  -0.321E+00  -0.215E-02
ALA  1078 O   27346 MET   900 SD  39093   0.432E+00   0.490E+00  -0.224E+00
ALA  1078 O   27346 MET   900 CE  39094   0.427E+00   0.679E+00  -0.139E+00
ALA  1078 O   27346 MET   900 HE1 39101   0.423E+00  -0.312E+00  -0.242E-01
ALA  1078 O   27346 MET   900 HE2 39102   0.374E+00  -0.431E+00  -0.465E-01
ALA  1078 O   27346 GLN   913 CD  39296   0.853E+00  -0.366E+00  -0.233E-02
ALA  1078 HN  27348 MET   900 CE  39094   0.443E+00  -0.327E+00  -0.434E-02
PRO  1079 N   27353 MET   900 SD  39093   0.456E+00   0.680E-01  -0.193E+00
PRO  1079 CA  27354 MET   900 CG  39092   0.455E+00   0.266E-01  -0.102E+00
PRO  1079 CA  27354 MET   900 SD  39093   0.480E+00   0.238E-01  -0.134E+00
PRO  1079 CA  27354 TYR   917 CZ  39366   0.418E+00  -0.327E-01  -0.130E+00
PRO  1079 CA  27354 TYR   917 OH  39367   0.405E+00   0.726E-01  -0.189E+00
PRO  1079 C   27355 GLN   913 OE1 39297   0.587E+00  -0.425E+00  -0.215E-01
PRO  1079 C   27355 GLN   913 NE2 39298   0.769E+00  -0.348E+00  -0.508E-02
PRO  1079 C   27355 TYR   917 OH  39367   0.481E+00  -0.450E+00  -0.734E-01
PRO  1079 O   27356 GLN   913 CD  39296   0.568E+00  -0.631E+00  -0.260E-01
PRO  1079 O   27356 TYR   917 CE1 39364   0.409E+00   0.379E+00  -0.150E+00
PRO  1079 O   27356 TYR   917 CZ  39366   0.438E+00  -0.361E+00  -0.109E+00
PRO  1079 O   27356 TYR   917 OH  39367   0.453E+00   0.679E+00  -0.108E+00
PRO  1079 O   27356 TYR   917 HE1 39374   0.396E+00  -0.311E+00  -0.384E-01
PRO  1079 O   27356 TYR   917 HH  39376   0.519E+00  -0.384E+00   0.000E+00
PRO  1079 CB  27357 TYR   917 CD2 39363   0.389E+00   0.300E-02  -0.156E+00
PRO  1079 CB  27357 TYR   917 CE1 39364   0.412E+00   0.256E-02  -0.136E+00
PRO  1079 CB  27357 TYR   917 OH  39367   0.371E+00   0.782E-02  -0.242E+00
PRO  1079 CG  27358 TYR   917 CE2 39365   0.440E+00  -0.941E-02  -0.105E+00
ALA  1080 N   27367 GLN   913 CD  39296   0.789E+00  -0.306E+00  -0.439E-02
ALA  1080 C   27369 GLN   913 OE1 39297   0.863E+00  -0.347E+00  -0.219E-02
ALA  1080 C   27369 GLN   913 NE2 39298   0.990E+00  -0.393E+00  -0.112E-02
ASP  1084 OD2 27430 GLU  1144 CD  42819   0.105E+01  -0.401E+00  -0.682E-03
LYS  1086 C   27444 GLU   918 OE2 39385   0.930E+00  -0.513E+00  -0.139E-02
ALA  1087 C   27466 GLN   913 NE2 39298   0.101E+01  -0.379E+00  -0.972E-03
ALA  1087 C   27466 ASN   914 ND2 39314   0.893E+00  -0.408E+00  -0.208E-02
ALA  1087 C   27466 GLU   918 OE1 39384   0.988E+00  -0.368E+00  -0.968E-03
ALA  1087 C   27466 GLU   918 OE2 39385   0.781E+00  -0.540E+00  -0.396E-02
ALA  1087 O   27467 GLN   913 CD  39296   0.956E+00  -0.305E+00  -0.118E-02
ALA  1087 O   27467 ASN   914 C   39309   0.910E+00  -0.304E+00  -0.159E-02
ALA  1087 O   27467 ASN   914 CG  39312   0.786E+00  -0.369E+00  -0.382E-02
ALA  1087 O   27467 GLU   918 CD  39383   0.815E+00  -0.453E+00  -0.307E-02
ALA  1087 HN  27469 GLU   918 OE2 39385   0.732E+00  -0.314E+00  -0.162E-03
HIS  1088 N   27474 GLU   918 CD  39383   0.987E+00  -0.317E+00  -0.115E-02
HIS  1088 C   27476 GLN   913 O   39293   0.962E+00  -0.305E+00  -0.114E-02
HIS  1088 C   27476 GLN   913 OE1 39297   0.746E+00  -0.520E+00  -0.522E-02
HIS  1088 C   27476 GLN   913 NE2 39298   0.762E+00  -0.703E+00  -0.540E-02
HIS  1088 C   27476 ASN   914 ND2 39314   0.945E+00  -0.433E+00  -0.148E-02
HIS  1088 C   27476 GLU   918 OE2 39385   0.927E+00  -0.470E+00  -0.142E-02
HIS  1088 O   27477 GLN   913 CD  39296   0.761E+00  -0.426E+00  -0.463E-02
PHE  1089 N   27491 GLN   913 CD  39296   0.654E+00  -0.400E+00  -0.134E-01
PHE  1089 C   27493 ASN   907 ND2 39220   0.860E+00  -0.417E+00  -0.260E-02
PHE  1089 C   27493 GLN   913 OE1 39297   0.527E+00  -0.887E+00  -0.402E-01
PHE  1089 C   27493 GLN   913 NE2 39298   0.478E+00  -0.157E+01  -0.785E-01
PHE  1089 C   27493 ASN   914 ND2 39314   0.946E+00  -0.358E+00  -0.147E-02
PHE  1089 C   27493 GLU   918 OE2 39385   0.103E+01  -0.331E+00  -0.737E-03
PHE  1089 O   27494 GLN   913 CD  39296   0.591E+00  -0.676E+00  -0.207E-01
PHE  1089 O   27494 GLN   9131HE2 39305   0.542E+00  -0.500E+00  -0.983E-03
PHE  1089 O   27494 GLN   9132HE2 39306   0.511E+00  -0.573E+00  -0.140E-02
PHE  1089 CB  27495 GLN   913 CG  39295   0.451E+00   0.740E-02  -0.106E+00
PHE  1089 CB  27495 GLN   913 CD  39296   0.425E+00  -0.287E+00  -0.121E+00
PHE  1089 CB  27495 GLN   913 OE1 39297   0.446E+00   0.239E+00  -0.112E+00
PHE  1089 CB  27495 GLN   913 NE2 39298   0.439E+00   0.350E+00  -0.136E+00
PHE  1089 CG  27496 ASN   914 CB  39311   0.442E+00  -0.779E-02  -0.104E+00
PHE  1089 CD1 27497 ASN   914 CB  39311   0.398E+00   0.402E-01  -0.150E+00
PHE  1089 CD2 27498 TYR   917 CD1 39362   0.401E+00   0.765E-01  -0.130E+00
PHE  1089 CD2 27498 TYR   917 CE1 39364   0.429E+00   0.642E-01  -0.104E+00
PHE  1089 CE1 27499 ASN   914 CA  39308   0.440E+00  -0.281E-01  -0.105E+00
PHE  1089 CE1 27499 ASN   914 CB  39311   0.371E+00   0.913E-01  -0.152E+00
PHE  1089 CE2 27500 ASN   914 CA  39308   0.424E+00  -0.310E-01  -0.123E+00
PHE  1089 CE2 27500 ASN   914 CB  39311   0.436E+00   0.600E-01  -0.110E+00
PHE  1089 CE2 27500 TYR   917 CB  39360   0.424E+00   0.357E-01  -0.123E+00
PHE  1089 CE2 27500 TYR   917 CG  39361   0.415E+00  -0.819E-01  -0.118E+00
PHE  1089 CE2 27500 TYR   917 CE1 39364   0.416E+00   0.131E+00  -0.117E+00
PHE  1089 CZ  27501 ASN   914 CA  39308   0.416E+00  -0.207E-01  -0.132E+00
PHE  1089 CZ  27501 ASN   914 CB  39311   0.392E+00   0.504E-01  -0.154E+00
PHE  1089 HN  27502 GLN   913 NE2 39298   0.668E+00  -0.320E+00  -0.383E-03
PHE  1089 HB2 27505 GLN   913 NE2 39298   0.347E+00  -0.399E+00  -0.787E-01
PHE  1089 HD2 27507 GLN   913 OE1 39297   0.368E+00  -0.389E+00  -0.549E-01
PHE  1089 HE1 27508 GLU   918 OE2 39385   0.422E+00  -0.452E+00  -0.274E-01
PHE  1089 HZ  27510 GLU   918 OE2 39385   0.454E+00  -0.348E+00  -0.182E-01
PRO  1090 N   27511 GLN   913 NE2 39298   0.433E+00   0.322E+00  -0.162E+00
PRO  1090 CA  27512 GLN   913 NE2 39298   0.458E+00   0.111E+00  -0.111E+00
PRO  1090 C   27513 ASN   907 ND2 39220   0.697E+00  -0.371E+00  -0.914E-02
PRO  1090 C   27513 GLN   913 OE1 39297   0.521E+00  -0.554E+00  -0.427E-01
PRO  1090 C   27513 GLN   913 NE2 39298   0.383E+00  -0.168E+01  -0.192E+00
PRO  1090 O   27514 ASN   907 CG  39218   0.674E+00  -0.386E+00  -0.955E-02
PRO  1090 O   27514 ASN   9072HD2 39226   0.500E+00  -0.450E+00  -0.159E-02
PRO  1090 O   27514 GLN   913 CD  39296   0.374E+00  -0.177E+01  -0.206E+00
PRO  1090 O   27514 GLN   913 OE1 39297   0.423E+00   0.120E+01  -0.141E+00
PRO  1090 O   27514 GLN   9131HE2 39305   0.275E+00  -0.255E+01  -0.488E-01
PRO  1090 O   27514 GLN   9132HE2 39306   0.207E+00  -0.591E+01  -0.457E-01
PRO  1090 CG  27516 GLN   913 CD  39296   0.439E+00   0.347E-01  -0.106E+00
PRO  1090 CG  27516 GLN   913 OE1 39297   0.391E+00  -0.440E-01  -0.202E+00
PRO  1090 CG  27516 GLN   913 NE2 39298   0.408E+00  -0.554E-01  -0.183E+00
PRO  1090 CD  27517 GLN   913 CD  39296   0.427E+00  -0.344E-01  -0.120E+00
PRO  1090 CD  27517 GLN   913 OE1 39297   0.386E+00   0.420E-01  -0.211E+00
PRO  1090 CD  27517 GLN   913 NE2 39298   0.415E+00   0.491E-01  -0.173E+00
ARG  1091 N   27525 GLN   913 CD  39296   0.597E+00  -0.392E+00  -0.226E-01
ARG  1091 N   27525 GLN   9131HE2 39305   0.476E+00  -0.402E+00  -0.289E-02
ARG  1091 N   27525 GLN   9132HE2 39306   0.421E+00  -0.546E+00  -0.598E-02
ARG  1091 C   27527 ALA   903 O   39141   0.984E+00  -0.319E+00  -0.994E-03
ARG  1091 C   27527 ASN   907 OD1 39219   0.733E+00  -0.497E+00  -0.579E-02
ARG  1091 C   27527 ASN   907 ND2 39220   0.629E+00  -0.997E+00  -0.167E-01
ARG  1091 C   27527 THR   912 OG1 39281   0.874E+00  -0.417E+00  -0.223E-02
ARG  1091 C   27527 GLN   913 OE1 39297   0.672E+00  -0.701E+00  -0.971E-02
ARG  1091 C   27527 GLN   913 NE2 39298   0.483E+00  -0.204E+01  -0.750E-01
ARG  1091 O   27528 ASN   907 C   39215   0.890E+00  -0.328E+00  -0.181E-02
ARG  1091 O   27528 ASN   907 CG  39218   0.612E+00  -0.624E+00  -0.168E-01
ARG  1091 O   27528 ASN   9071HD2 39225   0.553E+00  -0.473E+00  -0.865E-03
ARG  1091 O   27528 ASN   9072HD2 39226   0.513E+00  -0.562E+00  -0.136E-02
ARG  1091 O   27528 THR   912 C   39278   0.866E+00  -0.312E+00  -0.213E-02
ARG  1091 O   27528 THR   912 HG1 39286   0.714E+00  -0.318E+00  -0.188E-03
ARG  1091 O   27528 GLN   913 CD  39296   0.599E+00  -0.748E+00  -0.191E-01
ARG  1091 O   27528 GLN   9131HE2 39305   0.434E+00  -0.969E+00  -0.367E-02
ARG  1091 O   27528 GLN   9132HE2 39306   0.425E+00  -0.102E+01  -0.416E-02
ARG  1091 NE  27532 GLN   913 NE2 39298   0.909E+00  -0.365E+00  -0.230E-02
ARG  1091 NE  27532 ARG  1091 NH1 42006   0.856E+00  -0.313E+00  -0.330E-02
ARG  1091 NE  27532 GLN  1113 NE2 42360   0.903E+00  -0.369E+00  -0.239E-02
ARG  1091 NE  27532 ASP  1118 O   42438   0.629E+00  -0.407E+00  -0.175E-01
ARG  1091 NE  27532 ASP  1118 OD1 42441   0.812E+00  -0.364E+00  -0.382E-02
ARG  1091 NE  27532 ASP  1118 OD2 42442   0.809E+00  -0.367E+00  -0.391E-02
ARG  1091 NE  27532 ASN  1119 OD1 42453   0.739E+00  -0.312E+00  -0.671E-02
ARG  1091 NE  27532 ASN  1119 ND2 42454   0.943E+00  -0.305E+00  -0.184E-02
ARG  1091 CZ  27533 GLN   913 NE2 39298   0.980E+00  -0.396E+00  -0.119E-02
ARG  1091 CZ  27533 ARG  1091 NH1 42006   0.883E+00  -0.362E+00  -0.223E-02
ARG  1091 CZ  27533 ARG  1091 NH2 42007   0.971E+00  -0.312E+00  -0.127E-02
ARG  1091 CZ  27533 GLN  1113 NE2 42360   0.926E+00  -0.432E+00  -0.168E-02
ARG  1091 CZ  27533 ASP  1118 O   42438   0.645E+00  -0.470E+00  -0.123E-01
ARG  1091 CZ  27533 ASP  1118 OD1 42441   0.751E+00  -0.510E+00  -0.500E-02
ARG  1091 CZ  27533 ASP  1118 OD2 42442   0.730E+00  -0.537E+00  -0.591E-02
ARG  1091 CZ  27533 ASN  1119 OD1 42453   0.760E+00  -0.360E+00  -0.465E-02
ARG  1091 CZ  27533 ASN  1119 ND2 42454   0.948E+00  -0.369E+00  -0.146E-02
ARG  1091 NH1 27534 ARG  1091 CZ  42005   0.996E+00  -0.300E+00  -0.109E-02
ARG  1091 NH1 27534 ASP  1118 C   42437   0.848E+00  -0.303E+00  -0.283E-02
ARG  1091 NH1 27534 ASP  1118 CG  42440   0.776E+00  -0.594E+00  -0.482E-02
ARG  1091 NH1 27534 ASN  1119 CG  42452   0.999E+00  -0.308E+00  -0.107E-02
ARG  1091 NH2 27535 ARG  1091 CZ  42005   0.879E+00  -0.364E+00  -0.229E-02
ARG  1091 NH2 27535 GLN  1113 CD  42358   0.915E+00  -0.404E+00  -0.181E-02
ARG  1091 NH2 27535 GLN  11132HE2 42368   0.776E+00  -0.326E+00  -0.156E-03
ARG  1091 NH2 27535 THR  1117 C   42423   0.905E+00  -0.344E+00  -0.193E-02
ARG  1091 NH2 27535 ASP  1118 C   42437   0.655E+00  -0.489E+00  -0.132E-01
ARG  1091 NH2 27535 ASP  1118 CG  42440   0.603E+00  -0.977E+00  -0.215E-01
ARG  1091 NH2 27535 ASN  1119 C   42449   0.924E+00  -0.367E+00  -0.170E-02
ARG  1091 NH2 27535 ASN  1119 CG  42452   0.781E+00  -0.460E+00  -0.463E-02
ARG  1091 HN  27536 GLN   913 NE2 39298   0.575E+00  -0.437E+00  -0.936E-03
ARG  10912HH1 27546 ASP  1118 OD1 42441   0.787E+00  -0.324E+00  -0.105E-03
ARG  10912HH1 27546 ASP  1118 OD2 42442   0.754E+00  -0.350E+00  -0.136E-03
ARG  10911HH2 27547 ARG  1091 NH1 42006   0.775E+00  -0.313E+00  -0.158E-03
ARG  10911HH2 27547 GLN  1113 NE2 42360   0.782E+00  -0.396E+00  -0.148E-03
ARG  10911HH2 27547 ASP  1118 O   42438   0.494E+00  -0.588E+00  -0.171E-02
ARG  10911HH2 27547 ASP  1118 OD1 42441   0.633E+00  -0.493E+00  -0.389E-03
ARG  10911HH2 27547 ASP  1118 OD2 42442   0.588E+00  -0.576E+00  -0.604E-03
ARG  10911HH2 27547 ASN  1119 OD1 42453   0.573E+00  -0.439E+00  -0.702E-03
ARG  10911HH2 27547 ASN  1119 ND2 42454   0.751E+00  -0.377E+00  -0.189E-03
ARG  10912HH2 27548 GLN  1113 NE2 42360   0.898E+00  -0.313E+00  -0.647E-04
ARG  10912HH2 27548 ASP  1118 O   42438   0.618E+00  -0.356E+00  -0.449E-03
ARG  10912HH2 27548 ASP  1118 OD1 42441   0.632E+00  -0.495E+00  -0.392E-03
ARG  10912HH2 27548 ASP  1118 OD2 42442   0.569E+00  -0.617E+00  -0.730E-03
GLU  1092 N   27549 GLN   913 CD  39296   0.667E+00  -0.438E+00  -0.118E-01
GLU  1092 N   27549 GLN   9131HE2 39305   0.544E+00  -0.413E+00  -0.130E-02
GLU  1092 N   27549 GLN   9132HE2 39306   0.467E+00  -0.592E+00  -0.325E-02
GLU  1092 C   27551 ASN   907 ND2 39220   0.734E+00  -0.473E+00  -0.671E-02
GLU  1092 C   27551 GLN   913 OE1 39297   0.738E+00  -0.376E+00  -0.554E-02
GLU  1092 C   27551 GLN   913 NE2 39298   0.638E+00  -0.705E+00  -0.155E-01
GLU  1092 O   27552 GLN   913 CD  39296   0.790E+00  -0.447E+00  -0.371E-02
GLU  1092 O   27552 GLN   9131HE2 39305   0.728E+00  -0.317E+00  -0.167E-03
GLU  1092 O   27552 GLN   9132HE2 39306   0.596E+00  -0.473E+00  -0.554E-03
GLU  1092 HN  27554 GLN   913 NE2 39298   0.581E+00  -0.561E+00  -0.883E-03
GLY  1093 N   27559 GLN   913 CD  39296   0.727E+00  -0.328E+00  -0.711E-02
GLY  1093 N   27559 GLN   9132HE2 39306   0.551E+00  -0.355E+00  -0.121E-02
GLY  1093 C   27561 TYR   904 OH  39159   0.569E+00  -0.530E+00  -0.284E-01
GLY  1093 C   27561 ASN   907 ND2 39220   0.759E+00  -0.551E+00  -0.553E-02
GLY  1093 C   27561 GLN   913 OE1 39297   0.649E+00  -0.598E+00  -0.119E-01
GLY  1093 C   27561 GLN   913 NE2 39298   0.654E+00  -0.828E+00  -0.134E-01
GLY  1093 O   27562 TYR   904 HH  39168   0.482E+00  -0.535E+00   0.000E+00
GLY  1093 O   27562 ASN   907 CG  39218   0.782E+00  -0.341E+00  -0.392E-02
GLY  1093 O   27562 ASN   9071HD2 39225   0.610E+00  -0.337E+00  -0.485E-03
GLY  1093 O   27562 ASN   9072HD2 39226   0.608E+00  -0.339E+00  -0.491E-03
GLY  1093 O   27562 GLN   913 CD  39296   0.580E+00  -0.706E+00  -0.230E-01
GLY  1093 O   27562 GLN   9131HE2 39305   0.614E+00  -0.381E+00  -0.462E-03
GLY  1093 O   27562 GLN   9132HE2 39306   0.448E+00  -0.790E+00  -0.305E-02
GLY  1093 HN  27563 ASN   907 ND2 39220   0.621E+00  -0.357E+00  -0.594E-03
GLY  1093 HN  27563 GLN   913 NE2 39298   0.621E+00  -0.402E+00  -0.591E-03
VAL  1094 N   27566 TYR   904 HH  39168   0.471E+00  -0.499E+00   0.000E+00
VAL  1094 N   27566 GLN   913 CD  39296   0.785E+00  -0.343E+00  -0.452E-02
VAL  1094 C   27568 MET   900 CE  39094   0.547E+00  -0.302E+00  -0.344E-01
VAL  1094 C   27568 GLN   913 OE1 39297   0.767E+00  -0.333E+00  -0.440E-02
VAL  1094 C   27568 GLN   913 NE2 39298   0.841E+00  -0.399E+00  -0.300E-02
VAL  1094 CB  27570 MET   900 CE  39094   0.392E+00  -0.604E+00  -0.174E+00
VAL  1094 CB  27570 TYR   904 OH  39159   0.431E+00  -0.696E+00  -0.144E+00
VAL  1094 CB  27570 GLN   913 OE1 39297   0.739E+00  -0.315E+00  -0.621E-02
VAL  1094 CB  27570 GLN   913 NE2 39298   0.838E+00  -0.355E+00  -0.344E-02
VAL  1094 CG1 27571 MET   900 CE  39094   0.378E+00   0.152E+00  -0.177E+00
VAL  1094 CG1 27571 TYR   904 CE1 39156   0.380E+00   0.951E-01  -0.157E+00
VAL  1094 CG1 27571 TYR   904 CZ  39158   0.384E+00  -0.105E+00  -0.157E+00
VAL  1094 CG1 27571 TYR   904 HH  39168   0.238E+00  -0.653E+00   0.000E+00
VAL  1094 HN  27573 TYR   904 OH  39159   0.597E+00  -0.361E+00  -0.640E-03
VAL  1094 HN  27573 GLN   913 NE2 39298   0.841E+00  -0.393E+00  -0.962E-04
PHE  1095 C   27584 MET   900 CE  39094   0.580E+00  -0.324E+00  -0.244E-01
PHE  1095 O   27585 MET   900 HE1 39101   0.398E+00  -0.334E+00  -0.338E-01
THR  1105 O   27744 TYR   904 HH  39168   0.603E+00  -0.348E+00   0.000E+00
ARG  1107 C   27774 THR   887 OG1 38915   0.951E+00  -0.364E+00  -0.134E-02
ARG  1107 C   27774 LEU   894 O   38991   0.993E+00  -0.316E+00  -0.940E-03
ARG  1107 C   27774 GLN   895 O   39010   0.984E+00  -0.325E+00  -0.995E-03
ARG  1107 C   27774 TYR   904 OH  39159   0.575E+00  -0.651E+00  -0.268E-01
ARG  1107 O   27775 TYR   904 HH  39168   0.524E+00  -0.498E+00   0.000E+00
ARG  1107 CB  27776 TYR   904 CZ  39158   0.432E+00  -0.318E-01  -0.114E+00
ARG  1107 CB  27776 TYR   904 OH  39159   0.376E+00   0.932E-01  -0.237E+00
ARG  1107 CG  27777 TYR   904 OH  39159   0.453E+00  -0.187E-01  -0.113E+00
ARG  1107 CD  27778 TYR   904 CD2 39155   0.430E+00  -0.970E-01  -0.116E+00
ARG  1107 CD  27778 TYR   904 CE1 39156   0.416E+00  -0.105E+00  -0.132E+00
ARG  1107 CD  27778 TYR   904 CE2 39157   0.390E+00  -0.124E+00  -0.155E+00
ARG  1107 CD  27778 TYR   904 CZ  39158   0.382E+00   0.149E+00  -0.157E+00
ARG  1107 CD  27778 TYR   904 OH  39159   0.409E+00  -0.255E+00  -0.182E+00
ARG  1107 NE  27779 MET   900 O   39090   0.741E+00  -0.333E+00  -0.659E-02
ARG  1107 NE  27779 ALA   903 O   39141   0.769E+00  -0.305E+00  -0.531E-02
ARG  1107 NE  27779 TYR   904 N   39148   0.680E+00  -0.339E+00  -0.130E-01
ARG  1107 NE  27779 TYR   904 O   39151   0.738E+00  -0.312E+00  -0.675E-02
ARG  1107 NE  27779 TYR   904 CG  39153   0.454E+00   0.193E+00  -0.102E+00
ARG  1107 NE  27779 TYR   904 CD1 39154   0.406E+00  -0.417E+00  -0.166E+00
ARG  1107 NE  27779 TYR   904 CD2 39155   0.461E+00  -0.301E+00  -0.945E-01
ARG  1107 NE  27779 TYR   904 CE1 39156   0.361E+00  -0.564E+00  -0.187E+00
ARG  1107 NE  27779 TYR   904 CE2 39157   0.423E+00  -0.371E+00  -0.141E+00
ARG  1107 NE  27779 TYR   904 CZ  39158   0.371E+00   0.592E+00  -0.196E+00
ARG  1107 NE  27779 TYR   904 OH  39159   0.400E+00  -0.996E+00  -0.226E+00
ARG  1107 NE  27779 ASN   907 ND2 39220   0.641E+00  -0.611E+00  -0.184E-01
ARG  1107 NE  27779 GLN   913 OE1 39297   0.764E+00  -0.349E+00  -0.550E-02
ARG  1107 NE  27779 GLN   913 NE2 39298   0.769E+00  -0.486E+00  -0.627E-02
ARG  1107 CZ  27780 MET   900 O   39090   0.688E+00  -0.467E+00  -0.841E-02
ARG  1107 CZ  27780 GLN   901 O   39107   0.796E+00  -0.356E+00  -0.355E-02
ARG  1107 CZ  27780 ALA   903 O   39141   0.649E+00  -0.514E+00  -0.119E-01
ARG  1107 CZ  27780 TYR   904 N   39148   0.586E+00  -0.560E+00  -0.252E-01
ARG  1107 CZ  27780 TYR   904 O   39151   0.635E+00  -0.511E+00  -0.136E-01
ARG  1107 CZ  27780 TYR   904 CG  39153   0.410E+00   0.305E+00  -0.123E+00
ARG  1107 CZ  27780 TYR   904 CD1 39154   0.350E+00  -0.754E+00  -0.734E-01
ARG  1107 CZ  27780 TYR   904 CD2 39155   0.456E+00  -0.377E+00  -0.793E-01
ARG  1107 CZ  27780 TYR   904 CE1 39156   0.344E+00  -0.786E+00  -0.334E-01
ARG  1107 CZ  27780 TYR   904 CE2 39157   0.451E+00  -0.384E+00  -0.833E-01
ARG  1107 CZ  27780 TYR   904 CZ  39158   0.399E+00   0.596E+00  -0.132E+00
ARG  1107 CZ  27780 TYR   904 OH  39159   0.459E+00  -0.852E+00  -0.933E-01
ARG  1107 CZ  27780 ASN   907 OD1 39219   0.727E+00  -0.391E+00  -0.606E-02
ARG  1107 CZ  27780 ASN   907 ND2 39220   0.507E+00  -0.125E+01  -0.574E-01
ARG  1107 CZ  27780 GLN   913 OE1 39297   0.670E+00  -0.545E+00  -0.982E-02
ARG  1107 CZ  27780 GLN   913 NE2 39298   0.664E+00  -0.781E+00  -0.122E-01
ARG  1107 NH1 27781 TRP   886 HE1 38905   0.673E+00  -0.336E+00  -0.365E-03
ARG  1107 NH1 27781 MET   900 C   39089   0.781E+00  -0.473E+00  -0.464E-02
ARG  1107 NH1 27781 GLN   901 C   39106   0.805E+00  -0.313E+00  -0.387E-02
ARG  1107 NH1 27781 MET   902 C   39123   0.836E+00  -0.420E+00  -0.310E-02
ARG  1107 NH1 27781 ALA   903 C   39140   0.590E+00  -0.781E+00  -0.242E-01
ARG  1107 NH1 27781 TYR   904 CA  39149   0.428E+00  -0.293E-01  -0.152E+00
ARG  1107 NH1 27781 TYR   904 C   39150   0.525E+00  -0.111E+01  -0.473E-01
ARG  1107 NH1 27781 TYR   904 CB  39152   0.403E+00   0.178E+00  -0.191E+00
ARG  1107 NH1 27781 TYR   904 CG  39153   0.359E+00  -0.524E+00  -0.183E+00
ARG  1107 NH1 27781 TYR   904 CD2 39155   0.416E+00   0.575E+00  -0.151E+00
ARG  1107 NH1 27781 TYR   904 CE1 39156   0.376E+00   0.744E+00  -0.196E+00
ARG  1107 NH1 27781 TYR   904 CE2 39157   0.449E+00   0.472E+00  -0.108E+00
ARG  1107 NH1 27781 TYR   904 CZ  39158   0.431E+00  -0.592E+00  -0.130E+00
ARG  1107 NH1 27781 TYR   904 HN  39160   0.567E+00  -0.395E+00  -0.102E-02
ARG  1107 NH1 27781 TYR   904 HA  39161   0.355E+00  -0.459E+00  -0.665E-01
ARG  1107 NH1 27781 TYR   904 HD1 39164   0.344E+00  -0.696E+00  -0.759E-01
ARG  1107 NH1 27781 TYR   904 HD2 39165   0.472E+00  -0.306E+00  -0.176E-01
ARG  1107 NH1 27781 TYR   904 HE1 39166   0.410E+00  -0.447E+00  -0.373E-01
ARG  1107 NH1 27781 TYR   904 HH  39168   0.489E+00  -0.697E+00   0.000E+00
ARG  1107 NH1 27781 ARG   905 C   39171   0.810E+00  -0.540E+00  -0.375E-02
ARG  1107 NH1 27781 PHE   906 C   39195   0.820E+00  -0.397E+00  -0.347E-02
ARG  1107 NH1 27781 ASN   907 C   39215   0.695E+00  -0.605E+00  -0.930E-02
ARG  1107 NH1 27781 ASN   907 CG  39218   0.561E+00  -0.897E+00  -0.327E-01
ARG  1107 NH1 27781 ASN   907 ND2 39220   0.473E+00   0.178E+01  -0.104E+00
ARG  1107 NH1 27781 ASN   9071HD2 39225   0.374E+00  -0.147E+01  -0.119E-01
ARG  1107 NH1 27781 ASN   9072HD2 39226   0.521E+00  -0.643E+00  -0.169E-02
ARG  1107 NH1 27781 GLY   908 C   39229   0.893E+00  -0.365E+00  -0.209E-02
ARG  1107 NH1 27781 GLN   913 CD  39296   0.731E+00  -0.595E+00  -0.689E-02
ARG  1107 NH1 27781 GLN   9131HE2 39305   0.744E+00  -0.351E+00  -0.200E-03
ARG  1107 NH1 27781 GLN   9132HE2 39306   0.669E+00  -0.431E+00  -0.379E-03
ARG  1107 NH1 27781 GLN  1036 CD  41175   0.941E+00  -0.386E+00  -0.152E-02
ARG  1107 NH2 27782 MET   900 C   39089   0.782E+00  -0.472E+00  -0.460E-02
ARG  1107 NH2 27782 MET   902 C   39123   0.889E+00  -0.380E+00  -0.215E-02
ARG  1107 NH2 27782 ALA   903 C   39140   0.625E+00  -0.693E+00  -0.174E-01
ARG  1107 NH2 27782 TYR   904 C   39150   0.663E+00  -0.670E+00  -0.123E-01
ARG  1107 NH2 27782 TYR   904 CD1 39154   0.379E+00   0.738E+00  -0.195E+00
ARG  1107 NH2 27782 TYR   904 CE1 39156   0.368E+00   0.790E+00  -0.195E+00
ARG  1107 NH2 27782 TYR   904 CZ  39158   0.455E+00  -0.518E+00  -0.102E+00
ARG  1107 NH2 27782 TYR   904 HN  39160   0.626E+00  -0.320E+00  -0.566E-03
ARG  1107 NH2 27782 TYR   904 HD1 39164   0.360E+00  -0.612E+00  -0.652E-01
ARG  1107 NH2 27782 TYR   904 HE1 39166   0.342E+00  -0.728E+00  -0.781E-01
ARG  1107 NH2 27782 TYR   904 HH  39168   0.449E+00  -0.854E+00   0.000E+00
ARG  1107 NH2 27782 ARG   905 C   39171   0.940E+00  -0.422E+00  -0.153E-02
ARG  1107 NH2 27782 PHE   906 C   39195   0.902E+00  -0.338E+00  -0.196E-02
ARG  1107 NH2 27782 ASN   907 C   39215   0.804E+00  -0.462E+00  -0.391E-02
ARG  1107 NH2 27782 ASN   907 CG  39218   0.558E+00  -0.906E+00  -0.335E-01
ARG  1107 NH2 27782 ASN   907 ND2 39220   0.437E+00   0.217E+01  -0.154E+00
ARG  1107 NH2 27782 ASN   9071HD2 39225   0.360E+00  -0.164E+01  -0.149E-01
ARG  1107 NH2 27782 ASN   9072HD2 39226   0.441E+00  -0.966E+00  -0.459E-02
ARG  1107 NH2 27782 THR   912 C   39278   0.955E+00  -0.317E+00  -0.140E-02
ARG  1107 NH2 27782 GLN   913 CD  39296   0.573E+00  -0.976E+00  -0.287E-01
ARG  1107 NH2 27782 GLN   9131HE2 39305   0.592E+00  -0.557E+00  -0.791E-03
ARG  1107 NH2 27782 GLN   9132HE2 39306   0.481E+00  -0.896E+00  -0.274E-02
ARG  11071HH1 27792 MET   900 O   39090   0.704E+00  -0.309E+00  -0.205E-03
ARG  11071HH1 27792 ALA   903 O   39141   0.635E+00  -0.372E+00  -0.379E-03
ARG  11071HH1 27792 TYR   904 N   39148   0.555E+00  -0.436E+00  -0.116E-02
ARG  11071HH1 27792 TYR   904 O   39151   0.520E+00  -0.549E+00  -0.126E-02
ARG  11071HH1 27792 TYR   904 CD1 39154   0.366E+00  -0.462E+00  -0.118E-01
ARG  11071HH1 27792 TYR   904 CD2 39155   0.384E+00  -0.406E+00  -0.896E-02
ARG  11071HH1 27792 TYR   904 CE1 39156   0.407E+00  -0.347E+00  -0.640E-02
ARG  11071HH1 27792 TYR   904 CE2 39157   0.422E+00  -0.314E+00  -0.513E-02
ARG  11071HH1 27792 TYR   904 OH  39159   0.523E+00  -0.432E+00  -0.142E-02
ARG  11071HH1 27792 ASN   907 ND2 39220   0.556E+00  -0.697E+00  -0.115E-02
ARG  11071HH1 27792 GLN   913 NE2 39298   0.805E+00  -0.376E+00  -0.125E-03
ARG  11072HH1 27793 MET   900 O   39090   0.661E+00  -0.350E+00  -0.299E-03
ARG  11072HH1 27793 GLN   901 O   39107   0.708E+00  -0.305E+00  -0.198E-03
ARG  11072HH1 27793 ALA   903 O   39141   0.503E+00  -0.622E+00  -0.152E-02
ARG  11072HH1 27793 TYR   904 N   39148   0.474E+00  -0.633E+00  -0.299E-02
ARG  11072HH1 27793 TYR   904 O   39151   0.448E+00  -0.783E+00  -0.305E-02
ARG  11072HH1 27793 TYR   904 CD1 39154   0.344E+00  -0.545E+00  -0.166E-01
ARG  11072HH1 27793 TYR   904 CE1 39156   0.412E+00  -0.336E+00  -0.596E-02
ARG  11072HH1 27793 TYR   904 OH  39159   0.587E+00  -0.333E+00  -0.712E-03
ARG  11072HH1 27793 ASN   907 N   39213   0.598E+00  -0.326E+00  -0.740E-03
ARG  11072HH1 27793 ASN   907 O   39216   0.680E+00  -0.305E+00  -0.251E-03
ARG  11072HH1 27793 ASN   907 OD1 39219   0.585E+00  -0.420E+00  -0.621E-03
ARG  11072HH1 27793 ASN   907 ND2 39220   0.383E+00  -0.174E+01  -0.104E-01
ARG  11072HH1 27793 GLN   913 OE1 39297   0.673E+00  -0.374E+00  -0.268E-03
ARG  11072HH1 27793 GLN   913 NE2 39298   0.651E+00  -0.562E+00  -0.445E-03
ARG  11071HH2 27794 ALA   903 O   39141   0.696E+00  -0.310E+00  -0.220E-03
ARG  11071HH2 27794 TYR   904 N   39148   0.660E+00  -0.302E+00  -0.409E-03
ARG  11071HH2 27794 TYR   904 CE1 39156   0.393E+00  -0.379E+00  -0.782E-02
ARG  11071HH2 27794 TYR   904 OH  39159   0.498E+00  -0.485E+00  -0.191E-02
ARG  11071HH2 27794 ASN   907 ND2 39220   0.503E+00  -0.880E+00  -0.210E-02
ARG  11071HH2 27794 GLN   913 OE1 39297   0.538E+00  -0.604E+00  -0.103E-02
ARG  11071HH2 27794 GLN   913 NE2 39298   0.531E+00  -0.875E+00  -0.152E-02
ARG  11072HH2 27795 MET   900 O   39090   0.671E+00  -0.339E+00  -0.274E-03
ARG  11072HH2 27795 ALA   903 O   39141   0.547E+00  -0.514E+00  -0.931E-03
ARG  11072HH2 27795 TYR   904 N   39148   0.545E+00  -0.455E+00  -0.130E-02
ARG  11072HH2 27795 TYR   904 O   39151   0.618E+00  -0.374E+00  -0.448E-03
ARG  11072HH2 27795 TYR   904 CD1 39154   0.386E+00  -0.400E+00  -0.869E-02
ARG  11072HH2 27795 TYR   904 CE1 39156   0.404E+00  -0.352E+00  -0.661E-02
ARG  11072HH2 27795 TYR   904 OH  39159   0.575E+00  -0.349E+00  -0.807E-03
ARG  11072HH2 27795 ASN   907 OD1 39219   0.560E+00  -0.462E+00  -0.803E-03
ARG  11072HH2 27795 ASN   907 ND2 39220   0.338E+00  -0.244E+01  -0.212E-01
ARG  11072HH2 27795 GLN   913 OE1 39297   0.491E+00  -0.745E+00  -0.176E-02
ARG  11072HH2 27795 GLN   913 NE2 39298   0.465E+00  -0.120E+01  -0.335E-02
ASN  1108 CG  27801 TRP   886 NE1 38894   0.619E+00  -0.314E+00  -0.184E-01
ASN  1108 CG  27801 THR   887 OG1 38915   0.925E+00  -0.305E+00  -0.159E-02
ASN  1108 OD1 27802 TRP   886 C   38888   0.822E+00  -0.324E+00  -0.292E-02
ASN  1108 OD1 27802 TRP   886 HE1 38905   0.437E+00  -0.689E+00  -0.357E-02
ASN  1108 ND2 27803 TRP   886 C   38888   0.968E+00  -0.369E+00  -0.129E-02
ASN  1108 ND2 27803 TRP   886 HE1 38905   0.522E+00  -0.664E+00  -0.168E-02
ASN  1108 ND2 27803 THR   887 C   38912   0.105E+01  -0.315E+00  -0.803E-03
THR  1117 C   27951 ASP  1118 OD1 42441   0.862E+00  -0.397E+00  -0.220E-02
THR  1117 C   27951 ASP  1118 OD2 42442   0.807E+00  -0.444E+00  -0.327E-02
THR  1117 O   27952 ASP  1118 CG  42440   0.748E+00  -0.512E+00  -0.513E-02
THR  1117 OG1 27954 ASP  1118 CG  42440   0.847E+00  -0.448E+00  -0.269E-02
THR  1117 OG1 27954 GLU  1144 CD  42819   0.104E+01  -0.334E+00  -0.780E-03
ASP  1118 N   27963 ASP  1118 CG  42440   0.886E+00  -0.386E+00  -0.219E-02
ASP  1118 O   27966 ASP  1118 CG  42440   0.936E+00  -0.317E+00  -0.134E-02
ASP  1118 CG  27968 ASP  1118 OD1 42441   0.779E+00  -0.628E+00  -0.402E-02
ASP  1118 CG  27968 ASP  1118 OD2 42442   0.813E+00  -0.583E+00  -0.312E-02
ASP  1118 OD1 27969 ARG  1091 CZ  42005   0.103E+01  -0.302E+00  -0.737E-03
ASP  1118 OD1 27969 ASP  1118 CG  42440   0.698E+00  -0.772E+00  -0.776E-02
ASP  1118 OD2 27970 ASP  1118 CG  42440   0.894E+00  -0.497E+00  -0.176E-02
ASN  1119 C   27977 GLN   913 OE1 39297   0.987E+00  -0.304E+00  -0.973E-03
ASN  1119 C   27977 GLN   913 NE2 39298   0.861E+00  -0.529E+00  -0.259E-02
ASN  1119 O   27978 GLN   913 CD  39296   0.858E+00  -0.342E+00  -0.225E-02
ASN  1119 O   27978 GLN   9132HE2 39306   0.690E+00  -0.310E+00  -0.232E-03
THR  1120 C   27991 GLN   913 NE2 39298   0.816E+00  -0.527E+00  -0.359E-02
THR  1120 C   27991 GLN  1113 NE2 42360   0.980E+00  -0.392E+00  -0.120E-02
THR  1120 C   27991 ASP  1118 OD2 42442   0.987E+00  -0.320E+00  -0.974E-03
THR  1120 O   27992 ASP  1118 CG  42440   0.897E+00  -0.373E+00  -0.172E-02
PHE  1121 C   28005 GLN   913 NE2 39298   0.823E+00  -0.508E+00  -0.341E-02
PHE  1121 C   28005 ASN   914 OD1 39313   0.802E+00  -0.317E+00  -0.337E-02
PHE  1121 C   28005 ASN   914 ND2 39314   0.834E+00  -0.439E+00  -0.314E-02
PHE  1121 C   28005 GLU   918 OE2 39385   0.906E+00  -0.404E+00  -0.163E-02
PHE  1121 C   28005 GLU  1111 OE1 42330   0.965E+00  -0.366E+00  -0.112E-02
PHE  1121 C   28005 GLU  1111 OE2 42331   0.100E+01  -0.345E+00  -0.876E-03
PHE  1121 C   28005 GLN  1113 OE1 42359   0.893E+00  -0.315E+00  -0.177E-02
PHE  1121 C   28005 GLN  1113 NE2 42360   0.736E+00  -0.621E+00  -0.664E-02
PHE  1121 O   28006 GLN   913 CD  39296   0.797E+00  -0.376E+00  -0.352E-02
PHE  1121 O   28006 ASN   914 CG  39312   0.759E+00  -0.359E+00  -0.471E-02
PHE  1121 O   28006 GLU   918 CD  39383   0.980E+00  -0.307E+00  -0.102E-02
PHE  1121 CE1 28011 THR   912 CG2 39282   0.387E+00   0.153E+00  -0.156E+00
PHE  1121 CE1 28011 ASN   914 CB  39311   0.409E+00   0.708E-01  -0.139E+00
PHE  1121 CE1 28011 ASN   914 CG  39312   0.415E+00  -0.423E+00  -0.118E+00
PHE  1121 CE1 28011 ASN   914 OD1 39313   0.394E+00   0.436E+00  -0.174E+00
PHE  1121 CE2 28012 THR   912 CG2 39282   0.410E+00   0.131E+00  -0.138E+00
PHE  1121 CE2 28012 GLN   913 CD  39296   0.453E+00  -0.389E+00  -0.823E-01
PHE  1121 CE2 28012 GLN   913 NE2 39298   0.386E+00   0.774E+00  -0.190E+00
PHE  1121 CE2 28012 GLN   9131HE2 39305   0.328E+00  -0.558E+00  -0.216E-01
PHE  1121 CZ  28013 GLN   913 CG  39295   0.418E+00   0.908E-02  -0.130E+00
PHE  1121 CZ  28013 GLN   913 NE2 39298   0.428E+00   0.377E+00  -0.135E+00
PHE  1121 CZ  28013 ASN   914 CB  39311   0.429E+00   0.398E-01  -0.117E+00
PHE  1121 CZ  28013 ASN   914 OD1 39313   0.417E+00   0.240E+00  -0.138E+00
PHE  1121 HN  28014 GLN   913 NE2 39298   0.649E+00  -0.339E+00  -0.456E-03
PHE  1121 HE1 28020 ASN   914 OD1 39313   0.319E+00  -0.612E+00  -0.897E-01
PHE  1121 HE1 28020 ASN   914 ND2 39314   0.400E+00  -0.492E+00  -0.423E-01
PHE  1121 HE2 28021 GLN   913 NE2 39298   0.297E+00  -0.126E+01  -0.247E-01
PHE  1121 HZ  28022 GLN   913 NE2 39298   0.384E+00  -0.576E+00  -0.518E-01
PHE  1121 HZ  28022 ASN   914 N   39307   0.363E+00  -0.324E+00  -0.649E-01
PHE  1121 HZ  28022 ASN   914 OD1 39313   0.365E+00  -0.392E+00  -0.571E-01
VAL  1122 N   28023 GLN  1113 CD  42358   0.783E+00  -0.344E+00  -0.457E-02
VAL  1122 N   28023 GLN  11131HE2 42367   0.649E+00  -0.301E+00  -0.455E-03
VAL  1122 N   28023 GLN  11132HE2 42368   0.608E+00  -0.345E+00  -0.674E-03
VAL  1122 C   28025 GLN   913 NE2 39298   0.997E+00  -0.305E+00  -0.108E-02
VAL  1122 C   28025 ASN   914 OD1 39313   0.721E+00  -0.314E+00  -0.636E-02
VAL  1122 C   28025 ASN   914 ND2 39314   0.664E+00  -0.547E+00  -0.122E-01
VAL  1122 C   28025 GLU   918 OE1 39384   0.852E+00  -0.364E+00  -0.236E-02
VAL  1122 C   28025 GLU   918 OE2 39385   0.668E+00  -0.570E+00  -0.101E-01
VAL  1122 C   28025 GLU  1111 OE1 42330   0.803E+00  -0.403E+00  -0.336E-02
VAL  1122 C   28025 GLU  1111 OE2 42331   0.795E+00  -0.411E+00  -0.356E-02
VAL  1122 C   28025 GLN  1113 OE1 42359   0.808E+00  -0.304E+00  -0.324E-02
VAL  1122 C   28025 GLN  1113 NE2 42360   0.602E+00  -0.757E+00  -0.217E-01
VAL  1122 O   28026 ASN   914 CG  39312   0.675E+00  -0.358E+00  -0.946E-02
VAL  1122 O   28026 GLU   918 CD  39383   0.807E+00  -0.336E+00  -0.325E-02
VAL  1122 O   28026 GLU  1111 CD  42329   0.746E+00  -0.387E+00  -0.518E-02
VAL  1122 O   28026 GLN  1113 CD  42358   0.611E+00  -0.503E+00  -0.171E-01
VAL  1122 O   28026 GLN  11131HE2 42367   0.436E+00  -0.674E+00  -0.360E-02
VAL  1122 O   28026 GLN  11132HE2 42368   0.469E+00  -0.563E+00  -0.234E-02
VAL  1122 CB  28027 GLU   918 OE2 39385   0.886E+00  -0.302E+00  -0.210E-02
VAL  1122 CB  28027 GLN  1113 NE2 42360   0.759E+00  -0.422E+00  -0.622E-02
VAL  1122 HN  28030 GLN   913 NE2 39298   0.984E+00  -0.306E+00  -0.374E-04
VAL  1122 HN  28030 ASN   914 ND2 39314   0.861E+00  -0.334E+00  -0.835E-04
VAL  1122 HN  28030 GLU   918 OE2 39385   0.931E+00  -0.311E+00  -0.382E-04
VAL  1122 HN  28030 GLU  1111 OE1 42330   0.926E+00  -0.313E+00  -0.394E-04
VAL  1122 HN  28030 GLN  1113 OE1 42359   0.765E+00  -0.330E+00  -0.124E-03
VAL  1122 HN  28030 GLN  1113 NE2 42360   0.613E+00  -0.716E+00  -0.637E-03
VAL  1122 HN  28030 ASN  1119 ND2 42454   0.888E+00  -0.318E+00  -0.695E-04
SER  1123 N   28039 ASN   914 C   39309   0.806E+00  -0.363E+00  -0.385E-02
SER  1123 N   28039 ASN   914 CG  39312   0.609E+00  -0.592E+00  -0.203E-01
SER  1123 N   28039 ASN   9141HD2 39319   0.565E+00  -0.423E+00  -0.105E-02
SER  1123 N   28039 ASN   9142HD2 39320   0.639E+00  -0.324E+00  -0.497E-03
SER  1123 N   28039 GLU   918 CD  39383   0.677E+00  -0.623E+00  -0.108E-01
SER  1123 N   28039 GLU  1111 CD  42329   0.789E+00  -0.467E+00  -0.436E-02
SER  1123 N   28039 GLN  1113 CD  42358   0.799E+00  -0.399E+00  -0.406E-02
SER  1123 N   28039 GLN  11131HE2 42367   0.608E+00  -0.414E+00  -0.671E-03
SER  1123 N   28039 GLN  11132HE2 42368   0.649E+00  -0.361E+00  -0.454E-03
SER  1123 CA  28040 GLU   918 OE2 39385   0.437E+00  -0.394E+00  -0.125E+00
SER  1123 C   28041 ASN   914 O   39310   0.691E+00  -0.366E+00  -0.820E-02
SER  1123 C   28041 ASN   914 OD1 39313   0.677E+00  -0.383E+00  -0.927E-02
SER  1123 C   28041 ASN   914 ND2 39314   0.524E+00  -0.984E+00  -0.477E-01
SER  1123 C   28041 GLU   918 OE1 39384   0.553E+00  -0.918E+00  -0.303E-01
SER  1123 C   28041 GLU   918 OE2 39385   0.369E+00  -0.250E+01  -0.211E+00
SER  1123 C   28041 GLN  1106 NE2 42235   0.104E+01  -0.311E+00  -0.850E-03
SER  1123 C   28041 GLU  1111 OE1 42330   0.779E+00  -0.459E+00  -0.401E-02
SER  1123 C   28041 GLU  1111 OE2 42331   0.676E+00  -0.601E+00  -0.938E-02
SER  1123 C   28041 GLN  1113 NE2 42360   0.775E+00  -0.497E+00  -0.486E-02
SER  1123 O   28042 GLN   913 CD  39296   0.982E+00  -0.306E+00  -0.100E-02
SER  1123 O   28042 ASN   914 C   39309   0.672E+00  -0.548E+00  -0.969E-02
SER  1123 O   28042 ASN   914 CG  39312   0.569E+00  -0.736E+00  -0.259E-01
SER  1123 O   28042 ASN   9141HD2 39319   0.460E+00  -0.735E+00  -0.261E-02
SER  1123 O   28042 ASN   9142HD2 39320   0.599E+00  -0.400E+00  -0.538E-03
SER  1123 O   28042 TYR   917 C   39358   0.823E+00  -0.379E+00  -0.290E-02
SER  1123 O   28042 GLU   918 CD  39383   0.462E+00  -0.157E+01  -0.833E-01
SER  1123 O   28042 GLU   918 OE2 39385   0.356E+00   0.332E+01  -0.302E+00
SER  1123 O   28042 GLU  1111 CD  42329   0.803E+00  -0.486E+00  -0.335E-02
SER  1123 O   28042 GLN  1113 CD  42358   0.990E+00  -0.303E+00  -0.955E-03
SER  1123 CB  28043 ASN   914 CB  39311   0.401E+00  -0.698E-01  -0.166E+00
SER  1123 CB  28043 ASN   914 CG  39312   0.391E+00   0.462E+00  -0.154E+00
SER  1123 CB  28043 ASN   914 ND2 39314   0.357E+00  -0.788E+00  -0.202E+00
SER  1123 CB  28043 GLU   918 OE2 39385   0.377E+00  -0.721E+00  -0.227E+00
SER  1123 CB  28043 GLU  1111 OE2 42331   0.517E+00  -0.327E+00  -0.506E-01
SER  1123 OG  28044 THR   912 C   39278   0.816E+00  -0.381E+00  -0.336E-02
SER  1123 OG  28044 GLN   913 C   39292   0.761E+00  -0.323E+00  -0.512E-02
SER  1123 OG  28044 GLN   913 CD  39296   0.962E+00  -0.349E+00  -0.126E-02
SER  1123 OG  28044 ASN   914 C   39309   0.564E+00  -0.873E+00  -0.300E-01
SER  1123 OG  28044 ASN   914 CB  39311   0.400E+00   0.307E+00  -0.199E+00
SER  1123 OG  28044 ASN   914 CG  39312   0.360E+00  -0.251E+01  -0.218E+00
SER  1123 OG  28044 ASN   914 OD1 39313   0.447E+00   0.129E+01  -0.116E+00
SER  1123 OG  28044 ASN   9141HD2 39319   0.247E+00  -0.445E+01  -0.841E-01
SER  1123 OG  28044 ASN   9142HD2 39320   0.306E+00  -0.240E+01  -0.322E-01
SER  1123 OG  28044 VAL   915 C   39323   0.805E+00  -0.312E+00  -0.364E-02
SER  1123 OG  28044 VAL   915 HN  39328   0.651E+00  -0.458E+00  -0.381E-03
SER  1123 OG  28044 TYR   917 C   39358   0.880E+00  -0.373E+00  -0.215E-02
SER  1123 OG  28044 GLU   918 CD  39383   0.394E+00  -0.258E+01  -0.185E+00
SER  1123 OG  28044 GLU   918 OE1 39384   0.433E+00   0.219E+01  -0.138E+00
SER  1123 OG  28044 GLN  1106 CD  42233   0.868E+00  -0.410E+00  -0.232E-02
SER  1123 OG  28044 GLN  11061HE2 42242   0.736E+00  -0.335E+00  -0.183E-03
SER  1123 OG  28044 GLN  11062HE2 42243   0.709E+00  -0.360E+00  -0.230E-03
SER  1123 OG  28044 TYR  1110 C   42304   0.986E+00  -0.312E+00  -0.108E-02
SER  1123 OG  28044 GLU  1111 C   42325   0.821E+00  -0.317E+00  -0.324E-02
SER  1123 OG  28044 GLU  1111 CD  42329   0.466E+00  -0.169E+01  -0.870E-01
SER  1123 OG  28044 GLU  1111 OE2 42331   0.403E+00   0.262E+01  -0.196E+00
SER  1123 OG  28044 GLN  1113 CD  42358   0.710E+00  -0.587E+00  -0.774E-02
SER  1123 OG  28044 GLN  11131HE2 42367   0.517E+00  -0.703E+00  -0.152E-02
SER  1123 OG  28044 GLN  11132HE2 42368   0.603E+00  -0.499E+00  -0.606E-03
SER  1123 HN  28045 ASN   914 ND2 39314   0.633E+00  -0.466E+00  -0.530E-03
SER  1123 HN  28045 GLU   918 OE1 39384   0.776E+00  -0.331E+00  -0.114E-03
SER  1123 HN  28045 GLU   918 OE2 39385   0.573E+00  -0.607E+00  -0.705E-03
SER  1123 HN  28045 GLU  1111 OE2 42331   0.818E+00  -0.301E+00  -0.829E-04
SER  1123 HN  28045 GLN  1113 NE2 42360   0.764E+00  -0.364E+00  -0.171E-03
SER  1123 HA  28046 GLU   918 OE2 39385   0.484E+00  -0.369E+00  -0.113E-01
SER  1123 HG  28049 ASN   914 N   39307   0.647E+00  -0.316E+00  -0.464E-03
SER  1123 HG  28049 ASN   914 O   39310   0.528E+00  -0.600E+00  -0.115E-02
SER  1123 HG  28049 ASN   914 OD1 39313   0.494E+00  -0.704E+00  -0.171E-02
SER  1123 HG  28049 ASN   914 ND2 39314   0.305E+00  -0.370E+01  -0.367E-01
SER  1123 HG  28049 VAL   915 N   39321   0.621E+00  -0.360E+00  -0.590E-03
SER  1123 HG  28049 GLU   918 OE1 39384   0.365E+00  -0.237E+01  -0.102E-01
SER  1123 HG  28049 GLU   918 OE2 39385   0.203E+00  -0.129E+02  -0.155E-01
SER  1123 HG  28049 ASN   919 ND2 39399   0.857E+00  -0.341E+00  -0.856E-04
SER  1123 HG  28049 GLN  1106 NE2 42235   0.813E+00  -0.422E+00  -0.117E-03
SER  1123 HG  28049 GLU  1111 OE1 42330   0.570E+00  -0.792E+00  -0.724E-03
SER  1123 HG  28049 GLU  1111 OE2 42331   0.443E+00  -0.144E+01  -0.328E-02
SER  1123 HG  28049 GLN  1113 NE2 42360   0.692E+00  -0.568E+00  -0.310E-03
GLY  1124 N   28050 ASN   914 CG  39312   0.658E+00  -0.348E+00  -0.128E-01
GLY  1124 N   28050 ASN   9141HD2 39319   0.512E+00  -0.366E+00  -0.189E-02
GLY  1124 N   28050 GLU   918 CD  39383   0.483E+00  -0.906E+00  -0.749E-01
GLY  1124 N   28050 GLU   918 OE2 39385   0.391E+00   0.166E+01  -0.231E+00
GLY  1124 N   28050 GLU  1111 CD  42329   0.755E+00  -0.350E+00  -0.568E-02
GLY  1124 CA  28051 GLU   918 CD  39383   0.468E+00  -0.338E+00  -0.794E-01
GLY  1124 CA  28051 GLU   918 OE2 39385   0.402E+00   0.532E+00  -0.182E+00
GLY  1124 C   28052 ASN   914 O   39310   0.852E+00  -0.301E+00  -0.235E-02
GLY  1124 C   28052 ASN   914 ND2 39314   0.775E+00  -0.529E+00  -0.485E-02
GLY  1124 C   28052 GLU   918 OE1 39384   0.659E+00  -0.761E+00  -0.109E-01
GLY  1124 C   28052 GLU   918 OE2 39385   0.522E+00  -0.126E+01  -0.421E-01
GLY  1124 C   28052 GLU  1111 OE1 42330   0.104E+01  -0.346E+00  -0.701E-03
GLY  1124 C   28052 GLU  1111 OE2 42331   0.907E+00  -0.428E+00  -0.162E-02
GLY  1124 C   28052 GLN  1113 NE2 42360   0.104E+01  -0.371E+00  -0.827E-03
GLY  1124 O   28053 GLU   918 CD  39383   0.685E+00  -0.573E+00  -0.865E-02
GLY  1124 HN  28054 ASN   914 ND2 39314   0.607E+00  -0.374E+00  -0.681E-03
GLY  1124 HN  28054 GLU   918 OE1 39384   0.569E+00  -0.453E+00  -0.732E-03
GLY  1124 HN  28054 GLU   918 OE2 39385   0.443E+00  -0.817E+00  -0.325E-02
GLY  1124 HN  28054 GLU  1111 OE2 42331   0.671E+00  -0.320E+00  -0.272E-03
GLY  1124 HA2 28056 GLU   918 OE2 39385   0.328E+00  -0.637E+00  -0.814E-01
ASN  1125 N   28057 GLU   918 CD  39383   0.611E+00  -0.611E+00  -0.199E-01
ASN  1125 C   28059 ASN   914 ND2 39314   0.102E+01  -0.359E+00  -0.925E-03
ASN  1125 C   28059 GLU   918 OE1 39384   0.868E+00  -0.488E+00  -0.210E-02
ASN  1125 C   28059 GLU   918 OE2 39385   0.746E+00  -0.636E+00  -0.521E-02
ASN  1125 O   28060 TYR   917 C   39358   0.814E+00  -0.348E+00  -0.308E-02
ASN  1125 O   28060 GLU   918 CD  39383   0.707E+00  -0.554E+00  -0.714E-02
ASN  1125 CG  28062 GLU   918 OE1 39384   0.887E+00  -0.445E+00  -0.185E-02
ASN  1125 CG  28062 GLU   918 OE2 39385   0.814E+00  -0.515E+00  -0.310E-02
ASN  1125 OD1 28063 GLU   918 CD  39383   0.859E+00  -0.394E+00  -0.225E-02
ASN  1125 ND2 28064 GLU   918 CD  39383   0.830E+00  -0.618E+00  -0.322E-02
ASN  1125 HN  28065 GLU   918 OE1 39384   0.625E+00  -0.373E+00  -0.419E-03
ASN  1125 HN  28065 GLU   918 OE2 39385   0.522E+00  -0.553E+00  -0.123E-02
ASN  11251HD2 28069 GLU   918 OE2 39385   0.807E+00  -0.317E+00  -0.902E-04
CYS  1126 C   28073 GLU   918 OE2 39385   0.100E+01  -0.405E+00  -0.881E-03
ASP  1127 N   28081 GLU   918 CD  39383   0.986E+00  -0.335E+00  -0.115E-02
VAL  1128 N   28093 TYR   917 C   39358   0.795E+00  -0.312E+00  -0.419E-02
VAL  1128 N   28093 GLU   918 CD  39383   0.822E+00  -0.362E+00  -0.342E-02
VAL  1128 C   28095 TYR   917 O   39359   0.511E+00  -0.651E+00  -0.475E-01
VAL  1128 C   28095 GLU   918 N   39377   0.604E+00  -0.360E+00  -0.212E-01
VAL  1128 C   28095 GLU   918 O   39380   0.595E+00  -0.520E+00  -0.198E-01
VAL  1128 C   28095 GLU   918 OE1 39384   0.820E+00  -0.389E+00  -0.296E-02
VAL  1128 C   28095 GLU   918 OE2 39385   0.782E+00  -0.422E+00  -0.392E-02
VAL  1128 C   28095 GLN   920 OE1 39413   0.778E+00  -0.325E+00  -0.404E-02
VAL  1128 C   28095 GLN   920 NE2 39414   0.936E+00  -0.335E+00  -0.157E-02
VAL  1128 O   28096 TYR   917 C   39358   0.530E+00  -0.640E+00  -0.388E-01
VAL  1128 O   28096 TYR   917 O   39359   0.446E+00   0.820E+00  -0.106E+00
VAL  1128 O   28096 GLU   918 C   39379   0.579E+00  -0.396E+00  -0.232E-01
VAL  1128 O   28096 GLU   918 CD  39383   0.784E+00  -0.354E+00  -0.386E-02
VAL  1128 O   28096 GLN   920 CD  39412   0.754E+00  -0.332E+00  -0.488E-02
VAL  1128 CB  28097 TYR   917 O   39359   0.589E+00  -0.419E+00  -0.239E-01
VAL  1128 CB  28097 GLU   918 N   39377   0.604E+00  -0.318E+00  -0.239E-01
VAL  1128 CB  28097 GLU   918 O   39380   0.543E+00  -0.562E+00  -0.379E-01
VAL  1128 CB  28097 GLU   918 OE1 39384   0.661E+00  -0.514E+00  -0.121E-01
VAL  1128 CB  28097 GLU   918 OE2 39385   0.647E+00  -0.537E+00  -0.137E-01
VAL  1128 CG1 28098 GLU   918 CA  39378   0.379E+00  -0.168E-01  -0.177E+00
VAL  1128 CG1 28098 GLU   918 C   39379   0.434E+00  -0.174E+00  -0.112E+00
VAL  1128 CG1 28098 GLU   918 O   39380   0.392E+00   0.285E+00  -0.200E+00
VAL  1128 CG1 28098 GLU   918 CB  39381   0.423E+00  -0.297E-01  -0.140E+00
VAL  1128 CG1 28098 GLU   918 CG  39382   0.422E+00   0.136E-01  -0.141E+00
VAL  1128 HN  28100 GLU   918 OE1 39384   0.877E+00  -0.342E+00  -0.548E-04
VAL  1128 HN  28100 GLU   918 OE2 39385   0.811E+00  -0.390E+00  -0.879E-04
VAL  1129 N   28109 TYR   917 C   39358   0.577E+00  -0.587E+00  -0.276E-01
VAL  1129 N   28109 GLU   918 C   39379   0.678E+00  -0.318E+00  -0.108E-01
VAL  1129 N   28109 GLU   918 CD  39383   0.733E+00  -0.445E+00  -0.679E-02
VAL  1129 C   28111 TYR   917 O   39359   0.559E+00  -0.531E+00  -0.286E-01
VAL  1129 C   28111 GLU   918 OE2 39385   0.929E+00  -0.317E+00  -0.140E-02
VAL  1129 C   28111 GLN   920 OE1 39413   0.636E+00  -0.479E+00  -0.134E-01
VAL  1129 C   28111 GLN   920 NE2 39414   0.787E+00  -0.448E+00  -0.444E-02
VAL  1129 O   28112 TYR   917 C   39358   0.733E+00  -0.325E+00  -0.578E-02
VAL  1129 CB  28113 TYR   917 O   39359   0.556E+00  -0.474E+00  -0.331E-01
VAL  1129 CB  28113 GLU   918 N   39377   0.604E+00  -0.319E+00  -0.241E-01
VAL  1129 CB  28113 GLU   918 OE1 39384   0.856E+00  -0.320E+00  -0.258E-02
VAL  1129 CB  28113 GLU   918 OE2 39385   0.739E+00  -0.414E+00  -0.623E-02
VAL  1129 CB  28113 GLN   920 OE1 39413   0.721E+00  -0.330E+00  -0.717E-02
VAL  1129 CB  28113 GLN   920 NE2 39414   0.913E+00  -0.308E+00  -0.206E-02
VAL  1129 CG1 28114 TYR   917 CB  39360   0.422E+00   0.207E-01  -0.141E+00
VAL  1129 CG2 28115 TYR   917 CB  39360   0.430E+00   0.197E-01  -0.131E+00
VAL  1129 HN  28116 TYR   917 O   39359   0.616E+00  -0.424E+00  -0.457E-03
VAL  1129 HN  28116 GLU   918 O   39380   0.733E+00  -0.337E+00  -0.161E-03
VAL  1129 HN  28116 GLU   918 OE1 39384   0.823E+00  -0.380E+00  -0.799E-04
VAL  1129 HN  28116 GLU   918 OE2 39385   0.736E+00  -0.465E+00  -0.157E-03
ILE  1130 N   28125 TYR   917 C   39358   0.575E+00  -0.593E+00  -0.281E-01
ILE  1130 N   28125 GLN   920 CD  39412   0.604E+00  -0.572E+00  -0.212E-01
ILE  1130 N   28125 GLN   9202HE2 39422   0.631E+00  -0.319E+00  -0.536E-03
ILE  1130 C   28127 TYR   917 O   39359   0.710E+00  -0.411E+00  -0.696E-02
ILE  1130 C   28127 GLN   920 OE1 39413   0.557E+00  -0.812E+00  -0.292E-01
ILE  1130 C   28127 GLN   920 NE2 39414   0.646E+00  -0.831E+00  -0.143E-01
ILE  1130 O   28128 GLY   798 C   38015   0.908E+00  -0.321E+00  -0.161E-02
ILE  1130 O   28128 ALA   899 C   39079   0.811E+00  -0.380E+00  -0.316E-02
ILE  1130 O   28128 LEU   916 C   39339   0.886E+00  -0.329E+00  -0.186E-02
ILE  1130 O   28128 TYR   917 C   39358   0.727E+00  -0.506E+00  -0.607E-02
ILE  1130 O   28128 GLN   920 CD  39412   0.587E+00  -0.838E+00  -0.215E-01
ILE  1130 O   28128 GLN   9201HE2 39421   0.691E+00  -0.365E+00  -0.228E-03
ILE  1130 O   28128 GLN   9202HE2 39422   0.536E+00  -0.627E+00  -0.105E-02
ILE  1130 CB  28129 GLN   920 OE1 39413   0.428E+00  -0.166E+00  -0.138E+00
ILE  1130 CD1 28132 GLN   920 CB  39410   0.442E+00   0.127E-01  -0.117E+00
ILE  1130 CD1 28132 GLN   920 CG  39411   0.452E+00   0.753E-02  -0.106E+00
ILE  1130 CD1 28132 GLN   920 CD  39412   0.409E+00  -0.323E+00  -0.139E+00
ILE  1130 CD1 28132 GLN   920 OE1 39413   0.416E+00   0.291E+00  -0.157E+00
ILE  1130 CD1 28132 GLN   920 NE2 39414   0.428E+00   0.380E+00  -0.151E+00
ILE  1130 CD1 28132 LYS   921 CG  39428   0.442E+00  -0.131E-01  -0.117E+00
ILE  1130 CD1 28132 LYS   921 CE  39430   0.441E+00   0.279E-01  -0.117E+00
ILE  1130 HN  28133 TYR   917 O   39359   0.418E+00  -0.784E+00  -0.459E-02
ILE  1130 HN  28133 GLN   920 OE1 39413   0.438E+00  -0.829E+00  -0.347E-02
ILE  1130 HN  28133 GLN   920 NE2 39414   0.597E+00  -0.567E+00  -0.750E-03
ILE  1130 HB  28135 GLN   920 OE1 39413   0.333E+00  -0.325E+00  -0.858E-01
GLY  1131 N   28144 GLN   920 CD  39412   0.753E+00  -0.307E+00  -0.577E-02
GLY  1131 C   28146 GLN   920 OE1 39413   0.833E+00  -0.375E+00  -0.269E-02
GLY  1131 C   28146 GLN   920 NE2 39414   0.921E+00  -0.447E+00  -0.173E-02
ASP  1139 O   28268 GLU  1144 CD  42819   0.968E+00  -0.310E+00  -0.110E-02
ASP  1139 CG  28270 ASP  1118 OD2 42442   0.996E+00  -0.421E+00  -0.923E-03
ASP  1139 CG  28270 GLU  1144 OE1 42820   0.726E+00  -0.807E+00  -0.612E-02
ASP  1139 CG  28270 GLU  1144 OE2 42821   0.784E+00  -0.700E+00  -0.385E-02
ASP  1139 OD1 28271 ASP  1118 CG  42440   0.102E+01  -0.407E+00  -0.811E-03
ASP  1139 OD1 28271 LEU  1141 C   42765   0.105E+01  -0.301E+00  -0.681E-03
ASP  1139 OD1 28271 GLU  1144 CD  42819   0.792E+00  -0.626E+00  -0.363E-02
ASP  1139 OD2 28272 LEU  1141 C   42765   0.996E+00  -0.324E+00  -0.926E-03
ASP  1139 OD2 28272 GLU  1144 CD  42819   0.630E+00  -0.974E+00  -0.142E-01
LEU  1141 C   28293 GLU  1144 O   42816   0.872E+00  -0.323E+00  -0.205E-02
LEU  1141 C   28293 GLU  1144 OE1 42820   0.714E+00  -0.640E+00  -0.675E-02
LEU  1141 C   28293 GLU  1144 OE2 42821   0.866E+00  -0.454E+00  -0.213E-02
LEU  1141 O   28294 GLU  1144 CD  42819   0.775E+00  -0.497E+00  -0.414E-02
LEU  1141 CG  28296 LEU  1141 CD1 42769   0.428E+00  -0.101E+00  -0.134E+00
LEU  1141 CG  28296 GLU  1144 OE1 42820   0.579E+00  -0.329E+00  -0.262E-01
LEU  1141 CD1 28297 LEU  1141 CD1 42769   0.362E+00   0.100E+00  -0.152E+00
LEU  1141 CD2 28298 LEU  1141 CD1 42769   0.371E+00   0.936E-01  -0.172E+00
LEU  1141 CD2 28298 GLU  1144 CB  42817   0.425E+00  -0.400E-01  -0.137E+00
LEU  1141 CD2 28298 GLU  1144 CG  42818   0.407E+00   0.203E-01  -0.160E+00
GLN  1142 N   28310 GLU  1144 CD  42819   0.762E+00  -0.356E+00  -0.538E-02
GLN  1142 C   28312 GLU  1144 OE1 42820   0.789E+00  -0.390E+00  -0.372E-02
GLN  1142 O   28313 GLU  1144 CD  42819   0.877E+00  -0.408E+00  -0.198E-02
GLN  1142 HN  28315 GLU  1144 OE1 42820   0.728E+00  -0.325E+00  -0.168E-03
GLU  1144 C   28336 GLU  1144 OE1 42820   0.964E+00  -0.314E+00  -0.112E-02
LEU  1145 C   28351 GLU  1144 O   42816   0.729E+00  -0.443E+00  -0.598E-02
LEU  1145 C   28351 GLU  1144 OE1 42820   0.858E+00  -0.461E+00  -0.225E-02
LEU  1145 C   28351 LEU  1145 O   42831   0.847E+00  -0.319E+00  -0.243E-02
LEU  1145 O   28352 GLU  1144 CD  42819   0.100E+01  -0.327E+00  -0.884E-03
LEU  1145 O   28352 LEU  1145 C   42830   0.847E+00  -0.319E+00  -0.243E-02
ASP  1146 N   28359 GLU  1144 CD  42819   0.990E+00  -0.333E+00  -0.112E-02
