# Supplementary material for: Static all-atom energetic mappings of the SARS-Cov-2 spike protein and dynamic stability analysis of “Up” versus “Down” protomer states
Source: PLoS One. 2020 Nov 10;15(11):e0241168. doi: 10.1371/journal.pone.0241168 (PMC7654774; doi:10.1371/journal.pone.0241168)
Supplement: S1 File — (ZIP) [file pone.0241168.s001.zip › Final Supplementary/S4_Table.txt]

GLN    52 CD  28789 ASN   751 OD1  9114   0.873E+00  -0.334E+00  -0.203E-02
GLN    52 CD  28789 ASN   751 ND2  9115   0.101E+01  -0.395E+00  -0.993E-03
GLN    52 OE1 28790 ASN   751 CG   9113   0.897E+00  -0.333E+00  -0.172E-02
GLN    52 NE2 28791 SER   750 HG   9107   0.987E+00  -0.308E+00  -0.367E-04
GLN    52 NE2 28791 ASN   751 CG   9113   0.947E+00  -0.430E+00  -0.147E-02
THR   302 C   31586 ARG   765 NH1  9338   0.922E+00  -0.334E+00  -0.173E-02
LEU   303 C   31600 ARG   765 NH1  9338   0.975E+00  -0.314E+00  -0.123E-02
LYS   304 HZ1 31636 SER   758 OG   9229   0.569E+00  -0.409E+00  -0.855E-03
LYS   304 HZ3 31638 SER   758 OG   9229   0.638E+00  -0.321E+00  -0.433E-03
LYS   304 HZ3 31638 ARG   765 NH1  9338   0.654E+00  -0.327E+00  -0.436E-03
TYR   313 C   31765 THR   768 OG1  9387   0.816E+00  -0.398E+00  -0.335E-02
GLN   314 C   31786 ASN   764 ND2  9322   0.872E+00  -0.312E+00  -0.241E-02
GLN   314 C   31786 THR   768 OG1  9387   0.740E+00  -0.320E+00  -0.605E-02
GLN   314 O   31787 ASN   764 C    9317   0.862E+00  -0.338E+00  -0.219E-02
GLN   314 O   31787 ASN   764 CG   9320   0.872E+00  -0.314E+00  -0.205E-02
GLN   314 O   31787 ARG   765 C    9331   0.983E+00  -0.325E+00  -0.999E-03
GLN   314 O   31787 THR   768 HG1  9392   0.716E+00  -0.309E+00  -0.185E-03
GLN   314 CD  31790 SER   735 N    8905   0.885E+00  -0.336E+00  -0.221E-02
GLN   314 CD  31790 SER   735 O    8908   0.827E+00  -0.404E+00  -0.282E-02
GLN   314 CD  31790 SER   735 OG   8910   0.524E+00  -0.111E+01  -0.453E-01
GLN   314 CD  31790 VAL   736 N    8916   0.781E+00  -0.346E+00  -0.465E-02
GLN   314 CD  31790 VAL   736 O    8919   0.723E+00  -0.359E+00  -0.629E-02
GLN   314 CD  31790 ASP   737 N    8932   0.785E+00  -0.425E+00  -0.451E-02
GLN   314 CD  31790 ASP   737 OD1  8938   0.855E+00  -0.479E+00  -0.230E-02
GLN   314 CD  31790 ASP   737 OD2  8939   0.817E+00  -0.518E+00  -0.303E-02
GLN   314 CD  31790 THR   761 O    9268   0.938E+00  -0.312E+00  -0.133E-02
GLN   314 CD  31790 LEU   763 O    9299   0.967E+00  -0.301E+00  -0.110E-02
GLN   314 CD  31790 ASN   764 O    9318   0.672E+00  -0.535E+00  -0.969E-02
GLN   314 CD  31790 ASN   764 OD1  9321   0.747E+00  -0.439E+00  -0.516E-02
GLN   314 CD  31790 ASN   764 ND2  9322   0.678E+00  -0.784E+00  -0.108E-01
GLN   314 CD  31790 ARG   765 O    9332   0.925E+00  -0.334E+00  -0.144E-02
GLN   314 CD  31790 LEU   767 O    9366   0.914E+00  -0.329E+00  -0.154E-02
GLN   314 CD  31790 THR   768 O    9385   0.884E+00  -0.343E+00  -0.189E-02
GLN   314 CD  31790 THR   768 OG1  9387   0.513E+00  -0.110E+01  -0.511E-01
GLN   314 CD  31790 THR   859 OG1 10369   0.770E+00  -0.474E+00  -0.475E-02
GLN   314 OE1 31791 LYS   733 C    8871   0.101E+01  -0.345E+00  -0.845E-03
GLN   314 OE1 31791 THR   734 C    8893   0.896E+00  -0.320E+00  -0.174E-02
GLN   314 OE1 31791 SER   735 C    8907   0.730E+00  -0.395E+00  -0.595E-02
GLN   314 OE1 31791 SER   735 HG   8915   0.491E+00  -0.852E+00  -0.177E-02
GLN   314 OE1 31791 VAL   736 C    8918   0.768E+00  -0.332E+00  -0.437E-02
GLN   314 OE1 31791 VAL   736 HN   8923   0.736E+00  -0.354E+00  -0.157E-03
GLN   314 OE1 31791 ASP   737 CG   8937   0.851E+00  -0.464E+00  -0.237E-02
GLN   314 OE1 31791 ASN   764 C    9317   0.774E+00  -0.453E+00  -0.418E-02
GLN   314 OE1 31791 ASN   764 CG   9320   0.758E+00  -0.445E+00  -0.472E-02
GLN   314 OE1 31791 ARG   765 C    9331   0.959E+00  -0.375E+00  -0.116E-02
GLN   314 OE1 31791 LEU   767 C    9365   0.844E+00  -0.362E+00  -0.249E-02
GLN   314 OE1 31791 THR   768 C    9384   0.823E+00  -0.369E+00  -0.288E-02
GLN   314 OE1 31791 THR   768 HG1  9392   0.449E+00  -0.963E+00  -0.302E-02
GLN   314 OE1 31791 THR   859 C   10366   0.921E+00  -0.306E+00  -0.147E-02
GLN   314 OE1 31791 THR   859 HG1 10374   0.681E+00  -0.378E+00  -0.249E-03
GLN   314 NE2 31792 THR   734 C    8893   0.950E+00  -0.411E+00  -0.144E-02
GLN   314 NE2 31792 SER   735 C    8907   0.727E+00  -0.560E+00  -0.715E-02
GLN   314 NE2 31792 SER   735 HG   8915   0.494E+00  -0.118E+01  -0.233E-02
GLN   314 NE2 31792 VAL   736 C    8918   0.665E+00  -0.615E+00  -0.120E-01
GLN   314 NE2 31792 VAL   736 CB   8920   0.879E+00  -0.328E+00  -0.259E-02
GLN   314 NE2 31792 VAL   736 HN   8923   0.685E+00  -0.572E+00  -0.330E-03
GLN   314 NE2 31792 ASP   737 C    8934   0.786E+00  -0.445E+00  -0.448E-02
GLN   314 NE2 31792 ASP   737 CG   8937   0.713E+00  -0.895E+00  -0.798E-02
GLN   314 NE2 31792 ASP   737 HN   8940   0.746E+00  -0.354E+00  -0.198E-03
GLN   314 NE2 31792 CYS   738 C    8946   0.101E+01  -0.432E+00  -0.102E-02
GLN   314 NE2 31792 CYS   738 HN   8950   0.713E+00  -0.354E+00  -0.258E-03
GLN   314 NE2 31792 CYS   760 C    9257   0.103E+01  -0.419E+00  -0.898E-03
GLN   314 NE2 31792 THR   761 C    9267   0.924E+00  -0.429E+00  -0.170E-02
GLN   314 NE2 31792 THR   761 HG1  9275   0.902E+00  -0.322E+00  -0.633E-04
GLN   314 NE2 31792 LEU   763 C    9298   0.867E+00  -0.486E+00  -0.248E-02
GLN   314 NE2 31792 ASN   764 C    9317   0.632E+00  -0.944E+00  -0.164E-01
GLN   314 NE2 31792 ASN   764 CG   9320   0.557E+00  -0.117E+01  -0.339E-01
GLN   314 NE2 31792 ASN   7641HD2  9327   0.525E+00  -0.814E+00  -0.161E-02
GLN   314 NE2 31792 ASN   7642HD2  9328   0.587E+00  -0.634E+00  -0.828E-03
GLN   314 NE2 31792 ARG   765 C    9331   0.859E+00  -0.628E+00  -0.263E-02
GLN   314 NE2 31792 ALA   766 C    9355   0.100E+01  -0.386E+00  -0.104E-02
GLN   314 NE2 31792 LEU   767 C    9365   0.830E+00  -0.523E+00  -0.323E-02
GLN   314 NE2 31792 THR   768 C    9384   0.846E+00  -0.495E+00  -0.289E-02
GLN   314 NE2 31792 THR   768 CB   9386   0.618E+00  -0.380E+00  -0.209E-01
GLN   314 NE2 31792 THR   768 HN   9389   0.707E+00  -0.311E+00  -0.272E-03
GLN   314 NE2 31792 THR   768 HG1  9392   0.449E+00  -0.135E+01  -0.409E-02
GLN   314 NE2 31792 GLY   857 C   10340   0.979E+00  -0.407E+00  -0.120E-02
GLN   314 NE2 31792 THR   859 C   10366   0.101E+01  -0.373E+00  -0.983E-03
GLN   314 NE2 31792 THR   859 HG1 10374   0.739E+00  -0.454E+00  -0.208E-03
GLN   314 HN  31793 THR   768 OG1  9387   0.622E+00  -0.324E+00  -0.502E-03
GLN   3141HE2 31799 SER   735 OG   8910   0.577E+00  -0.549E+00  -0.790E-03
GLN   3141HE2 31799 ASP   737 N    8932   0.711E+00  -0.312E+00  -0.264E-03
GLN   3141HE2 31799 ASP   737 OD1  8938   0.725E+00  -0.393E+00  -0.172E-03
GLN   3141HE2 31799 ASP   737 OD2  8939   0.725E+00  -0.392E+00  -0.171E-03
GLN   3141HE2 31799 ASN   764 O    9318   0.596E+00  -0.419E+00  -0.557E-03
GLN   3141HE2 31799 ASN   764 OD1  9321   0.595E+00  -0.423E+00  -0.561E-03
GLN   3141HE2 31799 ASN   764 ND2  9322   0.491E+00  -0.973E+00  -0.242E-02
GLN   3141HE2 31799 THR   768 OG1  9387   0.518E+00  -0.657E+00  -0.150E-02
GLN   3142HE2 31800 SER   735 O    8908   0.683E+00  -0.350E+00  -0.245E-03
GLN   3142HE2 31800 SER   735 OG   8910   0.404E+00  -0.129E+01  -0.657E-02
GLN   3142HE2 31800 VAL   736 N    8916   0.607E+00  -0.346E+00  -0.679E-03
GLN   3142HE2 31800 VAL   736 O    8919   0.522E+00  -0.435E+00  -0.123E-02
GLN   3142HE2 31800 ASP   737 N    8932   0.600E+00  -0.439E+00  -0.727E-03
GLN   3142HE2 31800 ASP   737 OD1  8938   0.708E+00  -0.411E+00  -0.198E-03
GLN   3142HE2 31800 ASP   737 OD2  8939   0.701E+00  -0.418E+00  -0.209E-03
GLN   3142HE2 31800 ASN   764 O    9318   0.543E+00  -0.515E+00  -0.971E-03
GLN   3142HE2 31800 ASN   764 OD1  9321   0.555E+00  -0.493E+00  -0.852E-03
GLN   3142HE2 31800 ASN   764 ND2  9322   0.518E+00  -0.856E+00  -0.176E-02
GLN   3142HE2 31800 THR   768 OG1  9387   0.460E+00  -0.874E+00  -0.304E-02
GLN   3142HE2 31800 THR   859 OG1 10369   0.704E+00  -0.343E+00  -0.240E-03
THR   315 C   31803 ASP   737 OD1  8938   0.101E+01  -0.308E+00  -0.825E-03
THR   315 C   31803 ASP   737 OD2  8939   0.979E+00  -0.324E+00  -0.102E-02
THR   315 C   31803 ASN   764 ND2  9322   0.858E+00  -0.428E+00  -0.264E-02
THR   315 O   31804 ASP   737 CG   8937   0.101E+01  -0.311E+00  -0.841E-03
SER   316 N   31815 ASP   737 CG   8937   0.935E+00  -0.343E+00  -0.159E-02
SER   316 C   31817 ASP   737 OD1  8938   0.789E+00  -0.398E+00  -0.373E-02
SER   316 C   31817 ASP   737 OD2  8939   0.693E+00  -0.507E+00  -0.805E-02
SER   316 C   31817 ASN   764 ND2  9322   0.825E+00  -0.395E+00  -0.335E-02
SER   316 O   31818 ASP   737 CG   8937   0.727E+00  -0.567E+00  -0.606E-02
SER   316 O   31818 ASN   764 CG   9320   0.871E+00  -0.323E+00  -0.206E-02
SER   316 OG  31820 ASP   737 CG   8937   0.932E+00  -0.408E+00  -0.152E-02
SER   316 HG  31825 ASP   737 OD1  8938   0.880E+00  -0.305E+00  -0.537E-04
SER   316 HG  31825 ASP   737 OD2  8939   0.783E+00  -0.373E+00  -0.108E-03
ASN   317 N   31826 ASP   737 CG   8937   0.722E+00  -0.425E+00  -0.740E-02
ASN   317 C   31828 ASP   737 OD1  8938   0.807E+00  -0.489E+00  -0.326E-02
ASN   317 C   31828 ASP   737 OD2  8939   0.646E+00  -0.746E+00  -0.123E-01
ASN   317 C   31828 ASN   764 ND2  9322   0.104E+01  -0.351E+00  -0.847E-03
ASN   317 O   31829 ASP   737 CG   8937   0.796E+00  -0.434E+00  -0.353E-02
ASN   317 CB  31830 ASP   737 OD2  8939   0.420E+00   0.307E+00  -0.150E+00
ASN   317 CG  31831 SER   735 OG   8910   0.849E+00  -0.372E+00  -0.266E-02
ASN   317 CG  31831 ASP   737 N    8932   0.699E+00  -0.460E+00  -0.896E-02
ASN   317 CG  31831 ASP   737 O    8935   0.744E+00  -0.367E+00  -0.527E-02
ASN   317 CG  31831 ASP   737 CG   8937   0.425E+00   0.189E+01  -0.108E+00
ASN   317 CG  31831 ASP   737 OD1  8938   0.476E+00  -0.140E+01  -0.710E-01
ASN   317 CG  31831 ASP   737 OD2  8939   0.357E+00  -0.293E+01  -0.218E+00
ASN   317 CG  31831 THR   739 OG1  8959   0.732E+00  -0.456E+00  -0.646E-02
ASN   317 CG  31831 MET   740 N    8968   0.715E+00  -0.312E+00  -0.787E-02
ASN   317 CG  31831 ASN   764 OD1  9321   0.780E+00  -0.355E+00  -0.398E-02
ASN   317 CG  31831 ASN   764 ND2  9322   0.669E+00  -0.703E+00  -0.116E-01
ASN   317 CG  31831 GLY   857 O   10341   0.811E+00  -0.320E+00  -0.317E-02
ASN   317 CG  31831 THR   859 OG1 10369   0.882E+00  -0.328E+00  -0.212E-02
ASN   317 OD1 31832 SER   735 HG   8915   0.680E+00  -0.351E+00  -0.252E-03
ASN   317 OD1 31832 VAL   736 C    8918   0.707E+00  -0.326E+00  -0.716E-02
ASN   317 OD1 31832 ASP   737 C    8934   0.665E+00  -0.364E+00  -0.103E-01
ASN   317 OD1 31832 ASP   737 CG   8937   0.413E+00  -0.183E+01  -0.143E+00
ASN   317 OD1 31832 ASP   737 OD2  8939   0.353E+00   0.272E+01  -0.308E+00
ASN   317 OD1 31832 CYS   738 C    8946   0.876E+00  -0.320E+00  -0.199E-02
ASN   317 OD1 31832 THR   739 C    8956   0.837E+00  -0.301E+00  -0.261E-02
ASN   317 OD1 31832 ASN   764 CG   9320   0.736E+00  -0.395E+00  -0.566E-02
ASN   317 OD1 31832 ASN   7642HD2  9328   0.631E+00  -0.325E+00  -0.394E-03
ASN   317 OD1 31832 GLY   857 C   10340   0.791E+00  -0.344E+00  -0.367E-02
ASN   317 ND2 31833 SER   735 HG   8915   0.807E+00  -0.378E+00  -0.123E-03
ASN   317 ND2 31833 VAL   736 C    8918   0.766E+00  -0.417E+00  -0.523E-02
ASN   317 ND2 31833 ASP   737 C    8934   0.656E+00  -0.555E+00  -0.131E-01
ASN   317 ND2 31833 ASP   737 CG   8937   0.418E+00  -0.265E+01  -0.149E+00
ASN   317 ND2 31833 ASP   737 OD1  8938   0.435E+00   0.234E+01  -0.141E+00
ASN   317 ND2 31833 ASP   737 OD2  8939   0.376E+00   0.341E+01  -0.265E+00
ASN   317 ND2 31833 ASP   737 HN   8940   0.739E+00  -0.318E+00  -0.209E-03
ASN   317 ND2 31833 CYS   738 C    8946   0.796E+00  -0.559E+00  -0.414E-02
ASN   317 ND2 31833 CYS   738 HN   8950   0.656E+00  -0.370E+00  -0.427E-03
ASN   317 ND2 31833 THR   739 C    8956   0.748E+00  -0.544E+00  -0.600E-02
ASN   317 ND2 31833 THR   739 CB   8958   0.619E+00  -0.336E+00  -0.208E-01
ASN   317 ND2 31833 THR   739 HN   8961   0.601E+00  -0.384E+00  -0.724E-03
ASN   317 ND2 31833 THR   739 HG1  8964   0.728E+00  -0.415E+00  -0.229E-03
ASN   317 ND2 31833 MET   740 C    8970   0.889E+00  -0.433E+00  -0.215E-02
ASN   317 ND2 31833 MET   740 HN   8976   0.596E+00  -0.431E+00  -0.759E-03
ASN   317 ND2 31833 CYS   760 C    9257   0.101E+01  -0.379E+00  -0.976E-03
ASN   317 ND2 31833 THR   761 C    9267   0.104E+01  -0.318E+00  -0.833E-03
ASN   317 ND2 31833 THR   761 HG1  9275   0.832E+00  -0.326E+00  -0.103E-03
ASN   317 ND2 31833 ASN   764 C    9317   0.974E+00  -0.386E+00  -0.124E-02
ASN   317 ND2 31833 ASN   764 CG   9320   0.668E+00  -0.705E+00  -0.117E-01
ASN   317 ND2 31833 ASN   7641HD2  9327   0.569E+00  -0.602E+00  -0.100E-02
ASN   317 ND2 31833 ASN   7642HD2  9328   0.522E+00  -0.732E+00  -0.168E-02
ASN   317 ND2 31833 GLY   857 C   10340   0.912E+00  -0.402E+00  -0.184E-02
ASN   3171HD2 31838 ASP   737 OD1  8938   0.468E+00  -0.886E+00  -0.236E-02
ASN   3171HD2 31838 ASP   737 OD2  8939   0.424E+00  -0.113E+01  -0.425E-02
ASN   3171HD2 31838 THR   739 OG1  8959   0.594E+00  -0.421E+00  -0.660E-03
ASN   3171HD2 31838 ASN   764 ND2  9322   0.605E+00  -0.526E+00  -0.689E-03
ASN   3172HD2 31839 ASP   737 N    8932   0.632E+00  -0.342E+00  -0.531E-03
ASN   3172HD2 31839 ASP   737 OD1  8938   0.405E+00  -0.127E+01  -0.553E-02
ASN   3172HD2 31839 ASP   737 OD2  8939   0.383E+00  -0.147E+01  -0.768E-02
ASN   3172HD2 31839 THR   739 OG1  8959   0.603E+00  -0.408E+00  -0.607E-03
ASN   3172HD2 31839 ASN   764 OD1  9321   0.613E+00  -0.345E+00  -0.471E-03
ASN   3172HD2 31839 ASN   764 ND2  9322   0.477E+00  -0.905E+00  -0.287E-02
PHE   318 C   31842 ASP   737 OD1  8938   0.964E+00  -0.325E+00  -0.113E-02
PHE   318 C   31842 ASP   737 OD2  8939   0.769E+00  -0.473E+00  -0.436E-02
PHE   318 O   31843 ASP   737 CG   8937   0.815E+00  -0.403E+00  -0.308E-02
ARG   319 C   31862 ASP   737 OD2  8939   0.100E+01  -0.407E+00  -0.879E-03
ARG   319 NE  31867 ASP   737 OD1  8938   0.805E+00  -0.370E+00  -0.403E-02
ARG   319 NE  31867 ASP   737 OD2  8939   0.662E+00  -0.534E+00  -0.129E-01
ARG   319 NE  31867 CYS   743 O    9028   0.739E+00  -0.346E+00  -0.673E-02
ARG   319 NE  31867 ASP   745 N    9042   0.551E+00  -0.604E+00  -0.445E-01
ARG   319 NE  31867 SER   746 N    9052   0.749E+00  -0.312E+00  -0.729E-02
ARG   319 CZ  31868 ASP   737 OD1  8938   0.761E+00  -0.498E+00  -0.462E-02
ARG   319 CZ  31868 ASP   737 OD2  8939   0.615E+00  -0.757E+00  -0.164E-01
ARG   319 CZ  31868 THR   739 O    8957   0.805E+00  -0.341E+00  -0.331E-02
ARG   319 CZ  31868 MET   740 N    8968   0.700E+00  -0.315E+00  -0.892E-02
ARG   319 CZ  31868 MET   740 O    8971   0.713E+00  -0.435E+00  -0.679E-02
ARG   319 CZ  31868 MET   740 CG   8973   0.467E+00  -0.403E+00  -0.795E-01
ARG   319 CZ  31868 MET   740 SD   8974   0.424E+00  -0.524E+00  -0.202E+00
ARG   319 CZ  31868 MET   740 CE   8975   0.449E+00  -0.610E+00  -0.962E-01
ARG   319 CZ  31868 CYS   743 O    9028   0.714E+00  -0.449E+00  -0.674E-02
ARG   319 CZ  31868 GLY   744 O    9038   0.714E+00  -0.391E+00  -0.677E-02
ARG   319 CZ  31868 ASP   745 N    9042   0.521E+00  -0.836E+00  -0.495E-01
ARG   319 CZ  31868 ASP   745 O    9045   0.781E+00  -0.326E+00  -0.397E-02
ARG   319 CZ  31868 SER   746 N    9052   0.758E+00  -0.372E+00  -0.556E-02
ARG   319 CZ  31868 PHE   855 O   10316   0.762E+00  -0.345E+00  -0.459E-02
ARG   319 NH1 31869 ASP   737 C    8934   0.852E+00  -0.300E+00  -0.276E-02
ARG   319 NH1 31869 ASP   737 CG   8937   0.600E+00  -0.988E+00  -0.222E-01
ARG   319 NH1 31869 CYS   738 C    8946   0.964E+00  -0.358E+00  -0.132E-02
ARG   319 NH1 31869 THR   739 C    8956   0.734E+00  -0.495E+00  -0.672E-02
ARG   319 NH1 31869 MET   740 C    8970   0.656E+00  -0.660E+00  -0.131E-01
ARG   319 NH1 31869 MET   740 CB   8972   0.444E+00  -0.507E-01  -0.114E+00
ARG   319 NH1 31869 MET   740 CG   8973   0.396E+00   0.745E+00  -0.202E+00
ARG   319 NH1 31869 MET   740 CE   8975   0.396E+00   0.102E+01  -0.202E+00
ARG   319 NH1 31869 MET   740 HN   8976   0.631E+00  -0.335E+00  -0.540E-03
ARG   319 NH1 31869 MET   740 HG2  8981   0.362E+00  -0.562E+00  -0.615E-01
ARG   319 NH1 31869 MET   740 HE1  8982   0.414E+00  -0.408E+00  -0.326E-01
ARG   319 NH1 31869 MET   740 HE2  8983   0.367E+00  -0.562E+00  -0.587E-01
ARG   319 NH1 31869 TYR   741 C    8987   0.949E+00  -0.355E+00  -0.145E-02
ARG   319 NH1 31869 CYS   743 C    9027   0.791E+00  -0.496E+00  -0.431E-02
ARG   319 NH1 31869 GLY   744 C    9037   0.664E+00  -0.624E+00  -0.122E-01
ARG   319 NH1 31869 ASP   745 C    9044   0.791E+00  -0.342E+00  -0.431E-02
ARG   319 NH1 31869 ASP   745 HN   9047   0.505E+00  -0.624E+00  -0.204E-02
ARG   319 NH1 31869 PHE   855 C   10315   0.782E+00  -0.431E+00  -0.460E-02
ARG   319 NH1 31869 ASN   856 C   10326   0.777E+00  -0.491E+00  -0.479E-02
ARG   319 NH1 31869 GLY   857 C   10340   0.792E+00  -0.447E+00  -0.428E-02
ARG   319 NH2 31870 ASP   737 CG   8937   0.795E+00  -0.569E+00  -0.417E-02
ARG   319 NH2 31870 THR   739 C    8956   0.828E+00  -0.398E+00  -0.327E-02
ARG   319 NH2 31870 MET   740 C    8970   0.717E+00  -0.554E+00  -0.772E-02
ARG   319 NH2 31870 MET   740 SD   8974   0.433E+00   0.604E+00  -0.243E+00
ARG   319 NH2 31870 MET   740 CE   8975   0.405E+00   0.960E+00  -0.188E+00
ARG   319 NH2 31870 MET   740 HG2  8981   0.401E+00  -0.428E+00  -0.382E-01
ARG   319 NH2 31870 MET   740 HE1  8982   0.424E+00  -0.385E+00  -0.288E-01
ARG   319 NH2 31870 MET   740 HE2  8983   0.329E+00  -0.757E+00  -0.824E-01
ARG   319 NH2 31870 TYR   741 C    8987   0.987E+00  -0.334E+00  -0.114E-02
ARG   319 NH2 31870 CYS   743 C    9027   0.755E+00  -0.539E+00  -0.569E-02
ARG   319 NH2 31870 GLY   744 C    9037   0.548E+00  -0.937E+00  -0.371E-01
ARG   319 NH2 31870 ASP   745 N    9042   0.467E+00   0.131E+01  -0.111E+00
ARG   319 NH2 31870 ASP   745 C    9044   0.648E+00  -0.499E+00  -0.140E-01
ARG   319 NH2 31870 ASP   745 HN   9047   0.415E+00  -0.101E+01  -0.653E-02
ARG   319 NH2 31870 SER   746 HN   9058   0.688E+00  -0.345E+00  -0.320E-03
ARG   319 NH2 31870 PHE   855 C   10315   0.783E+00  -0.430E+00  -0.458E-02
ARG   319 NH2 31870 ASN   856 C   10326   0.841E+00  -0.428E+00  -0.299E-02
ARG   319 NH2 31870 GLY   857 C   10340   0.930E+00  -0.342E+00  -0.163E-02
ARG   3191HH1 31880 ASP   737 OD1  8938   0.612E+00  -0.528E+00  -0.473E-03
ARG   3191HH1 31880 ASP   737 OD2  8939   0.440E+00  -0.114E+01  -0.340E-02
ARG   3191HH1 31880 MET   740 O    8971   0.714E+00  -0.300E+00  -0.188E-03
ARG   3191HH1 31880 MET   740 CG   8973   0.437E+00  -0.329E+00  -0.470E-02
ARG   3191HH1 31880 MET   740 SD   8974   0.374E+00  -0.504E+00  -0.218E-01
ARG   3191HH1 31880 MET   740 CE   8975   0.471E+00  -0.375E+00  -0.303E-02
ARG   3191HH1 31880 ASP   745 N    9042   0.649E+00  -0.357E+00  -0.455E-03
ARG   3192HH1 31881 ASP   737 OD1  8938   0.650E+00  -0.466E+00  -0.330E-03
ARG   3192HH1 31881 ASP   737 OD2  8939   0.493E+00  -0.861E+00  -0.173E-02
ARG   3192HH1 31881 MET   740 O    8971   0.620E+00  -0.398E+00  -0.436E-03
ARG   3192HH1 31881 MET   740 CG   8973   0.329E+00  -0.703E+00  -0.240E-01
ARG   3192HH1 31881 MET   740 SD   8974   0.237E+00  -0.183E+01  -0.480E-01
ARG   3192HH1 31881 MET   740 CE   8975   0.301E+00  -0.124E+01  -0.377E-01
ARG   3192HH1 31881 ASP   745 N    9042   0.597E+00  -0.425E+00  -0.747E-03
ARG   3192HH1 31881 PHE   855 O   10316   0.623E+00  -0.353E+00  -0.425E-03
ARG   3191HH2 31882 ASP   737 OD2  8939   0.797E+00  -0.317E+00  -0.974E-04
ARG   3191HH2 31882 MET   740 CE   8975   0.485E+00  -0.349E+00  -0.256E-02
ARG   3191HH2 31882 CYS   743 O    9028   0.711E+00  -0.313E+00  -0.193E-03
ARG   3191HH2 31882 GLY   744 O    9038   0.613E+00  -0.367E+00  -0.470E-03
ARG   3191HH2 31882 ASP   745 N    9042   0.446E+00  -0.837E+00  -0.425E-02
ARG   3191HH2 31882 ASP   745 O    9045   0.652E+00  -0.318E+00  -0.323E-03
ARG   3191HH2 31882 SER   746 N    9052   0.681E+00  -0.314E+00  -0.340E-03
ARG   3192HH2 31883 ASP   737 OD2  8939   0.703E+00  -0.400E+00  -0.207E-03
ARG   3192HH2 31883 MET   740 O    8971   0.644E+00  -0.368E+00  -0.348E-03
ARG   3192HH2 31883 MET   740 CG   8973   0.415E+00  -0.375E+00  -0.637E-02
ARG   3192HH2 31883 MET   740 SD   8974   0.367E+00  -0.528E+00  -0.240E-01
ARG   3192HH2 31883 MET   740 CE   8975   0.313E+00  -0.110E+01  -0.310E-01
ARG   3192HH2 31883 CYS   743 O    9028   0.710E+00  -0.314E+00  -0.194E-03
ARG   3192HH2 31883 GLY   744 O    9038   0.625E+00  -0.353E+00  -0.418E-03
ARG   3192HH2 31883 ASP   745 N    9042   0.480E+00  -0.700E+00  -0.275E-02
ARG   3192HH2 31883 PHE   855 O   10316   0.593E+00  -0.392E+00  -0.571E-03
GLN   321 CD  31906 THR   747 OG1  9068   0.968E+00  -0.324E+00  -0.121E-02
GLN   321 NE2 31908 ASP   745 C    9044   0.946E+00  -0.327E+00  -0.148E-02
GLN   321 NE2 31908 THR   747 HG1  9073   0.935E+00  -0.304E+00  -0.508E-04
ARG   355 C   32412 THR   167 O    1623   0.847E+00  -0.402E+00  -0.243E-02
ARG   355 C   32412 THR   167 OG1  1625   0.875E+00  -0.416E+00  -0.222E-02
ARG   355 C   32412 PRO   230 O    2455   0.742E+00  -0.401E+00  -0.539E-02
ARG   355 C   32412 ILE   231 O    2469   0.882E+00  -0.423E+00  -0.192E-02
ARG   355 O   32413 THR   167 C    1622   0.805E+00  -0.353E+00  -0.330E-02
ARG   355 O   32413 ILE   231 C    2468   0.840E+00  -0.333E+00  -0.256E-02
ARG   355 NE  32417 ASP   198 O    1939   0.669E+00  -0.360E+00  -0.122E-01
ARG   355 NE  32417 GLY   199 O    1951   0.644E+00  -0.394E+00  -0.152E-01
ARG   355 NE  32417 TYR   200 OH   1966   0.501E+00  -0.566E+00  -0.718E-01
ARG   355 NE  32417 PRO   230 O    2455   0.495E+00  -0.604E+00  -0.705E-01
ARG   355 NE  32417 ILE   231 N    2466   0.650E+00  -0.342E+00  -0.170E-01
ARG   355 NE  32417 ILE   231 O    2469   0.695E+00  -0.413E+00  -0.971E-02
ARG   355 NE  32417 GLY   232 N    2485   0.626E+00  -0.307E+00  -0.211E-01
ARG   355 CZ  32418 ILE   197 O    1920   0.928E+00  -0.302E+00  -0.141E-02
ARG   355 CZ  32418 ASP   198 O    1939   0.636E+00  -0.484E+00  -0.134E-01
ARG   355 CZ  32418 GLY   199 O    1951   0.695E+00  -0.411E+00  -0.791E-02
ARG   355 CZ  32418 TYR   200 N    1955   0.774E+00  -0.323E+00  -0.490E-02
ARG   355 CZ  32418 TYR   200 OH   1966   0.430E+00  -0.101E+01  -0.130E+00
ARG   355 CZ  32418 ASP   228 OD1  2427   0.967E+00  -0.334E+00  -0.111E-02
ARG   355 CZ  32418 PRO   230 O    2455   0.608E+00  -0.461E+00  -0.174E-01
ARG   355 CZ  32418 ILE   231 N    2466   0.746E+00  -0.319E+00  -0.609E-02
ARG   355 CZ  32418 ILE   231 O    2469   0.811E+00  -0.378E+00  -0.317E-02
ARG   355 NH1 32419 ASP   198 C    1938   0.802E+00  -0.334E+00  -0.397E-02
ARG   355 NH1 32419 ASP   198 CG   1941   0.102E+01  -0.380E+00  -0.923E-03
ARG   355 NH1 32419 GLY   199 C    1950   0.809E+00  -0.431E+00  -0.377E-02
ARG   355 NH1 32419 TYR   200 HH   1975   0.418E+00  -0.102E+01   0.000E+00
ARG   355 NH1 32419 ILE   231 C    2468   0.860E+00  -0.380E+00  -0.261E-02
ARG   355 NH1 32419 GLY   232 C    2487   0.921E+00  -0.347E+00  -0.173E-02
ARG   355 NH2 32420 ILE   197 C    1919   0.942E+00  -0.328E+00  -0.152E-02
ARG   355 NH2 32420 ASP   198 C    1938   0.705E+00  -0.422E+00  -0.852E-02
ARG   355 NH2 32420 ASP   198 CG   1941   0.938E+00  -0.433E+00  -0.155E-02
ARG   355 NH2 32420 GLY   199 C    1950   0.677E+00  -0.600E+00  -0.109E-01
ARG   355 NH2 32420 TYR   200 C    1957   0.901E+00  -0.385E+00  -0.198E-02
ARG   355 NH2 32420 TYR   200 CE1  1963   0.420E+00   0.560E+00  -0.146E+00
ARG   355 NH2 32420 TYR   200 CE2  1964   0.452E+00   0.465E+00  -0.105E+00
ARG   355 NH2 32420 TYR   200 CZ   1965   0.371E+00  -0.879E+00  -0.196E+00
ARG   355 NH2 32420 TYR   200 HE1  1973   0.407E+00  -0.457E+00  -0.391E-01
ARG   355 NH2 32420 TYR   200 HE2  1974   0.462E+00  -0.332E+00  -0.198E-01
ARG   355 NH2 32420 TYR   200 HH   1975   0.205E+00  -0.773E+01   0.000E+00
ARG   355 NH2 32420 ASP   228 CG   2426   0.941E+00  -0.431E+00  -0.153E-02
ARG   355 NH2 32420 LEU   229 C    2435   0.840E+00  -0.398E+00  -0.300E-02
ARG   355 NH2 32420 PRO   230 C    2454   0.647E+00  -0.377E+00  -0.141E-01
ARG   355 NH2 32420 ILE   231 C    2468   0.804E+00  -0.426E+00  -0.390E-02
ARG   355 NH2 32420 GLY   232 C    2487   0.911E+00  -0.353E+00  -0.185E-02
ARG   3551HH1 32430 TYR   200 OH   1966   0.612E+00  -0.305E+00  -0.553E-03
ARG   3552HH1 32431 TYR   200 OH   1966   0.502E+00  -0.475E+00  -0.181E-02
ARG   3551HH2 32432 ASP   198 O    1939   0.574E+00  -0.416E+00  -0.692E-03
ARG   3551HH2 32432 GLY   199 O    1951   0.604E+00  -0.378E+00  -0.511E-03
ARG   3551HH2 32432 TYR   200 N    1955   0.654E+00  -0.308E+00  -0.434E-03
ARG   3551HH2 32432 TYR   200 CE1  1963   0.371E+00  -0.442E+00  -0.109E-01
ARG   3551HH2 32432 TYR   200 CE2  1964   0.366E+00  -0.459E+00  -0.118E-01
ARG   3551HH2 32432 TYR   200 OH   1966   0.253E+00  -0.300E+01  -0.776E-01
ARG   3551HH2 32432 ASP   228 OD1  2427   0.777E+00  -0.331E+00  -0.113E-03
ARG   3551HH2 32432 PRO   230 O    2455   0.559E+00  -0.383E+00  -0.816E-03
ARG   3552HH2 32433 ASP   198 O    1939   0.592E+00  -0.389E+00  -0.577E-03
ARG   3552HH2 32433 TYR   200 CE1  1963   0.409E+00  -0.341E+00  -0.618E-02
ARG   3552HH2 32433 TYR   200 OH   1966   0.273E+00  -0.242E+01  -0.574E-01
LYS   356 C   32436 THR   167 O    1623   0.883E+00  -0.373E+00  -0.190E-02
LYS   356 C   32436 THR   167 OG1  1625   0.102E+01  -0.328E+00  -0.905E-03
LYS   356 C   32436 PRO   230 O    2455   0.830E+00  -0.326E+00  -0.276E-02
ARG   357 C   32458 THR   167 O    1623   0.937E+00  -0.342E+00  -0.133E-02
ARG   357 CD  32462 PRO   230 CG   2457   0.449E+00   0.621E-02  -0.109E+00
ARG   357 NE  32463 ASP   228 O    2424   0.632E+00  -0.404E+00  -0.171E-01
ARG   357 NE  32463 ASP   228 OD1  2427   0.819E+00  -0.359E+00  -0.363E-02
ARG   357 NE  32463 ASP   228 OD2  2428   0.862E+00  -0.329E+00  -0.268E-02
ARG   357 CZ  32464 ASP   228 N    2421   0.790E+00  -0.356E+00  -0.433E-02
ARG   357 CZ  32464 ASP   228 O    2424   0.555E+00  -0.648E+00  -0.296E-01
ARG   357 CZ  32464 ASP   228 OD1  2427   0.781E+00  -0.475E+00  -0.397E-02
ARG   357 CZ  32464 ASP   228 OD2  2428   0.823E+00  -0.433E+00  -0.289E-02
ARG   357 NH1 32465 THR   167 C    1622   0.925E+00  -0.333E+00  -0.169E-02
ARG   357 NH1 32465 PHE   168 C    1636   0.929E+00  -0.323E+00  -0.165E-02
ARG   357 NH1 32465 PHE   168 HE1  1651   0.427E+00  -0.364E+00  -0.303E-01
ARG   357 NH1 32465 ASP   228 C    2423   0.649E+00  -0.498E+00  -0.140E-01
ARG   357 NH1 32465 ASP   228 CG   2426   0.798E+00  -0.565E+00  -0.408E-02
ARG   357 NH1 32465 ASP   228 HN   2429   0.686E+00  -0.322E+00  -0.327E-03
ARG   357 NH1 32465 LEU   229 C    2435   0.715E+00  -0.532E+00  -0.786E-02
ARG   357 NH2 32466 ASP   228 C    2423   0.671E+00  -0.465E+00  -0.114E-01
ARG   357 NH2 32466 ASP   228 CG   2426   0.739E+00  -0.650E+00  -0.647E-02
ARG   357 NH2 32466 ASP   228 HN   2429   0.677E+00  -0.331E+00  -0.354E-03
ARG   357 NH2 32466 LEU   229 C    2435   0.801E+00  -0.432E+00  -0.399E-02
ARG   3571HH1 32476 ASP   228 O    2424   0.565E+00  -0.431E+00  -0.765E-03
ARG   3572HH1 32477 ASP   228 N    2421   0.704E+00  -0.304E+00  -0.279E-03
ARG   3572HH1 32477 ASP   228 O    2424   0.498E+00  -0.577E+00  -0.163E-02
ARG   3572HH1 32477 ASP   228 OD1  2427   0.787E+00  -0.324E+00  -0.105E-03
ARG   3571HH2 32478 ASP   228 O    2424   0.602E+00  -0.375E+00  -0.521E-03
ARG   3571HH2 32478 ASP   228 OD1  2427   0.777E+00  -0.331E+00  -0.113E-03
ARG   3571HH2 32478 ASP   228 OD2  2428   0.766E+00  -0.340E+00  -0.123E-03
ARG   3572HH2 32479 ASP   228 N    2421   0.692E+00  -0.315E+00  -0.309E-03
ARG   3572HH2 32479 ASP   228 O    2424   0.522E+00  -0.515E+00  -0.122E-02
ARG   3572HH2 32479 ASP   228 OD1  2427   0.757E+00  -0.347E+00  -0.132E-03
ARG   3572HH2 32479 ASP   228 OD2  2428   0.766E+00  -0.340E+00  -0.123E-03
TYR   369 OH  32650 ASP   985 CG  12255   0.806E+00  -0.341E+00  -0.361E-02
CYS   379 C   32783 ARG   983 O   12210   0.864E+00  -0.359E+00  -0.216E-02
CYS   379 C   32783 ARG   983 NH2 12217   0.926E+00  -0.381E+00  -0.168E-02
CYS   379 C   32783 ASP   985 OD2 12257   0.978E+00  -0.373E+00  -0.103E-02
CYS   379 C   32783 GLU   988 OE1 12297   0.970E+00  -0.426E+00  -0.108E-02
CYS   379 C   32783 GLU   988 OE2 12298   0.101E+01  -0.399E+00  -0.830E-03
CYS   379 O   32784 ARG   983 C   12209   0.970E+00  -0.343E+00  -0.108E-02
CYS   379 O   32784 ASP   985 CG  12255   0.994E+00  -0.338E+00  -0.936E-03
CYS   379 O   32784 GLU   988 CD  12296   0.873E+00  -0.425E+00  -0.203E-02
TYR   380 N   32791 GLU   988 CD  12296   0.962E+00  -0.304E+00  -0.133E-02
TYR   380 C   32793 ARG   983 O   12210   0.787E+00  -0.408E+00  -0.379E-02
TYR   380 C   32793 ARG   983 NH1 12216   0.851E+00  -0.423E+00  -0.278E-02
TYR   380 C   32793 ARG   983 NH2 12217   0.626E+00  -0.753E+00  -0.172E-01
TYR   380 C   32793 GLU   988 OE1 12297   0.851E+00  -0.508E+00  -0.238E-02
TYR   380 C   32793 GLU   988 OE2 12298   0.821E+00  -0.540E+00  -0.294E-02
TYR   380 C   32793 GLN   992 OE1 12353   0.978E+00  -0.311E+00  -0.103E-02
TYR   380 C   32793 GLN   992 NE2 12354   0.876E+00  -0.519E+00  -0.235E-02
TYR   380 O   32794 ARG   983 C   12209   0.810E+00  -0.415E+00  -0.319E-02
TYR   380 O   32794 ARG   983 NE  12214   0.726E+00  -0.323E+00  -0.749E-02
TYR   380 O   32794 ARG   983 CZ  12215   0.723E+00  -0.395E+00  -0.628E-02
TYR   380 O   32794 ARG   9831HH2 12229   0.529E+00  -0.527E+00  -0.114E-02
TYR   380 O   32794 ARG   9832HH2 12230   0.645E+00  -0.342E+00  -0.345E-03
TYR   380 O   32794 GLU   988 CD  12296   0.680E+00  -0.601E+00  -0.903E-02
TYR   380 O   32794 GLN   992 CD  12352   0.809E+00  -0.380E+00  -0.321E-02
GLY   381 N   32812 ARG   983 CZ  12215   0.639E+00  -0.358E+00  -0.152E-01
GLY   381 N   32812 ARG   9831HH2 12229   0.443E+00  -0.573E+00  -0.447E-02
GLY   381 N   32812 ARG   9832HH2 12230   0.558E+00  -0.331E+00  -0.113E-02
GLY   381 CA  32813 ARG   983 NH2 12217   0.390E+00   0.480E+00  -0.209E+00
GLY   381 CA  32813 ARG   9831HH2 12229   0.298E+00  -0.572E+00  -0.391E-01
GLY   381 C   32814 ILE   973 O   12059   0.879E+00  -0.338E+00  -0.195E-02
GLY   381 C   32814 ASP   979 O   12149   0.813E+00  -0.312E+00  -0.311E-02
GLY   381 C   32814 ILE   980 O   12161   0.812E+00  -0.386E+00  -0.313E-02
GLY   381 C   32814 SER   982 O   12199   0.863E+00  -0.327E+00  -0.219E-02
GLY   381 C   32814 ARG   983 O   12210   0.547E+00  -0.794E+00  -0.323E-01
GLY   381 C   32814 ARG   983 NE  12214   0.424E+00   0.118E+01  -0.140E+00
GLY   381 C   32814 ARG   983 NH1 12216   0.576E+00  -0.839E+00  -0.279E-01
GLY   381 C   32814 ARG   983 NH2 12217   0.374E+00  -0.242E+01  -0.196E+00
GLY   381 C   32814 LEU   984 N   12231   0.649E+00  -0.338E+00  -0.139E-01
GLY   381 C   32814 LEU   984 CD2 12238   0.410E+00  -0.341E+00  -0.139E+00
GLY   381 C   32814 ASP   985 N   12250   0.838E+00  -0.330E+00  -0.306E-02
GLY   381 C   32814 ASP   985 OD1 12256   0.104E+01  -0.310E+00  -0.727E-03
GLY   381 C   32814 ASP   985 OD2 12257   0.102E+01  -0.318E+00  -0.815E-03
GLY   381 C   32814 GLU   988 OE1 12297   0.949E+00  -0.399E+00  -0.124E-02
GLY   381 C   32814 GLU   988 OE2 12298   0.890E+00  -0.441E+00  -0.181E-02
GLY   381 C   32814 GLN   992 OE1 12353   0.917E+00  -0.320E+00  -0.152E-02
GLY   381 C   32814 GLN   992 NE2 12354   0.877E+00  -0.484E+00  -0.233E-02
GLY   381 O   32815 ILE   973 C   12058   0.803E+00  -0.317E+00  -0.334E-02
GLY   381 O   32815 ILE   980 C   12160   0.783E+00  -0.332E+00  -0.390E-02
GLY   381 O   32815 ARG   983 C   12209   0.519E+00  -0.992E+00  -0.438E-01
GLY   381 O   32815 ARG   983 CB  12211   0.417E+00   0.861E-01  -0.156E+00
GLY   381 O   32815 ARG   983 CD  12213   0.435E+00  -0.263E+00  -0.128E+00
GLY   381 O   32815 ARG   983 CZ  12215   0.343E+00  -0.220E+01  -0.203E+00
GLY   381 O   32815 ARG   983 HE  12226   0.223E+00  -0.162E+01  -0.926E-01
GLY   381 O   32815 ARG   9831HH1 12227   0.535E+00  -0.495E+00  -0.106E-02
GLY   381 O   32815 ARG   9832HH1 12228   0.527E+00  -0.513E+00  -0.116E-02
GLY   381 O   32815 ARG   9832HH2 12230   0.370E+00  -0.124E+01  -0.947E-02
GLY   381 O   32815 LEU   984 C   12233   0.759E+00  -0.353E+00  -0.469E-02
GLY   381 O   32815 LEU   984 CG  12236   0.459E+00  -0.350E+00  -0.970E-01
GLY   381 O   32815 LEU   984 CD2 12238   0.377E+00   0.371E+00  -0.226E+00
GLY   381 O   32815 GLU   988 CD  12296   0.875E+00  -0.368E+00  -0.200E-02
GLY   381 O   32815 GLN   992 CD  12352   0.822E+00  -0.357E+00  -0.291E-02
GLY   381 HN  32816 ARG   983 NH2 12217   0.575E+00  -0.368E+00  -0.935E-03
GLY   381 HA1 32817 ARG   983 NH2 12217   0.387E+00  -0.338E+00  -0.458E-01
GLY   381 HA2 32818 ARG   983 NH2 12217   0.347E+00  -0.454E+00  -0.722E-01
VAL   382 N   32819 ARG   983 C   12209   0.569E+00  -0.711E+00  -0.299E-01
VAL   382 N   32819 ARG   983 NE  12214   0.507E+00  -0.591E+00  -0.715E-01
VAL   382 N   32819 ARG   983 CZ  12215   0.553E+00  -0.588E+00  -0.354E-01
VAL   382 N   32819 ARG   9831HH2 12229   0.397E+00  -0.912E+00  -0.848E-02
VAL   382 N   32819 ARG   9832HH2 12230   0.562E+00  -0.392E+00  -0.108E-02
VAL   382 N   32819 LEU   984 CD2 12238   0.418E+00   0.251E+00  -0.168E+00
VAL   382 N   32819 GLU   988 CD  12296   0.901E+00  -0.310E+00  -0.197E-02
VAL   382 CA  32820 ARG   983 O   12210   0.374E+00   0.182E+00  -0.231E+00
VAL   382 CA  32820 LEU   984 CD2 12238   0.389E+00   0.350E-01  -0.176E+00
VAL   382 C   32821 SER   982 O   12199   0.741E+00  -0.328E+00  -0.540E-02
VAL   382 C   32821 ARG   983 O   12210   0.376E+00  -0.155E+01  -0.203E+00
VAL   382 C   32821 ARG   983 NH1 12216   0.853E+00  -0.302E+00  -0.274E-02
VAL   382 C   32821 ARG   983 NH2 12217   0.694E+00  -0.439E+00  -0.935E-02
VAL   382 C   32821 LEU   984 N   12231   0.553E+00  -0.367E+00  -0.355E-01
VAL   382 C   32821 LEU   984 O   12234   0.748E+00  -0.310E+00  -0.513E-02
VAL   382 C   32821 LEU   984 CD2 12238   0.393E+00  -0.293E+00  -0.153E+00
VAL   382 C   32821 ASP   985 N   12250   0.623E+00  -0.445E+00  -0.178E-01
VAL   382 C   32821 ASP   985 OD1 12256   0.739E+00  -0.415E+00  -0.551E-02
VAL   382 C   32821 ASP   985 OD2 12257   0.696E+00  -0.466E+00  -0.789E-02
VAL   382 C   32821 GLU   988 OE1 12297   0.949E+00  -0.306E+00  -0.123E-02
VAL   382 O   32822 ARG   983 C   12209   0.597E+00  -0.576E+00  -0.194E-01
VAL   382 O   32822 LEU   984 C   12233   0.719E+00  -0.311E+00  -0.651E-02
VAL   382 O   32822 ASP   985 CG  12255   0.753E+00  -0.371E+00  -0.493E-02
VAL   382 CB  32823 SER   982 O   12199   0.681E+00  -0.342E+00  -0.101E-01
VAL   382 CB  32823 ARG   983 O   12210   0.414E+00  -0.106E+01  -0.161E+00
VAL   382 CB  32823 ARG   983 NH1 12216   0.722E+00  -0.360E+00  -0.837E-02
VAL   382 CB  32823 ARG   983 NH2 12217   0.591E+00  -0.539E+00  -0.271E-01
VAL   382 CG1 32824 ARG   983 CB  12211   0.440E+00   0.132E-01  -0.118E+00
VAL   382 CG1 32824 ARG   983 CG  12212   0.429E+00  -0.457E-02  -0.132E+00
VAL   382 CG1 32824 ARG   983 NE  12214   0.410E+00  -0.199E+00  -0.180E+00
VAL   382 HN  32826 ARG   983 O   12210   0.579E+00  -0.530E+00  -0.661E-03
VAL   382 HN  32826 ARG   983 NH1 12216   0.763E+00  -0.362E+00  -0.172E-03
VAL   382 HN  32826 ARG   983 NH2 12217   0.565E+00  -0.665E+00  -0.105E-02
VAL   382 HB  32828 ARG   983 C   12209   0.447E+00  -0.324E+00  -0.207E-01
SER   383 N   32835 SER   982 C   12198   0.697E+00  -0.372E+00  -0.917E-02
SER   383 N   32835 ARG   983 C   12209   0.406E+00  -0.193E+01  -0.166E+00
SER   383 N   32835 ARG   983 NE  12214   0.681E+00  -0.374E+00  -0.129E-01
SER   383 N   32835 ARG   983 CZ  12215   0.779E+00  -0.353E+00  -0.471E-02
SER   383 N   32835 ARG   9831HH2 12229   0.682E+00  -0.314E+00  -0.337E-03
SER   383 N   32835 LEU   984 CA  12232   0.446E+00   0.210E+00  -0.126E+00
SER   383 N   32835 LEU   984 C   12233   0.535E+00  -0.770E+00  -0.424E-01
SER   383 N   32835 LEU   984 CD2 12238   0.394E+00   0.353E+00  -0.205E+00
SER   383 N   32835 LEU   984 HN  12239   0.575E+00  -0.300E+00  -0.941E-03
SER   383 N   32835 LEU   984 HA  12240   0.350E+00  -0.539E+00  -0.704E-01
SER   383 N   32835 ASP   985 C   12252   0.743E+00  -0.302E+00  -0.624E-02
SER   383 N   32835 ASP   985 CG  12255   0.596E+00  -0.791E+00  -0.231E-01
SER   383 N   32835 ASP   985 HN  12258   0.436E+00  -0.705E+00  -0.488E-02
SER   383 N   32835 GLU   988 CD  12296   0.919E+00  -0.362E+00  -0.176E-02
SER   383 CA  32836 ARG   983 O   12210   0.378E+00  -0.401E+00  -0.224E+00
SER   383 C   32837 SER   982 O   12199   0.741E+00  -0.355E+00  -0.543E-02
SER   383 C   32837 ARG   983 O   12210   0.456E+00  -0.102E+01  -0.892E-01
SER   383 C   32837 LEU   984 O   12234   0.761E+00  -0.325E+00  -0.462E-02
SER   383 C   32837 ASP   985 N   12250   0.604E+00  -0.513E+00  -0.213E-01
SER   383 C   32837 ASP   985 OD1 12256   0.566E+00  -0.772E+00  -0.265E-01
SER   383 C   32837 ASP   985 OD2 12257   0.503E+00  -0.101E+01  -0.522E-01
SER   383 O   32838 SER   982 C   12198   0.746E+00  -0.350E+00  -0.518E-02
SER   383 O   32838 ARG   983 C   12209   0.548E+00  -0.100E+01  -0.322E-01
SER   383 O   32838 ARG   983 O   12210   0.429E+00   0.143E+01  -0.132E+00
SER   383 O   32838 LEU   984 C   12233   0.675E+00  -0.504E+00  -0.944E-02
SER   383 O   32838 ASP   985 CG  12255   0.604E+00  -0.823E+00  -0.181E-01
SER   383 O   32838 ASP   985 HN  12258   0.573E+00  -0.397E+00  -0.706E-03
SER   383 CB  32839 ARG   983 O   12210   0.357E+00  -0.584E+00  -0.246E+00
SER   383 CB  32839 LEU   984 CA  12232   0.407E+00  -0.720E-01  -0.159E+00
SER   383 CB  32839 LEU   984 C   12233   0.425E+00   0.365E+00  -0.121E+00
SER   383 CB  32839 ASP   985 N   12250   0.358E+00  -0.561E+00  -0.203E+00
SER   383 CB  32839 ASP   985 CA  12251   0.445E+00   0.398E-02  -0.113E+00
SER   383 CB  32839 ASP   985 CB  12254   0.410E+00  -0.336E-01  -0.156E+00
SER   383 CB  32839 ASP   985 CG  12255   0.356E+00   0.757E+00  -0.117E+00
SER   383 CB  32839 ASP   985 OD1 12256   0.387E+00  -0.596E+00  -0.210E+00
SER   383 CB  32839 ASP   985 OD2 12257   0.343E+00  -0.825E+00  -0.227E+00
SER   383 OG  32840 ILE   980 C   12160   0.833E+00  -0.374E+00  -0.298E-02
SER   383 OG  32840 LEU   981 C   12179   0.832E+00  -0.378E+00  -0.300E-02
SER   383 OG  32840 SER   982 C   12198   0.750E+00  -0.383E+00  -0.558E-02
SER   383 OG  32840 ARG   983 C   12209   0.458E+00  -0.168E+01  -0.944E-01
SER   383 OG  32840 ARG   983 O   12210   0.378E+00   0.217E+01  -0.259E+00
SER   383 OG  32840 LEU   984 N   12231   0.451E+00   0.849E+00  -0.127E+00
SER   383 OG  32840 LEU   984 CA  12232   0.342E+00   0.501E+00  -0.200E+00
SER   383 OG  32840 LEU   984 C   12233   0.361E+00  -0.244E+01  -0.218E+00
SER   383 OG  32840 LEU   984 CB  12235   0.407E+00   0.448E+00  -0.186E+00
SER   383 OG  32840 LEU   984 CG  12236   0.466E+00  -0.424E+00  -0.978E-01
SER   383 OG  32840 LEU   984 CD2 12238   0.393E+00   0.419E+00  -0.211E+00
SER   383 OG  32840 LEU   984 HN  12239   0.543E+00  -0.403E+00  -0.113E-02
SER   383 OG  32840 ASP   985 CA  12251   0.381E+00  -0.259E-01  -0.231E+00
SER   383 OG  32840 ASP   985 C   12252   0.476E+00  -0.927E+00  -0.770E-01
SER   383 OG  32840 ASP   985 CB  12254   0.359E+00   0.208E+00  -0.245E+00
SER   383 OG  32840 ASP   985 CG  12255   0.360E+00  -0.320E+01  -0.218E+00
SER   383 OG  32840 ASP   985 OD1 12256   0.414E+00   0.218E+01  -0.173E+00
SER   383 OG  32840 ASP   985 OD2 12257   0.365E+00   0.303E+01  -0.295E+00
SER   383 OG  32840 GLU   988 C   12292   0.697E+00  -0.428E+00  -0.862E-02
SER   383 OG  32840 GLU   988 CD  12296   0.777E+00  -0.568E+00  -0.450E-02
SER   383 OG  32840 GLU   988 HN  12299   0.560E+00  -0.441E+00  -0.941E-03
SER   383 OG  32840 ALA   989 C   12307   0.864E+00  -0.353E+00  -0.239E-02
SER   383 OG  32840 ALA   989 HN  12310   0.585E+00  -0.383E+00  -0.725E-03
SER   383 OG  32840 GLN   992 CD  12352   0.102E+01  -0.318E+00  -0.873E-03
SER   383 HN  32841 ILE   980 O   12161   0.671E+00  -0.328E+00  -0.273E-03
SER   383 HN  32841 SER   982 O   12199   0.558E+00  -0.454E+00  -0.824E-03
SER   383 HN  32841 ARG   983 NH2 12217   0.737E+00  -0.303E+00  -0.212E-03
SER   383 HN  32841 LEU   984 N   12231   0.391E+00  -0.659E+00  -0.922E-02
SER   383 HN  32841 LEU   984 O   12234   0.582E+00  -0.398E+00  -0.643E-03
SER   383 HN  32841 ASP   985 N   12250   0.481E+00  -0.616E+00  -0.273E-02
SER   383 HN  32841 ASP   985 OD1 12256   0.589E+00  -0.505E+00  -0.594E-03
SER   383 HN  32841 ASP   985 OD2 12257   0.597E+00  -0.492E+00  -0.552E-03
SER   383 HA  32842 ASP   985 OD2 12257   0.480E+00  -0.333E+00  -0.118E-01
SER   383 HG  32845 ILE   980 O   12161   0.789E+00  -0.312E+00  -0.103E-03
SER   383 HG  32845 ARG   983 O   12210   0.466E+00  -0.891E+00  -0.243E-02
SER   383 HG  32845 LEU   984 N   12231   0.539E+00  -0.387E+00  -0.138E-02
SER   383 HG  32845 LEU   984 O   12234   0.563E+00  -0.552E+00  -0.782E-03
SER   383 HG  32845 ASP   985 N   12250   0.356E+00  -0.173E+01  -0.160E-01
SER   383 HG  32845 ASP   985 O   12253   0.484E+00  -0.703E+00  -0.193E-02
SER   383 HG  32845 ASP   985 OD1 12256   0.470E+00  -0.110E+01  -0.229E-02
SER   383 HG  32845 ASP   985 OD2 12257   0.377E+00  -0.193E+01  -0.846E-02
SER   383 HG  32845 GLU   988 N   12290   0.617E+00  -0.343E+00  -0.615E-03
SER   383 HG  32845 GLU   988 OE1 12297   0.750E+00  -0.454E+00  -0.140E-03
SER   383 HG  32845 GLU   988 OE2 12298   0.837E+00  -0.374E+00  -0.723E-04
PRO   384 C   32848 ASP   985 OD1 12256   0.661E+00  -0.385E+00  -0.107E-01
PRO   384 C   32848 ASP   985 OD2 12257   0.590E+00  -0.489E+00  -0.209E-01
PRO   384 O   32849 ASP   985 CG  12255   0.773E+00  -0.379E+00  -0.420E-02
THR   385 N   32860 ASP   985 CG  12255   0.551E+00  -0.425E+00  -0.361E-01
THR   385 CA  32861 ASP   985 CG  12255   0.582E+00  -0.416E+00  -0.239E-01
THR   385 C   32862 SER   982 O   12199   0.700E+00  -0.459E+00  -0.761E-02
THR   385 C   32862 ARG   983 O   12210   0.666E+00  -0.504E+00  -0.102E-01
THR   385 C   32862 LEU   984 O   12234   0.846E+00  -0.313E+00  -0.245E-02
THR   385 C   32862 ASP   985 N   12250   0.753E+00  -0.384E+00  -0.577E-02
THR   385 C   32862 ASP   985 OD1 12256   0.534E+00  -0.102E+01  -0.370E-01
THR   385 C   32862 ASP   985 OD2 12257   0.574E+00  -0.870E+00  -0.246E-01
THR   385 O   32863 ARG   983 C   12209   0.814E+00  -0.431E+00  -0.308E-02
THR   385 O   32863 LEU   984 C   12233   0.855E+00  -0.311E+00  -0.230E-02
THR   385 O   32863 ASP   985 CG  12255   0.665E+00  -0.642E+00  -0.103E-01
THR   385 CB  32864 ASP   985 OD1 12256   0.487E+00  -0.538E+00  -0.700E-01
THR   385 CB  32864 ASP   985 OD2 12257   0.466E+00  -0.599E+00  -0.892E-01
THR   385 OG1 32865 ARG   983 C   12209   0.800E+00  -0.484E+00  -0.378E-02
THR   385 OG1 32865 LEU   984 C   12233   0.714E+00  -0.468E+00  -0.746E-02
THR   385 OG1 32865 ASP   985 C   12252   0.760E+00  -0.322E+00  -0.515E-02
THR   385 OG1 32865 ASP   985 CG  12255   0.384E+00  -0.253E+01  -0.200E+00
THR   385 OG1 32865 ASP   985 OD1 12256   0.345E+00   0.331E+01  -0.336E+00
THR   385 OG1 32865 ASP   985 OD2 12257   0.343E+00   0.338E+01  -0.339E+00
THR   385 OG1 32865 ASP   985 HN  12258   0.610E+00  -0.359E+00  -0.567E-03
THR   385 HN  32867 ASP   985 OD1 12256   0.461E+00  -0.661E+00  -0.259E-02
THR   385 HN  32867 ASP   985 OD2 12257   0.393E+00  -0.989E+00  -0.662E-02
THR   385 HG1 32870 ARG   983 O   12210   0.668E+00  -0.362E+00  -0.281E-03
THR   385 HG1 32870 ASP   985 N   12250   0.579E+00  -0.472E+00  -0.904E-03
THR   385 HG1 32870 ASP   985 OD1 12256   0.318E+00  -0.280E+01  -0.226E-01
THR   385 HG1 32870 ASP   985 OD2 12257   0.272E+00  -0.435E+01  -0.510E-01
LYS   386 N   32874 ARG   983 C   12209   0.629E+00  -0.557E+00  -0.168E-01
LYS   386 N   32874 LEU   984 C   12233   0.710E+00  -0.343E+00  -0.819E-02
LYS   386 N   32874 ASP   985 CG  12255   0.578E+00  -0.679E+00  -0.273E-01
LYS   386 C   32876 ILE   980 O   12161   0.971E+00  -0.361E+00  -0.108E-02
LYS   386 C   32876 LEU   981 O   12180   0.826E+00  -0.422E+00  -0.284E-02
LYS   386 C   32876 SER   982 N   12196   0.864E+00  -0.379E+00  -0.253E-02
LYS   386 C   32876 SER   982 O   12199   0.511E+00  -0.117E+01  -0.480E-01
LYS   386 C   32876 SER   982 OG  12201   0.888E+00  -0.429E+00  -0.203E-02
LYS   386 C   32876 ARG   983 N   12207   0.687E+00  -0.319E+00  -0.996E-02
LYS   386 C   32876 ARG   983 O   12210   0.565E+00  -0.921E+00  -0.267E-01
LYS   386 C   32876 LEU   984 N   12231   0.737E+00  -0.329E+00  -0.654E-02
LYS   386 C   32876 LEU   984 O   12234   0.859E+00  -0.395E+00  -0.224E-02
LYS   386 C   32876 ASP   985 N   12250   0.822E+00  -0.425E+00  -0.341E-02
LYS   386 C   32876 ASP   985 OD1 12256   0.713E+00  -0.719E+00  -0.679E-02
LYS   386 C   32876 ASP   985 OD2 12257   0.790E+00  -0.597E+00  -0.371E-02
LYS   386 O   32877 LEU   981 C   12179   0.865E+00  -0.311E+00  -0.215E-02
LYS   386 O   32877 SER   982 C   12198   0.588E+00  -0.549E+00  -0.213E-01
LYS   386 O   32877 ARG   983 C   12209   0.645E+00  -0.681E+00  -0.123E-01
LYS   386 O   32877 LEU   984 C   12233   0.857E+00  -0.316E+00  -0.228E-02
LYS   386 O   32877 ASP   985 CG  12255   0.875E+00  -0.397E+00  -0.201E-02
LYS   386 CB  32878 SER   982 O   12199   0.354E+00   0.442E+00  -0.245E+00
LYS   386 CB  32878 ARG   983 CA  12208   0.449E+00   0.534E-01  -0.108E+00
LYS   386 CB  32878 ARG   983 C   12209   0.416E+00  -0.361E+00  -0.131E+00
LYS   386 CB  32878 ARG   983 O   12210   0.357E+00   0.428E+00  -0.246E+00
LYS   386 CG  32879 SER   982 O   12199   0.365E+00  -0.124E+00  -0.242E+00
LYS   386 CG  32879 ARG   983 CA  12208   0.453E+00  -0.160E-01  -0.105E+00
LYS   386 CG  32879 ARG   983 C   12209   0.384E+00   0.136E+00  -0.157E+00
LYS   386 CG  32879 ARG   983 O   12210   0.339E+00  -0.151E+00  -0.216E+00
LYS   386 CG  32879 LEU   984 N   12231   0.435E+00  -0.479E-01  -0.141E+00
LYS   386 CG  32879 LEU   984 CA  12232   0.456E+00  -0.121E-01  -0.101E+00
LYS   386 CG  32879 LEU   984 C   12233   0.441E+00   0.749E-01  -0.105E+00
LYS   386 CG  32879 ASP   985 N   12250   0.452E+00  -0.683E-01  -0.117E+00
LYS   386 CG  32879 ASP   985 OD1 12256   0.386E+00  -0.135E+00  -0.212E+00
LYS   386 CD  32880 LEU   981 O   12180   0.451E+00   0.999E-01  -0.105E+00
LYS   386 CD  32880 SER   982 C   12198   0.433E+00  -0.960E-01  -0.113E+00
LYS   386 CD  32880 SER   982 O   12199   0.351E+00   0.202E+00  -0.243E+00
LYS   386 CD  32880 ARG   983 O   12210   0.453E+00   0.103E+00  -0.103E+00
LYS   386 CD  32880 ASP   985 OD1 12256   0.411E+00   0.166E+00  -0.166E+00
LYS   386 CE  32881 LEU   981 O   12180   0.379E+00   0.229E+00  -0.223E+00
LYS   386 CE  32881 SER   982 O   12199   0.419E+00   0.183E+00  -0.152E+00
LYS   386 CE  32881 LEU   984 C   12233   0.398E+00  -0.206E+00  -0.150E+00
LYS   386 CE  32881 LEU   984 O   12234   0.373E+00   0.238E+00  -0.233E+00
LYS   386 CE  32881 ASP   985 N   12250   0.424E+00   0.170E+00  -0.157E+00
LYS   386 CE  32881 ASP   985 CA  12251   0.442E+00  -0.193E-02  -0.116E+00
LYS   386 CE  32881 ASP   985 OD1 12256   0.351E+00   0.368E+00  -0.243E+00
LYS   386 NZ  32882 LEU   981 C   12179   0.490E+00  -0.438E+00  -0.693E-01
LYS   386 NZ  32882 LEU   981 O   12180   0.368E+00   0.881E+00  -0.282E+00
LYS   386 NZ  32882 SER   982 C   12198   0.514E+00  -0.330E+00  -0.535E-01
LYS   386 NZ  32882 ARG   983 C   12209   0.599E+00  -0.353E+00  -0.222E-01
LYS   386 NZ  32882 LEU   984 C   12233   0.504E+00  -0.409E+00  -0.593E-01
LYS   386 NZ  32882 LEU   984 O   12234   0.448E+00   0.531E+00  -0.121E+00
LYS   386 NZ  32882 ASP   985 CG  12255   0.562E+00  -0.414E+00  -0.321E-01
LYS   386 NZ  32882 ASP   985 OD1 12256   0.450E+00   0.688E+00  -0.119E+00
LYS   386 HN  32883 ARG   983 O   12210   0.497E+00  -0.429E+00  -0.165E-02
LYS   386 HN  32883 ASP   985 OD1 12256   0.504E+00  -0.523E+00  -0.151E-02
LYS   386 HN  32883 ASP   985 OD2 12257   0.524E+00  -0.478E+00  -0.120E-02
LYS   386 HE1 32891 LEU   984 O   12234   0.375E+00  -0.402E+00  -0.272E-01
LYS   386 HE1 32891 ASP   985 N   12250   0.381E+00  -0.386E+00  -0.307E-01
LYS   386 HE1 32891 ASP   985 OD1 12256   0.255E+00  -0.156E+01  -0.603E-01
LYS   386 HE1 32891 ASP   985 OD2 12257   0.461E+00  -0.310E+00  -0.838E-02
LYS   386 HE2 32892 LEU   981 O   12180   0.306E+00  -0.706E+00  -0.733E-01
LYS   386 HE2 32892 SER   982 O   12199   0.383E+00  -0.398E+00  -0.245E-01
LYS   386 HE2 32892 LEU   984 O   12234   0.288E+00  -0.840E+00  -0.886E-01
LYS   386 HE2 32892 ASP   985 N   12250   0.372E+00  -0.411E+00  -0.347E-01
LYS   386 HE2 32892 ASP   985 OD1 12256   0.382E+00  -0.502E+00  -0.246E-01
LYS   386 HZ1 32893 LEU   981 O   12180   0.363E+00  -0.108E+01  -0.106E-01
LYS   386 HZ1 32893 SER   982 N   12196   0.573E+00  -0.340E+00  -0.956E-03
LYS   386 HZ1 32893 SER   982 O   12199   0.545E+00  -0.409E+00  -0.948E-03
LYS   386 HZ1 32893 LEU   984 O   12234   0.416E+00  -0.755E+00  -0.474E-02
LYS   386 HZ1 32893 ASP   985 N   12250   0.521E+00  -0.435E+00  -0.169E-02
LYS   386 HZ1 32893 ASP   985 OD1 12256   0.453E+00  -0.797E+00  -0.286E-02
LYS   386 HZ1 32893 ASP   985 OD2 12257   0.664E+00  -0.336E+00  -0.289E-03
LYS   386 HZ2 32894 LEU   981 O   12180   0.464E+00  -0.574E+00  -0.248E-02
LYS   386 HZ2 32894 SER   982 O   12199   0.536E+00  -0.425E+00  -0.105E-02
LYS   386 HZ2 32894 LEU   984 O   12234   0.536E+00  -0.409E+00  -0.105E-02
LYS   386 HZ2 32894 ASP   985 N   12250   0.601E+00  -0.317E+00  -0.722E-03
LYS   386 HZ2 32894 ASP   985 OD1 12256   0.458E+00  -0.777E+00  -0.269E-02
LYS   386 HZ2 32894 ASP   985 OD2 12257   0.664E+00  -0.337E+00  -0.292E-03
LYS   386 HZ3 32895 LEU   981 O   12180   0.316E+00  -0.159E+01  -0.234E-01
LYS   386 HZ3 32895 SER   982 N   12196   0.486E+00  -0.497E+00  -0.256E-02
LYS   386 HZ3 32895 SER   982 O   12199   0.421E+00  -0.763E+00  -0.443E-02
LYS   386 HZ3 32895 SER   982 OG  12201   0.600E+00  -0.364E+00  -0.623E-03
LYS   386 HZ3 32895 LEU   984 O   12234   0.478E+00  -0.533E+00  -0.207E-02
LYS   386 HZ3 32895 ASP   985 N   12250   0.595E+00  -0.323E+00  -0.764E-03
LYS   386 HZ3 32895 ASP   985 OD1 12256   0.539E+00  -0.528E+00  -0.102E-02
LEU   387 N   32896 ARG   983 C   12209   0.707E+00  -0.358E+00  -0.841E-02
LEU   387 C   32898 SER   982 O   12199   0.758E+00  -0.404E+00  -0.475E-02
LEU   387 C   32898 ARG   983 O   12210   0.826E+00  -0.345E+00  -0.282E-02
LEU   387 C   32898 ASP   985 OD1 12256   0.100E+01  -0.321E+00  -0.894E-03
LEU   387 O   32899 ARG   983 C   12209   0.952E+00  -0.337E+00  -0.121E-02
ASN   388 C   32917 SER   982 O   12199   0.800E+00  -0.395E+00  -0.342E-02
ASP   389 N   32929 SER   982 C   12198   0.782E+00  -0.309E+00  -0.459E-02
ASP   389 N   32929 ARG   983 C   12209   0.917E+00  -0.357E+00  -0.178E-02
ASP   389 C   32931 SER   982 O   12199   0.617E+00  -0.469E+00  -0.161E-01
ASP   389 C   32931 SER   982 OG  12201   0.736E+00  -0.363E+00  -0.621E-02
ASP   389 O   32932 SER   982 HG  12206   0.686E+00  -0.327E+00  -0.238E-03
ASP   389 CG  32934 LEU   981 O   12180   0.818E+00  -0.441E+00  -0.300E-02
ASP   389 CG  32934 SER   982 N   12196   0.857E+00  -0.395E+00  -0.266E-02
ASP   389 CG  32934 SER   982 O   12199   0.605E+00  -0.822E+00  -0.181E-01
ASP   389 CG  32934 SER   982 OG  12201   0.772E+00  -0.560E+00  -0.469E-02
ASP   389 CG  32934 ARG   983 O   12210   0.884E+00  -0.401E+00  -0.189E-02
ASP   389 CG  32934 LEU   984 O   12234   0.998E+00  -0.320E+00  -0.911E-03
ASP   389 CG  32934 ASP   985 N   12250   0.104E+01  -0.300E+00  -0.817E-03
ASP   389 CG  32934 ASP   985 OD1 12256   0.893E+00  -0.497E+00  -0.177E-02
ASP   389 CG  32934 ASP   985 OD2 12257   0.104E+01  -0.393E+00  -0.696E-03
ASP   389 OD1 32935 LEU   981 C   12179   0.984E+00  -0.329E+00  -0.992E-03
ASP   389 OD1 32935 SER   982 C   12198   0.818E+00  -0.374E+00  -0.300E-02
ASP   389 OD1 32935 SER   982 HG  12206   0.770E+00  -0.384E+00  -0.120E-03
ASP   389 OD1 32935 ARG   983 C   12209   0.101E+01  -0.402E+00  -0.835E-03
ASP   389 OD2 32936 LEU   981 C   12179   0.843E+00  -0.421E+00  -0.251E-02
ASP   389 OD2 32936 SER   982 C   12198   0.675E+00  -0.534E+00  -0.945E-02
ASP   389 OD2 32936 SER   982 HG  12206   0.713E+00  -0.443E+00  -0.190E-03
ASP   389 OD2 32936 ARG   983 C   12209   0.830E+00  -0.551E+00  -0.275E-02
ASP   389 OD2 32936 LEU   984 C   12233   0.921E+00  -0.365E+00  -0.148E-02
ASP   389 OD2 32936 ASP   985 CG  12255   0.889E+00  -0.501E+00  -0.182E-02
ASP   389 HN  32937 SER   982 O   12199   0.610E+00  -0.347E+00  -0.483E-03
LEU   390 C   32943 ASP   979 OD1 12152   0.104E+01  -0.305E+00  -0.722E-03
LEU   390 C   32943 SER   982 O   12199   0.752E+00  -0.410E+00  -0.497E-02
LEU   390 C   32943 SER   982 OG  12201   0.871E+00  -0.349E+00  -0.227E-02
LEU   390 CG  32946 SER   982 O   12199   0.414E+00  -0.518E+00  -0.160E+00
LEU   390 CD1 32947 ARG   983 CA  12208   0.448E+00   0.612E-01  -0.109E+00
LEU   390 CD1 32947 ARG   983 CG  12212   0.432E+00  -0.616E-02  -0.129E+00
LEU   390 CD2 32948 SER   982 C   12198   0.408E+00  -0.287E+00  -0.140E+00
LEU   390 CD2 32948 SER   982 O   12199   0.366E+00   0.458E+00  -0.241E+00
LEU   390 CD2 32948 SER   982 CB  12200   0.432E+00  -0.756E-01  -0.129E+00
LEU   390 CD2 32948 ARG   983 N   12207   0.441E+00   0.147E+00  -0.133E+00
LEU   390 CD2 32948 ARG   983 CA  12208   0.435E+00   0.660E-01  -0.125E+00
LEU   390 CD2 32948 ARG   983 CG  12212   0.399E+00  -0.757E-02  -0.168E+00
LEU   390 HN  32949 SER   982 O   12199   0.559E+00  -0.342E+00  -0.811E-03
CYS   391 O   32963 ASP   979 CG  12151   0.991E+00  -0.339E+00  -0.949E-03
THR   393 C   32992 ASP   228 OD1  2427   0.101E+01  -0.308E+00  -0.833E-03
THR   393 C   32992 ASP   228 OD2  2428   0.901E+00  -0.369E+00  -0.168E-02
THR   393 O   32993 ASP   228 CG   2426   0.950E+00  -0.342E+00  -0.123E-02
THR   393 OG1 32995 ASP   228 CG   2426   0.819E+00  -0.474E+00  -0.329E-02
THR   393 HG1 33000 ASP   228 OD2  2428   0.807E+00  -0.321E+00  -0.901E-04
ASN   394 C   33006 TYR   200 OH   1966   0.696E+00  -0.370E+00  -0.866E-02
ASN   394 C   33006 ASP   228 OD2  2428   0.999E+00  -0.347E+00  -0.905E-03
ASN   394 CG  33009 TYR   200 OH   1966   0.678E+00  -0.369E+00  -0.101E-01
ASN   394 CG  33009 ASP   228 O    2424   0.722E+00  -0.389E+00  -0.631E-02
ASN   394 CG  33009 ASP   228 OD1  2427   0.773E+00  -0.500E+00  -0.422E-02
ASN   394 CG  33009 ASP   228 OD2  2428   0.719E+00  -0.570E+00  -0.646E-02
ASN   394 OD1 33010 ASP   228 CG   2426   0.797E+00  -0.435E+00  -0.350E-02
ASN   394 ND2 33011 TYR   200 HH   1975   0.740E+00  -0.327E+00   0.000E+00
ASN   394 ND2 33011 ASP   228 C    2423   0.740E+00  -0.439E+00  -0.639E-02
ASN   394 ND2 33011 ASP   228 CG   2426   0.633E+00  -0.100E+01  -0.161E-01
ASN   394 ND2 33011 LEU   229 C    2435   0.869E+00  -0.429E+00  -0.246E-02
ASN   3941HD2 33016 ASP   228 OD1  2427   0.656E+00  -0.415E+00  -0.311E-03
ASN   3941HD2 33016 ASP   228 OD2  2428   0.563E+00  -0.575E+00  -0.781E-03
ASN   3942HD2 33017 ASP   228 O    2424   0.593E+00  -0.352E+00  -0.572E-03
ASN   3942HD2 33017 ASP   228 OD1  2427   0.649E+00  -0.425E+00  -0.334E-03
ASN   3942HD2 33017 ASP   228 OD2  2428   0.575E+00  -0.548E+00  -0.687E-03
TYR   396 C   33036 TYR   200 OH   1966   0.760E+00  -0.316E+00  -0.515E-02
TYR   396 CG  33039 TYR   200 OH   1966   0.446E+00  -0.183E+00  -0.109E+00
TYR   396 CD1 33040 TYR   200 OH   1966   0.358E+00   0.524E+00  -0.217E+00
TYR   396 CD1 33040 TYR   200 HH   1975   0.350E+00  -0.437E+00   0.000E+00
TYR   396 CE1 33042 TYR   200 CE2  1964   0.410E+00   0.158E+00  -0.122E+00
TYR   396 CE1 33042 TYR   200 CZ   1965   0.420E+00  -0.168E+00  -0.113E+00
TYR   396 CE1 33042 TYR   200 OH   1966   0.336E+00   0.623E+00  -0.142E+00
TYR   396 CE1 33042 TYR   200 HH   1975   0.359E+00  -0.408E+00   0.000E+00
TYR   396 CE2 33043 PRO   230 CB   2456   0.374E+00   0.330E-02  -0.155E+00
TYR   396 CE2 33043 PRO   230 CG   2457   0.396E+00  -0.124E-01  -0.151E+00
TYR   396 CZ  33044 TYR   200 CE2  1964   0.418E+00  -0.170E+00  -0.115E+00
TYR   396 CZ  33044 TYR   200 OH   1966   0.409E+00  -0.416E+00  -0.161E+00
TYR   396 CZ  33044 PRO   230 CB   2456   0.385E+00  -0.348E-02  -0.157E+00
TYR   396 CZ  33044 PRO   230 CG   2457   0.417E+00   0.122E-01  -0.131E+00
TYR   396 OH  33045 TYR   200 CE2  1964   0.392E+00   0.410E+00  -0.188E+00
TYR   396 OH  33045 TYR   200 OH   1966   0.456E+00   0.647E+00  -0.115E+00
TYR   396 OH  33045 TYR   200 HE2  1974   0.297E+00  -0.662E+00  -0.680E-01
TYR   396 OH  33045 TYR   200 HH   1975   0.493E+00  -0.418E+00   0.000E+00
TYR   396 OH  33045 ASP   228 CG   2426   0.626E+00  -0.553E+00  -0.162E-01
TYR   396 OH  33045 LEU   229 C    2435   0.618E+00  -0.438E+00  -0.176E-01
TYR   396 OH  33045 PRO   230 CB   2456   0.347E+00   0.940E-02  -0.222E+00
TYR   396 OH  33045 PRO   230 CG   2457   0.356E+00  -0.380E-01  -0.242E+00
TYR   396 OH  33045 PRO   230 CD   2458   0.442E+00   0.199E-01  -0.128E+00
TYR   396 HD1 33050 TYR   200 OH   1966   0.356E+00  -0.389E+00  -0.675E-01
TYR   396 HE1 33052 TYR   200 OH   1966   0.315E+00  -0.560E+00  -0.909E-01
TYR   396 HH  33054 TYR   200 OH   1966   0.507E+00  -0.392E+00   0.000E+00
TYR   396 HH  33054 ASP   228 O    2424   0.583E+00  -0.339E+00   0.000E+00
TYR   396 HH  33054 ASP   228 OD1  2427   0.622E+00  -0.431E+00   0.000E+00
TYR   396 HH  33054 ASP   228 OD2  2428   0.640E+00  -0.406E+00   0.000E+00
ARG   403 CZ  33134 ALA   372 O    4376   0.756E+00  -0.383E+00  -0.482E-02
ARG   403 NH1 33135 ALA   372 C    4375   0.879E+00  -0.367E+00  -0.230E-02
ARG   403 NH2 33136 ALA   372 C    4375   0.725E+00  -0.516E+00  -0.726E-02
ARG   4031HH2 33148 ALA   372 O    4376   0.637E+00  -0.369E+00  -0.371E-03
ARG   4032HH2 33149 ALA   372 O    4376   0.619E+00  -0.392E+00  -0.442E-03
ASP   405 C   33159 SER   375 O    4417   0.774E+00  -0.301E+00  -0.419E-02
GLU   406 CD  33173 ASN   370 O    4351   0.993E+00  -0.312E+00  -0.943E-03
GLU   406 CD  33173 SER   371 O    4365   0.105E+01  -0.320E+00  -0.690E-03
GLU   406 CD  33173 ALA   372 O    4376   0.918E+00  -0.372E+00  -0.151E-02
GLU   406 CD  33173 PHE   374 O    4397   0.992E+00  -0.302E+00  -0.947E-03
GLU   406 OE1 33174 ALA   372 C    4375   0.104E+01  -0.343E+00  -0.730E-03
GLU   406 OE2 33175 ASN   370 C    4350   0.996E+00  -0.393E+00  -0.924E-03
GLU   406 OE2 33175 SER   371 C    4364   0.983E+00  -0.314E+00  -0.100E-02
GLU   406 OE2 33175 ALA   372 C    4375   0.920E+00  -0.410E+00  -0.149E-02
ARG   408 NE  33205 SER   375 O    4417   0.542E+00  -0.652E+00  -0.417E-01
ARG   408 NE  33205 THR   376 OG1  4430   0.675E+00  -0.424E+00  -0.128E-01
ARG   408 CZ  33206 PHE   374 O    4397   0.755E+00  -0.351E+00  -0.484E-02
ARG   408 CZ  33206 SER   375 N    4414   0.851E+00  -0.303E+00  -0.278E-02
ARG   408 CZ  33206 SER   375 O    4417   0.555E+00  -0.754E+00  -0.299E-01
ARG   408 CZ  33206 SER   375 OG   4419   0.911E+00  -0.321E+00  -0.174E-02
ARG   408 CZ  33206 THR   376 O    4428   0.812E+00  -0.335E+00  -0.314E-02
ARG   408 CZ  33206 THR   376 OG1  4430   0.638E+00  -0.578E+00  -0.145E-01
ARG   408 CZ  33206 PHE   377 N    4439   0.644E+00  -0.350E+00  -0.146E-01
ARG   408 CZ  33206 PHE   377 O    4442   0.662E+00  -0.451E+00  -0.105E-01
ARG   408 NH1 33207 TYR   369 HH   4347   0.677E+00  -0.341E+00   0.000E+00
ARG   408 NH1 33207 PHE   374 C    4396   0.942E+00  -0.316E+00  -0.152E-02
ARG   408 NH1 33207 SER   375 C    4416   0.757E+00  -0.403E+00  -0.558E-02
ARG   408 NH1 33207 THR   376 C    4427   0.746E+00  -0.481E+00  -0.613E-02
ARG   408 NH1 33207 THR   376 HG1  4435   0.694E+00  -0.398E+00  -0.304E-03
ARG   408 NH1 33207 PHE   377 C    4441   0.712E+00  -0.513E+00  -0.805E-02
ARG   408 NH1 33207 PHE   377 HN   4450   0.577E+00  -0.337E+00  -0.916E-03
ARG   408 NH1 33207 LYS   378 C    4461   0.930E+00  -0.427E+00  -0.163E-02
ARG   408 NH2 33208 TYR   369 C    4329   0.946E+00  -0.357E+00  -0.148E-02
ARG   408 NH2 33208 TYR   369 HH   4347   0.657E+00  -0.362E+00   0.000E+00
ARG   408 NH2 33208 ASN   370 C    4350   0.103E+01  -0.310E+00  -0.868E-03
ARG   408 NH2 33208 ALA   372 C    4375   0.936E+00  -0.333E+00  -0.158E-02
ARG   408 NH2 33208 PHE   374 C    4396   0.729E+00  -0.491E+00  -0.702E-02
ARG   408 NH2 33208 SER   375 C    4416   0.581E+00  -0.685E+00  -0.265E-01
ARG   408 NH2 33208 THR   376 C    4427   0.613E+00  -0.710E+00  -0.196E-01
ARG   408 NH2 33208 THR   376 HA   4433   0.457E+00  -0.407E+00  -0.189E-01
ARG   408 NH2 33208 THR   376 HG1  4435   0.635E+00  -0.476E+00  -0.519E-03
ARG   408 NH2 33208 PHE   377 C    4441   0.664E+00  -0.587E+00  -0.121E-01
ARG   408 NH2 33208 PHE   377 HN   4450   0.481E+00  -0.513E+00  -0.273E-02
ARG   408 NH2 33208 LYS   378 C    4461   0.949E+00  -0.414E+00  -0.145E-02
ARG   4081HH1 33218 SER   375 O    4417   0.722E+00  -0.302E+00  -0.177E-03
ARG   4081HH1 33218 THR   376 OG1  4430   0.715E+00  -0.319E+00  -0.218E-03
ARG   4082HH1 33219 SER   375 O    4417   0.694E+00  -0.326E+00  -0.223E-03
ARG   4082HH1 33219 THR   376 OG1  4430   0.670E+00  -0.362E+00  -0.322E-03
ARG   4082HH1 33219 PHE   377 O    4442   0.565E+00  -0.436E+00  -0.765E-03
ARG   4081HH2 33220 PHE   374 O    4397   0.562E+00  -0.442E+00  -0.792E-03
ARG   4081HH2 33220 SER   375 N    4414   0.681E+00  -0.315E+00  -0.341E-03
ARG   4081HH2 33220 SER   375 O    4417   0.428E+00  -0.971E+00  -0.403E-02
ARG   4081HH2 33220 THR   376 O    4428   0.701E+00  -0.304E+00  -0.211E-03
ARG   4081HH2 33220 THR   376 OG1  4430   0.614E+00  -0.432E+00  -0.541E-03
ARG   4081HH2 33220 PHE   377 N    4439   0.569E+00  -0.314E+00  -0.995E-03
ARG   4081HH2 33220 PHE   377 O    4442   0.657E+00  -0.317E+00  -0.309E-03
ARG   4082HH2 33221 PHE   374 O    4397   0.652E+00  -0.321E+00  -0.323E-03
ARG   4082HH2 33221 SER   375 O    4417   0.539E+00  -0.556E+00  -0.102E-02
ARG   4082HH2 33221 THR   376 O    4428   0.695E+00  -0.308E+00  -0.220E-03
ARG   4082HH2 33221 THR   376 OG1  4430   0.611E+00  -0.437E+00  -0.560E-03
ARG   4082HH2 33221 PHE   377 N    4439   0.524E+00  -0.379E+00  -0.164E-02
ARG   4082HH2 33221 PHE   377 O    4442   0.534E+00  -0.496E+00  -0.107E-02
GLN   409 CD  33228 TYR   369 OH   4338   0.799E+00  -0.310E+00  -0.381E-02
GLN   409 NE2 33230 TYR   369 HH   4347   0.733E+00  -0.376E+00   0.000E+00
GLN   409 NE2 33230 ASN   370 C    4350   0.104E+01  -0.398E+00  -0.858E-03
GLN   409 NE2 33230 SER   371 C    4364   0.104E+01  -0.309E+00  -0.826E-03
GLN   409 NE2 33230 ALA   372 C    4375   0.101E+01  -0.379E+00  -0.976E-03
GLN   409 NE2 33230 SER   375 C    4416   0.102E+01  -0.320E+00  -0.959E-03
GLY   413 C   33284 SER   383 OG   4540   0.947E+00  -0.310E+00  -0.138E-02
THR   415 CA  33307 TYR   369 OH   4338   0.447E+00   0.436E+00  -0.121E+00
THR   415 CA  33307 TYR   369 HH   4347   0.427E+00  -0.383E+00   0.000E+00
THR   415 C   33308 TYR   369 OH   4338   0.429E+00  -0.100E+01  -0.131E+00
THR   415 C   33308 THR   385 OG1  4565   0.876E+00  -0.318E+00  -0.220E-02
THR   415 O   33309 TYR   369 HH   4347   0.401E+00  -0.919E+00   0.000E+00
THR   415 CB  33310 TYR   369 OH   4338   0.337E+00  -0.807E+00  -0.170E+00
GLY   416 N   33316 TYR   369 OH   4338   0.426E+00   0.679E+00  -0.169E+00
GLY   416 N   33316 TYR   369 HH   4347   0.386E+00  -0.688E+00   0.000E+00
GLY   416 C   33318 TYR   369 O    4330   0.819E+00  -0.324E+00  -0.299E-02
GLY   416 C   33318 TYR   369 OH   4338   0.594E+00  -0.483E+00  -0.222E-01
GLY   416 C   33318 ASN   370 O    4351   0.841E+00  -0.308E+00  -0.254E-02
GLY   416 C   33318 ASN   370 OD1  4354   0.756E+00  -0.373E+00  -0.481E-02
GLY   416 C   33318 ASN   370 ND2  4355   0.962E+00  -0.370E+00  -0.134E-02
GLY   416 O   33319 TYR   369 HH   4347   0.609E+00  -0.314E+00   0.000E+00
GLY   416 HN  33320 TYR   369 OH   4338   0.433E+00  -0.444E+00  -0.439E-02
LYS   417 C   33325 ASN   370 O    4351   0.951E+00  -0.315E+00  -0.122E-02
LYS   417 C   33325 ASN   370 OD1  4354   0.919E+00  -0.334E+00  -0.149E-02
TYR   421 OH  33374 ASN   370 CG   4353   0.647E+00  -0.405E+00  -0.134E-01
TYR   421 OH  33374 ASN   3702HD2  4361   0.588E+00  -0.302E+00  -0.706E-03
TYR   421 HH  33383 ASN   370 OD1  4354   0.557E+00  -0.396E+00   0.000E+00
TYR   421 HH  33383 ASN   370 ND2  4355   0.622E+00  -0.461E+00   0.000E+00
LYS   424 C   33417 ASP   198 OD1  1942   0.975E+00  -0.423E+00  -0.105E-02
LYS   424 C   33417 ASP   198 OD2  1943   0.997E+00  -0.408E+00  -0.916E-03
LYS   424 O   33418 ASP   198 CG   1941   0.887E+00  -0.388E+00  -0.185E-02
LEU   425 C   33439 ASP   198 OD1  1942   0.891E+00  -0.385E+00  -0.181E-02
LEU   425 C   33439 ASP   198 OD2  1943   0.853E+00  -0.413E+00  -0.234E-02
LEU   425 O   33440 ASP   198 CG   1941   0.907E+00  -0.371E+00  -0.162E-02
ASP   427 N   33470 ASP   198 CG   1941   0.899E+00  -0.376E+00  -0.200E-02
ASP   427 CG  33475 ASP   198 OD2  1943   0.103E+01  -0.403E+00  -0.774E-03
ASP   427 OD2 33477 ASP   198 CG   1941   0.102E+01  -0.405E+00  -0.790E-03
ASP   428 N   33482 ASP   198 CG   1941   0.984E+00  -0.328E+00  -0.117E-02
ASP   428 C   33484 ARG   983 NH2 12217   0.776E+00  -0.353E+00  -0.482E-02
ASP   428 O   33485 ARG   983 CZ  12215   0.796E+00  -0.315E+00  -0.353E-02
ASP   428 O   33485 ARG   9832HH2 12230   0.608E+00  -0.367E+00  -0.490E-03
ASP   428 CG  33487 ASP   198 OD1  1942   0.902E+00  -0.490E+00  -0.167E-02
ASP   428 CG  33487 ASP   198 OD2  1943   0.726E+00  -0.715E+00  -0.610E-02
ASP   428 CG  33487 ILE   973 O   12059   0.938E+00  -0.391E+00  -0.133E-02
ASP   428 CG  33487 ARG   983 NH1 12216   0.103E+01  -0.376E+00  -0.884E-03
ASP   428 CG  33487 ARG   983 NH2 12217   0.938E+00  -0.433E+00  -0.156E-02
ASP   428 OD1 33488 ASP   198 CG   1941   0.807E+00  -0.590E+00  -0.326E-02
ASP   428 OD1 33488 ILE   973 C   12058   0.994E+00  -0.322E+00  -0.936E-03
ASP   428 OD1 33488 ARG   983 CZ  12215   0.103E+01  -0.302E+00  -0.737E-03
ASP   428 OD2 33489 ASP   198 CG   1941   0.764E+00  -0.650E+00  -0.451E-02
PHE   429 C   33496 ARG   983 NH1 12216   0.889E+00  -0.347E+00  -0.214E-02
PHE   429 C   33496 ARG   983 NH2 12217   0.710E+00  -0.516E+00  -0.820E-02
PHE   429 O   33497 ARG   983 CZ  12215   0.794E+00  -0.320E+00  -0.358E-02
PHE   429 O   33497 ARG   9831HH2 12229   0.627E+00  -0.349E+00  -0.411E-03
PHE   429 O   33497 ARG   9832HH2 12230   0.636E+00  -0.339E+00  -0.376E-03
THR   430 C   33516 ARG   983 NH1 12216   0.859E+00  -0.374E+00  -0.262E-02
THR   430 C   33516 ARG   983 NH2 12217   0.700E+00  -0.542E+00  -0.893E-02
THR   430 O   33517 ARG   983 CZ  12215   0.859E+00  -0.305E+00  -0.224E-02
THR   430 CB  33518 ARG   983 NH2 12217   0.492E+00  -0.494E+00  -0.763E-01
THR   430 OG1 33519 ILE   973 C   12058   0.862E+00  -0.332E+00  -0.242E-02
THR   430 OG1 33519 ARG   983 C   12209   0.102E+01  -0.330E+00  -0.899E-03
THR   430 OG1 33519 ARG   983 NE  12214   0.589E+00  -0.562E+00  -0.284E-01
THR   430 OG1 33519 ARG   983 CZ  12215   0.506E+00  -0.967E+00  -0.556E-01
THR   430 OG1 33519 ARG   983 NH2 12217   0.410E+00   0.197E+01  -0.202E+00
THR   430 OG1 33519 ARG   9831HH1 12227   0.639E+00  -0.398E+00  -0.426E-03
THR   430 OG1 33519 ARG   9832HH1 12228   0.523E+00  -0.616E+00  -0.141E-02
THR   430 OG1 33519 ARG   9831HH2 12229   0.409E+00  -0.113E+01  -0.617E-02
THR   430 OG1 33519 ARG   9832HH2 12230   0.369E+00  -0.148E+01  -0.112E-01
THR   430 CG2 33520 ARG   983 NH2 12217   0.438E+00   0.485E+00  -0.137E+00
THR   430 CG2 33520 ARG   9831HH2 12229   0.410E+00  -0.329E+00  -0.690E-02
THR   430 HG1 33524 ILE   973 O   12059   0.760E+00  -0.303E+00  -0.129E-03
THR   430 HG1 33524 ARG   983 NH1 12216   0.534E+00  -0.693E+00  -0.146E-02
THR   430 HG1 33524 ARG   983 NH2 12217   0.359E+00  -0.188E+01  -0.151E-01
GLY   431 C   33530 ARG   983 NH2 12217   0.912E+00  -0.353E+00  -0.183E-02
LYS   462 N   33816 ASP   198 CG   1941   0.876E+00  -0.307E+00  -0.234E-02
LYS   462 C   33818 ILE   197 O    1920   0.987E+00  -0.352E+00  -0.973E-03
LYS   462 C   33818 ASP   198 N    1936   0.798E+00  -0.448E+00  -0.409E-02
LYS   462 C   33818 ASP   198 O    1939   0.780E+00  -0.419E+00  -0.399E-02
LYS   462 C   33818 ASP   198 OD1  1942   0.638E+00  -0.898E+00  -0.132E-01
LYS   462 C   33818 ASP   198 OD2  1943   0.767E+00  -0.629E+00  -0.441E-02
LYS   462 O   33819 ASP   198 CG   1941   0.783E+00  -0.480E+00  -0.388E-02
PRO   463 C   33829 ASP   198 O    1939   0.558E+00  -0.378E+00  -0.288E-01
PRO   463 C   33829 ASP   198 OD1  1942   0.584E+00  -0.500E+00  -0.222E-01
PRO   463 C   33829 ASP   198 OD2  1943   0.658E+00  -0.388E+00  -0.109E-01
PRO   463 O   33830 ILE   197 C    1919   0.704E+00  -0.345E+00  -0.735E-02
PRO   463 O   33830 ASP   198 C    1938   0.471E+00  -0.647E+00  -0.747E-01
PRO   463 O   33830 ASP   198 CG   1941   0.518E+00  -0.868E+00  -0.442E-01
PRO   463 O   33830 GLY   199 C    1950   0.739E+00  -0.321E+00  -0.549E-02
PHE   464 N   33841 ASP   198 CG   1941   0.702E+00  -0.388E+00  -0.876E-02
PHE   464 C   33843 ILE   197 O    1920   0.899E+00  -0.308E+00  -0.170E-02
PHE   464 C   33843 ASP   198 N    1936   0.786E+00  -0.347E+00  -0.446E-02
PHE   464 C   33843 ASP   198 O    1939   0.584E+00  -0.561E+00  -0.221E-01
PHE   464 C   33843 ASP   198 OD1  1942   0.779E+00  -0.462E+00  -0.402E-02
PHE   464 C   33843 ASP   198 OD2  1943   0.875E+00  -0.379E+00  -0.201E-02
PHE   464 C   33843 GLY   199 N    1948   0.630E+00  -0.357E+00  -0.166E-01
PHE   464 C   33843 GLY   199 O    1951   0.803E+00  -0.305E+00  -0.335E-02
PHE   464 C   33843 ILE   231 O    2469   0.873E+00  -0.323E+00  -0.203E-02
PHE   464 C   33843 GLY   232 O    2488   0.638E+00  -0.473E+00  -0.131E-01
PHE   464 O   33844 ASP   198 C    1938   0.584E+00  -0.460E+00  -0.222E-01
PHE   464 O   33844 ASP   198 CG   1941   0.821E+00  -0.398E+00  -0.293E-02
PHE   464 O   33844 GLY   199 C    1950   0.685E+00  -0.434E+00  -0.868E-02
PHE   464 O   33844 ILE   231 C    2468   0.737E+00  -0.368E+00  -0.558E-02
PHE   464 O   33844 GLY   232 C    2487   0.563E+00  -0.654E+00  -0.275E-01
PHE   464 O   33844 ILE   233 C    2494   0.801E+00  -0.317E+00  -0.341E-02
PHE   464 CB  33845 ASP   198 O    1939   0.451E+00   0.186E+00  -0.107E+00
GLU   465 N   33861 ASP   198 CG   1941   0.818E+00  -0.334E+00  -0.353E-02
GLU   465 N   33861 GLY   232 C    2487   0.728E+00  -0.321E+00  -0.706E-02
GLU   465 C   33863 GLY   232 O    2488   0.599E+00  -0.463E+00  -0.190E-01
GLU   465 C   33863 ASN   234 ND2  2518   0.932E+00  -0.315E+00  -0.162E-02
GLU   465 O   33864 GLY   232 C    2487   0.804E+00  -0.376E+00  -0.332E-02
ARG   466 N   33871 GLY   232 C    2487   0.599E+00  -0.339E+00  -0.223E-01
ARG   466 C   33873 ILE   231 O    2469   0.884E+00  -0.421E+00  -0.189E-02
ARG   466 C   33873 GLY   232 O    2488   0.569E+00  -0.803E+00  -0.257E-01
ARG   466 C   33873 ILE   233 N    2492   0.787E+00  -0.373E+00  -0.443E-02
ARG   466 C   33873 ILE   233 O    2495   0.930E+00  -0.389E+00  -0.139E-02
ARG   466 C   33873 ASN   234 N    2511   0.778E+00  -0.363E+00  -0.474E-02
ARG   466 C   33873 ASN   234 OD1  2517   0.952E+00  -0.319E+00  -0.121E-02
ARG   466 C   33873 ASN   234 ND2  2518   0.876E+00  -0.539E+00  -0.234E-02
ARG   466 O   33874 ILE   231 C    2468   0.880E+00  -0.308E+00  -0.194E-02
ARG   466 O   33874 GLY   232 C    2487   0.626E+00  -0.593E+00  -0.148E-01
ARG   466 O   33874 ILE   233 C    2494   0.752E+00  -0.405E+00  -0.494E-02
ARG   466 O   33874 ASN   234 C    2513   0.907E+00  -0.319E+00  -0.162E-02
ARG   466 O   33874 ASN   234 CG   2516   0.819E+00  -0.357E+00  -0.297E-02
ARG   466 NE  33878 ILE   231 O    2469   0.625E+00  -0.511E+00  -0.182E-01
ARG   466 NE  33878 GLY   232 O    2488   0.536E+00  -0.585E+00  -0.444E-01
ARG   466 CZ  33879 GLU   132 OE2  1446   0.101E+01  -0.355E+00  -0.869E-03
ARG   466 CZ  33879 THR   167 OG1  1625   0.733E+00  -0.440E+00  -0.638E-02
ARG   466 CZ  33879 ILE   231 O    2469   0.576E+00  -0.740E+00  -0.240E-01
ARG   466 CZ  33879 GLY   232 N    2485   0.690E+00  -0.307E+00  -0.971E-02
ARG   466 CZ  33879 GLY   232 O    2488   0.576E+00  -0.608E+00  -0.241E-01
ARG   466 CZ  33879 ILE   233 N    2492   0.731E+00  -0.331E+00  -0.688E-02
ARG   466 NH1 33880 CYS   166 C    1611   0.103E+01  -0.325E+00  -0.892E-03
ARG   466 NH1 33880 THR   167 C    1622   0.957E+00  -0.315E+00  -0.138E-02
ARG   466 NH1 33880 ILE   231 C    2468   0.752E+00  -0.481E+00  -0.583E-02
ARG   466 NH1 33880 GLY   232 C    2487   0.739E+00  -0.506E+00  -0.644E-02
ARG   466 NH2 33881 GLU   132 CD   1444   0.101E+01  -0.397E+00  -0.993E-03
ARG   466 NH2 33881 CYS   166 C    1611   0.907E+00  -0.394E+00  -0.190E-02
ARG   466 NH2 33881 THR   167 C    1622   0.841E+00  -0.388E+00  -0.299E-02
ARG   466 NH2 33881 THR   167 CB   1624   0.601E+00  -0.314E+00  -0.247E-01
ARG   466 NH2 33881 THR   167 HG1  1630   0.652E+00  -0.451E+00  -0.443E-03
ARG   466 NH2 33881 GLY   199 C    1950   0.964E+00  -0.324E+00  -0.132E-02
ARG   466 NH2 33881 ILE   231 C    2468   0.567E+00  -0.853E+00  -0.307E-01
ARG   466 NH2 33881 GLY   232 C    2487   0.557E+00  -0.907E+00  -0.341E-01
ARG   466 NH2 33881 ILE   233 C    2494   0.846E+00  -0.391E+00  -0.288E-02
ARG   466 NH2 33881 ILE   233 HN   2500   0.696E+00  -0.322E+00  -0.300E-03
ARG   466 HN  33882 GLY   232 O    2488   0.407E+00  -0.580E+00  -0.543E-02
ARG   4662HH1 33892 THR   167 OG1  1625   0.712E+00  -0.321E+00  -0.224E-03
ARG   4662HH1 33892 ILE   231 O    2469   0.658E+00  -0.387E+00  -0.308E-03
ARG   4661HH2 33893 GLU   132 OE2  1446   0.868E+00  -0.309E+00  -0.583E-04
ARG   4661HH2 33893 THR   167 OG1  1625   0.604E+00  -0.448E+00  -0.601E-03
ARG   4661HH2 33893 ILE   231 O    2469   0.411E+00  -0.115E+01  -0.513E-02
ARG   4661HH2 33893 GLY   232 N    2485   0.555E+00  -0.335E+00  -0.116E-02
ARG   4661HH2 33893 GLY   232 O    2488   0.439E+00  -0.799E+00  -0.347E-02
ARG   4661HH2 33893 ILE   233 N    2492   0.564E+00  -0.390E+00  -0.106E-02
ARG   4662HH2 33894 THR   167 OG1  1625   0.534E+00  -0.587E+00  -0.125E-02
ARG   4662HH2 33894 ILE   231 O    2469   0.456E+00  -0.883E+00  -0.275E-02
ARG   4662HH2 33894 GLY   232 O    2488   0.584E+00  -0.408E+00  -0.630E-03
ASP   467 N   33895 GLY   232 C    2487   0.810E+00  -0.349E+00  -0.373E-02
ASP   467 CG  33900 GLY   232 O    2488   0.954E+00  -0.313E+00  -0.120E-02
ASP   467 CG  33900 ASN   234 OD1  2517   0.975E+00  -0.313E+00  -0.105E-02
ASP   467 CG  33900 ASN   234 ND2  2518   0.810E+00  -0.627E+00  -0.373E-02
ASP   467 OD1 33901 ASN   234 CG   2516   0.892E+00  -0.391E+00  -0.178E-02
ASP   467 OD1 33901 ASN   2341HD2  2523   0.743E+00  -0.327E+00  -0.149E-03
ASP   467 OD2 33902 ASN   234 CG   2516   0.891E+00  -0.392E+00  -0.180E-02
ASP   467 OD2 33902 ASN   2341HD2  2523   0.747E+00  -0.323E+00  -0.143E-03
ILE   468 C   33909 GLU   132 OE1  1445   0.103E+01  -0.347E+00  -0.772E-03
ILE   468 C   33909 GLU   132 OE2  1446   0.922E+00  -0.408E+00  -0.147E-02
ILE   468 O   33910 LYS   113 C    1183   0.104E+01  -0.327E+00  -0.720E-03
ILE   468 O   33910 GLU   132 CD   1444   0.100E+01  -0.363E+00  -0.882E-03
GLY   502 C   34107 GLN   506 NE2  6059   0.100E+01  -0.392E+00  -0.104E-02
VAL   503 HN  34119 GLN   506 NE2  6059   0.910E+00  -0.345E+00  -0.600E-04
SER   514 C   34290 TYR   200 OH   1966   0.669E+00  -0.313E+00  -0.109E-01
SER   514 O   34291 TYR   200 HH   1975   0.625E+00  -0.339E+00   0.000E+00
SER   514 OG  34293 ASP   198 CG   1941   0.103E+01  -0.353E+00  -0.854E-03
SER   514 OG  34293 TYR   200 HH   1975   0.476E+00  -0.692E+00   0.000E+00
SER   514 HG  34298 TYR   200 OH   1966   0.475E+00  -0.619E+00  -0.253E-02
PHE   515 C   34301 TYR   200 OH   1966   0.676E+00  -0.348E+00  -0.103E-01
PHE   515 C   34301 ARG   983 NH1 12216   0.930E+00  -0.322E+00  -0.163E-02
PHE   515 C   34301 ARG   983 NH2 12217   0.887E+00  -0.348E+00  -0.218E-02
GLU   516 C   34321 ARG   983 NH1 12216   0.866E+00  -0.310E+00  -0.250E-02
LEU   517 C   34331 ASP   979 OD1 12152   0.941E+00  -0.353E+00  -0.130E-02
LEU   517 C   34331 ASP   979 OD2 12153   0.899E+00  -0.379E+00  -0.171E-02
LEU   517 C   34331 ARG   983 NH1 12216   0.751E+00  -0.485E+00  -0.585E-02
LEU   517 C   34331 ARG   983 NH2 12217   0.863E+00  -0.381E+00  -0.257E-02
LEU   517 O   34332 LYS    41 C     224   0.102E+01  -0.303E+00  -0.805E-03
LEU   517 O   34332 ASP   979 CG  12151   0.102E+01  -0.312E+00  -0.813E-03
LEU   517 CG  34334 ARG   983 NH1 12216   0.443E+00  -0.514E+00  -0.130E+00
LEU   517 CG  34334 ARG   983 NH2 12217   0.494E+00  -0.394E+00  -0.743E-01
LEU   517 CD1 34335 ARG   983 CZ  12215   0.409E+00  -0.333E+00  -0.139E+00
LEU   517 CD1 34335 ARG   983 NH1 12216   0.361E+00   0.563E+00  -0.211E+00
LEU   517 CD1 34335 ARG   983 NH2 12217   0.419E+00   0.379E+00  -0.165E+00
LEU   517 CD1 34335 ARG   9832HH1 12228   0.323E+00  -0.434E+00  -0.261E-01
LEU   517 CD2 34336 ARG   983 CD  12213   0.453E+00  -0.572E-01  -0.104E+00
LEU   517 CD2 34336 ARG   983 NE  12214   0.427E+00  -0.246E+00  -0.154E+00
LEU   517 CD2 34336 ARG   983 CZ  12215   0.404E+00  -0.345E+00  -0.144E+00
LEU   517 CD2 34336 ARG   983 NH1 12216   0.397E+00   0.437E+00  -0.200E+00
LEU   517 CD2 34336 ARG   983 NH2 12217   0.450E+00   0.317E+00  -0.120E+00
LEU   518 C   34350 ASP    40 OD1   216   0.103E+01  -0.306E+00  -0.737E-03
LEU   518 C   34350 ASP    40 OD2   217   0.998E+00  -0.322E+00  -0.912E-03
LEU   518 C   34350 LYS    41 O     225   0.813E+00  -0.346E+00  -0.312E-02
LEU   518 C   34350 ASP   979 OD1 12152   0.847E+00  -0.418E+00  -0.243E-02
LEU   518 C   34350 ASP   979 OD2 12153   0.802E+00  -0.459E+00  -0.339E-02
LEU   518 C   34350 ARG   983 NH1 12216   0.875E+00  -0.372E+00  -0.236E-02
LEU   518 O   34351 ASP    40 CG    215   0.951E+00  -0.345E+00  -0.122E-02
LEU   518 O   34351 LYS    41 C     224   0.842E+00  -0.408E+00  -0.252E-02
LEU   518 O   34351 ASP   979 CG  12151   0.746E+00  -0.519E+00  -0.520E-02
HIS   519 N   34367 ASP    40 CG    215   0.918E+00  -0.345E+00  -0.177E-02
HIS   519 N   34367 LYS    41 C     224   0.758E+00  -0.465E+00  -0.556E-02
HIS   519 N   34367 ASP   979 CG  12151   0.971E+00  -0.316E+00  -0.126E-02
HIS   519 C   34369 ASP    40 N     210   0.889E+00  -0.340E+00  -0.214E-02
HIS   519 C   34369 ASP    40 O     213   0.780E+00  -0.382E+00  -0.399E-02
HIS   519 C   34369 ASP    40 OD1   216   0.791E+00  -0.543E+00  -0.366E-02
HIS   519 C   34369 ASP    40 OD2   217   0.819E+00  -0.511E+00  -0.297E-02
HIS   519 C   34369 LYS    41 N     222   0.567E+00  -0.630E+00  -0.305E-01
HIS   519 C   34369 LYS    41 O     225   0.504E+00  -0.106E+01  -0.514E-01
HIS   519 C   34369 VAL    42 N     244   0.615E+00  -0.547E+00  -0.192E-01
HIS   519 C   34369 ARG    44 NH1   289   0.101E+01  -0.343E+00  -0.985E-03
HIS   519 C   34369 ARG    44 NH2   290   0.101E+01  -0.345E+00  -0.101E-02
HIS   519 C   34369 ASP   228 OD2  2428   0.976E+00  -0.385E+00  -0.104E-02
HIS   519 O   34370 ASP    40 C     212   0.580E+00  -0.487E+00  -0.231E-01
HIS   519 O   34370 ASP    40 CG    215   0.674E+00  -0.599E+00  -0.952E-02
HIS   519 O   34370 LYS    41 N     222   0.452E+00   0.857E+00  -0.115E+00
HIS   519 O   34370 LYS    41 CA    223   0.420E+00   0.927E-01  -0.151E+00
HIS   519 O   34370 LYS    41 C     224   0.418E+00  -0.174E+01  -0.137E+00
HIS   519 O   34370 LYS    41 O     225   0.391E+00   0.160E+01  -0.208E+00
HIS   519 O   34370 LYS    41 CB    226   0.333E+00   0.474E+00  -0.183E+00
HIS   519 O   34370 LYS    41 CG    227   0.427E+00  -0.750E-01  -0.139E+00
HIS   519 O   34370 LYS    41 CD    228   0.425E+00   0.110E+00  -0.143E+00
HIS   519 O   34370 LYS    41 HN    231   0.402E+00  -0.667E+00  -0.584E-02
HIS   519 O   34370 LYS    41 HZ2   242   0.574E+00  -0.331E+00  -0.693E-03
HIS   519 O   34370 VAL    42 C     246   0.701E+00  -0.333E+00  -0.756E-02
HIS   519 O   34370 VAL    42 CB    248   0.606E+00  -0.395E+00  -0.201E-01
HIS   519 O   34370 VAL    42 HN    251   0.546E+00  -0.554E+00  -0.942E-03
HIS   519 ND1 34373 ASP    40 CG    215   0.726E+00  -0.414E+00  -0.717E-02
HIS   519 ND1 34373 LYS    41 C     224   0.778E+00  -0.355E+00  -0.476E-02
ALA   520 N   34384 LYS    41 C     224   0.624E+00  -0.522E+00  -0.175E-01
ALA   520 C   34386 LYS    41 O     225   0.654E+00  -0.517E+00  -0.114E-01
ALA   520 O   34387 LYS    41 C     224   0.814E+00  -0.430E+00  -0.310E-02
ALA   520 CB  34388 LYS    41 CD    228   0.373E+00   0.674E-01  -0.174E+00
ASN   540 C   34683 ASN   978 ND2 12139   0.930E+00  -0.414E+00  -0.164E-02
ASN   540 CG  34686 ASN   978 ND2 12139   0.971E+00  -0.367E+00  -0.126E-02
PHE   541 C   34697 ASN   978 ND2 12139   0.829E+00  -0.444E+00  -0.326E-02
PHE   541 C   34697 SER   982 OG  12201   0.872E+00  -0.334E+00  -0.226E-02
PHE   541 O   34698 ASN   978 CG  12137   0.781E+00  -0.340E+00  -0.396E-02
ASN   542 C   34717 ASN   978 ND2 12139   0.103E+01  -0.357E+00  -0.907E-03
ASN   542 C   34717 ASP   979 OD1 12152   0.103E+01  -0.332E+00  -0.756E-03
ASN   542 C   34717 SER   982 OG  12201   0.883E+00  -0.368E+00  -0.209E-02
ASN   542 CG  34720 ASN   978 ND2 12139   0.998E+00  -0.352E+00  -0.107E-02
ASN   542 CG  34720 ASP   979 OD1 12152   0.964E+00  -0.346E+00  -0.112E-02
ASN   542 CG  34720 SER   982 OG  12201   0.680E+00  -0.557E+00  -0.993E-02
ASN   542 OD1 34721 SER   982 HG  12206   0.682E+00  -0.349E+00  -0.248E-03
ASN   542 ND2 34722 ASN   978 C   12134   0.967E+00  -0.390E+00  -0.129E-02
ASN   542 ND2 34722 ASN   978 CG  12137   0.101E+01  -0.345E+00  -0.989E-03
ASN   542 ND2 34722 LEU   981 C   12179   0.962E+00  -0.365E+00  -0.134E-02
ASN   542 ND2 34722 SER   982 C   12198   0.844E+00  -0.379E+00  -0.292E-02
ASN   542 ND2 34722 SER   982 HG  12206   0.557E+00  -0.791E+00  -0.113E-02
ASN   5421HD2 34727 SER   982 OG  12201   0.618E+00  -0.411E+00  -0.520E-03
ASN   5422HD2 34728 SER   982 OG  12201   0.583E+00  -0.466E+00  -0.738E-03
PHE   543 C   34731 ASP   979 OD1 12152   0.946E+00  -0.335E+00  -0.126E-02
PHE   543 O   34732 ASP   979 CG  12151   0.950E+00  -0.314E+00  -0.123E-02
ASN   544 C   34751 ASP   979 OD1 12152   0.867E+00  -0.432E+00  -0.211E-02
ASN   544 C   34751 ASP   979 OD2 12153   0.102E+01  -0.338E+00  -0.818E-03
ASN   544 C   34751 SER   982 OG  12201   0.830E+00  -0.408E+00  -0.303E-02
ASN   544 O   34752 ASP   979 CG  12151   0.910E+00  -0.347E+00  -0.159E-02
GLY   545 C   34765 ASN   978 O   12135   0.708E+00  -0.420E+00  -0.711E-02
GLY   545 C   34765 ASN   978 ND2 12139   0.892E+00  -0.417E+00  -0.210E-02
GLY   545 C   34765 ASP   979 N   12146   0.781E+00  -0.373E+00  -0.465E-02
GLY   545 C   34765 ASP   979 O   12149   0.800E+00  -0.320E+00  -0.342E-02
GLY   545 C   34765 ASP   979 OD1 12152   0.592E+00  -0.842E+00  -0.204E-01
GLY   545 C   34765 ASP   979 OD2 12153   0.775E+00  -0.495E+00  -0.416E-02
GLY   545 C   34765 SER   982 N   12196   0.783E+00  -0.360E+00  -0.457E-02
GLY   545 C   34765 SER   982 O   12199   0.753E+00  -0.415E+00  -0.492E-02
GLY   545 C   34765 SER   982 OG  12201   0.519E+00  -0.992E+00  -0.481E-01
GLY   545 O   34766 ASN   978 C   12134   0.650E+00  -0.513E+00  -0.118E-01
GLY   545 O   34766 ASN   978 CG  12137   0.807E+00  -0.323E+00  -0.326E-02
GLY   545 O   34766 ASP   979 C   12148   0.709E+00  -0.310E+00  -0.704E-02
GLY   545 O   34766 ASP   979 CG  12151   0.616E+00  -0.693E+00  -0.162E-01
GLY   545 O   34766 LEU   981 C   12179   0.790E+00  -0.328E+00  -0.369E-02
GLY   545 O   34766 SER   982 C   12198   0.637E+00  -0.418E+00  -0.132E-01
GLY   545 O   34766 SER   982 CB  12200   0.429E+00  -0.317E+00  -0.136E+00
GLY   545 O   34766 SER   982 OG  12201   0.403E+00   0.162E+01  -0.196E+00
GLY   545 O   34766 SER   982 HG  12206   0.438E+00  -0.914E+00  -0.349E-02
GLY   545 O   34766 ARG   983 C   12209   0.927E+00  -0.321E+00  -0.142E-02
LEU   546 N   34770 ASP   979 CG  12151   0.713E+00  -0.359E+00  -0.796E-02
LEU   546 C   34772 ASN   978 O   12135   0.702E+00  -0.421E+00  -0.750E-02
LEU   546 C   34772 ASN   978 OD1 12138   0.826E+00  -0.315E+00  -0.284E-02
LEU   546 C   34772 ASN   978 ND2 12139   0.669E+00  -0.690E+00  -0.116E-01
LEU   546 C   34772 ASP   979 N   12146   0.754E+00  -0.392E+00  -0.574E-02
LEU   546 C   34772 ASP   979 OD1 12152   0.583E+00  -0.861E+00  -0.225E-01
LEU   546 C   34772 ASP   979 OD2 12153   0.763E+00  -0.502E+00  -0.455E-02
LEU   546 C   34772 SER   982 OG  12201   0.596E+00  -0.717E+00  -0.216E-01
LEU   546 O   34773 ASN   978 C   12134   0.834E+00  -0.353E+00  -0.267E-02
LEU   546 O   34773 ASN   978 CG  12137   0.788E+00  -0.369E+00  -0.375E-02
LEU   546 O   34773 ASN   9781HD2 12144   0.645E+00  -0.328E+00  -0.345E-03
LEU   546 O   34773 ASP   979 CG  12151   0.822E+00  -0.437E+00  -0.292E-02
LEU   546 O   34773 SER   982 HG  12206   0.706E+00  -0.345E+00  -0.201E-03
LEU   546 CG  34775 ASP   979 OD1 12152   0.547E+00  -0.332E+00  -0.366E-01
LEU   546 CD1 34776 ASP   979 OD1 12152   0.415E+00   0.414E+00  -0.159E+00
LEU   546 HA  34779 ASP   979 OD1 12152   0.418E+00  -0.453E+00  -0.258E-01
THR   547 CA  34790 ASN   978 CG  12137   0.546E+00  -0.376E+00  -0.346E-01
THR   547 CA  34790 ASN   9781HD2 12144   0.428E+00  -0.411E+00  -0.536E-02
THR   547 C   34791 LEU   977 O   12116   0.864E+00  -0.302E+00  -0.217E-02
THR   547 C   34791 ASN   978 N   12132   0.694E+00  -0.345E+00  -0.940E-02
THR   547 C   34791 ASN   978 O   12135   0.632E+00  -0.508E+00  -0.140E-01
THR   547 C   34791 ASN   978 OD1 12138   0.552E+00  -0.684E+00  -0.307E-01
THR   547 C   34791 ASN   978 ND2 12139   0.373E+00  -0.268E+01  -0.196E+00
THR   547 C   34791 ASP   979 N   12146   0.700E+00  -0.441E+00  -0.895E-02
THR   547 C   34791 ASP   979 OD1 12152   0.660E+00  -0.648E+00  -0.108E-01
THR   547 C   34791 ASP   979 OD2 12153   0.833E+00  -0.420E+00  -0.269E-02
THR   547 C   34791 SER   982 N   12196   0.851E+00  -0.300E+00  -0.278E-02
THR   547 C   34791 SER   982 OG  12201   0.616E+00  -0.654E+00  -0.178E-01
THR   547 O   34792 LEU   977 C   12115   0.733E+00  -0.408E+00  -0.577E-02
THR   547 O   34792 ASN   978 C   12134   0.561E+00  -0.760E+00  -0.279E-01
THR   547 O   34792 ASN   978 CB  12136   0.369E+00   0.326E+00  -0.238E+00
THR   547 O   34792 ASN   978 CG  12137   0.376E+00  -0.193E+01  -0.203E+00
THR   547 O   34792 ASN   9781HD2 12144   0.209E+00  -0.629E+01  -0.605E-01
THR   547 O   34792 ASN   9782HD2 12145   0.354E+00  -0.138E+01  -0.123E-01
THR   547 O   34792 ASP   979 CG  12151   0.678E+00  -0.617E+00  -0.920E-02
THR   547 O   34792 ASP   979 HN  12154   0.628E+00  -0.310E+00  -0.407E-03
THR   547 O   34792 SER   982 HG  12206   0.654E+00  -0.398E+00  -0.319E-03
THR   547 CB  34793 ASN   978 ND2 12139   0.507E+00  -0.524E+00  -0.648E-01
THR   547 CB  34793 SER   982 OG  12201   0.441E+00  -0.604E+00  -0.130E+00
THR   547 OG1 34794 LEU   977 C   12115   0.704E+00  -0.481E+00  -0.813E-02
THR   547 OG1 34794 ASN   978 CA  12133   0.464E+00  -0.947E-01  -0.100E+00
THR   547 OG1 34794 ASN   978 C   12134   0.463E+00  -0.130E+01  -0.892E-01
THR   547 OG1 34794 ASN   978 O   12135   0.418E+00   0.143E+01  -0.165E+00
THR   547 OG1 34794 ASN   978 CB  12136   0.376E+00   0.339E+00  -0.237E+00
THR   547 OG1 34794 ASN   978 CG  12137   0.422E+00  -0.155E+01  -0.140E+00
THR   547 OG1 34794 ASN   978 ND2 12139   0.429E+00   0.200E+01  -0.165E+00
THR   547 OG1 34794 ASN   9781HD2 12144   0.400E+00  -0.109E+01  -0.698E-02
THR   547 OG1 34794 ASN   9782HD2 12145   0.495E+00  -0.639E+00  -0.198E-02
THR   547 OG1 34794 ASP   979 C   12148   0.704E+00  -0.372E+00  -0.814E-02
THR   547 OG1 34794 ASP   979 CG  12151   0.691E+00  -0.649E+00  -0.910E-02
THR   547 OG1 34794 ASP   979 HN  12154   0.617E+00  -0.351E+00  -0.530E-03
THR   547 OG1 34794 ILE   980 C   12160   0.830E+00  -0.354E+00  -0.303E-02
THR   547 OG1 34794 LEU   981 C   12179   0.672E+00  -0.527E+00  -0.107E-01
THR   547 OG1 34794 SER   982 C   12198   0.719E+00  -0.389E+00  -0.715E-02
THR   547 OG1 34794 SER   982 OG  12201   0.349E+00   0.281E+01  -0.339E+00
THR   547 OG1 34794 SER   982 HN  12202   0.552E+00  -0.482E+00  -0.103E-02
THR   547 OG1 34794 SER   982 HG  12206   0.354E+00  -0.188E+01  -0.141E-01
THR   547 OG1 34794 ARG   983 C   12209   0.103E+01  -0.322E+00  -0.813E-03
THR   547 CG2 34795 SER   982 OG  12201   0.404E+00   0.557E+00  -0.191E+00
THR   547 CG2 34795 SER   982 HG  12206   0.376E+00  -0.469E+00  -0.113E-01
THR   547 HN  34796 ASN   978 O   12135   0.506E+00  -0.378E+00  -0.147E-02
THR   547 HN  34796 ASN   978 ND2 12139   0.518E+00  -0.536E+00  -0.176E-02
THR   547 HN  34796 ASP   979 N   12146   0.560E+00  -0.320E+00  -0.110E-02
THR   547 HN  34796 ASP   979 OD1 12152   0.438E+00  -0.750E+00  -0.350E-02
THR   547 HN  34796 ASP   979 OD2 12153   0.634E+00  -0.320E+00  -0.384E-03
THR   547 HN  34796 SER   982 OG  12201   0.451E+00  -0.612E+00  -0.345E-02
THR   547 HG1 34799 LEU   977 O   12116   0.685E+00  -0.332E+00  -0.241E-03
THR   547 HG1 34799 ASN   978 N   12132   0.576E+00  -0.367E+00  -0.928E-03
THR   547 HG1 34799 ASN   978 O   12135   0.369E+00  -0.133E+01  -0.961E-02
THR   547 HG1 34799 ASN   978 OD1 12138   0.528E+00  -0.548E+00  -0.115E-02
THR   547 HG1 34799 ASN   978 ND2 12139   0.456E+00  -0.115E+01  -0.372E-02
THR   547 HG1 34799 ASP   979 N   12146   0.495E+00  -0.674E+00  -0.229E-02
THR   547 HG1 34799 ASP   979 O   12149   0.657E+00  -0.324E+00  -0.309E-03
THR   547 HG1 34799 ASP   979 OD1 12152   0.496E+00  -0.878E+00  -0.167E-02
THR   547 HG1 34799 ASP   979 OD2 12153   0.700E+00  -0.416E+00  -0.211E-03
THR   547 HG1 34799 SER   982 N   12196   0.549E+00  -0.515E+00  -0.124E-02
THR   547 HG1 34799 SER   982 O   12199   0.733E+00  -0.304E+00  -0.161E-03
THR   547 HG1 34799 SER   982 OG  12201   0.302E+00  -0.285E+01  -0.346E-01
GLY   548 N   34803 ASN   978 C   12134   0.725E+00  -0.305E+00  -0.726E-02
GLY   548 N   34803 ASN   978 CG  12137   0.490E+00  -0.667E+00  -0.691E-01
GLY   548 N   34803 ASN   978 ND2 12139   0.399E+00   0.150E+01  -0.229E+00
GLY   548 N   34803 ASN   9781HD2 12144   0.349E+00  -0.969E+00  -0.177E-01
GLY   548 N   34803 ASN   9782HD2 12145   0.408E+00  -0.640E+00  -0.720E-02
GLY   548 CA  34804 ASN   978 ND2 12139   0.354E+00   0.711E+00  -0.190E+00
GLY   548 CA  34804 ASN   9781HD2 12144   0.323E+00  -0.413E+00  -0.261E-01
GLY   548 CA  34804 ASN   9782HD2 12145   0.330E+00  -0.392E+00  -0.236E-01
GLY   548 C   34805 GLY   744 O    9038   0.815E+00  -0.316E+00  -0.308E-02
GLY   548 C   34805 ASP   745 N    9042   0.881E+00  -0.303E+00  -0.226E-02
GLY   548 C   34805 ASP   745 O    9045   0.742E+00  -0.368E+00  -0.538E-02
GLY   548 C   34805 ASN   978 OD1 12138   0.644E+00  -0.510E+00  -0.125E-01
GLY   548 C   34805 ASN   978 ND2 12139   0.483E+00  -0.144E+01  -0.749E-01
GLY   548 C   34805 ASP   979 OD1 12152   0.101E+01  -0.323E+00  -0.864E-03
GLY   548 C   34805 SER   982 OG  12201   0.915E+00  -0.328E+00  -0.170E-02
GLY   548 O   34806 ASN   978 CG  12137   0.676E+00  -0.449E+00  -0.937E-02
GLY   548 O   34806 ASN   9781HD2 12144   0.558E+00  -0.409E+00  -0.825E-03
GLY   548 O   34806 ASN   9782HD2 12145   0.542E+00  -0.437E+00  -0.982E-03
GLY   548 HN  34807 ASN   978 ND2 12139   0.489E+00  -0.611E+00  -0.248E-02
GLY   548 HA2 34809 ASN   978 ND2 12139   0.357E+00  -0.478E+00  -0.652E-01
THR   549 N   34810 ASN   9782HD2 12145   0.448E+00  -0.331E+00  -0.417E-02
THR   549 C   34812 ASN   978 ND2 12139   0.732E+00  -0.566E+00  -0.681E-02
THR   549 O   34813 GLY   744 C    9037   0.834E+00  -0.329E+00  -0.267E-02
THR   549 O   34813 ASN   978 CG  12137   0.825E+00  -0.337E+00  -0.285E-02
THR   549 O   34813 ASN   9782HD2 12145   0.627E+00  -0.345E+00  -0.410E-03
THR   549 OG1 34815 GLY   744 C    9037   0.764E+00  -0.418E+00  -0.498E-02
THR   549 OG1 34815 ASP   745 C    9044   0.634E+00  -0.458E+00  -0.151E-01
THR   549 OG1 34815 ASN   978 CG  12137   0.726E+00  -0.462E+00  -0.674E-02
THR   549 OG1 34815 ASN   9781HD2 12144   0.687E+00  -0.313E+00  -0.277E-03
THR   549 OG1 34815 ASN   9782HD2 12145   0.575E+00  -0.453E+00  -0.808E-03
THR   549 HN  34817 ASN   978 ND2 12139   0.462E+00  -0.702E+00  -0.345E-02
THR   549 HG1 34820 ASP   745 O    9045   0.633E+00  -0.349E+00  -0.385E-03
THR   549 HG1 34820 ASN   978 ND2 12139   0.699E+00  -0.448E+00  -0.292E-03
ASN   556 C   34908 SER    45 OG    309   0.878E+00  -0.372E+00  -0.217E-02
ASN   556 C   34908 GLU   281 O    2976   0.735E+00  -0.471E+00  -0.570E-02
ASN   556 C   34908 ASN   282 O    2986   0.846E+00  -0.324E+00  -0.245E-02
ASN   556 C   34908 ASN   282 OD1  2989   0.784E+00  -0.371E+00  -0.386E-02
ASN   556 C   34908 ASN   282 ND2  2990   0.881E+00  -0.452E+00  -0.227E-02
ASN   556 O   34909 GLU   281 C    2975   0.742E+00  -0.311E+00  -0.537E-02
ASN   556 O   34909 ASN   282 C    2985   0.777E+00  -0.376E+00  -0.409E-02
ASN   556 O   34909 ASN   282 CG   2988   0.713E+00  -0.417E+00  -0.682E-02
ASN   556 CG  34911 SER    45 OG    309   0.918E+00  -0.328E+00  -0.167E-02
ASN   556 CG  34911 GLU   281 O    2976   0.790E+00  -0.391E+00  -0.371E-02
ASN   556 CG  34911 ASN   282 OD1  2989   0.857E+00  -0.302E+00  -0.228E-02
ASN   556 CG  34911 ASN   282 ND2  2990   0.997E+00  -0.352E+00  -0.108E-02
ASN   556 ND2 34913 GLU   281 C    2975   0.856E+00  -0.361E+00  -0.269E-02
ASN   556 ND2 34913 ASN   282 C    2985   0.102E+01  -0.363E+00  -0.968E-03
ASN   556 ND2 34913 ASN   282 CG   2988   0.907E+00  -0.408E+00  -0.190E-02
LYS   557 C   34922 ARG    44 O     283   0.896E+00  -0.381E+00  -0.173E-02
LYS   557 C   34922 SER    45 N     304   0.969E+00  -0.316E+00  -0.128E-02
LYS   557 C   34922 SER    45 OG    309   0.819E+00  -0.491E+00  -0.330E-02
LYS   557 C   34922 GLU   281 O    2976   0.694E+00  -0.616E+00  -0.799E-02
LYS   557 C   34922 ASN   282 N    2983   0.784E+00  -0.356E+00  -0.453E-02
LYS   557 C   34922 ASN   282 O    2986   0.636E+00  -0.648E+00  -0.134E-01
LYS   557 C   34922 ASN   282 OD1  2989   0.761E+00  -0.460E+00  -0.461E-02
LYS   557 C   34922 ASN   282 ND2  2990   0.812E+00  -0.609E+00  -0.368E-02
LYS   557 C   34922 GLY   283 N    2997   0.771E+00  -0.319E+00  -0.501E-02
LYS   557 C   34922 THR   284 OG1  3009   0.101E+01  -0.333E+00  -0.960E-03
LYS   557 O   34923 ASN   282 C    2985   0.788E+00  -0.393E+00  -0.374E-02
LYS   557 O   34923 ASN   282 CG   2988   0.845E+00  -0.330E+00  -0.247E-02
LYS   557 CB  34924 PHE    43 CE2   269   0.428E+00   0.722E-01  -0.118E+00
LYS   557 CB  34924 PHE    43 CZ    270   0.434E+00   0.445E-01  -0.112E+00
LYS   557 CG  34925 PHE    43 CE2   269   0.430E+00  -0.218E-01  -0.116E+00
LYS   557 CD  34926 PHE    43 CE2   269   0.407E+00   0.366E-01  -0.141E+00
LYS   557 NZ  34928 PHE    43 CE2   269   0.455E+00   0.144E+00  -0.101E+00
LYS   557 NZ  34928 SER    45 OG    309   0.443E+00   0.625E+00  -0.140E+00
LYS   557 NZ  34928 SER    45 HG    314   0.415E+00  -0.515E+00  -0.654E-02
LYS   557 HZ1 34939 SER    45 OG    309   0.477E+00  -0.614E+00  -0.244E-02
LYS   557 HZ2 34940 SER    45 OG    309   0.395E+00  -0.990E+00  -0.749E-02
LYS   557 HZ2 34940 GLU   281 O    2976   0.593E+00  -0.346E+00  -0.570E-03
LYS   557 HZ3 34941 SER    45 N     304   0.578E+00  -0.335E+00  -0.914E-03
LYS   557 HZ3 34941 SER    45 OG    309   0.402E+00  -0.949E+00  -0.681E-02
LYS   558 N   34942 PHE    43 CE1   268   0.449E+00   0.259E+00  -0.108E+00
LYS   558 N   34942 PHE    43 CZ    270   0.439E+00   0.175E+00  -0.120E+00
LYS   558 N   34942 ARG    44 C     282   0.873E+00  -0.303E+00  -0.239E-02
LYS   558 N   34942 ASN   282 C    2985   0.565E+00  -0.592E+00  -0.312E-01
LYS   558 N   34942 ASN   282 CG   2988   0.664E+00  -0.398E+00  -0.122E-01
LYS   558 C   34944 PHE    43 O     263   0.899E+00  -0.333E+00  -0.170E-02
LYS   558 C   34944 PHE    43 CE1   268   0.392E+00  -0.608E+00  -0.136E+00
LYS   558 C   34944 ARG    44 O     283   0.778E+00  -0.485E+00  -0.404E-02
LYS   558 C   34944 SER    45 N     304   0.924E+00  -0.340E+00  -0.170E-02
LYS   558 C   34944 SER    45 OG    309   0.872E+00  -0.441E+00  -0.226E-02
LYS   558 C   34944 ASN   280 O    2962   0.939E+00  -0.321E+00  -0.131E-02
LYS   558 C   34944 ASN   280 OD1  2965   0.903E+00  -0.344E+00  -0.166E-02
LYS   558 C   34944 GLU   281 O    2976   0.746E+00  -0.538E+00  -0.521E-02
LYS   558 C   34944 ASN   282 N    2983   0.759E+00  -0.377E+00  -0.549E-02
LYS   558 C   34944 ASN   282 O    2986   0.468E+00  -0.130E+01  -0.776E-01
LYS   558 C   34944 ASN   282 OD1  2989   0.789E+00  -0.432E+00  -0.373E-02
LYS   558 C   34944 ASN   282 ND2  2990   0.776E+00  -0.660E+00  -0.484E-02
LYS   558 C   34944 GLY   283 N    2997   0.654E+00  -0.437E+00  -0.133E-01
LYS   558 C   34944 GLY   283 O    3000   0.731E+00  -0.479E+00  -0.589E-02
LYS   558 C   34944 THR   284 OG1  3009   0.777E+00  -0.506E+00  -0.451E-02
LYS   558 O   34945 PHE    43 C     262   0.768E+00  -0.366E+00  -0.439E-02
LYS   558 O   34945 PHE    43 CD1   266   0.384E+00   0.264E+00  -0.190E+00
LYS   558 O   34945 PHE    43 CE1   268   0.327E+00   0.771E+00  -0.118E+00
LYS   558 O   34945 PHE    43 CZ    270   0.413E+00   0.263E+00  -0.144E+00
LYS   558 O   34945 PHE    43 HD1   275   0.372E+00  -0.341E+00  -0.528E-01
LYS   558 O   34945 ARG    44 C     282   0.782E+00  -0.472E+00  -0.394E-02
LYS   558 O   34945 GLU   224 CD   2363   0.104E+01  -0.313E+00  -0.717E-03
LYS   558 O   34945 ASN   280 C    2961   0.924E+00  -0.301E+00  -0.145E-02
LYS   558 O   34945 GLU   281 C    2975   0.742E+00  -0.334E+00  -0.535E-02
LYS   558 O   34945 ASN   282 C    2985   0.471E+00  -0.116E+01  -0.744E-01
LYS   558 O   34945 ASN   282 O    2986   0.365E+00   0.191E+01  -0.277E+00
LYS   558 O   34945 ASN   282 CG   2988   0.682E+00  -0.488E+00  -0.887E-02
LYS   558 O   34945 GLY   283 C    2999   0.601E+00  -0.630E+00  -0.188E-01
LYS   558 O   34945 THR   284 HG1  3014   0.641E+00  -0.384E+00  -0.360E-03
LYS   558 CB  34946 ASN   282 O    2986   0.443E+00   0.221E+00  -0.116E+00
LYS   558 HN  34951 GLU   281 O    2976   0.530E+00  -0.378E+00  -0.112E-02
LYS   558 HN  34951 ASN   282 O    2986   0.440E+00  -0.523E+00  -0.339E-02
PHE   559 N   34964 PHE    43 CD1   266   0.455E+00   0.113E+00  -0.101E+00
PHE   559 N   34964 PHE    43 CE1   268   0.443E+00   0.228E+00  -0.116E+00
PHE   559 N   34964 ASN   282 C    2985   0.683E+00  -0.338E+00  -0.103E-01
PHE   559 CA  34965 PHE    43 CD1   266   0.407E+00   0.121E-01  -0.141E+00
PHE   559 CA  34965 PHE    43 CE1   268   0.437E+00   0.191E-01  -0.109E+00
PHE   559 C   34966 LYS    41 O     225   0.845E+00  -0.309E+00  -0.247E-02
PHE   559 C   34966 GLU   224 OE1  2364   0.872E+00  -0.430E+00  -0.205E-02
PHE   559 C   34966 GLU   224 OE2  2365   0.846E+00  -0.452E+00  -0.245E-02
PHE   559 C   34966 ASN   282 O    2986   0.650E+00  -0.469E+00  -0.118E-01
PHE   559 C   34966 ASN   282 ND2  2990   0.101E+01  -0.327E+00  -0.102E-02
PHE   559 C   34966 GLY   283 O    3000   0.766E+00  -0.332E+00  -0.445E-02
PHE   559 C   34966 THR   284 OG1  3009   0.851E+00  -0.327E+00  -0.263E-02
PHE   559 O   34967 GLU   224 CD   2363   0.900E+00  -0.350E+00  -0.169E-02
PHE   559 O   34967 ASN   282 C    2985   0.822E+00  -0.329E+00  -0.292E-02
PHE   559 CG  34969 PHE    43 CB    264   0.426E+00  -0.895E-02  -0.120E+00
PHE   559 CG  34969 PHE    43 CG    265   0.431E+00   0.184E-02  -0.102E+00
PHE   559 CD1 34970 PHE    43 CB    264   0.385E+00   0.463E-01  -0.157E+00
PHE   559 CD1 34970 PHE    43 CD1   266   0.366E+00   0.442E-01  -0.129E+00
PHE   559 CD1 34970 PHE    43 CD2   267   0.390E+00   0.374E-01  -0.138E+00
PHE   559 CD1 34970 PHE    43 CE1   268   0.414E+00   0.605E-01  -0.119E+00
PHE   559 CE1 34972 PHE    43 CB    264   0.367E+00   0.990E-01  -0.147E+00
PHE   559 CE1 34972 PHE    43 CD1   266   0.408E+00   0.629E-01  -0.124E+00
PHE   559 CE1 34972 PHE    43 CE2   269   0.410E+00   0.117E+00  -0.122E+00
PHE   559 CE2 34973 PHE    43 CB    264   0.434E+00   0.640E-01  -0.112E+00
PHE   559 CZ  34974 PHE    43 CB    264   0.394E+00   0.522E-01  -0.153E+00
PHE   559 CZ  34974 PHE    43 CG    265   0.423E+00  -0.925E-02  -0.110E+00
PHE   559 CZ  34974 PHE    43 CD2   267   0.432E+00   0.346E-01  -0.101E+00
LEU   560 N   34984 GLU   224 CD   2363   0.792E+00  -0.305E+00  -0.429E-02
LEU   560 C   34986 LYS    41 O     225   0.763E+00  -0.386E+00  -0.453E-02
LEU   560 C   34986 GLU   224 OE1  2364   0.718E+00  -0.633E+00  -0.651E-02
LEU   560 C   34986 GLU   224 OE2  2365   0.629E+00  -0.825E+00  -0.143E-01
LEU   560 O   34987 LYS    41 C     224   0.759E+00  -0.489E+00  -0.468E-02
LEU   560 O   34987 GLU   224 CD   2363   0.803E+00  -0.468E+00  -0.336E-02
LEU   560 CG  34989 GLU   224 OE1  2364   0.527E+00  -0.407E+00  -0.450E-01
LEU   560 CG  34989 GLU   224 OE2  2365   0.562E+00  -0.352E+00  -0.313E-01
LEU   560 CD1 34990 TYR    38 CD2   182   0.443E+00   0.880E-01  -0.102E+00
LEU   560 CD1 34990 TYR    38 CE1   183   0.413E+00   0.104E+00  -0.135E+00
LEU   560 CD1 34990 TYR    38 CE2   184   0.387E+00   0.124E+00  -0.157E+00
LEU   560 CD1 34990 TYR    38 CZ    185   0.370E+00  -0.158E+00  -0.151E+00
LEU   560 CD1 34990 TYR    38 OH    186   0.383E+00   0.296E+00  -0.228E+00
PRO   561 C   35005 GLU   224 OE2  2365   0.667E+00  -0.427E+00  -0.101E-01
PRO   561 O   35006 GLU   224 CD   2363   0.876E+00  -0.314E+00  -0.199E-02
PHE   562 N   35017 LYS    41 C     224   0.745E+00  -0.337E+00  -0.615E-02
PHE   562 N   35017 GLU   224 CD   2363   0.703E+00  -0.396E+00  -0.866E-02
PHE   562 C   35019 ASP    40 O     213   0.724E+00  -0.362E+00  -0.620E-02
PHE   562 C   35019 ASP    40 OD1   216   0.911E+00  -0.355E+00  -0.158E-02
PHE   562 C   35019 LYS    41 N     222   0.672E+00  -0.365E+00  -0.114E-01
PHE   562 C   35019 LYS    41 O     225   0.469E+00  -0.105E+01  -0.766E-01
PHE   562 C   35019 VAL    42 N     244   0.666E+00  -0.384E+00  -0.120E-01
PHE   562 C   35019 GLU   224 OE1  2364   0.929E+00  -0.389E+00  -0.141E-02
PHE   562 C   35019 GLU   224 OE2  2365   0.792E+00  -0.506E+00  -0.363E-02
PHE   562 C   35019 PRO   225 O    2375   0.701E+00  -0.335E+00  -0.756E-02
PHE   562 O   35020 ASP    40 C     212   0.687E+00  -0.328E+00  -0.848E-02
PHE   562 O   35020 ASP    40 CG    215   0.912E+00  -0.334E+00  -0.156E-02
PHE   562 O   35020 LYS    41 C     224   0.485E+00  -0.115E+01  -0.636E-01
PHE   562 O   35020 LYS    41 O     225   0.413E+00   0.134E+01  -0.160E+00
PHE   562 O   35020 LYS    41 CB    226   0.370E+00   0.343E+00  -0.237E+00
PHE   562 O   35020 LYS    41 CG    227   0.413E+00  -0.783E-01  -0.163E+00
PHE   562 O   35020 LYS    41 CD    228   0.383E+00   0.138E+00  -0.216E+00
PHE   562 O   35020 LYS    41 HD2   238   0.290E+00  -0.442E+00  -0.559E-01
PHE   562 O   35020 VAL    42 HN    251   0.680E+00  -0.333E+00  -0.251E-03
PHE   562 O   35020 GLU   224 CD   2363   0.940E+00  -0.328E+00  -0.131E-02
PHE   562 CB  35021 LYS    41 CD    228   0.442E+00   0.186E-01  -0.116E+00
PHE   562 CB  35021 LYS    41 CE    229   0.446E+00   0.267E-01  -0.112E+00
PHE   562 CG  35022 PRO   225 O    2375   0.430E+00  -0.384E-01  -0.119E+00
PHE   562 CG  35022 PRO   225 CG   2377   0.426E+00   0.118E-02  -0.120E+00
PHE   562 CD1 35023 LYS    41 CA    223   0.404E+00   0.161E-01  -0.145E+00
PHE   562 CD1 35023 LYS    41 CB    226   0.383E+00   0.511E-01  -0.157E+00
PHE   562 CD1 35023 LYS    41 CG    227   0.368E+00  -0.174E-01  -0.148E+00
PHE   562 CD1 35023 LYS    41 CD    228   0.423E+00   0.175E-01  -0.124E+00
PHE   562 CD1 35023 PRO   225 CG   2377   0.402E+00  -0.540E-02  -0.146E+00
PHE   562 CD2 35024 GLU   224 OE2  2365   0.399E+00   0.350E+00  -0.167E+00
PHE   562 CD2 35024 PRO   225 O    2375   0.390E+00   0.196E+00  -0.181E+00
PHE   562 CE1 35025 ASP    40 O     213   0.413E+00   0.367E+00  -0.144E+00
PHE   562 CE1 35025 LYS    41 CA    223   0.405E+00   0.300E-01  -0.143E+00
PHE   562 CE1 35025 LYS    41 C     224   0.473E+00  -0.379E+00  -0.666E-01
PHE   562 CE1 35025 LYS    41 CB    226   0.433E+00   0.701E-01  -0.113E+00
PHE   562 CE1 35025 LYS    41 CG    227   0.426E+00  -0.224E-01  -0.121E+00
PHE   562 CE1 35025 PRO   225 CG   2377   0.399E+00  -0.104E-01  -0.149E+00
PHE   562 CE1 35025 PRO   225 CD   2378   0.416E+00   0.862E-02  -0.131E+00
PHE   562 CE2 35026 GLU   224 CB   2361   0.370E+00  -0.737E-01  -0.151E+00
PHE   562 CE2 35026 GLU   224 CG   2362   0.419E+00   0.240E-01  -0.128E+00
PHE   562 CE2 35026 GLU   224 CD   2363   0.391E+00  -0.646E+00  -0.137E+00
PHE   562 CE2 35026 GLU   224 OE2  2365   0.364E+00   0.843E+00  -0.215E+00
PHE   562 CE2 35026 PRO   225 O    2375   0.434E+00   0.282E+00  -0.114E+00
PHE   562 CE2 35026 PRO   225 CG   2377   0.443E+00  -0.799E-02  -0.103E+00
PHE   562 CE2 35026 PRO   225 CD   2378   0.418E+00   0.856E-02  -0.130E+00
PHE   562 CZ  35027 GLU   224 CB   2361   0.403E+00  -0.374E-01  -0.145E+00
PHE   562 CZ  35027 PRO   225 CG   2377   0.419E+00  -0.584E-02  -0.128E+00
PHE   562 CZ  35027 PRO   225 CD   2378   0.393E+00   0.637E-02  -0.153E+00
PHE   562 HN  35028 GLU   224 OE2  2365   0.538E+00  -0.474E+00  -0.103E-02
PHE   562 HD2 35033 GLU   224 OE2  2365   0.352E+00  -0.579E+00  -0.673E-01
PHE   562 HE1 35034 ASP    40 O     213   0.328E+00  -0.539E+00  -0.850E-01
PHE   562 HE2 35035 GLU   224 OE1  2364   0.350E+00  -0.742E+00  -0.686E-01
PHE   562 HE2 35035 GLU   224 OE2  2365   0.279E+00  -0.140E+01  -0.903E-02
GLN   563 N   35037 LYS    41 C     224   0.534E+00  -0.700E+00  -0.430E-01
GLN   563 N   35037 LYS    41 O     225   0.449E+00   0.823E+00  -0.119E+00
GLN   563 CA  35038 LYS    41 O     225   0.350E+00  -0.152E+00  -0.242E+00
GLN   563 C   35039 LYS    41 O     225   0.433E+00  -0.976E+00  -0.115E+00
GLN   563 C   35039 VAL    42 N     244   0.641E+00  -0.317E+00  -0.150E-01
GLN   563 O   35040 LYS    41 C     224   0.668E+00  -0.634E+00  -0.101E-01
GLN   563 O   35040 VAL    42 C     246   0.748E+00  -0.314E+00  -0.511E-02
GLN   563 CB  35041 LYS    41 C     224   0.445E+00  -0.898E-01  -0.101E+00
GLN   563 CB  35041 LYS    41 O     225   0.361E+00   0.121E+00  -0.245E+00
GLN   563 CB  35041 PHE    43 N     260   0.445E+00   0.459E-01  -0.127E+00
GLN   563 CB  35041 PHE    43 CB    264   0.455E+00   0.116E-01  -0.102E+00
GLN   563 CG  35042 LYS    41 CA    223   0.444E+00   0.303E-02  -0.114E+00
GLN   563 CG  35042 LYS    41 C     224   0.389E+00  -0.795E-01  -0.156E+00
GLN   563 CG  35042 LYS    41 O     225   0.343E+00   0.861E-01  -0.229E+00
GLN   563 CG  35042 VAL    42 N     244   0.453E+00   0.333E-01  -0.116E+00
GLN   563 CG  35042 VAL    42 C     246   0.443E+00  -0.349E-01  -0.102E+00
GLN   563 CG  35042 PHE    43 N     260   0.431E+00   0.310E-01  -0.147E+00
GLN   563 CD  35043 TYR    38 O     178   0.911E+00  -0.312E+00  -0.158E-02
GLN   563 CD  35043 TYR    38 OH    186   0.706E+00  -0.389E+00  -0.795E-02
GLN   563 CD  35043 ASP    40 N     210   0.853E+00  -0.368E+00  -0.275E-02
GLN   563 CD  35043 ASP    40 O     213   0.613E+00  -0.617E+00  -0.166E-01
GLN   563 CD  35043 ASP    40 OD1   216   0.694E+00  -0.700E+00  -0.802E-02
GLN   563 CD  35043 ASP    40 OD2   217   0.887E+00  -0.451E+00  -0.185E-02
GLN   563 CD  35043 LYS    41 N     222   0.638E+00  -0.495E+00  -0.155E-01
GLN   563 CD  35043 LYS    41 O     225   0.438E+00  -0.151E+01  -0.109E+00
GLN   563 CD  35043 VAL    42 N     244   0.485E+00  -0.941E+00  -0.729E-01
GLN   563 CD  35043 VAL    42 C     246   0.410E+00   0.143E+01  -0.123E+00
GLN   563 CD  35043 VAL    42 O     247   0.417E+00  -0.123E+01  -0.138E+00
GLN   563 CD  35043 PHE    43 N     260   0.389E+00  -0.136E+01  -0.187E+00
GLN   563 CD  35043 PHE    43 CA    261   0.380E+00  -0.116E+00  -0.157E+00
GLN   563 CD  35043 PHE    43 O     263   0.621E+00  -0.608E+00  -0.155E-01
GLN   563 CD  35043 PHE    43 CB    264   0.394E+00  -0.349E+00  -0.153E+00
GLN   563 CD  35043 PHE    43 CD1   266   0.423E+00  -0.243E+00  -0.110E+00
GLN   563 CD  35043 ARG    44 N     280   0.552E+00  -0.465E+00  -0.356E-01
GLN   563 CD  35043 ARG    44 O     283   0.676E+00  -0.583E+00  -0.937E-02
GLN   563 CD  35043 ARG    44 NH1   289   0.746E+00  -0.573E+00  -0.610E-02
GLN   563 CD  35043 ARG    44 NH2   290   0.930E+00  -0.393E+00  -0.163E-02
GLN   563 CD  35043 SER    45 N     304   0.865E+00  -0.348E+00  -0.252E-02
GLN   563 CD  35043 SER    45 OG    309   0.101E+01  -0.324E+00  -0.941E-03
GLN   563 CD  35043 GLU   224 OE1  2364   0.853E+00  -0.543E+00  -0.233E-02
GLN   563 CD  35043 GLU   224 OE2  2365   0.837E+00  -0.561E+00  -0.261E-02
GLN   563 CD  35043 TYR   279 OH   2949   0.794E+00  -0.314E+00  -0.396E-02
GLN   563 CD  35043 ASN   282 O    2986   0.753E+00  -0.430E+00  -0.493E-02
GLN   563 CD  35043 GLY   283 O    3000   0.605E+00  -0.645E+00  -0.180E-01
GLN   563 CD  35043 THR   284 OG1  3009   0.895E+00  -0.367E+00  -0.194E-02
GLN   563 OE1 35044 TYR    38 C     177   0.988E+00  -0.306E+00  -0.969E-03
GLN   563 OE1 35044 ASP    40 C     212   0.792E+00  -0.312E+00  -0.364E-02
GLN   563 OE1 35044 ASP    40 CG    215   0.917E+00  -0.410E+00  -0.151E-02
GLN   563 OE1 35044 LYS    41 C     224   0.577E+00  -0.957E+00  -0.238E-01
GLN   563 OE1 35044 VAL    42 C     246   0.490E+00  -0.858E+00  -0.604E-01
GLN   563 OE1 35044 VAL    42 CB    248   0.728E+00  -0.324E+00  -0.677E-02
GLN   563 OE1 35044 VAL    42 HN    251   0.653E+00  -0.447E+00  -0.322E-03
GLN   563 OE1 35044 PHE    43 N     260   0.442E+00   0.916E+00  -0.129E+00
GLN   563 OE1 35044 PHE    43 CA    261   0.398E+00   0.968E-01  -0.189E+00
GLN   563 OE1 35044 PHE    43 C     262   0.533E+00  -0.865E+00  -0.377E-01
GLN   563 OE1 35044 PHE    43 CB    264   0.373E+00   0.380E+00  -0.233E+00
GLN   563 OE1 35044 PHE    43 CG    265   0.404E+00  -0.652E-01  -0.158E+00
GLN   563 OE1 35044 PHE    43 CD1   266   0.342E+00   0.403E+00  -0.200E+00
GLN   563 OE1 35044 PHE    43 CE1   268   0.445E+00   0.381E+00  -0.101E+00
GLN   563 OE1 35044 PHE    43 HN    271   0.474E+00  -0.486E+00  -0.218E-02
GLN   563 OE1 35044 PHE    43 HA    272   0.339E+00  -0.510E+00  -0.729E-01
GLN   563 OE1 35044 PHE    43 HB1   273   0.298E+00  -0.436E+00  -0.790E-01
GLN   563 OE1 35044 ARG    44 C     282   0.717E+00  -0.617E+00  -0.660E-02
GLN   563 OE1 35044 ARG    44 CZ    288   0.932E+00  -0.304E+00  -0.138E-02
GLN   563 OE1 35044 ARG    44 HN    291   0.493E+00  -0.443E+00  -0.173E-02
GLN   563 OE1 35044 GLU   224 CD   2363   0.862E+00  -0.466E+00  -0.219E-02
GLN   563 OE1 35044 ASN   282 C    2985   0.746E+00  -0.484E+00  -0.519E-02
GLN   563 OE1 35044 GLY   283 C    2999   0.647E+00  -0.602E+00  -0.122E-01
GLN   563 OE1 35044 THR   284 C    3006   0.905E+00  -0.315E+00  -0.164E-02
GLN   563 OE1 35044 THR   284 HG1  3014   0.763E+00  -0.305E+00  -0.126E-03
GLN   563 NE2 35045 TYR    37 C     156   0.957E+00  -0.451E+00  -0.138E-02
GLN   563 NE2 35045 TYR    38 C     177   0.788E+00  -0.622E+00  -0.442E-02
GLN   563 NE2 35045 TYR    38 CZ    185   0.591E+00  -0.363E+00  -0.241E-01
GLN   563 NE2 35045 TYR    38 HD2   192   0.442E+00  -0.462E+00  -0.252E-01
GLN   563 NE2 35045 TYR    38 HE2   194   0.473E+00  -0.402E+00  -0.173E-01
GLN   563 NE2 35045 TYR    38 HH    195   0.746E+00  -0.365E+00   0.000E+00
GLN   563 NE2 35045 ASP    40 C     212   0.590E+00  -0.782E+00  -0.243E-01
GLN   563 NE2 35045 ASP    40 CG    215   0.703E+00  -0.919E+00  -0.867E-02
GLN   563 NE2 35045 ASP    40 HN    218   0.685E+00  -0.416E+00  -0.329E-03
GLN   563 NE2 35045 LYS    41 C     224   0.424E+00  -0.279E+01  -0.140E+00
GLN   563 NE2 35045 LYS    41 O     225   0.438E+00   0.200E+01  -0.136E+00
GLN   563 NE2 35045 LYS    41 HN    231   0.652E+00  -0.360E+00  -0.443E-03
GLN   563 NE2 35045 LYS    41 HA    232   0.423E+00  -0.501E+00  -0.290E-01
GLN   563 NE2 35045 VAL    42 N     244   0.422E+00   0.176E+01  -0.182E+00
GLN   563 NE2 35045 VAL    42 CA    245   0.436E+00   0.187E+00  -0.140E+00
GLN   563 NE2 35045 VAL    42 C     246   0.341E+00  -0.307E+01  -0.980E-01
GLN   563 NE2 35045 VAL    42 O     247   0.316E+00   0.344E+01  -0.114E+00
GLN   563 NE2 35045 VAL    42 CB    248   0.571E+00  -0.750E+00  -0.333E-01
GLN   563 NE2 35045 VAL    42 HN    251   0.455E+00  -0.142E+01  -0.377E-02
GLN   563 NE2 35045 PHE    43 N     260   0.355E+00   0.230E+01  -0.266E+00
GLN   563 NE2 35045 PHE    43 CA    261   0.347E+00   0.196E+00  -0.158E+00
GLN   563 NE2 35045 PHE    43 C     262   0.469E+00  -0.164E+01  -0.869E-01
GLN   563 NE2 35045 PHE    43 CB    264   0.410E+00   0.417E+00  -0.180E+00
GLN   563 NE2 35045 PHE    43 CD1   266   0.447E+00   0.281E+00  -0.111E+00
GLN   563 NE2 35045 PHE    43 HN    271   0.417E+00  -0.944E+00  -0.637E-02
GLN   563 NE2 35045 PHE    43 HB1   273   0.367E+00  -0.344E+00  -0.662E-01
GLN   563 NE2 35045 PHE    43 HD1   275   0.366E+00  -0.555E+00  -0.629E-01
GLN   563 NE2 35045 ARG    44 C     282   0.672E+00  -0.985E+00  -0.114E-01
GLN   563 NE2 35045 ARG    44 NE    287   0.793E+00  -0.460E+00  -0.521E-02
GLN   563 NE2 35045 ARG    44 CZ    288   0.741E+00  -0.632E+00  -0.635E-02
GLN   563 NE2 35045 ARG    44 HN    291   0.418E+00  -0.935E+00  -0.623E-02
GLN   563 NE2 35045 ARG    441HH1   300   0.577E+00  -0.725E+00  -0.919E-03
GLN   563 NE2 35045 ARG    442HH1   301   0.609E+00  -0.645E+00  -0.663E-03
GLN   563 NE2 35045 ARG    441HH2   302   0.912E+00  -0.306E+00  -0.593E-04
GLN   563 NE2 35045 ARG    442HH2   303   0.808E+00  -0.374E+00  -0.122E-03
GLN   563 NE2 35045 SER    45 C     306   0.102E+01  -0.317E+00  -0.927E-03
GLN   563 NE2 35045 SER    45 HG    314   0.935E+00  -0.335E+00  -0.510E-04
GLN   563 NE2 35045 LEU   223 C    2340   0.100E+01  -0.386E+00  -0.103E-02
GLN   563 NE2 35045 GLU   224 C    2359   0.946E+00  -0.347E+00  -0.148E-02
GLN   563 NE2 35045 GLU   224 CD   2363   0.870E+00  -0.645E+00  -0.244E-02
GLN   563 NE2 35045 TYR   279 HE2  2957   0.516E+00  -0.328E+00  -0.106E-01
GLN   563 NE2 35045 TYR   279 HH   2958   0.744E+00  -0.366E+00   0.000E+00
GLN   563 NE2 35045 ASN   282 C    2985   0.831E+00  -0.562E+00  -0.322E-02
GLN   563 NE2 35045 GLY   283 C    2999   0.647E+00  -0.845E+00  -0.142E-01
GLN   563 NE2 35045 THR   284 C    3006   0.863E+00  -0.479E+00  -0.256E-02
GLN   563 NE2 35045 THR   284 HG1  3014   0.809E+00  -0.386E+00  -0.121E-03
GLN   563 NE2 35045 ILE   285 HN   3026   0.793E+00  -0.325E+00  -0.137E-03
GLN   563 HN  35046 LYS    41 O     225   0.531E+00  -0.429E+00  -0.111E-02
GLN   5631HE2 35052 ASP    40 N     210   0.658E+00  -0.363E+00  -0.418E-03
GLN   5631HE2 35052 ASP    40 O     213   0.435E+00  -0.839E+00  -0.366E-02
GLN   5631HE2 35052 ASP    40 OD1   216   0.499E+00  -0.870E+00  -0.160E-02
GLN   5631HE2 35052 ASP    40 OD2   217   0.700E+00  -0.420E+00  -0.212E-03
GLN   5631HE2 35052 LYS    41 N     222   0.477E+00  -0.581E+00  -0.288E-02
GLN   5631HE2 35052 LYS    41 O     225   0.376E+00  -0.138E+01  -0.865E-02
GLN   5631HE2 35052 VAL    42 N     244   0.340E+00  -0.145E+01  -0.206E-01
GLN   5631HE2 35052 VAL    42 O     247   0.281E+00  -0.222E+01  -0.435E-01
GLN   5631HE2 35052 PHE    43 N     260   0.356E+00  -0.105E+01  -0.158E-01
GLN   5631HE2 35052 PHE    43 O     263   0.597E+00  -0.404E+00  -0.551E-03
GLN   5631HE2 35052 ARG    44 N     280   0.520E+00  -0.326E+00  -0.170E-02
GLN   5631HE2 35052 ARG    44 O     283   0.670E+00  -0.362E+00  -0.275E-03
GLN   5631HE2 35052 ARG    44 NH1   289   0.574E+00  -0.594E+00  -0.944E-03
GLN   5631HE2 35052 ARG    44 NH2   290   0.763E+00  -0.336E+00  -0.172E-03
GLN   5631HE2 35052 GLU   224 OE1  2364   0.888E+00  -0.310E+00  -0.507E-04
GLN   5631HE2 35052 GLU   224 OE2  2365   0.885E+00  -0.313E+00  -0.520E-04
GLN   5631HE2 35052 GLY   283 O    3000   0.609E+00  -0.388E+00  -0.486E-03
GLN   5632HE2 35053 TYR    38 OH    186   0.592E+00  -0.341E+00  -0.674E-03
GLN   5632HE2 35053 ASP    40 O     213   0.577E+00  -0.430E+00  -0.677E-03
GLN   5632HE2 35053 ASP    40 OD1   216   0.611E+00  -0.554E+00  -0.481E-03
GLN   5632HE2 35053 ASP    40 OD2   217   0.804E+00  -0.325E+00  -0.921E-04
GLN   5632HE2 35053 LYS    41 O     225   0.526E+00  -0.595E+00  -0.118E-02
GLN   5632HE2 35053 VAL    42 N     244   0.481E+00  -0.587E+00  -0.273E-02
GLN   5632HE2 35053 VAL    42 O     247   0.313E+00  -0.163E+01  -0.245E-01
GLN   5632HE2 35053 PHE    43 N     260   0.372E+00  -0.931E+00  -0.123E-01
GLN   5632HE2 35053 PHE    43 O     263   0.546E+00  -0.490E+00  -0.933E-03
GLN   5632HE2 35053 ARG    44 N     280   0.421E+00  -0.548E+00  -0.603E-02
GLN   5632HE2 35053 ARG    44 O     283   0.522E+00  -0.620E+00  -0.122E-02
GLN   5632HE2 35053 ARG    44 NH1   289   0.608E+00  -0.525E+00  -0.672E-03
GLN   5632HE2 35053 GLU   224 OE1  2364   0.874E+00  -0.318E+00  -0.557E-04
GLN   5632HE2 35053 GLU   224 OE2  2365   0.902E+00  -0.303E+00  -0.462E-04
GLN   5632HE2 35053 TYR   279 OH   2949   0.607E+00  -0.323E+00  -0.580E-03
GLN   5632HE2 35053 ASN   282 O    2986   0.684E+00  -0.315E+00  -0.243E-03
GLN   5632HE2 35053 GLY   283 O    3000   0.451E+00  -0.776E+00  -0.293E-02
GLN   564 N   35054 LYS    41 C     224   0.528E+00  -0.719E+00  -0.459E-01
GLN   564 N   35054 LYS    41 O     225   0.405E+00   0.107E+01  -0.198E+00
GLN   564 C   35056 LYS    41 O     225   0.572E+00  -0.504E+00  -0.249E-01
GLN   564 O   35057 LYS    41 C     224   0.812E+00  -0.440E+00  -0.314E-02
GLN   564 CD  35060 LYS    41 O     225   0.807E+00  -0.408E+00  -0.326E-02
GLN   564 OE1 35061 LYS    41 C     224   0.956E+00  -0.374E+00  -0.118E-02
GLN   564 NE2 35062 LYS    41 C     224   0.101E+01  -0.487E+00  -0.101E-02
GLN   564 HN  35063 LYS    41 O     225   0.320E+00  -0.158E+01  -0.218E-01
GLN   564 HN  35063 VAL    42 N     244   0.530E+00  -0.345E+00  -0.153E-02
PHE   565 N   35071 LYS    41 C     224   0.610E+00  -0.502E+00  -0.201E-01
PHE   565 N   35071 VAL    42 C     246   0.606E+00  -0.313E+00  -0.208E-01
PHE   565 N   35071 PHE    43 HN    271   0.433E+00  -0.359E+00  -0.506E-02
PHE   565 C   35073 ASP    40 OD1   216   0.866E+00  -0.385E+00  -0.214E-02
PHE   565 C   35073 ASP    40 OD2   217   0.940E+00  -0.338E+00  -0.131E-02
PHE   565 C   35073 LYS    41 O     225   0.540E+00  -0.752E+00  -0.349E-01
PHE   565 C   35073 VAL    42 N     244   0.602E+00  -0.472E+00  -0.216E-01
PHE   565 C   35073 VAL    42 O     247   0.605E+00  -0.421E+00  -0.180E-01
PHE   565 C   35073 PHE    43 N     260   0.394E+00  -0.108E+01  -0.182E+00
PHE   565 C   35073 PHE    43 O     263   0.482E+00  -0.885E+00  -0.662E-01
PHE   565 C   35073 PHE    43 CB    264   0.421E+00  -0.241E+00  -0.126E+00
PHE   565 C   35073 ARG    44 NH1   289   0.849E+00  -0.374E+00  -0.283E-02
PHE   565 C   35073 ARG    44 NH2   290   0.897E+00  -0.342E+00  -0.203E-02
PHE   565 O   35074 ASP    40 CG    215   0.808E+00  -0.409E+00  -0.323E-02
PHE   565 O   35074 LYS    41 C     224   0.498E+00  -0.108E+01  -0.554E-01
PHE   565 O   35074 LYS    41 O     225   0.425E+00   0.124E+01  -0.137E+00
PHE   565 O   35074 VAL    42 CA    245   0.364E+00   0.172E+00  -0.243E+00
PHE   565 O   35074 VAL    42 C     246   0.378E+00  -0.134E+01  -0.200E+00
PHE   565 O   35074 VAL    42 CB    248   0.424E+00  -0.874E+00  -0.144E+00
PHE   565 O   35074 VAL    42 CG1   249   0.380E+00   0.265E+00  -0.221E+00
PHE   565 O   35074 VAL    42 HN    251   0.569E+00  -0.483E+00  -0.732E-03
PHE   565 O   35074 PHE    43 CA    261   0.393E+00   0.808E-01  -0.198E+00
PHE   565 O   35074 PHE    43 C     262   0.470E+00  -0.937E+00  -0.753E-01
PHE   565 O   35074 PHE    43 O     263   0.446E+00   0.990E+00  -0.107E+00
PHE   565 O   35074 PHE    43 CB    264   0.383E+00   0.285E+00  -0.216E+00
PHE   565 O   35074 ARG    44 C     282   0.818E+00  -0.393E+00  -0.301E-02
PHE   565 O   35074 ARG    44 CZ    288   0.783E+00  -0.328E+00  -0.389E-02
PHE   565 CE1 35079 VAL    42 CG1   249   0.427E+00   0.607E-01  -0.120E+00
PHE   565 CE1 35079 VAL    42 CG2   250   0.416E+00   0.648E-01  -0.132E+00
PHE   565 CZ  35081 VAL    42 CG2   250   0.405E+00   0.441E-01  -0.143E+00
PHE   565 HN  35082 LYS    41 O     225   0.401E+00  -0.665E+00  -0.590E-02
GLY   566 N   35091 LYS    41 C     224   0.716E+00  -0.366E+00  -0.777E-02
GLY   566 N   35091 VAL    42 C     246   0.531E+00  -0.423E+00  -0.444E-01
GLY   566 N   35091 VAL    42 CB    248   0.576E+00  -0.311E+00  -0.315E-01
GLY   566 N   35091 PHE    43 N     260   0.426E+00   0.600E+00  -0.175E+00
GLY   566 N   35091 PHE    43 CA    261   0.464E+00   0.391E-01  -0.104E+00
GLY   566 N   35091 PHE    43 C     262   0.491E+00  -0.623E+00  -0.683E-01
GLY   566 N   35091 PHE    43 O     263   0.428E+00   0.810E+00  -0.153E+00
GLY   566 N   35091 PHE    43 CB    264   0.413E+00   0.173E+00  -0.175E+00
GLY   566 N   35091 PHE    43 HN    271   0.346E+00  -0.657E+00  -0.187E-01
GLY   566 N   35091 ARG    44 C     282   0.797E+00  -0.303E+00  -0.411E-02
GLY   566 CA  35092 VAL    42 CG1   249   0.403E+00   0.577E-01  -0.163E+00
GLY   566 CA  35092 PHE    43 N     260   0.369E+00   0.302E+00  -0.220E+00
GLY   566 CA  35092 PHE    43 CA    261   0.388E+00   0.213E-01  -0.176E+00
GLY   566 CA  35092 PHE    43 C     262   0.378E+00  -0.418E+00  -0.157E+00
GLY   566 CA  35092 PHE    43 CB    264   0.366E+00   0.822E-01  -0.163E+00
GLY   566 CA  35092 PHE    43 CD2   267   0.444E+00   0.416E-01  -0.101E+00
GLY   566 C   35093 ASP    40 OD1   216   0.898E+00  -0.385E+00  -0.172E-02
GLY   566 C   35093 ASP    40 OD2   217   0.925E+00  -0.367E+00  -0.144E-02
GLY   566 C   35093 LYS    41 O     225   0.764E+00  -0.391E+00  -0.451E-02
GLY   566 C   35093 VAL    42 N     244   0.726E+00  -0.344E+00  -0.721E-02
GLY   566 C   35093 VAL    42 O     247   0.637E+00  -0.400E+00  -0.133E-01
GLY   566 C   35093 VAL    42 CG1   249   0.408E+00  -0.252E+00  -0.140E+00
GLY   566 C   35093 PHE    43 N     260   0.477E+00  -0.704E+00  -0.801E-01
GLY   566 C   35093 PHE    43 O     263   0.348E+00  -0.218E+01  -0.212E+00
GLY   566 C   35093 ARG    44 N     280   0.571E+00  -0.376E+00  -0.294E-01
GLY   566 C   35093 ARG    44 O     283   0.791E+00  -0.377E+00  -0.366E-02
GLY   566 C   35093 ARG    44 NH1   289   0.773E+00  -0.466E+00  -0.493E-02
GLY   566 C   35093 ARG    44 NH2   290   0.780E+00  -0.460E+00  -0.469E-02
GLY   566 C   35093 SER    45 N     304   0.761E+00  -0.378E+00  -0.541E-02
GLY   566 C   35093 SER    45 OG    309   0.847E+00  -0.372E+00  -0.270E-02
GLY   566 O   35094 LYS    41 C     224   0.867E+00  -0.354E+00  -0.212E-02
GLY   566 O   35094 VAL    42 C     246   0.654E+00  -0.367E+00  -0.113E-01
GLY   566 O   35094 VAL    42 CB    248   0.622E+00  -0.359E+00  -0.172E-01
GLY   566 O   35094 PHE    43 C     262   0.579E+00  -0.582E+00  -0.233E-01
GLY   566 O   35094 PHE    43 HN    271   0.521E+00  -0.315E+00  -0.124E-02
GLY   566 O   35094 ARG    44 C     282   0.837E+00  -0.378E+00  -0.261E-02
GLY   566 HN  35095 PHE    43 O     263   0.500E+00  -0.374E+00  -0.158E-02
GLY   566 HA2 35097 PHE    43 O     263   0.274E+00  -0.656E+00  -0.166E-01
ARG   567 N   35098 VAL    42 C     246   0.550E+00  -0.314E+00  -0.364E-01
ARG   567 N   35098 VAL    42 CG1   249   0.387E+00   0.150E+00  -0.213E+00
ARG   567 N   35098 PHE    43 C     262   0.422E+00  -0.729E+00  -0.143E+00
ARG   567 N   35098 ARG    44 C     282   0.646E+00  -0.364E+00  -0.143E-01
ARG   567 CA  35099 PHE    43 O     263   0.421E+00   0.295E+00  -0.149E+00
ARG   567 C   35100 ASP    40 OD1   216   0.100E+01  -0.407E+00  -0.878E-03
ARG   567 C   35100 ASP    40 OD2   217   0.990E+00  -0.416E+00  -0.959E-03
ARG   567 C   35100 LYS    41 O     225   0.104E+01  -0.301E+00  -0.733E-03
ARG   567 C   35100 VAL    42 O     247   0.782E+00  -0.339E+00  -0.392E-02
ARG   567 C   35100 PHE    43 N     260   0.702E+00  -0.379E+00  -0.873E-02
ARG   567 C   35100 PHE    43 O     263   0.456E+00  -0.135E+01  -0.889E-01
ARG   567 C   35100 ARG    44 N     280   0.627E+00  -0.386E+00  -0.170E-01
ARG   567 C   35100 ARG    44 O     283   0.787E+00  -0.479E+00  -0.378E-02
ARG   567 C   35100 ARG    44 NH1   289   0.788E+00  -0.567E+00  -0.441E-02
ARG   567 C   35100 ARG    44 NH2   290   0.755E+00  -0.613E+00  -0.571E-02
ARG   567 C   35100 SER    45 N     304   0.666E+00  -0.614E+00  -0.120E-01
ARG   567 C   35100 SER    45 O     307   0.745E+00  -0.532E+00  -0.526E-02
ARG   567 C   35100 SER    45 OG    309   0.757E+00  -0.568E+00  -0.526E-02
ARG   567 C   35100 SER    46 N     315   0.954E+00  -0.326E+00  -0.141E-02
ARG   567 C   35100 SER    46 O     318   0.971E+00  -0.341E+00  -0.108E-02
ARG   567 C   35100 ASN   856 ND2 10331   0.102E+01  -0.429E+00  -0.967E-03
ARG   567 O   35101 ASP    40 CG    215   0.103E+01  -0.319E+00  -0.771E-03
ARG   567 O   35101 LYS    41 C     224   0.102E+01  -0.312E+00  -0.785E-03
ARG   567 O   35101 VAL    42 C     246   0.714E+00  -0.350E+00  -0.674E-02
ARG   567 O   35101 VAL    42 CB    248   0.716E+00  -0.308E+00  -0.746E-02
ARG   567 O   35101 PHE    43 C     262   0.506E+00  -0.898E+00  -0.506E-01
ARG   567 O   35101 PHE    43 O     263   0.398E+00   0.151E+01  -0.191E+00
ARG   567 O   35101 ARG    44 C     282   0.563E+00  -0.937E+00  -0.275E-01
ARG   567 O   35101 ARG    44 NE    287   0.596E+00  -0.527E+00  -0.241E-01
ARG   567 O   35101 ARG    44 CZ    288   0.682E+00  -0.485E+00  -0.884E-02
ARG   567 O   35101 ARG    441HH2   302   0.718E+00  -0.304E+00  -0.182E-03
ARG   567 O   35101 SER    45 C     306   0.701E+00  -0.392E+00  -0.753E-02
ARG   567 O   35101 SER    45 HN    310   0.464E+00  -0.697E+00  -0.250E-02
ARG   567 O   35101 SER    45 HG    314   0.552E+00  -0.597E+00  -0.876E-03
ARG   567 O   35101 VAL    47 CB    330   0.688E+00  -0.332E+00  -0.947E-02
ARG   567 CB  35102 VAL    42 CG1   249   0.406E+00   0.163E-01  -0.160E+00
ARG   567 CG  35103 VAL    42 CG1   249   0.364E+00  -0.702E-02  -0.160E+00
ARG   567 CD  35104 VAL    42 CG1   249   0.393E+00  -0.601E-01  -0.173E+00
ARG   567 NE  35105 ASP    40 OD1   216   0.745E+00  -0.426E+00  -0.641E-02
ARG   567 NE  35105 ASP    40 OD2   217   0.642E+00  -0.568E+00  -0.155E-01
ARG   567 NE  35105 VAL    42 CG1   249   0.412E+00  -0.197E+00  -0.178E+00
ARG   567 NE  35105 VAL    42 CG2   250   0.421E+00  -0.186E+00  -0.163E+00
ARG   567 NE  35105 PHE    43 O     263   0.710E+00  -0.324E+00  -0.854E-02
ARG   567 NE  35105 ARG    44 NH1   289   0.690E+00  -0.462E+00  -0.119E-01
ARG   567 NE  35105 ARG    44 NH2   290   0.544E+00  -0.763E+00  -0.477E-01
ARG   567 NE  35105 SER   975 OG  12091   0.723E+00  -0.394E+00  -0.845E-02
ARG   567 NE  35105 ASP   979 OD1 12152   0.866E+00  -0.327E+00  -0.260E-02
ARG   567 NE  35105 ASP   979 OD2 12153   0.724E+00  -0.449E+00  -0.759E-02
ARG   567 CZ  35106 ASP    40 OD1   216   0.854E+00  -0.407E+00  -0.232E-02
ARG   567 CZ  35106 ASP    40 OD2   217   0.741E+00  -0.522E+00  -0.540E-02
ARG   567 CZ  35106 ARG    44 NH1   289   0.820E+00  -0.410E+00  -0.347E-02
ARG   567 CZ  35106 ARG    44 NH2   290   0.666E+00  -0.603E+00  -0.119E-01
ARG   567 CZ  35106 SER   967 O   11986   0.854E+00  -0.324E+00  -0.231E-02
ARG   567 CZ  35106 SER   967 OG  11988   0.944E+00  -0.304E+00  -0.141E-02
ARG   567 CZ  35106 ASN   969 ND2 12012   0.104E+01  -0.324E+00  -0.861E-03
ARG   567 CZ  35106 SER   974 OG  12080   0.733E+00  -0.468E+00  -0.639E-02
ARG   567 CZ  35106 SER   975 N   12086   0.825E+00  -0.320E+00  -0.335E-02
ARG   567 CZ  35106 SER   975 O   12089   0.858E+00  -0.321E+00  -0.226E-02
ARG   567 CZ  35106 SER   975 OG  12091   0.649E+00  -0.594E+00  -0.132E-01
ARG   567 CZ  35106 VAL   976 N   12097   0.746E+00  -0.318E+00  -0.610E-02
ARG   567 CZ  35106 ASP   979 OD1 12152   0.736E+00  -0.529E+00  -0.564E-02
ARG   567 CZ  35106 ASP   979 OD2 12153   0.589E+00  -0.829E+00  -0.210E-01
ARG   567 NH1 35107 ASP    40 CG    215   0.937E+00  -0.433E+00  -0.156E-02
ARG   567 NH1 35107 LYS    41 C     224   0.999E+00  -0.383E+00  -0.107E-02
ARG   567 NH1 35107 VAL    42 CB    248   0.701E+00  -0.381E+00  -0.993E-02
ARG   567 NH1 35107 ARG    44 NE    287   0.856E+00  -0.313E+00  -0.329E-02
ARG   567 NH1 35107 ARG    44 CZ    288   0.835E+00  -0.397E+00  -0.312E-02
ARG   567 NH1 35107 ARG    441HH2   302   0.707E+00  -0.371E+00  -0.272E-03
ARG   567 NH1 35107 ARG    442HH2   303   0.764E+00  -0.321E+00  -0.171E-03
ARG   567 NH1 35107 LEU   966 C   11966   0.903E+00  -0.354E+00  -0.196E-02
ARG   567 NH1 35107 SER   967 C   11985   0.850E+00  -0.329E+00  -0.280E-02
ARG   567 NH1 35107 ASN   969 CG  12010   0.100E+01  -0.306E+00  -0.104E-02
ARG   567 NH1 35107 SER   974 C   12077   0.857E+00  -0.325E+00  -0.267E-02
ARG   567 NH1 35107 SER   974 HG  12085   0.674E+00  -0.464E+00  -0.362E-03
ARG   567 NH1 35107 SER   975 C   12088   0.713E+00  -0.451E+00  -0.801E-02
ARG   567 NH1 35107 SER   975 HN  12092   0.709E+00  -0.326E+00  -0.268E-03
ARG   567 NH1 35107 SER   975 HG  12096   0.565E+00  -0.673E+00  -0.104E-02
ARG   567 NH1 35107 VAL   976 C   12099   0.769E+00  -0.363E+00  -0.512E-02
ARG   567 NH1 35107 VAL   976 CB  12101   0.522E+00  -0.713E+00  -0.551E-01
ARG   567 NH1 35107 VAL   976 CG2 12103   0.388E+00   0.339E+00  -0.211E+00
ARG   567 NH1 35107 VAL   976 HN  12104   0.647E+00  -0.498E+00  -0.464E-03
ARG   567 NH1 35107 ASN   978 C   12134   0.966E+00  -0.343E+00  -0.130E-02
ARG   567 NH1 35107 ASN   978 CG  12137   0.101E+01  -0.304E+00  -0.101E-02
ARG   567 NH1 35107 ASP   979 CG  12151   0.650E+00  -0.835E+00  -0.138E-01
ARG   567 NH2 35108 ASP    40 CG    215   0.805E+00  -0.557E+00  -0.387E-02
ARG   567 NH2 35108 LYS    41 C     224   0.858E+00  -0.486E+00  -0.265E-02
ARG   567 NH2 35108 VAL    42 C     246   0.843E+00  -0.308E+00  -0.294E-02
ARG   567 NH2 35108 VAL    42 CB    248   0.612E+00  -0.501E+00  -0.221E-01
ARG   567 NH2 35108 VAL    42 HN    251   0.815E+00  -0.322E+00  -0.116E-03
ARG   567 NH2 35108 ARG    44 NE    287   0.864E+00  -0.308E+00  -0.312E-02
ARG   567 NH2 35108 ARG    44 CZ    288   0.808E+00  -0.421E+00  -0.381E-02
ARG   567 NH2 35108 ARG    441HH2   302   0.687E+00  -0.392E+00  -0.322E-03
ARG   567 NH2 35108 ARG    442HH2   303   0.694E+00  -0.385E+00  -0.305E-03
ARG   567 NH2 35108 ASN   969 CG  12010   0.101E+01  -0.303E+00  -0.989E-03
ARG   567 NH2 35108 SER   974 C   12077   0.890E+00  -0.305E+00  -0.212E-02
ARG   567 NH2 35108 SER   974 HG  12085   0.705E+00  -0.426E+00  -0.278E-03
ARG   567 NH2 35108 SER   975 C   12088   0.825E+00  -0.346E+00  -0.335E-02
ARG   567 NH2 35108 SER   975 HG  12096   0.631E+00  -0.532E+00  -0.540E-03
ARG   567 NH2 35108 VAL   976 CB  12101   0.626E+00  -0.478E+00  -0.194E-01
ARG   567 NH2 35108 VAL   976 HN  12104   0.714E+00  -0.410E+00  -0.257E-03
ARG   567 NH2 35108 ASN   978 C   12134   0.102E+01  -0.317E+00  -0.949E-03
ARG   567 NH2 35108 ASP   979 CG  12151   0.638E+00  -0.867E+00  -0.154E-01
ARG   567 HN  35109 PHE    43 N     260   0.432E+00  -0.361E+00  -0.513E-02
ARG   567 HN  35109 PHE    43 O     263   0.209E+00  -0.381E+01  -0.601E-01
ARG   567 HN  35109 ARG    44 N     280   0.421E+00  -0.314E+00  -0.604E-02
ARG   5671HH1 35118 ARG    44 NH2   290   0.747E+00  -0.334E+00  -0.195E-03
ARG   5671HH1 35118 SER   974 OG  12080   0.747E+00  -0.312E+00  -0.168E-03
ARG   5671HH1 35118 SER   975 OG  12091   0.586E+00  -0.509E+00  -0.721E-03
ARG   5671HH1 35118 ASP   979 OD1 12152   0.753E+00  -0.351E+00  -0.137E-03
ARG   5671HH1 35118 ASP   979 OD2 12153   0.621E+00  -0.512E+00  -0.434E-03
ARG   5672HH1 35119 SER   974 OG  12080   0.604E+00  -0.477E+00  -0.601E-03
ARG   5672HH1 35119 SER   975 O   12089   0.693E+00  -0.326E+00  -0.224E-03
ARG   5672HH1 35119 SER   975 OG  12091   0.547E+00  -0.592E+00  -0.108E-02
ARG   5672HH1 35119 VAL   976 N   12097   0.577E+00  -0.370E+00  -0.921E-03
ARG   5672HH1 35119 VAL   976 CG2 12103   0.305E+00  -0.374E+00  -0.351E-01
ARG   5672HH1 35119 ASP   979 OD1 12152   0.594E+00  -0.563E+00  -0.566E-03
ARG   5672HH1 35119 ASP   979 OD2 12153   0.450E+00  -0.107E+01  -0.297E-02
ARG   5671HH2 35120 ASP    40 OD1   216   0.776E+00  -0.332E+00  -0.114E-03
ARG   5671HH2 35120 ASP    40 OD2   217   0.664E+00  -0.446E+00  -0.290E-03
ARG   5671HH2 35120 ARG    44 NH2   290   0.673E+00  -0.408E+00  -0.365E-03
ARG   5671HH2 35120 SER   974 OG  12080   0.743E+00  -0.315E+00  -0.173E-03
ARG   5671HH2 35120 SER   975 OG  12091   0.748E+00  -0.311E+00  -0.167E-03
ARG   5671HH2 35120 ASP   979 OD1 12152   0.741E+00  -0.361E+00  -0.150E-03
ARG   5671HH2 35120 ASP   979 OD2 12153   0.591E+00  -0.569E+00  -0.583E-03
ARG   5672HH2 35121 SER   974 OG  12080   0.601E+00  -0.482E+00  -0.619E-03
ARG   5672HH2 35121 SER   975 OG  12091   0.649E+00  -0.410E+00  -0.389E-03
ARG   5672HH2 35121 ASP   979 OD1 12152   0.585E+00  -0.581E+00  -0.618E-03
ARG   5672HH2 35121 ASP   979 OD2 12153   0.427E+00  -0.123E+01  -0.408E-02
ASP   568 N   35122 PHE    43 C     262   0.705E+00  -0.425E+00  -0.854E-02
ASP   568 N   35122 ARG    44 C     282   0.786E+00  -0.463E+00  -0.446E-02
ASP   568 N   35122 ARG    44 NE    287   0.740E+00  -0.330E+00  -0.789E-02
ASP   568 N   35122 ARG    44 CZ    288   0.819E+00  -0.334E+00  -0.350E-02
ASP   568 N   35122 SER    45 HG    314   0.734E+00  -0.321E+00  -0.218E-03
ASP   568 C   35124 SER    45 O     307   0.761E+00  -0.310E+00  -0.462E-02
ASP   568 C   35124 ASN   856 ND2 10331   0.770E+00  -0.408E+00  -0.505E-02
ASP   568 O   35125 ARG    44 C     282   0.852E+00  -0.362E+00  -0.235E-02
ASP   568 O   35125 ARG    44 NE    287   0.660E+00  -0.369E+00  -0.132E-01
ASP   568 O   35125 ARG    44 CZ    288   0.754E+00  -0.348E+00  -0.489E-02
ASP   568 O   35125 LYS   964 C   11927   0.878E+00  -0.342E+00  -0.197E-02
ASP   568 CG  35127 PHE    43 O     263   0.894E+00  -0.345E+00  -0.176E-02
ASP   568 CG  35127 SER    45 N     304   0.896E+00  -0.367E+00  -0.204E-02
ASP   568 CG  35127 SER    45 O     307   0.821E+00  -0.456E+00  -0.294E-02
ASP   568 CG  35127 SER    45 OG    309   0.871E+00  -0.455E+00  -0.228E-02
ASP   568 CG  35127 SER    46 O     318   0.931E+00  -0.371E+00  -0.138E-02
ASP   568 CG  35127 PHE   855 N   10313   0.749E+00  -0.343E+00  -0.595E-02
ASP   568 CG  35127 PHE   855 O   10316   0.853E+00  -0.373E+00  -0.234E-02
ASP   568 CG  35127 ASN   856 N   10324   0.855E+00  -0.315E+00  -0.271E-02
ASP   568 CG  35127 ASN   856 OD1 10330   0.710E+00  -0.538E+00  -0.697E-02
ASP   568 CG  35127 ASN   856 ND2 10331   0.625E+00  -0.103E+01  -0.174E-01
ASP   568 OD1 35128 PHE    43 C     262   0.996E+00  -0.309E+00  -0.924E-03
ASP   568 OD1 35128 ARG    44 C     282   0.930E+00  -0.458E+00  -0.139E-02
ASP   568 OD1 35128 SER    45 C     306   0.858E+00  -0.344E+00  -0.225E-02
ASP   568 OD1 35128 SER    45 HN    310   0.748E+00  -0.314E+00  -0.143E-03
ASP   568 OD1 35128 SER    45 HG    314   0.765E+00  -0.388E+00  -0.124E-03
ASP   568 OD1 35128 SER    46 C     317   0.893E+00  -0.323E+00  -0.177E-02
ASP   568 OD1 35128 VAL    47 CB    330   0.785E+00  -0.329E+00  -0.434E-02
ASP   568 OD1 35128 PHE   855 C   10315   0.894E+00  -0.366E+00  -0.177E-02
ASP   568 OD1 35128 ASN   856 CG  10329   0.759E+00  -0.517E+00  -0.471E-02
ASP   568 OD1 35128 ASN   8561HD2 10336   0.681E+00  -0.385E+00  -0.249E-03
ASP   568 OD1 35128 ASN   8562HD2 10337   0.562E+00  -0.577E+00  -0.788E-03
ASP   568 OD1 35128 ASN   960 CG  11867   0.102E+01  -0.317E+00  -0.787E-03
ASP   568 OD1 35128 VAL   963 CB  11913   0.788E+00  -0.326E+00  -0.423E-02
ASP   568 OD2 35129 SER    45 HG    314   0.864E+00  -0.315E+00  -0.601E-04
ASP   568 OD2 35129 PHE   855 C   10315   0.742E+00  -0.505E+00  -0.537E-02
ASP   568 OD2 35129 ASN   856 C   10326   0.100E+01  -0.346E+00  -0.902E-03
ASP   568 OD2 35129 ASN   856 CG  10329   0.681E+00  -0.635E+00  -0.897E-02
ASP   568 OD2 35129 ASN   8561HD2 10336   0.624E+00  -0.461E+00  -0.422E-03
ASP   568 OD2 35129 ASN   8562HD2 10337   0.503E+00  -0.744E+00  -0.153E-02
ILE   569 N   35134 ARG    44 C     282   0.885E+00  -0.306E+00  -0.220E-02
ILE   569 N   35134 LYS   964 C   11927   0.869E+00  -0.313E+00  -0.246E-02
ILE   569 C   35136 ARG    44 NH2   290   0.960E+00  -0.319E+00  -0.135E-02
ILE   569 C   35136 ASN   856 OD1 10330   0.699E+00  -0.423E+00  -0.764E-02
ILE   569 C   35136 ASN   856 ND2 10331   0.654E+00  -0.719E+00  -0.134E-01
ILE   569 C   35136 ASN   960 O   11865   0.726E+00  -0.392E+00  -0.612E-02
ILE   569 C   35136 ASN   960 ND2 11869   0.101E+01  -0.336E+00  -0.981E-03
ILE   569 C   35136 LEU   962 O   11893   0.843E+00  -0.320E+00  -0.251E-02
ILE   569 C   35136 VAL   963 N   11909   0.756E+00  -0.312E+00  -0.564E-02
ILE   569 C   35136 VAL   963 O   11912   0.511E+00  -0.638E+00  -0.479E-01
ILE   569 C   35136 VAL   963 CG1 11914   0.444E+00  -0.199E+00  -0.101E+00
ILE   569 C   35136 LYS   964 N   11925   0.563E+00  -0.551E+00  -0.320E-01
ILE   569 C   35136 LYS   964 O   11928   0.616E+00  -0.585E+00  -0.162E-01
ILE   569 C   35136 LEU   966 O   11967   0.800E+00  -0.350E+00  -0.343E-02
ILE   569 C   35136 SER   967 N   11983   0.657E+00  -0.491E+00  -0.129E-01
ILE   569 C   35136 SER   967 O   11986   0.879E+00  -0.310E+00  -0.195E-02
ILE   569 C   35136 SER   967 OG  11988   0.647E+00  -0.600E+00  -0.133E-01
ILE   569 C   35136 SER   975 OG  12091   0.946E+00  -0.304E+00  -0.139E-02
ILE   569 O   35137 ASN   856 CG  10329   0.770E+00  -0.427E+00  -0.430E-02
ILE   569 O   35137 ASN   8562HD2 10337   0.644E+00  -0.367E+00  -0.350E-03
ILE   569 O   35137 ASN   960 C   11864   0.789E+00  -0.432E+00  -0.374E-02
ILE   569 O   35137 ASN   960 CG  11867   0.913E+00  -0.320E+00  -0.156E-02
ILE   569 O   35137 THR   961 C   11878   0.863E+00  -0.336E+00  -0.217E-02
ILE   569 O   35137 LEU   962 C   11892   0.798E+00  -0.393E+00  -0.348E-02
ILE   569 O   35137 VAL   963 C   11911   0.495E+00  -0.826E+00  -0.569E-01
ILE   569 O   35137 VAL   963 CB  11913   0.568E+00  -0.534E+00  -0.295E-01
ILE   569 O   35137 VAL   963 HN  11916   0.753E+00  -0.335E+00  -0.137E-03
ILE   569 O   35137 LYS   964 CA  11926   0.441E+00   0.957E-01  -0.119E+00
ILE   569 O   35137 LYS   964 C   11927   0.523E+00  -0.118E+01  -0.418E-01
ILE   569 O   35137 LYS   964 HN  11934   0.556E+00  -0.355E+00  -0.841E-03
ILE   569 O   35137 LYS   964 HA  11935   0.342E+00  -0.619E+00  -0.700E-01
ILE   569 O   35137 GLN   965 C   11949   0.731E+00  -0.337E+00  -0.586E-02
ILE   569 O   35137 GLN   965 CD  11953   0.999E+00  -0.319E+00  -0.905E-03
ILE   569 O   35137 LEU   966 C   11966   0.654E+00  -0.574E+00  -0.114E-01
ILE   569 O   35137 LEU   966 HN  11972   0.594E+00  -0.321E+00  -0.567E-03
ILE   569 O   35137 SER   967 C   11985   0.725E+00  -0.395E+00  -0.618E-02
ILE   569 O   35137 SER   967 HN  11989   0.523E+00  -0.562E+00  -0.122E-02
ILE   569 O   35137 SER   967 HG  11993   0.528E+00  -0.709E+00  -0.115E-02
ILE   569 CG1 35139 LYS   964 CG  11930   0.421E+00   0.324E-02  -0.143E+00
ILE   569 CG1 35139 LYS   964 CE  11932   0.435E+00  -0.630E-02  -0.125E+00
ILE   569 CG2 35140 VAL   963 CG1 11914   0.373E+00   0.713E-01  -0.174E+00
ILE   569 CD1 35141 VAL    47 CG2   332   0.399E+00   0.465E-01  -0.168E+00
ILE   569 CD1 35141 LYS   964 CE  11932   0.423E+00   0.311E-01  -0.140E+00
ILE   569 HN  35142 ASN   856 ND2 10331   0.685E+00  -0.378E+00  -0.329E-03
ALA   570 N   35153 ASN   856 CG  10329   0.609E+00  -0.443E+00  -0.203E-01
ALA   570 N   35153 ASN   8562HD2 10337   0.464E+00  -0.501E+00  -0.337E-02
ALA   570 N   35153 VAL   963 C   11911   0.549E+00  -0.425E+00  -0.369E-01
ALA   570 N   35153 VAL   963 CB  11913   0.553E+00  -0.369E+00  -0.398E-01
ALA   570 N   35153 VAL   963 CG1 11914   0.409E+00   0.175E+00  -0.182E+00
ALA   570 N   35153 LYS   964 C   11927   0.663E+00  -0.461E+00  -0.123E-01
ALA   570 N   35153 LEU   966 C   11966   0.697E+00  -0.330E+00  -0.912E-02
ALA   570 CA  35154 VAL   963 O   11912   0.411E+00   0.537E-01  -0.166E+00
ALA   570 CA  35154 VAL   963 CG1 11914   0.384E+00   0.143E-01  -0.177E+00
ALA   570 C   35155 ASN   856 OD1 10330   0.557E+00  -0.682E+00  -0.291E-01
ALA   570 C   35155 ASN   856 ND2 10331   0.621E+00  -0.800E+00  -0.181E-01
ALA   570 C   35155 LEU   962 O   11893   0.818E+00  -0.337E+00  -0.301E-02
ALA   570 C   35155 VAL   963 O   11912   0.486E+00  -0.721E+00  -0.633E-01
ALA   570 C   35155 LYS   964 N   11925   0.646E+00  -0.412E+00  -0.144E-01
ALA   570 C   35155 LYS   964 O   11928   0.596E+00  -0.629E+00  -0.197E-01
ALA   570 C   35155 GLN   965 O   11950   0.768E+00  -0.382E+00  -0.437E-02
ALA   570 C   35155 LEU   966 N   11964   0.598E+00  -0.393E+00  -0.224E-01
ALA   570 C   35155 LEU   966 O   11967   0.551E+00  -0.740E+00  -0.310E-01
ALA   570 C   35155 SER   967 N   11983   0.486E+00  -0.962E+00  -0.723E-01
ALA   570 C   35155 SER   967 O   11986   0.719E+00  -0.444E+00  -0.650E-02
ALA   570 C   35155 SER   967 OG  11988   0.594E+00  -0.720E+00  -0.221E-01
ALA   570 C   35155 SER   968 N   11994   0.736E+00  -0.395E+00  -0.662E-02
ALA   570 C   35155 SER   968 OG  11999   0.951E+00  -0.303E+00  -0.135E-02
ALA   570 C   35155 SER   975 O   12089   0.740E+00  -0.421E+00  -0.548E-02
ALA   570 C   35155 SER   975 OG  12091   0.698E+00  -0.517E+00  -0.854E-02
ALA   570 C   35155 ARG  1000 NH1 12486   0.893E+00  -0.358E+00  -0.208E-02
ALA   570 C   35155 ARG  1000 NH2 12487   0.724E+00  -0.516E+00  -0.727E-02
ALA   570 O   35156 ASN   856 CG  10329   0.625E+00  -0.574E+00  -0.149E-01
ALA   570 O   35156 ASN   8562HD2 10337   0.585E+00  -0.402E+00  -0.621E-03
ALA   570 O   35156 LEU   962 C   11892   0.857E+00  -0.312E+00  -0.228E-02
ALA   570 O   35156 VAL   963 C   11911   0.594E+00  -0.489E+00  -0.200E-01
ALA   570 O   35156 VAL   963 CB  11913   0.694E+00  -0.314E+00  -0.903E-02
ALA   570 O   35156 LYS   964 C   11927   0.633E+00  -0.694E+00  -0.138E-01
ALA   570 O   35156 GLN   965 C   11949   0.650E+00  -0.379E+00  -0.118E-01
ALA   570 O   35156 LEU   966 C   11966   0.423E+00  -0.140E+01  -0.130E+00
ALA   570 O   35156 LEU   966 O   11967   0.446E+00   0.119E+01  -0.106E+00
ALA   570 O   35156 LEU   966 CB  11968   0.381E+00   0.460E+00  -0.220E+00
ALA   570 O   35156 LEU   966 CG  11969   0.492E+00  -0.322E+00  -0.665E-01
ALA   570 O   35156 LEU   966 HN  11972   0.528E+00  -0.373E+00  -0.115E-02
ALA   570 O   35156 SER   967 N   11983   0.421E+00   0.133E+01  -0.165E+00
ALA   570 O   35156 SER   967 CA  11984   0.449E+00  -0.248E+00  -0.108E+00
ALA   570 O   35156 SER   967 C   11985   0.596E+00  -0.525E+00  -0.197E-01
ALA   570 O   35156 SER   967 HN  11989   0.446E+00  -0.738E+00  -0.315E-02
ALA   570 O   35156 SER   967 HA  11990   0.400E+00  -0.400E+00  -0.328E-01
ALA   570 O   35156 SER   967 HG  11993   0.584E+00  -0.507E+00  -0.628E-03
ALA   570 O   35156 SER   968 HN  12000   0.642E+00  -0.321E+00  -0.355E-03
ALA   570 O   35156 SER   975 C   12088   0.692E+00  -0.387E+00  -0.814E-02
ALA   570 O   35156 SER   975 HG  12096   0.702E+00  -0.347E+00  -0.208E-03
ALA   570 O   35156 ARG  1000 NE  12484   0.756E+00  -0.315E+00  -0.587E-02
ALA   570 O   35156 ARG  1000 CZ  12485   0.703E+00  -0.439E+00  -0.740E-02
ALA   570 O   35156 ARG  10001HH2 12499   0.565E+00  -0.478E+00  -0.766E-03
ALA   570 O   35156 ARG  10002HH2 12500   0.584E+00  -0.444E+00  -0.627E-03
ALA   570 CB  35157 ASN   856 CG  10329   0.397E+00  -0.696E+00  -0.151E+00
ALA   570 CB  35157 ASN   856 OD1 10330   0.345E+00   0.912E+00  -0.234E+00
ALA   570 CB  35157 ASN   856 ND2 10331   0.375E+00   0.108E+01  -0.221E+00
ALA   570 CB  35157 ASN   8562HD2 10337   0.302E+00  -0.891E+00  -0.367E-01
ALA   570 CB  35157 VAL   963 O   11912   0.454E+00   0.343E+00  -0.103E+00
ALA   570 CB  35157 VAL   963 CG1 11914   0.372E+00   0.127E+00  -0.173E+00
ALA   570 CB  35157 LEU   966 CD1 11970   0.410E+00   0.134E+00  -0.155E+00
ALA   570 HN  35158 ASN   856 OD1 10330   0.571E+00  -0.333E+00  -0.719E-03
ALA   570 HN  35158 ASN   856 ND2 10331   0.526E+00  -0.594E+00  -0.160E-02
ALA   570 HA  35159 VAL   963 O   11912   0.315E+00  -0.477E+00  -0.883E-01
ALA   570 HB1 35160 ASN   856 OD1 10330   0.294E+00  -0.478E+00  -0.702E-01
ALA   570 HB1 35160 ASN   856 ND2 10331   0.378E+00  -0.355E+00  -0.587E-01
ALA   570 HB2 35161 ASN   856 ND2 10331   0.400E+00  -0.307E+00  -0.455E-01
ALA   570 HB3 35162 ASN   856 OD1 10330   0.325E+00  -0.363E+00  -0.906E-01
ALA   570 HB3 35162 ASN   856 ND2 10331   0.299E+00  -0.681E+00  -0.223E-01
ASP   571 N   35163 ASN   856 CG  10329   0.739E+00  -0.414E+00  -0.643E-02
ASP   571 N   35163 ASN   8562HD2 10337   0.640E+00  -0.334E+00  -0.495E-03
ASP   571 N   35163 VAL   963 C   11911   0.685E+00  -0.367E+00  -0.102E-01
ASP   571 N   35163 LYS   964 C   11927   0.711E+00  -0.553E+00  -0.811E-02
ASP   571 N   35163 LEU   966 C   11966   0.598E+00  -0.622E+00  -0.226E-01
ASP   571 N   35163 SER   967 C   11985   0.685E+00  -0.396E+00  -0.101E-01
ASP   571 N   35163 SER   967 HN  11989   0.563E+00  -0.427E+00  -0.107E-02
ASP   571 N   35163 SER   967 HG  11993   0.629E+00  -0.435E+00  -0.549E-03
ASP   571 C   35165 ASN   856 ND2 10331   0.849E+00  -0.345E+00  -0.283E-02
ASP   571 C   35165 LEU   966 O   11967   0.659E+00  -0.393E+00  -0.109E-01
ASP   571 C   35165 SER   967 N   11983   0.659E+00  -0.381E+00  -0.127E-01
ASP   571 C   35165 SER   967 O   11986   0.762E+00  -0.309E+00  -0.458E-02
ASP   571 C   35165 SER   967 OG  11988   0.742E+00  -0.358E+00  -0.596E-02
ASP   571 C   35165 SER   975 O   12089   0.696E+00  -0.367E+00  -0.788E-02
ASP   571 C   35165 SER   975 OG  12091   0.619E+00  -0.513E+00  -0.174E-01
ASP   571 C   35165 ASP   979 OD2 12153   0.828E+00  -0.336E+00  -0.279E-02
ASP   571 C   35165 ARG  1000 NH2 12487   0.781E+00  -0.349E+00  -0.464E-02
ASP   571 O   35166 LEU   966 C   11966   0.719E+00  -0.385E+00  -0.650E-02
ASP   571 O   35166 SER   975 C   12088   0.670E+00  -0.371E+00  -0.982E-02
ASP   571 O   35166 SER   975 HG  12096   0.606E+00  -0.422E+00  -0.503E-03
ASP   571 O   35166 VAL   976 CB  12101   0.542E+00  -0.477E+00  -0.383E-01
ASP   571 O   35166 VAL   976 CG2 12103   0.409E+00   0.216E+00  -0.169E+00
ASP   571 O   35166 VAL   976 HN  12104   0.685E+00  -0.324E+00  -0.242E-03
ASP   571 O   35166 ASP   979 CG  12151   0.794E+00  -0.417E+00  -0.360E-02
ASP   571 CB  35167 SER   967 N   11983   0.455E+00   0.948E-01  -0.114E+00
ASP   571 CB  35167 SER   967 CA  11984   0.389E+00  -0.310E-01  -0.176E+00
ASP   571 CB  35167 SER   967 CB  11987   0.366E+00  -0.455E-01  -0.163E+00
ASP   571 CB  35167 SER   975 OG  12091   0.460E+00   0.110E+00  -0.105E+00
ASP   571 CG  35168 ASP    40 OD2   217   0.905E+00  -0.487E+00  -0.163E-02
ASP   571 CG  35168 ARG    44 NH1   289   0.924E+00  -0.443E+00  -0.170E-02
ASP   571 CG  35168 ARG    44 NH2   290   0.724E+00  -0.675E+00  -0.729E-02
ASP   571 CG  35168 HIS    49 ND1   367   0.841E+00  -0.318E+00  -0.298E-02
ASP   571 CG  35168 ASN   856 OD1 10330   0.966E+00  -0.318E+00  -0.111E-02
ASP   571 CG  35168 VAL   963 O   11912   0.804E+00  -0.330E+00  -0.334E-02
ASP   571 CG  35168 LYS   964 O   11928   0.712E+00  -0.573E+00  -0.690E-02
ASP   571 CG  35168 GLN   965 O   11950   0.840E+00  -0.426E+00  -0.256E-02
ASP   571 CG  35168 LEU   966 N   11964   0.778E+00  -0.306E+00  -0.476E-02
ASP   571 CG  35168 LEU   966 O   11967   0.569E+00  -0.901E+00  -0.258E-01
ASP   571 CG  35168 SER   967 N   11983   0.527E+00  -0.104E+01  -0.466E-01
ASP   571 CG  35168 SER   967 CA  11984   0.422E+00   0.388E+00  -0.125E+00
ASP   571 CG  35168 SER   967 O   11986   0.488E+00  -0.133E+01  -0.614E-01
ASP   571 CG  35168 SER   967 CB  11987   0.389E+00   0.597E+00  -0.155E+00
ASP   571 CG  35168 SER   967 OG  11988   0.515E+00  -0.130E+01  -0.504E-01
ASP   571 CG  35168 SER   968 N   11994   0.638E+00  -0.684E+00  -0.154E-01
ASP   571 CG  35168 SER   968 O   11997   0.773E+00  -0.507E+00  -0.422E-02
ASP   571 CG  35168 SER   968 OG  11999   0.888E+00  -0.440E+00  -0.203E-02
ASP   571 CG  35168 ASN   969 N   12005   0.837E+00  -0.326E+00  -0.307E-02
ASP   571 CG  35168 ASN   969 OD1 12011   0.744E+00  -0.493E+00  -0.530E-02
ASP   571 CG  35168 ASN   969 ND2 12012   0.872E+00  -0.555E+00  -0.241E-02
ASP   571 CG  35168 ILE   973 O   12059   0.104E+01  -0.334E+00  -0.704E-03
ASP   571 CG  35168 SER   974 N   12075   0.100E+01  -0.308E+00  -0.103E-02
ASP   571 CG  35168 SER   974 O   12078   0.886E+00  -0.401E+00  -0.186E-02
ASP   571 CG  35168 SER   974 OG  12080   0.763E+00  -0.571E+00  -0.501E-02
ASP   571 CG  35168 SER   975 N   12086   0.680E+00  -0.601E+00  -0.105E-01
ASP   571 CG  35168 SER   975 O   12089   0.633E+00  -0.747E+00  -0.138E-01
ASP   571 CG  35168 SER   975 OG  12091   0.403E+00  -0.237E+01  -0.171E+00
ASP   571 CG  35168 VAL   976 N   12097   0.638E+00  -0.568E+00  -0.154E-01
ASP   571 CG  35168 ASP   979 OD1 12152   0.977E+00  -0.433E+00  -0.103E-02
ASP   571 CG  35168 ASP   979 OD2 12153   0.809E+00  -0.587E+00  -0.320E-02
ASP   571 CG  35168 ARG  1000 NH1 12486   0.998E+00  -0.394E+00  -0.107E-02
ASP   571 CG  35168 ARG  1000 NH2 12487   0.782E+00  -0.587E+00  -0.462E-02
ASP   571 OD1 35169 ASP    40 CG    215   0.903E+00  -0.489E+00  -0.167E-02
ASP   571 OD1 35169 VAL    42 CB    248   0.764E+00  -0.345E+00  -0.507E-02
ASP   571 OD1 35169 PHE    43 C     262   0.986E+00  -0.314E+00  -0.981E-03
ASP   571 OD1 35169 ARG    44 NE    287   0.671E+00  -0.520E+00  -0.119E-01
ASP   571 OD1 35169 ARG    44 CZ    288   0.685E+00  -0.607E+00  -0.864E-02
ASP   571 OD1 35169 ARG    441HH2   302   0.517E+00  -0.769E+00  -0.130E-02
ASP   571 OD1 35169 ARG    442HH2   303   0.646E+00  -0.472E+00  -0.342E-03
ASP   571 OD1 35169 LYS   964 C   11927   0.861E+00  -0.515E+00  -0.221E-02
ASP   571 OD1 35169 LEU   966 C   11966   0.687E+00  -0.611E+00  -0.848E-02
ASP   571 OD1 35169 SER   967 C   11985   0.586E+00  -0.716E+00  -0.217E-01
ASP   571 OD1 35169 SER   967 CB  11987   0.440E+00  -0.426E+00  -0.120E+00
ASP   571 OD1 35169 SER   967 HN  11989   0.655E+00  -0.405E+00  -0.316E-03
ASP   571 OD1 35169 SER   967 HA  11990   0.455E+00  -0.380E+00  -0.162E-01
ASP   571 OD1 35169 SER   967 HG  11993   0.627E+00  -0.572E+00  -0.409E-03
ASP   571 OD1 35169 SER   968 C   11996   0.858E+00  -0.345E+00  -0.226E-02
ASP   571 OD1 35169 SER   968 HN  12000   0.757E+00  -0.307E+00  -0.133E-03
ASP   571 OD1 35169 ASN   969 CG  12010   0.897E+00  -0.388E+00  -0.173E-02
ASP   571 OD1 35169 SER   974 C   12077   0.896E+00  -0.321E+00  -0.174E-02
ASP   571 OD1 35169 SER   974 HG  12085   0.805E+00  -0.355E+00  -0.917E-04
ASP   571 OD1 35169 SER   975 C   12088   0.732E+00  -0.457E+00  -0.583E-02
ASP   571 OD1 35169 SER   975 HN  12092   0.711E+00  -0.344E+00  -0.193E-03
ASP   571 OD1 35169 SER   975 HG  12096   0.523E+00  -0.852E+00  -0.121E-02
ASP   571 OD1 35169 VAL   976 CB  12101   0.729E+00  -0.376E+00  -0.672E-02
ASP   571 OD1 35169 VAL   976 HN  12104   0.750E+00  -0.398E+00  -0.140E-03
ASP   571 OD1 35169 ASP   979 CG  12151   0.969E+00  -0.438E+00  -0.109E-02
ASP   571 OD1 35169 ARG  1000 CZ  12485   0.103E+01  -0.304E+00  -0.755E-03
ASP   571 OD2 35170 ASP    40 CG    215   0.104E+01  -0.394E+00  -0.703E-03
ASP   571 OD2 35170 ARG    44 NE    287   0.876E+00  -0.321E+00  -0.243E-02
ASP   571 OD2 35170 ARG    44 CZ    288   0.878E+00  -0.389E+00  -0.196E-02
ASP   571 OD2 35170 ARG    441HH2   302   0.698E+00  -0.404E+00  -0.215E-03
ASP   571 OD2 35170 ARG    442HH2   303   0.810E+00  -0.308E+00  -0.882E-04
ASP   571 OD2 35170 LYS   964 C   11927   0.848E+00  -0.527E+00  -0.241E-02
ASP   571 OD2 35170 GLN   965 C   11949   0.833E+00  -0.314E+00  -0.270E-02
ASP   571 OD2 35170 LEU   966 C   11966   0.571E+00  -0.898E+00  -0.252E-01
ASP   571 OD2 35170 SER   967 CA  11984   0.408E+00  -0.415E+00  -0.170E+00
ASP   571 OD2 35170 SER   967 C   11985   0.467E+00  -0.121E+01  -0.782E-01
ASP   571 OD2 35170 SER   967 O   11986   0.430E+00   0.179E+01  -0.130E+00
ASP   571 OD2 35170 SER   967 CB  11987   0.409E+00  -0.516E+00  -0.170E+00
ASP   571 OD2 35170 SER   967 HN  11989   0.593E+00  -0.499E+00  -0.573E-03
ASP   571 OD2 35170 SER   967 HA  11990   0.333E+00  -0.865E+00  -0.776E-01
ASP   571 OD2 35170 SER   967 HG  11993   0.604E+00  -0.619E+00  -0.512E-03
ASP   571 OD2 35170 SER   968 C   11996   0.700E+00  -0.497E+00  -0.758E-02
ASP   571 OD2 35170 SER   968 HN  12000   0.644E+00  -0.419E+00  -0.348E-03
ASP   571 OD2 35170 SER   968 HG  12004   0.854E+00  -0.320E+00  -0.640E-04
ASP   571 OD2 35170 ASN   969 C   12007   0.946E+00  -0.376E+00  -0.126E-02
ASP   571 OD2 35170 ASN   969 CG  12010   0.731E+00  -0.553E+00  -0.585E-02
ASP   571 OD2 35170 ASN   9692HD2 12018   0.724E+00  -0.343E+00  -0.173E-03
ASP   571 OD2 35170 ILE   973 C   12058   0.955E+00  -0.342E+00  -0.119E-02
ASP   571 OD2 35170 SER   974 C   12077   0.689E+00  -0.512E+00  -0.833E-02
ASP   571 OD2 35170 SER   974 HG  12085   0.609E+00  -0.610E+00  -0.490E-03
ASP   571 OD2 35170 SER   975 C   12088   0.523E+00  -0.926E+00  -0.421E-01
ASP   571 OD2 35170 SER   975 CB  12090   0.417E+00  -0.491E+00  -0.156E+00
ASP   571 OD2 35170 SER   975 HN  12092   0.512E+00  -0.695E+00  -0.138E-02
ASP   571 OD2 35170 SER   975 HG  12096   0.322E+00  -0.298E+01  -0.211E-01
ASP   571 OD2 35170 VAL   976 C   12099   0.739E+00  -0.415E+00  -0.551E-02
ASP   571 OD2 35170 VAL   976 CB  12101   0.561E+00  -0.646E+00  -0.317E-01
ASP   571 OD2 35170 VAL   976 CG2 12103   0.420E+00   0.293E+00  -0.150E+00
ASP   571 OD2 35170 VAL   976 HN  12104   0.546E+00  -0.763E+00  -0.937E-03
ASP   571 OD2 35170 LEU   977 C   12115   0.103E+01  -0.309E+00  -0.762E-03
ASP   571 OD2 35170 ASP   979 CG  12151   0.836E+00  -0.555E+00  -0.263E-02
ASP   571 OD2 35170 ARG  1000 CZ  12485   0.862E+00  -0.400E+00  -0.219E-02
ASP   571 OD2 35170 ARG  10001HH2 12499   0.671E+00  -0.437E+00  -0.272E-03
ASP   571 OD2 35170 ARG  10002HH2 12500   0.705E+00  -0.396E+00  -0.202E-03
ASP   571 HN  35171 ASN   856 ND2 10331   0.723E+00  -0.332E+00  -0.238E-03
ASP   571 HN  35171 SER   967 N   11983   0.623E+00  -0.309E+00  -0.581E-03
ASP   571 HN  35171 SER   967 OG  11988   0.643E+00  -0.342E+00  -0.412E-03
THR   572 C   35177 ASN   856 OD1 10330   0.785E+00  -0.336E+00  -0.384E-02
THR   572 C   35177 ASN   856 ND2 10331   0.875E+00  -0.414E+00  -0.235E-02
THR   572 C   35177 SER   975 OG  12091   0.888E+00  -0.331E+00  -0.203E-02
THR   572 C   35177 ASN   978 ND2 12139   0.860E+00  -0.427E+00  -0.262E-02
THR   572 C   35177 ASP   979 OD1 12152   0.926E+00  -0.353E+00  -0.143E-02
THR   572 C   35177 ASP   979 OD2 12153   0.881E+00  -0.382E+00  -0.192E-02
THR   572 C   35177 ARG  1000 NH2 12487   0.975E+00  -0.307E+00  -0.123E-02
THR   572 O   35178 ASP   979 CG  12151   0.103E+01  -0.303E+00  -0.758E-03
THR   572 OG1 35180 PHE   855 C   10315   0.710E+00  -0.453E+00  -0.772E-02
THR   572 OG1 35180 ASN   856 C   10326   0.913E+00  -0.328E+00  -0.171E-02
THR   572 OG1 35180 ASN   856 CG  10329   0.606E+00  -0.665E+00  -0.197E-01
THR   572 OG1 35180 ASN   8561HD2 10336   0.691E+00  -0.309E+00  -0.268E-03
THR   572 OG1 35180 ASN   8562HD2 10337   0.528E+00  -0.547E+00  -0.134E-02
THR   572 OG1 35180 LEU   966 C   11966   0.890E+00  -0.318E+00  -0.200E-02
THR   572 CG2 35181 ASN   856 OD1 10330   0.456E+00   0.338E+00  -0.100E+00
THR   572 HN  35182 ASN   856 ND2 10331   0.665E+00  -0.311E+00  -0.394E-03
THR   572 HG1 35185 ASN   856 OD1 10330   0.497E+00  -0.630E+00  -0.164E-02
THR   572 HG1 35185 ASN   856 ND2 10331   0.560E+00  -0.711E+00  -0.110E-02
THR   573 C   35191 PHE    43 O     263   0.789E+00  -0.320E+00  -0.372E-02
THR   573 C   35191 ASN   856 ND2 10331   0.103E+01  -0.325E+00  -0.913E-03
THR   573 C   35191 ASN   978 ND2 12139   0.940E+00  -0.370E+00  -0.154E-02
THR   573 OG1 35194 VAL   976 CB  12101   0.733E+00  -0.307E+00  -0.722E-02
THR   573 OG1 35194 ASN   978 C   12134   0.916E+00  -0.327E+00  -0.169E-02
THR   573 OG1 35194 ASN   978 CG  12137   0.810E+00  -0.379E+00  -0.351E-02
THR   573 OG1 35194 ASN   9781HD2 12144   0.641E+00  -0.359E+00  -0.418E-03
THR   573 OG1 35194 ASP   979 CG  12151   0.748E+00  -0.557E+00  -0.564E-02
THR   573 HG1 35199 ASN   978 ND2 12139   0.811E+00  -0.341E+00  -0.120E-03
THR   573 HG1 35199 ASP   979 OD1 12152   0.696E+00  -0.422E+00  -0.219E-03
THR   573 HG1 35199 ASP   979 OD2 12153   0.696E+00  -0.421E+00  -0.219E-03
ASP   574 N   35203 PHE    43 C     262   0.791E+00  -0.344E+00  -0.432E-02
ASP   574 N   35203 ARG    44 C     282   0.965E+00  -0.330E+00  -0.131E-02
ASP   574 CG  35208 PHE    43 O     263   0.650E+00  -0.617E+00  -0.118E-01
ASP   574 CG  35208 ARG    44 O     283   0.861E+00  -0.418E+00  -0.220E-02
ASP   574 CG  35208 SER    45 N     304   0.734E+00  -0.519E+00  -0.674E-02
ASP   574 CG  35208 SER    45 O     307   0.778E+00  -0.502E+00  -0.406E-02
ASP   574 CG  35208 SER    45 OG    309   0.634E+00  -0.820E+00  -0.151E-01
ASP   574 CG  35208 SER    46 N     315   0.957E+00  -0.331E+00  -0.138E-02
ASP   574 CG  35208 SER    46 O     318   0.102E+01  -0.321E+00  -0.778E-03
ASP   574 CG  35208 SER    46 OG    320   0.101E+01  -0.361E+00  -0.938E-03
ASP   574 CG  35208 GLU   281 O    2976   0.981E+00  -0.350E+00  -0.101E-02
ASP   574 OD1 35209 PHE    43 C     262   0.855E+00  -0.394E+00  -0.231E-02
ASP   574 OD1 35209 ARG    44 C     282   0.870E+00  -0.509E+00  -0.207E-02
ASP   574 OD1 35209 SER    45 C     306   0.893E+00  -0.323E+00  -0.177E-02
ASP   574 OD1 35209 SER    45 HN    310   0.751E+00  -0.311E+00  -0.139E-03
ASP   574 OD1 35209 SER    45 HG    314   0.628E+00  -0.570E+00  -0.405E-03
ASP   574 OD2 35210 PHE    43 C     262   0.675E+00  -0.606E+00  -0.944E-02
ASP   574 OD2 35210 PHE    43 HE2   278   0.441E+00  -0.359E+00  -0.215E-01
ASP   574 OD2 35210 ARG    44 C     282   0.688E+00  -0.778E+00  -0.845E-02
ASP   574 OD2 35210 SER    45 C     306   0.752E+00  -0.434E+00  -0.497E-02
ASP   574 OD2 35210 SER    45 HN    310   0.597E+00  -0.492E+00  -0.552E-03
ASP   574 OD2 35210 SER    45 HG    314   0.457E+00  -0.118E+01  -0.271E-02
ASP   574 OD2 35210 ASN   282 C    2985   0.102E+01  -0.338E+00  -0.812E-03
ASP   574 HN  35211 PHE    43 O     263   0.593E+00  -0.321E+00  -0.570E-03
ALA   575 C   35217 PHE    43 O     263   0.762E+00  -0.348E+00  -0.459E-02
ALA   575 O   35218 LYS    41 C     224   0.978E+00  -0.320E+00  -0.103E-02
ALA   575 O   35218 PHE    43 C     262   0.744E+00  -0.382E+00  -0.527E-02
ALA   575 O   35218 ARG    44 C     282   0.100E+01  -0.311E+00  -0.892E-03
ARG   577 NH2 35251 LYS    41 C     224   0.915E+00  -0.438E+00  -0.181E-02
ASP   586 CG  35399 SER    45 OG    309   0.943E+00  -0.400E+00  -0.141E-02
ASP   586 OD1 35400 SER    45 HG    314   0.838E+00  -0.331E+00  -0.722E-04
PRO   589 CB  35443 PHE   855 CB  10317   0.410E+00   0.141E-02  -0.155E+00
PRO   589 CG  35444 PHE   855 CB  10317   0.374E+00  -0.782E-02  -0.174E+00
PRO   589 CD  35445 PHE   855 CB  10317   0.446E+00   0.457E-02  -0.112E+00
CYS   590 C   35455 PHE   855 O   10316   0.838E+00  -0.332E+00  -0.261E-02
CYS   590 O   35456 PHE   855 C   10315   0.780E+00  -0.370E+00  -0.400E-02
PHE   592 C   35476 ASP   737 OD1  8938   0.950E+00  -0.332E+00  -0.123E-02
PHE   592 C   35476 ASP   737 OD2  8939   0.740E+00  -0.507E+00  -0.545E-02
PHE   592 C   35476 THR   859 OG1 10369   0.769E+00  -0.390E+00  -0.480E-02
PHE   592 O   35477 ASP   737 CG   8937   0.893E+00  -0.346E+00  -0.177E-02
PHE   592 O   35477 GLY   857 C   10340   0.829E+00  -0.305E+00  -0.276E-02
PHE   592 CG  35479 MET   740 SD   8974   0.420E+00  -0.199E-01  -0.208E+00
PHE   592 CD1 35480 MET   740 SD   8974   0.382E+00   0.101E+00  -0.233E+00
PHE   592 CD2 35481 MET   740 SD   8974   0.433E+00   0.731E-01  -0.188E+00
PHE   592 CD2 35481 MET   740 CE   8975   0.412E+00   0.111E+00  -0.136E+00
PHE   592 CE1 35482 MET   740 SD   8974   0.357E+00   0.228E+00  -0.118E+00
PHE   592 CE1 35482 MET   740 CE   8975   0.425E+00   0.194E+00  -0.121E+00
PHE   592 CE1 35482 GLY   857 N   10338   0.438E+00   0.236E+00  -0.122E+00
PHE   592 CE1 35482 GLY   857 CA  10339   0.405E+00   0.999E-01  -0.144E+00
PHE   592 CE1 35482 GLY   857 C   10340   0.459E+00  -0.326E+00  -0.769E-01
PHE   592 CE1 35482 THR   859 CG2 10370   0.415E+00   0.127E+00  -0.132E+00
PHE   592 CE2 35483 MET   740 SD   8974   0.411E+00   0.158E+00  -0.222E+00
PHE   592 CE2 35483 MET   740 CE   8975   0.374E+00   0.272E+00  -0.155E+00
PHE   592 CE2 35483 PHE   855 CA  10314   0.427E+00   0.202E-01  -0.120E+00
PHE   592 CE2 35483 PHE   855 C   10315   0.464E+00  -0.300E+00  -0.731E-01
PHE   592 CZ  35484 MET   740 SD   8974   0.373E+00   0.129E+00  -0.214E+00
PHE   592 CZ  35484 MET   740 CE   8975   0.381E+00   0.164E+00  -0.157E+00
PHE   592 CZ  35484 PHE   855 CA  10314   0.429E+00   0.127E-01  -0.117E+00
PHE   592 CZ  35484 GLY   857 N   10338   0.407E+00   0.181E+00  -0.163E+00
PHE   592 CZ  35484 GLY   857 CA  10339   0.421E+00   0.573E-01  -0.126E+00
PHE   592 HZ  35493 GLY   857 N   10338   0.347E+00  -0.321E+00  -0.757E-01
GLY   593 N   35494 ASP   737 CG   8937   0.770E+00  -0.328E+00  -0.505E-02
GLY   593 C   35496 SER   735 O    8908   0.909E+00  -0.300E+00  -0.160E-02
GLY   593 C   35496 SER   735 OG   8910   0.838E+00  -0.378E+00  -0.287E-02
GLY   593 C   35496 ASP   737 N    8932   0.865E+00  -0.313E+00  -0.253E-02
GLY   593 C   35496 ASP   737 OD1  8938   0.829E+00  -0.440E+00  -0.278E-02
GLY   593 C   35496 ASP   737 OD2  8939   0.641E+00  -0.713E+00  -0.128E-01
GLY   593 C   35496 GLY   857 O   10341   0.835E+00  -0.303E+00  -0.266E-02
GLY   593 C   35496 THR   859 OG1 10369   0.663E+00  -0.549E+00  -0.116E-01
GLY   593 O   35497 ASP   737 CG   8937   0.736E+00  -0.486E+00  -0.565E-02
GLY   593 HN  35498 ASP   737 OD2  8939   0.644E+00  -0.309E+00  -0.349E-03
GLY   594 N   35501 ASP   737 CG   8937   0.718E+00  -0.374E+00  -0.767E-02
GLY   594 C   35503 SER   735 OG   8910   0.830E+00  -0.384E+00  -0.304E-02
GLY   594 C   35503 ASP   737 OD1  8938   0.952E+00  -0.351E+00  -0.121E-02
GLY   594 C   35503 ASP   737 OD2  8939   0.803E+00  -0.464E+00  -0.336E-02
GLY   594 C   35503 ASN   764 ND2  9322   0.103E+01  -0.336E+00  -0.898E-03
GLY   594 C   35503 THR   859 OG1 10369   0.781E+00  -0.402E+00  -0.436E-02
GLY   594 O   35504 ASP   737 CG   8937   0.956E+00  -0.312E+00  -0.118E-02
GLY   594 HN  35505 THR   859 OG1 10369   0.495E+00  -0.455E+00  -0.196E-02
VAL   595 N   35508 ASP   737 CG   8937   0.900E+00  -0.303E+00  -0.200E-02
VAL   595 HN  35515 ASP   737 OD2  8939   0.782E+00  -0.369E+00  -0.109E-03
SER   596 OG  35529 THR   768 HG1  9392   0.770E+00  -0.306E+00  -0.140E-03
SER   596 HG  35534 THR   768 OG1  9387   0.764E+00  -0.321E+00  -0.147E-03
TYR   612 C   35750 THR   859 OG1 10369   0.945E+00  -0.314E+00  -0.140E-02
GLN   613 C   35771 THR   859 OG1 10369   0.687E+00  -0.369E+00  -0.940E-02
GLN   613 O   35772 THR   859 C   10366   0.856E+00  -0.310E+00  -0.228E-02
GLN   613 CG  35774 LEU   861 CD2 10401   0.445E+00   0.950E-02  -0.113E+00
GLN   613 CD  35775 LYS   733 O    8872   0.899E+00  -0.341E+00  -0.170E-02
GLN   613 CD  35775 SER   735 N    8905   0.880E+00  -0.339E+00  -0.228E-02
GLN   613 CD  35775 SER   735 O    8908   0.852E+00  -0.384E+00  -0.236E-02
GLN   613 CD  35775 SER   735 OG   8910   0.627E+00  -0.751E+00  -0.160E-01
GLN   613 CD  35775 ASP   737 N    8932   0.968E+00  -0.301E+00  -0.128E-02
GLN   613 CD  35775 ASP   737 OD2  8939   0.978E+00  -0.387E+00  -0.103E-02
GLN   613 CD  35775 THR   768 OG1  9387   0.836E+00  -0.411E+00  -0.291E-02
GLN   613 CD  35775 THR   859 O   10367   0.853E+00  -0.364E+00  -0.233E-02
GLN   613 CD  35775 THR   859 OG1 10369   0.610E+00  -0.749E+00  -0.189E-01
GLN   613 CD  35775 VAL   860 O   10381   0.797E+00  -0.300E+00  -0.352E-02
GLN   613 CD  35775 LEU   861 O   10397   0.941E+00  -0.314E+00  -0.130E-02
GLN   613 CD  35775 LEU   861 CD2 10401   0.402E+00  -0.411E+00  -0.146E+00
GLN   613 OE1 35776 LYS   733 C    8871   0.941E+00  -0.384E+00  -0.130E-02
GLN   613 OE1 35776 THR   734 C    8893   0.883E+00  -0.328E+00  -0.190E-02
GLN   613 OE1 35776 SER   735 C    8907   0.744E+00  -0.381E+00  -0.530E-02
GLN   613 OE1 35776 SER   735 HG   8915   0.550E+00  -0.656E+00  -0.903E-03
GLN   613 OE1 35776 ASP   737 CG   8937   0.914E+00  -0.413E+00  -0.155E-02
GLN   613 OE1 35776 THR   768 HG1  9392   0.722E+00  -0.338E+00  -0.175E-03
GLN   613 OE1 35776 GLY   857 C   10340   0.946E+00  -0.305E+00  -0.126E-02
GLN   613 OE1 35776 LEU   858 C   10347   0.894E+00  -0.329E+00  -0.177E-02
GLN   613 OE1 35776 THR   859 C   10366   0.731E+00  -0.456E+00  -0.586E-02
GLN   613 OE1 35776 THR   859 HG1 10374   0.534E+00  -0.635E+00  -0.107E-02
GLN   613 OE1 35776 VAL   860 C   10380   0.727E+00  -0.368E+00  -0.605E-02
GLN   613 OE1 35776 VAL   860 HN  10385   0.769E+00  -0.327E+00  -0.121E-03
GLN   613 OE1 35776 LEU   861 C   10396   0.812E+00  -0.386E+00  -0.313E-02
GLN   613 OE1 35776 LEU   861 CG  10399   0.483E+00  -0.382E+00  -0.737E-01
GLN   613 OE1 35776 LEU   861 CD2 10401   0.367E+00   0.492E+00  -0.240E+00
GLN   613 NE2 35777 LYS   733 C    8871   0.104E+01  -0.463E+00  -0.820E-03
GLN   613 NE2 35777 THR   734 C    8893   0.100E+01  -0.377E+00  -0.103E-02
GLN   613 NE2 35777 SER   735 C    8907   0.890E+00  -0.393E+00  -0.213E-02
GLN   613 NE2 35777 SER   735 HG   8915   0.673E+00  -0.600E+00  -0.365E-03
GLN   613 NE2 35777 VAL   736 C    8918   0.992E+00  -0.307E+00  -0.111E-02
GLN   613 NE2 35777 VAL   736 HN   8923   0.949E+00  -0.323E+00  -0.467E-04
GLN   613 NE2 35777 ASP   737 CG   8937   0.104E+01  -0.480E+00  -0.854E-03
GLN   613 NE2 35777 ASN   764 CG   9320   0.105E+01  -0.371E+00  -0.807E-03
GLN   613 NE2 35777 LEU   767 C    9365   0.105E+01  -0.363E+00  -0.799E-03
GLN   613 NE2 35777 THR   768 C    9384   0.992E+00  -0.385E+00  -0.111E-02
GLN   613 NE2 35777 THR   768 HG1  9392   0.676E+00  -0.540E+00  -0.357E-03
GLN   613 NE2 35777 THR   859 C   10366   0.930E+00  -0.425E+00  -0.164E-02
GLN   613 NE2 35777 THR   859 HG1 10374   0.739E+00  -0.455E+00  -0.208E-03
GLN   613 NE2 35777 VAL   860 C   10380   0.884E+00  -0.367E+00  -0.221E-02
GLN   613 NE2 35777 VAL   860 HN  10385   0.969E+00  -0.313E+00  -0.412E-04
GLN   613 NE2 35777 LEU   861 C   10396   0.900E+00  -0.457E+00  -0.199E-02
GLN   613 NE2 35777 LEU   861 CG  10399   0.566E+00  -0.372E+00  -0.350E-01
GLN   613 NE2 35777 LEU   861 CD2 10401   0.465E+00   0.377E+00  -0.103E+00
GLN   6131HE2 35784 SER   735 OG   8910   0.731E+00  -0.339E+00  -0.192E-03
GLN   6132HE2 35785 SER   735 OG   8910   0.567E+00  -0.569E+00  -0.871E-03
GLN   6132HE2 35785 THR   768 OG1  9387   0.659E+00  -0.390E+00  -0.355E-03
GLN   6132HE2 35785 THR   859 OG1 10369   0.693E+00  -0.353E+00  -0.263E-03
ASP   614 N   35786 THR   859 C   10366   0.854E+00  -0.308E+00  -0.273E-02
ASP   614 N   35786 VAL   860 C   10380   0.759E+00  -0.302E+00  -0.552E-02
ASP   614 N   35786 VAL   860 HN  10385   0.750E+00  -0.304E+00  -0.191E-03
ASP   614 N   35786 LEU   861 C   10396   0.836E+00  -0.326E+00  -0.309E-02
ARG   646 C   35966 VAL   860 O   10381   0.766E+00  -0.352E+00  -0.444E-02
ARG   646 C   35966 LEU   861 O   10397   0.863E+00  -0.394E+00  -0.217E-02
ARG   646 C   35966 PRO   862 O   10416   0.793E+00  -0.355E+00  -0.362E-02
ARG   646 C   35966 PRO   863 O   10430   0.831E+00  -0.327E+00  -0.272E-02
ARG   646 C   35966 LEU   864 O   10444   0.102E+01  -0.302E+00  -0.779E-03
ARG   646 O   35967 LEU   861 C   10396   0.710E+00  -0.454E+00  -0.699E-02
ARG   646 CG  35969 PRO   862 CB  10417   0.455E+00  -0.132E-03  -0.102E+00
ARG   646 CZ  35972 VAL   860 O   10381   0.591E+00  -0.458E+00  -0.208E-01
ARG   646 CZ  35972 LEU   861 O   10397   0.737E+00  -0.404E+00  -0.560E-02
ARG   646 NH1 35973 THR   859 C   10366   0.901E+00  -0.347E+00  -0.197E-02
ARG   646 NH1 35973 VAL   860 C   10380   0.663E+00  -0.481E+00  -0.123E-01
ARG   646 NH1 35973 VAL   860 CB  10382   0.758E+00  -0.329E+00  -0.624E-02
ARG   646 NH1 35973 VAL   860 HN  10385   0.713E+00  -0.411E+00  -0.260E-03
ARG   646 NH1 35973 LEU   861 C   10396   0.664E+00  -0.615E+00  -0.122E-01
ARG   646 NH2 35974 THR   859 C   10366   0.888E+00  -0.355E+00  -0.216E-02
ARG   646 NH2 35974 VAL   860 C   10380   0.655E+00  -0.493E+00  -0.132E-01
ARG   646 NH2 35974 VAL   860 CB  10382   0.676E+00  -0.409E+00  -0.124E-01
ARG   646 NH2 35974 VAL   860 HN  10385   0.695E+00  -0.431E+00  -0.301E-03
ARG   646 NH2 35974 LEU   861 C   10396   0.673E+00  -0.598E+00  -0.112E-01
ARG   6461HH1 35984 VAL   860 O   10381   0.605E+00  -0.300E+00  -0.507E-03
ARG   6462HH1 35985 VAL   860 O   10381   0.472E+00  -0.531E+00  -0.225E-02
ARG   6462HH1 35985 LEU   861 O   10397   0.705E+00  -0.303E+00  -0.202E-03
ARG   6462HH2 35987 VAL   860 O   10381   0.480E+00  -0.510E+00  -0.204E-02
ARG   6462HH2 35987 LEU   861 O   10397   0.677E+00  -0.328E+00  -0.258E-03
ALA   647 N   35988 PRO   862 CG  10418   0.436E+00  -0.215E-01  -0.140E+00
ALA   647 CA  35989 PRO   862 CG  10418   0.387E+00  -0.201E-02  -0.176E+00
ALA   647 CA  35989 PRO   862 CD  10419   0.437E+00   0.136E-02  -0.122E+00
ALA   647 O   35991 LEU   861 C   10396   0.734E+00  -0.409E+00  -0.571E-02
ALA   647 CB  35992 PRO   862 CG  10418   0.385E+00  -0.168E-01  -0.177E+00
ALA   647 CB  35992 PRO   862 CD  10419   0.450E+00   0.104E-01  -0.107E+00
SER   659 OG  36151 GLN   872 CD  10572   0.917E+00  -0.375E+00  -0.167E-02
SER   659 OG  36151 GLN   8722HE2 10582   0.779E+00  -0.302E+00  -0.130E-03
SER   659 HG  36156 GLU   868 OE2 10513   0.931E+00  -0.315E+00  -0.384E-04
SER   659 HG  36156 GLN   872 NE2 10574   0.872E+00  -0.374E+00  -0.771E-04
GLU   661 C   36180 GLN   779 NE2  9550   0.932E+00  -0.355E+00  -0.161E-02
CYS   662 C   36190 GLN   779 OE1  9549   0.929E+00  -0.347E+00  -0.140E-02
CYS   662 C   36190 GLN   779 NE2  9550   0.782E+00  -0.651E+00  -0.460E-02
CYS   662 O   36191 GLN   779 CD   9548   0.863E+00  -0.378E+00  -0.217E-02
CYS   662 O   36191 GLN   7792HE2  9558   0.683E+00  -0.353E+00  -0.245E-03
CYS   662 SG  36193 LEU   864 CG  10446   0.499E+00  -0.160E+00  -0.109E+00
CYS   662 SG  36193 LEU   864 CD1 10447   0.463E+00   0.123E+00  -0.158E+00
CYS   662 SG  36193 LEU   864 CD2 10448   0.427E+00   0.150E+00  -0.222E+00
CYS   662 HN  36194 GLN   779 NE2  9550   0.745E+00  -0.326E+00  -0.199E-03
CYS   662 HB2 36197 GLN   779 NE2  9550   0.550E+00  -0.303E+00  -0.648E-02
ASP   663 C   36200 GLN   779 NE2  9550   0.896E+00  -0.356E+00  -0.204E-02
ILE   664 C   36212 ASP   775 OD2  9487   0.994E+00  -0.322E+00  -0.934E-03
ILE   664 C   36212 GLN   779 NE2  9550   0.931E+00  -0.430E+00  -0.162E-02
PRO   665 CA  36230 LEU   864 CD1 10447   0.423E+00   0.189E-01  -0.139E+00
PRO   665 O   36232 ASP   775 CG   9485   0.852E+00  -0.320E+00  -0.235E-02
PRO   665 CB  36233 LEU   864 CG  10446   0.432E+00  -0.239E-02  -0.128E+00
PRO   665 CB  36233 LEU   864 CD1 10447   0.372E+00   0.227E-02  -0.173E+00
PRO   665 CB  36233 LEU   864 CD2 10448   0.375E+00   0.222E-02  -0.176E+00
ILE   666 N   36243 ASP   775 CG   9485   0.856E+00  -0.329E+00  -0.268E-02
ILE   666 N   36243 LEU   864 C   10443   0.754E+00  -0.316E+00  -0.571E-02
ILE   666 N   36243 LEU   864 CD1 10447   0.437E+00   0.225E+00  -0.139E+00
ILE   666 C   36245 ASP   775 OD1  9486   0.808E+00  -0.450E+00  -0.323E-02
ILE   666 C   36245 ASP   775 OD2  9487   0.723E+00  -0.551E+00  -0.628E-02
ILE   666 C   36245 GLN   779 NE2  9550   0.105E+01  -0.360E+00  -0.795E-03
ILE   666 C   36245 PRO   862 O   10416   0.615E+00  -0.454E+00  -0.164E-01
ILE   666 C   36245 PRO   863 O   10430   0.637E+00  -0.421E+00  -0.132E-01
ILE   666 C   36245 LEU   864 N   10441   0.648E+00  -0.332E+00  -0.141E-01
ILE   666 C   36245 LEU   864 O   10444   0.690E+00  -0.461E+00  -0.831E-02
ILE   666 O   36246 LYS   733 HZ1  8888   0.518E+00  -0.491E+00  -0.129E-02
ILE   666 O   36246 LYS   733 HZ2  8889   0.539E+00  -0.448E+00  -0.102E-02
ILE   666 O   36246 LYS   733 HZ3  8890   0.610E+00  -0.340E+00  -0.482E-03
ILE   666 O   36246 ASP   775 CG   9485   0.775E+00  -0.538E+00  -0.414E-02
ILE   666 O   36246 LEU   861 C   10396   0.741E+00  -0.449E+00  -0.541E-02
ILE   666 O   36246 PRO   862 C   10415   0.643E+00  -0.346E+00  -0.126E-01
ILE   666 O   36246 PRO   863 C   10429   0.659E+00  -0.329E+00  -0.109E-01
ILE   666 O   36246 LEU   864 C   10443   0.745E+00  -0.445E+00  -0.524E-02
GLY   667 N   36262 ASP   775 CG   9485   0.768E+00  -0.330E+00  -0.515E-02
GLY   667 N   36262 LEU   864 C   10443   0.590E+00  -0.429E+00  -0.244E-01
GLY   667 N   36262 LEU   864 CD1 10447   0.393E+00   0.245E+00  -0.206E+00
GLY   667 CA  36263 PRO   862 CG  10418   0.455E+00  -0.614E-02  -0.102E+00
GLY   667 CA  36263 PRO   863 O   10430   0.407E+00   0.272E+00  -0.173E+00
GLY   667 CA  36263 LEU   864 N   10441   0.464E+00   0.159E+00  -0.103E+00
GLY   667 CA  36263 LEU   864 CA  10442   0.418E+00   0.591E-01  -0.146E+00
GLY   667 CA  36263 LEU   864 CD1 10447   0.407E+00   0.769E-01  -0.159E+00
GLY   667 C   36264 ASP   775 OD1  9486   0.758E+00  -0.515E+00  -0.475E-02
GLY   667 C   36264 ASP   775 OD2  9487   0.767E+00  -0.504E+00  -0.442E-02
GLY   667 C   36264 LEU   861 O   10397   0.828E+00  -0.337E+00  -0.280E-02
GLY   667 C   36264 PRO   862 O   10416   0.524E+00  -0.658E+00  -0.412E-01
GLY   667 C   36264 PRO   863 O   10430   0.390E+00  -0.138E+01  -0.182E+00
GLY   667 C   36264 LEU   864 N   10441   0.503E+00  -0.592E+00  -0.600E-01
GLY   667 C   36264 LEU   864 O   10444   0.450E+00  -0.122E+01  -0.956E-01
GLY   667 C   36264 LEU   865 N   10460   0.614E+00  -0.379E+00  -0.193E-01
GLY   667 C   36264 LEU   865 O   10463   0.785E+00  -0.369E+00  -0.384E-02
GLY   667 C   36264 THR   866 OG1 10484   0.794E+00  -0.391E+00  -0.397E-02
GLY   667 O   36265 ASP   775 CG   9485   0.915E+00  -0.334E+00  -0.153E-02
GLY   667 O   36265 PRO   863 C   10429   0.594E+00  -0.336E+00  -0.202E-01
GLY   667 O   36265 LEU   864 C   10443   0.579E+00  -0.608E+00  -0.233E-01
GLY   667 O   36265 LEU   865 C   10462   0.799E+00  -0.322E+00  -0.347E-02
GLY   667 HN  36266 LEU   864 O   10444   0.543E+00  -0.340E+00  -0.965E-03
ALA   668 N   36269 ASP   775 CG   9485   0.772E+00  -0.354E+00  -0.497E-02
ALA   668 N   36269 LEU   861 C   10396   0.715E+00  -0.314E+00  -0.788E-02
ALA   668 N   36269 PRO   862 C   10415   0.475E+00  -0.446E+00  -0.816E-01
ALA   668 N   36269 PRO   862 CB  10417   0.418E+00   0.551E-02  -0.167E+00
ALA   668 N   36269 PRO   862 CG  10418   0.425E+00  -0.229E-01  -0.156E+00
ALA   668 N   36269 PRO   863 C   10429   0.389E+00  -0.740E+00  -0.187E+00
ALA   668 N   36269 LEU   864 N   10441   0.440E+00   0.574E+00  -0.151E+00
ALA   668 N   36269 LEU   864 CA  10442   0.400E+00   0.208E+00  -0.196E+00
ALA   668 N   36269 LEU   864 C   10443   0.423E+00  -0.102E+01  -0.141E+00
ALA   668 N   36269 LEU   864 O   10444   0.386E+00   0.126E+01  -0.241E+00
ALA   668 N   36269 LEU   864 HA  10450   0.317E+00  -0.531E+00  -0.833E-01
ALA   668 N   36269 LEU   865 C   10462   0.614E+00  -0.427E+00  -0.194E-01
ALA   668 CA  36270 PRO   862 CB  10417   0.446E+00   0.322E-03  -0.112E+00
ALA   668 CA  36270 PRO   863 O   10430   0.345E+00   0.922E-01  -0.233E+00
ALA   668 CA  36270 LEU   864 O   10444   0.411E+00   0.741E-01  -0.166E+00
ALA   668 CA  36270 THR   866 CG2 10485   0.360E+00   0.331E-01  -0.147E+00
ALA   668 C   36271 ASP   775 OD1  9486   0.882E+00  -0.388E+00  -0.191E-02
ALA   668 C   36271 ASP   775 OD2  9487   0.954E+00  -0.343E+00  -0.119E-02
ALA   668 C   36271 PRO   862 O   10416   0.714E+00  -0.336E+00  -0.675E-02
ALA   668 C   36271 PRO   863 O   10430   0.448E+00  -0.942E+00  -0.970E-01
ALA   668 C   36271 LEU   864 N   10441   0.600E+00  -0.391E+00  -0.221E-01
ALA   668 C   36271 LEU   864 O   10444   0.386E+00  -0.177E+01  -0.187E+00
ALA   668 C   36271 LEU   865 N   10460   0.576E+00  -0.426E+00  -0.279E-01
ALA   668 C   36271 LEU   865 O   10463   0.678E+00  -0.478E+00  -0.920E-02
ALA   668 C   36271 THR   866 N   10479   0.526E+00  -0.361E+00  -0.468E-01
ALA   668 C   36271 THR   866 CA  10480   0.563E+00  -0.343E+00  -0.292E-01
ALA   668 C   36271 THR   866 O   10482   0.763E+00  -0.377E+00  -0.454E-02
ALA   668 C   36271 THR   866 OG1 10484   0.526E+00  -0.889E+00  -0.447E-01
ALA   668 C   36271 THR   866 CG2 10485   0.347E+00  -0.746E+00  -0.643E-01
ALA   668 C   36271 ASP   867 N   10493   0.782E+00  -0.365E+00  -0.460E-02
ALA   668 C   36271 ASP   867 OD1 10499   0.101E+01  -0.313E+00  -0.825E-03
ALA   668 C   36271 GLU   868 OE1 10512   0.955E+00  -0.387E+00  -0.119E-02
ALA   668 C   36271 GLU   868 OE2 10513   0.776E+00  -0.547E+00  -0.412E-02
ALA   668 C   36271 MET   869 SD  10526   0.514E+00  -0.330E+00  -0.832E-01
ALA   668 C   36271 MET   869 CE  10527   0.599E+00  -0.314E+00  -0.203E-01
ALA   668 O   36272 LEU   864 C   10443   0.593E+00  -0.629E+00  -0.202E-01
ALA   668 O   36272 LEU   865 C   10462   0.673E+00  -0.484E+00  -0.960E-02
ALA   668 O   36272 THR   866 C   10481   0.740E+00  -0.394E+00  -0.546E-02
ALA   668 O   36272 THR   866 CB  10483   0.506E+00  -0.374E+00  -0.568E-01
ALA   668 O   36272 THR   866 CG2 10485   0.370E+00   0.610E+00  -0.237E+00
ALA   668 O   36272 THR   866 HN  10486   0.535E+00  -0.352E+00  -0.106E-02
ALA   668 O   36272 THR   866 HG1 10489   0.506E+00  -0.637E+00  -0.148E-02
ALA   668 O   36272 THR   8661HG2 10490   0.317E+00  -0.317E+00  -0.930E-01
ALA   668 O   36272 GLU   868 CD  10511   0.792E+00  -0.477E+00  -0.365E-02
ALA   668 CB  36273 PRO   862 CB  10417   0.411E+00   0.326E-02  -0.154E+00
ALA   668 CB  36273 PRO   862 CG  10418   0.432E+00  -0.125E-01  -0.129E+00
ALA   668 CB  36273 PRO   863 O   10430   0.451E+00   0.374E+00  -0.106E+00
ALA   668 CB  36273 THR   866 CG2 10485   0.435E+00   0.166E+00  -0.125E+00
ALA   668 HN  36274 ASP   775 OD1  9486   0.619E+00  -0.388E+00  -0.444E-03
ALA   668 HN  36274 ASP   775 OD2  9487   0.667E+00  -0.333E+00  -0.283E-03
ALA   668 HN  36274 PRO   862 O   10416   0.398E+00  -0.656E+00  -0.613E-02
ALA   668 HN  36274 LEU   864 N   10441   0.350E+00  -0.760E+00  -0.176E-01
ALA   668 HN  36274 LEU   864 O   10444   0.364E+00  -0.107E+01  -0.104E-01
ALA   668 HN  36274 LEU   865 N   10460   0.473E+00  -0.348E+00  -0.302E-02
ALA   668 HN  36274 LEU   865 O   10463   0.611E+00  -0.304E+00  -0.477E-03
ALA   668 HA  36275 PRO   863 O   10430   0.295E+00  -0.615E+00  -0.915E-01
ALA   668 HA  36275 LEU   864 O   10444   0.388E+00  -0.372E+00  -0.366E-01
GLY   669 N   36279 PRO   863 C   10429   0.539E+00  -0.306E+00  -0.409E-01
GLY   669 N   36279 PRO   863 O   10430   0.444E+00   0.632E+00  -0.126E+00
GLY   669 N   36279 LEU   864 CA  10442   0.452E+00   0.140E+00  -0.118E+00
GLY   669 N   36279 LEU   864 C   10443   0.393E+00  -0.114E+01  -0.183E+00
GLY   669 N   36279 LEU   864 CD1 10447   0.459E+00   0.165E+00  -0.110E+00
GLY   669 N   36279 LEU   865 C   10462   0.543E+00  -0.515E+00  -0.392E-01
GLY   669 N   36279 THR   866 CG2 10485   0.384E+00   0.373E+00  -0.216E+00
GLY   669 N   36279 THR   866 HN  10486   0.430E+00  -0.403E+00  -0.532E-02
GLY   669 N   36279 THR   866 HG1 10489   0.476E+00  -0.496E+00  -0.289E-02
GLY   669 N   36279 MET   869 SD  10526   0.436E+00   0.323E+00  -0.235E+00
GLY   669 CA  36280 LEU   864 O   10444   0.338E+00   0.574E+00  -0.210E+00
GLY   669 CA  36280 THR   866 CG2 10485   0.443E+00   0.889E-01  -0.116E+00
GLY   669 CA  36280 MET   869 SD  10526   0.362E+00   0.182E+00  -0.173E+00
GLY   669 CA  36280 MET   869 CE  10527   0.397E+00   0.190E+00  -0.169E+00
GLY   669 C   36281 ASP   775 OD1  9486   0.996E+00  -0.328E+00  -0.924E-03
GLY   669 C   36281 GLN   779 NE2  9550   0.101E+01  -0.387E+00  -0.979E-03
GLY   669 C   36281 PRO   863 O   10430   0.678E+00  -0.380E+00  -0.922E-02
GLY   669 C   36281 LEU   864 O   10444   0.447E+00  -0.124E+01  -0.986E-01
GLY   669 C   36281 LEU   865 N   10460   0.669E+00  -0.318E+00  -0.117E-01
GLY   669 C   36281 LEU   865 O   10463   0.843E+00  -0.326E+00  -0.250E-02
GLY   669 C   36281 THR   866 OG1 10484   0.667E+00  -0.542E+00  -0.112E-01
GLY   669 C   36281 GLU   868 OE1 10512   0.101E+01  -0.361E+00  -0.830E-03
GLY   669 C   36281 GLU   868 OE2 10513   0.807E+00  -0.519E+00  -0.325E-02
GLY   669 C   36281 MET   869 SD  10526   0.478E+00  -0.400E+00  -0.121E+00
GLY   669 C   36281 MET   869 CE  10527   0.475E+00  -0.546E+00  -0.734E-01
GLY   669 C   36281 GLN   872 NE2 10574   0.102E+01  -0.382E+00  -0.929E-03
GLY   669 O   36282 LEU   864 C   10443   0.646E+00  -0.483E+00  -0.123E-01
GLY   669 O   36282 LEU   865 C   10462   0.799E+00  -0.322E+00  -0.346E-02
GLY   669 O   36282 THR   866 HG1 10489   0.640E+00  -0.348E+00  -0.362E-03
GLY   669 O   36282 GLU   868 CD  10511   0.896E+00  -0.354E+00  -0.174E-02
GLY   669 O   36282 MET   869 SD  10526   0.486E+00   0.336E+00  -0.123E+00
GLY   669 O   36282 MET   869 HE1 10534   0.389E+00  -0.357E+00  -0.383E-01
GLY   669 HN  36283 PRO   863 O   10430   0.373E+00  -0.676E+00  -0.905E-02
GLY   669 HN  36283 LEU   864 N   10441   0.456E+00  -0.328E+00  -0.374E-02
GLY   669 HN  36283 LEU   864 O   10444   0.209E+00  -0.459E+01  -0.573E-01
GLY   669 HN  36283 LEU   865 N   10460   0.420E+00  -0.403E+00  -0.606E-02
GLY   669 HN  36283 THR   866 OG1 10484   0.568E+00  -0.332E+00  -0.864E-03
GLY   669 HA1 36284 LEU   864 O   10444   0.287E+00  -0.629E+00  -0.757E-01
GLY   669 HA2 36285 MET   869 SD  10526   0.333E+00  -0.157E+00  -0.100E+00
ILE   670 N   36286 LEU   864 C   10443   0.594E+00  -0.511E+00  -0.235E-01
ILE   670 C   36288 ASP   775 OD1  9486   0.104E+01  -0.301E+00  -0.704E-03
ILE   670 C   36288 ASP   775 OD2  9487   0.103E+01  -0.306E+00  -0.757E-03
ILE   670 C   36288 GLN   779 NE2  9550   0.103E+01  -0.372E+00  -0.911E-03
ILE   670 C   36288 LEU   864 O   10444   0.637E+00  -0.541E+00  -0.133E-01
ILE   670 O   36289 ASP   775 CG   9485   0.954E+00  -0.381E+00  -0.119E-02
ILE   670 O   36289 LEU   864 C   10443   0.664E+00  -0.556E+00  -0.104E-01
ILE   670 O   36289 LEU   864 CD1 10447   0.390E+00   0.413E+00  -0.204E+00
ILE   670 HN  36294 LEU   864 O   10444   0.455E+00  -0.671E+00  -0.278E-02
CYS   671 SG  36310 LEU   864 CG  10446   0.470E+00  -0.184E+00  -0.147E+00
CYS   671 SG  36310 LEU   864 CD1 10447   0.386E+00   0.196E+00  -0.267E+00
CYS   671 SG  36310 LEU   864 CD2 10448   0.462E+00   0.124E+00  -0.161E+00
THR   696 C   36489 LEU   864 O   10444   0.860E+00  -0.304E+00  -0.223E-02
THR   696 C   36489 GLU   868 OE2 10513   0.917E+00  -0.405E+00  -0.152E-02
THR   696 C   36489 GLN   872 NE2 10574   0.953E+00  -0.409E+00  -0.141E-02
THR   696 OG1 36492 GLU   868 CD  10511   0.853E+00  -0.454E+00  -0.258E-02
THR   696 HG1 36497 GLU   868 OE2 10513   0.714E+00  -0.452E+00  -0.187E-03
MET   697 C   36503 GLN   779 NE2  9550   0.101E+01  -0.404E+00  -0.102E-02
MET   697 C   36503 LEU   864 O   10444   0.829E+00  -0.347E+00  -0.277E-02
MET   697 C   36503 GLU   868 OE2 10513   0.943E+00  -0.416E+00  -0.128E-02
MET   697 C   36503 MET   869 CE  10527   0.505E+00  -0.487E+00  -0.533E-01
MET   697 C   36503 GLN   872 OE1 10573   0.756E+00  -0.459E+00  -0.479E-02
MET   697 C   36503 GLN   872 NE2 10574   0.823E+00  -0.556E+00  -0.340E-02
MET   697 C   36503 TYR   873 OH  10594   0.763E+00  -0.303E+00  -0.504E-02
MET   697 O   36504 GLU   868 CD  10511   0.902E+00  -0.390E+00  -0.168E-02
MET   697 O   36504 MET   869 C   10522   0.865E+00  -0.328E+00  -0.215E-02
MET   697 O   36504 MET   869 CE  10527   0.430E+00   0.679E+00  -0.134E+00
MET   697 O   36504 MET   869 HE2 10535   0.342E+00  -0.561E+00  -0.702E-01
MET   697 O   36504 GLN   872 CD  10572   0.721E+00  -0.503E+00  -0.636E-02
MET   697 O   36504 GLN   8722HE2 10582   0.631E+00  -0.401E+00  -0.395E-03
MET   697 O   36504 TYR   873 HH  10603   0.651E+00  -0.304E+00   0.000E+00
MET   697 CG  36506 MET   869 SD  10526   0.484E+00   0.139E+00  -0.129E+00
MET   697 SD  36507 LEU   864 C   10443   0.530E+00  -0.309E+00  -0.706E-01
MET   697 SD  36507 LEU   864 O   10444   0.472E+00   0.395E+00  -0.144E+00
MET   697 SD  36507 LEU   864 CG  10446   0.402E+00  -0.204E+00  -0.262E+00
MET   697 SD  36507 LEU   864 CD1 10447   0.421E+00   0.116E+00  -0.234E+00
MET   697 SD  36507 LEU   864 CD2 10448   0.425E+00   0.113E+00  -0.227E+00
MET   697 SD  36507 LEU   865 CD2 10467   0.399E+00   0.133E+00  -0.265E+00
MET   697 SD  36507 LEU   8652HD2 10477   0.343E+00  -0.358E-01  -0.101E+00
MET   697 SD  36507 MET   869 SD  10526   0.519E+00   0.120E+00  -0.153E+00
MET   697 SD  36507 MET   869 CE  10527   0.368E+00   0.383E+00  -0.218E+00
MET   697 CE  36508 GLN   779 CD   9548   0.643E+00  -0.318E+00  -0.135E-01
MET   697 CE  36508 GLN   7791HE2  9557   0.455E+00  -0.425E+00  -0.370E-02
MET   697 CE  36508 LEU   865 CD2 10467   0.383E+00   0.200E+00  -0.178E+00
MET   697 CE  36508 MET   869 CE  10527   0.430E+00   0.343E+00  -0.132E+00
MET   697 CE  36508 TYR   873 HH  10603   0.394E+00  -0.498E+00   0.000E+00
MET   697 HG1 36513 MET   869 CE  10527   0.308E+00  -0.365E+00  -0.512E-01
MET   697 HG2 36514 MET   869 CE  10527   0.294E+00  -0.420E+00  -0.416E-03
MET   697 HE1 36515 GLN   779 NE2  9550   0.436E+00  -0.461E+00  -0.247E-01
SER   698 N   36518 GLN   872 CD  10572   0.867E+00  -0.348E+00  -0.250E-02
SER   698 C   36520 GLN   779 NE2  9550   0.961E+00  -0.348E+00  -0.134E-02
SER   698 C   36520 GLN   872 OE1 10573   0.654E+00  -0.489E+00  -0.114E-01
SER   698 C   36520 GLN   872 NE2 10574   0.800E+00  -0.469E+00  -0.401E-02
SER   698 C   36520 TYR   873 OH  10594   0.550E+00  -0.475E+00  -0.345E-01
SER   698 O   36521 GLN   779 CD   9548   0.949E+00  -0.323E+00  -0.124E-02
SER   698 O   36521 LYS   786 C    9655   0.882E+00  -0.394E+00  -0.192E-02
SER   698 O   36521 GLN   872 CD  10572   0.851E+00  -0.385E+00  -0.237E-02
SER   698 O   36521 TYR   873 HH  10603   0.427E+00  -0.824E+00   0.000E+00
SER   698 OG  36523 LYS   786 C    9655   0.849E+00  -0.462E+00  -0.266E-02
SER   698 OG  36523 GLN   872 CD  10572   0.845E+00  -0.428E+00  -0.273E-02
SER   698 HG  36528 LYS   786 O    9656   0.677E+00  -0.378E+00  -0.258E-03
SER   698 HG  36528 GLN   872 OE1 10573   0.711E+00  -0.383E+00  -0.193E-03
SER   698 HG  36528 GLN   872 NE2 10574   0.887E+00  -0.365E+00  -0.700E-04
LEU   699 N   36529 GLN   872 CD  10572   0.656E+00  -0.381E+00  -0.131E-01
LEU   699 N   36529 TYR   873 HH  10603   0.432E+00  -0.490E+00   0.000E+00
LEU   699 CA  36530 TYR   873 CZ  10593   0.424E+00  -0.912E-01  -0.123E+00
LEU   699 CA  36530 TYR   873 OH  10594   0.369E+00   0.268E+00  -0.244E+00
LEU   699 CA  36530 TYR   873 HH  10603   0.309E+00  -0.343E+00   0.000E+00
LEU   699 C   36531 GLN   779 NE2  9550   0.966E+00  -0.410E+00  -0.130E-02
LEU   699 C   36531 ALA   783 O    9613   0.846E+00  -0.318E+00  -0.245E-02
LEU   699 C   36531 VAL   785 O    9640   0.571E+00  -0.499E+00  -0.253E-01
LEU   699 C   36531 LYS   786 N    9653   0.716E+00  -0.337E+00  -0.780E-02
LEU   699 C   36531 LYS   786 O    9656   0.549E+00  -0.758E+00  -0.318E-01
LEU   699 C   36531 GLN   787 N    9663   0.631E+00  -0.385E+00  -0.164E-01
LEU   699 C   36531 GLN   787 O    9666   0.672E+00  -0.494E+00  -0.968E-02
LEU   699 C   36531 GLN   787 NE2  9671   0.103E+01  -0.373E+00  -0.889E-03
LEU   699 C   36531 ILE   788 N    9680   0.615E+00  -0.474E+00  -0.192E-01
LEU   699 C   36531 ILE   788 O    9683   0.857E+00  -0.348E+00  -0.227E-02
LEU   699 C   36531 ILE   788 CD1  9687   0.437E+00  -0.234E+00  -0.109E+00
LEU   699 C   36531 MET   869 O   10523   0.779E+00  -0.375E+00  -0.402E-02
LEU   699 C   36531 GLN   872 O   10569   0.805E+00  -0.353E+00  -0.329E-02
LEU   699 C   36531 GLN   872 OE1 10573   0.646E+00  -0.594E+00  -0.122E-01
LEU   699 C   36531 GLN   872 NE2 10574   0.847E+00  -0.505E+00  -0.286E-02
LEU   699 C   36531 TYR   873 N   10583   0.778E+00  -0.324E+00  -0.476E-02
LEU   699 C   36531 TYR   873 CE2 10592   0.436E+00  -0.424E+00  -0.972E-01
LEU   699 C   36531 TYR   873 OH  10594   0.388E+00  -0.132E+01  -0.194E+00
LEU   699 O   36532 GLN   779 CD   9548   0.950E+00  -0.309E+00  -0.122E-02
LEU   699 O   36532 PHE   782 C    9592   0.836E+00  -0.312E+00  -0.264E-02
LEU   699 O   36532 ALA   783 C    9612   0.714E+00  -0.432E+00  -0.675E-02
LEU   699 O   36532 VAL   785 C    9639   0.578E+00  -0.522E+00  -0.235E-01
LEU   699 O   36532 VAL   785 HN   9644   0.653E+00  -0.398E+00  -0.322E-03
LEU   699 O   36532 LYS   786 C    9655   0.527E+00  -0.104E+01  -0.402E-01
LEU   699 O   36532 GLN   787 C    9665   0.609E+00  -0.437E+00  -0.173E-01
LEU   699 O   36532 GLN   787 CD   9669   0.953E+00  -0.308E+00  -0.121E-02
LEU   699 O   36532 ILE   788 C    9682   0.826E+00  -0.331E+00  -0.283E-02
LEU   699 O   36532 ILE   788 CD1  9687   0.451E+00   0.211E+00  -0.106E+00
LEU   699 O   36532 ILE   788 HN   9688   0.621E+00  -0.329E+00  -0.433E-03
LEU   699 O   36532 MET   869 C   10522   0.884E+00  -0.311E+00  -0.188E-02
LEU   699 O   36532 GLN   872 CD  10572   0.838E+00  -0.379E+00  -0.260E-02
LEU   699 O   36532 TYR   873 C   10585   0.873E+00  -0.330E+00  -0.204E-02
LEU   699 O   36532 TYR   873 CE2 10592   0.367E+00   0.646E+00  -0.213E+00
LEU   699 O   36532 TYR   873 CZ  10593   0.385E+00  -0.644E+00  -0.189E+00
LEU   699 O   36532 TYR   873 OH  10594   0.323E+00   0.213E+01  -0.306E+00
LEU   699 O   36532 TYR   873 HE2 10602   0.299E+00  -0.865E+00  -0.828E-01
LEU   699 O   36532 TYR   873 HH  10603   0.328E+00  -0.159E+01   0.000E+00
LEU   699 CB  36533 ILE   788 CG1  9685   0.439E+00  -0.126E-01  -0.120E+00
LEU   699 CB  36533 ILE   788 CD1  9687   0.399E+00   0.745E-01  -0.168E+00
LEU   699 CB  36533 GLN   872 OE1 10573   0.439E+00   0.361E+00  -0.121E+00
LEU   699 CB  36533 TYR   873 CE1 10591   0.439E+00   0.105E+00  -0.106E+00
LEU   699 CB  36533 TYR   873 CE2 10592   0.390E+00   0.143E+00  -0.155E+00
LEU   699 CB  36533 TYR   873 CZ  10593   0.378E+00  -0.175E+00  -0.157E+00
LEU   699 CB  36533 TYR   873 OH  10594   0.374E+00   0.368E+00  -0.240E+00
LEU   699 CB  36533 TYR   873 HH  10603   0.321E+00  -0.438E+00   0.000E+00
LEU   699 CG  36534 MET   869 O   10523   0.440E+00  -0.433E+00  -0.121E+00
LEU   699 CG  36534 GLN   872 OE1 10573   0.421E+00  -0.537E+00  -0.149E+00
LEU   699 CG  36534 GLN   872 NE2 10574   0.566E+00  -0.371E+00  -0.349E-01
LEU   699 CG  36534 TYR   873 CD1 10589   0.436E+00  -0.143E+00  -0.110E+00
LEU   699 CG  36534 TYR   873 CE1 10591   0.376E+00  -0.208E+00  -0.156E+00
LEU   699 CG  36534 TYR   873 CE2 10592   0.412E+00  -0.165E+00  -0.136E+00
LEU   699 CG  36534 TYR   873 CZ  10593   0.363E+00   0.260E+00  -0.138E+00
LEU   699 CG  36534 TYR   873 OH  10594   0.375E+00  -0.487E+00  -0.239E+00
LEU   699 CD1 36535 MET   869 CB  10524   0.427E+00  -0.100E-01  -0.120E+00
LEU   699 CD1 36535 MET   869 CG  10525   0.418E+00   0.116E+00  -0.146E+00
LEU   699 CD1 36535 MET   869 SD  10526   0.475E+00   0.858E-01  -0.141E+00
LEU   699 CD1 36535 MET   869 CE  10527   0.368E+00   0.223E+00  -0.166E+00
LEU   699 CD1 36535 GLN   872 OE1 10573   0.396E+00   0.402E+00  -0.193E+00
LEU   699 CD2 36536 MET   869 CA  10521   0.406E+00   0.529E-01  -0.161E+00
LEU   699 CD2 36536 MET   869 C   10522   0.397E+00  -0.382E+00  -0.150E+00
LEU   699 CD2 36536 MET   869 CB  10524   0.420E+00  -0.105E-01  -0.127E+00
LEU   699 CD2 36536 GLN   872 CA  10567   0.455E+00  -0.167E-01  -0.102E+00
LEU   699 CD2 36536 GLN   872 CB  10570   0.354E+00   0.277E-01  -0.120E+00
LEU   699 CD2 36536 GLN   872 CG  10571   0.443E+00   0.965E-02  -0.116E+00
LEU   699 CD2 36536 GLN   872 CD  10572   0.413E+00  -0.383E+00  -0.135E+00
LEU   699 CD2 36536 GLN   872 OE1 10573   0.361E+00   0.517E+00  -0.245E+00
LEU   699 CD2 36536 TYR   873 N   10583   0.417E+00   0.274E+00  -0.169E+00
LEU   699 CD2 36536 TYR   873 CG  10588   0.404E+00  -0.688E-01  -0.144E+00
LEU   699 CD2 36536 TYR   873 CD1 10589   0.380E+00   0.131E+00  -0.157E+00
LEU   699 CD2 36536 TYR   873 CD2 10590   0.417E+00   0.102E+00  -0.130E+00
LEU   699 CD2 36536 TYR   873 CE1 10591   0.369E+00   0.141E+00  -0.150E+00
LEU   699 CD2 36536 TYR   873 CE2 10592   0.408E+00   0.108E+00  -0.141E+00
LEU   699 CD2 36536 TYR   873 CZ  10593   0.384E+00  -0.143E+00  -0.157E+00
LEU   699 CD2 36536 TYR   873 OH  10594   0.443E+00   0.203E+00  -0.126E+00
LEU   699 HN  36537 GLN   872 OE1 10573   0.476E+00  -0.538E+00  -0.212E-02
LEU   699 HN  36537 GLN   872 NE2 10574   0.646E+00  -0.383E+00  -0.469E-03
LEU   699 HA  36538 TYR   873 OH  10594   0.310E+00  -0.589E+00  -0.933E-01
GLY   700 N   36548 LYS   786 C    9655   0.560E+00  -0.608E+00  -0.329E-01
GLY   700 N   36548 GLN   787 C    9665   0.581E+00  -0.324E+00  -0.266E-01
GLY   700 N   36548 ILE   788 CG1  9685   0.411E+00  -0.391E-01  -0.179E+00
GLY   700 N   36548 ILE   788 CD1  9687   0.439E+00   0.151E+00  -0.135E+00
GLY   700 N   36548 ILE   788 HN   9688   0.520E+00  -0.326E+00  -0.171E-02
GLY   700 N   36548 TYR   873 HH  10603   0.495E+00  -0.367E+00   0.000E+00
GLY   700 CA  36549 LYS   786 C    9655   0.438E+00  -0.378E+00  -0.108E+00
GLY   700 CA  36549 LYS   786 O    9656   0.365E+00   0.472E+00  -0.242E+00
GLY   700 CA  36549 ILE   788 CG1  9685   0.418E+00  -0.129E-01  -0.146E+00
GLY   700 C   36550 VAL   785 O    9640   0.675E+00  -0.356E+00  -0.944E-02
GLY   700 C   36550 LYS   786 N    9653   0.715E+00  -0.343E+00  -0.788E-02
GLY   700 C   36550 LYS   786 O    9656   0.406E+00  -0.160E+01  -0.155E+00
GLY   700 C   36550 GLN   787 N    9663   0.518E+00  -0.603E+00  -0.512E-01
GLY   700 C   36550 GLN   787 O    9666   0.594E+00  -0.646E+00  -0.200E-01
GLY   700 C   36550 GLN   787 OE1  9670   0.794E+00  -0.407E+00  -0.358E-02
GLY   700 C   36550 GLN   787 NE2  9671   0.737E+00  -0.656E+00  -0.658E-02
GLY   700 C   36550 ILE   788 N    9680   0.451E+00  -0.983E+00  -0.106E+00
GLY   700 C   36550 ILE   788 O    9683   0.660E+00  -0.571E+00  -0.108E-01
GLY   700 C   36550 ILE   788 CG1  9685   0.417E+00   0.583E-01  -0.131E+00
GLY   700 C   36550 TYR   789 N    9699   0.767E+00  -0.337E+00  -0.518E-02
GLY   700 C   36550 GLN   872 OE1 10573   0.777E+00  -0.423E+00  -0.407E-02
GLY   700 C   36550 GLN   872 NE2 10574   0.991E+00  -0.400E+00  -0.112E-02
GLY   700 C   36550 TYR   873 OH  10594   0.741E+00  -0.309E+00  -0.597E-02
GLY   700 O   36551 LYS   786 C    9655   0.607E+00  -0.695E+00  -0.177E-01
GLY   700 O   36551 GLN   787 C    9665   0.556E+00  -0.486E+00  -0.294E-01
GLY   700 O   36551 GLN   787 CD   9669   0.789E+00  -0.384E+00  -0.373E-02
GLY   700 O   36551 ILE   788 C    9682   0.660E+00  -0.459E+00  -0.108E-01
GLY   700 O   36551 ILE   788 CG1  9685   0.403E+00  -0.559E-01  -0.181E+00
GLY   700 O   36551 ILE   788 HN   9688   0.414E+00  -0.777E+00  -0.487E-02
GLY   700 O   36551 GLN   872 CD  10572   0.823E+00  -0.356E+00  -0.289E-02
GLY   700 HN  36552 LYS   786 O    9656   0.576E+00  -0.301E+00  -0.678E-03
GLY   700 HA1 36553 LYS   786 O    9656   0.340E+00  -0.395E+00  -0.720E-01
GLY   700 HA2 36554 LYS   786 O    9656   0.315E+00  -0.488E+00  -0.903E-01
ALA   701 N   36555 LYS   786 C    9655   0.444E+00  -0.114E+01  -0.113E+00
ALA   701 N   36555 LYS   786 O    9656   0.346E+00   0.170E+01  -0.306E+00
ALA   701 N   36555 GLN   787 N    9663   0.472E+00   0.524E+00  -0.105E+00
ALA   701 N   36555 GLN   787 CA   9664   0.405E+00  -0.736E-01  -0.188E+00
ALA   701 N   36555 GLN   787 C    9665   0.473E+00  -0.565E+00  -0.834E-01
ALA   701 N   36555 GLN   787 CD   9669   0.594E+00  -0.534E+00  -0.234E-01
ALA   701 N   36555 GLN   787 HA   9673   0.305E+00  -0.654E+00  -0.735E-01
ALA   701 N   36555 GLN   7871HE2  9678   0.556E+00  -0.377E+00  -0.115E-02
ALA   701 N   36555 ILE   788 N    9680   0.443E+00   0.713E+00  -0.145E+00
ALA   701 N   36555 ILE   788 C    9682   0.652E+00  -0.375E+00  -0.136E-01
ALA   701 N   36555 ILE   788 HN   9688   0.365E+00  -0.864E+00  -0.138E-01
ALA   701 CA  36556 LYS   786 O    9656   0.454E+00   0.580E-01  -0.102E+00
ALA   701 C   36557 LYS   786 O    9656   0.509E+00  -0.898E+00  -0.490E-01
ALA   701 C   36557 GLN   787 N    9663   0.552E+00  -0.511E+00  -0.356E-01
ALA   701 C   36557 GLN   787 CA   9664   0.431E+00   0.884E-01  -0.115E+00
ALA   701 C   36557 GLN   787 O    9666   0.584E+00  -0.658E+00  -0.221E-01
ALA   701 C   36557 GLN   787 OE1  9670   0.623E+00  -0.637E+00  -0.151E-01
ALA   701 C   36557 GLN   787 NE2  9671   0.569E+00  -0.109E+01  -0.299E-01
ALA   701 C   36557 ILE   788 N    9680   0.388E+00  -0.142E+01  -0.188E+00
ALA   701 C   36557 ILE   788 O    9683   0.480E+00  -0.113E+01  -0.673E-01
ALA   701 C   36557 TYR   789 N    9699   0.645E+00  -0.462E+00  -0.145E-01
ALA   701 C   36557 GLN   872 OE1 10573   0.897E+00  -0.326E+00  -0.173E-02
ALA   701 O   36558 LYS   786 C    9655   0.504E+00  -0.115E+01  -0.515E-01
ALA   701 O   36558 GLN   787 N    9663   0.458E+00   0.775E+00  -0.108E+00
ALA   701 O   36558 GLN   787 CA   9664   0.325E+00  -0.182E+00  -0.110E+00
ALA   701 O   36558 GLN   787 C    9665   0.348E+00  -0.172E+01  -0.212E+00
ALA   701 O   36558 GLN   787 CB   9667   0.345E+00   0.134E+00  -0.234E+00
ALA   701 O   36558 GLN   787 CG   9668   0.401E+00   0.558E-01  -0.183E+00
ALA   701 O   36558 GLN   787 CD   9669   0.480E+00  -0.119E+01  -0.678E-01
ALA   701 O   36558 GLN   787 HN   9672   0.536E+00  -0.414E+00  -0.105E-02
ALA   701 O   36558 GLN   7871HE2  9678   0.509E+00  -0.632E+00  -0.143E-02
ALA   701 O   36558 GLN   7872HE2  9679   0.599E+00  -0.438E+00  -0.537E-03
ALA   701 O   36558 ILE   788 CA   9681   0.381E+00   0.327E+00  -0.220E+00
ALA   701 O   36558 ILE   788 C    9682   0.424E+00  -0.138E+01  -0.128E+00
ALA   701 O   36558 ILE   788 O    9683   0.396E+00   0.180E+01  -0.197E+00
ALA   701 O   36558 ILE   788 CB   9684   0.402E+00  -0.172E+00  -0.182E+00
ALA   701 O   36558 ILE   788 CG1  9685   0.428E+00  -0.520E-01  -0.137E+00
ALA   701 O   36558 ILE   788 HA   9689   0.465E+00  -0.334E+00  -0.141E-01
ALA   701 O   36558 TYR   789 C    9701   0.719E+00  -0.462E+00  -0.648E-02
ALA   701 O   36558 TYR   789 HN   9711   0.583E+00  -0.301E+00  -0.633E-03
ALA   701 O   36558 LYS   790 C    9722   0.102E+01  -0.303E+00  -0.823E-03
ALA   701 CB  36559 LYS   786 C    9655   0.556E+00  -0.380E+00  -0.311E-01
ALA   701 CB  36559 GLN   787 CG   9668   0.442E+00   0.181E-01  -0.117E+00
ALA   701 CB  36559 GLN   787 CD   9669   0.501E+00  -0.446E+00  -0.557E-01
ALA   701 CB  36559 GLN   7871HE2  9678   0.401E+00  -0.473E+00  -0.779E-02
ALA   701 HN  36560 LYS   786 O    9656   0.255E+00  -0.297E+01  -0.690E-01
ALA   701 HN  36560 GLN   787 N    9663   0.406E+00  -0.555E+00  -0.740E-02
ALA   701 HN  36560 GLN   787 O    9666   0.561E+00  -0.371E+00  -0.795E-03
ALA   701 HN  36560 GLN   787 OE1  9670   0.643E+00  -0.308E+00  -0.351E-03
ALA   701 HN  36560 GLN   787 NE2  9671   0.563E+00  -0.576E+00  -0.107E-02
ALA   701 HN  36560 ILE   788 N    9680   0.454E+00  -0.489E+00  -0.386E-02
ALA   701 HB2 36563 GLN   787 NE2  9671   0.381E+00  -0.393E+00  -0.568E-01
GLU   702 N   36565 LYS   786 C    9655   0.708E+00  -0.423E+00  -0.835E-02
GLU   702 N   36565 GLN   787 C    9665   0.561E+00  -0.397E+00  -0.327E-01
GLU   702 N   36565 GLN   787 CD   9669   0.638E+00  -0.479E+00  -0.153E-01
GLU   702 N   36565 GLN   7871HE2  9678   0.622E+00  -0.309E+00  -0.587E-03
GLU   702 N   36565 ILE   788 N    9680   0.466E+00   0.659E+00  -0.112E+00
GLU   702 N   36565 ILE   788 C    9682   0.551E+00  -0.560E+00  -0.361E-01
GLU   702 N   36565 ILE   788 HN   9688   0.369E+00  -0.876E+00  -0.130E-01
GLU   702 CA  36566 ILE   788 N    9680   0.451E+00  -0.539E-01  -0.119E+00
GLU   702 CA  36566 ILE   788 O    9683   0.379E+00  -0.117E+00  -0.224E+00
GLU   702 CA  36566 ILE   788 CB   9684   0.456E+00   0.721E-02  -0.101E+00
GLU   702 C   36567 LYS   786 O    9656   0.752E+00  -0.326E+00  -0.494E-02
GLU   702 C   36567 GLN   787 O    9666   0.689E+00  -0.386E+00  -0.833E-02
GLU   702 C   36567 GLN   787 OE1  9670   0.611E+00  -0.548E+00  -0.170E-01
GLU   702 C   36567 GLN   787 NE2  9671   0.601E+00  -0.798E+00  -0.219E-01
GLU   702 C   36567 ILE   788 N    9680   0.495E+00  -0.632E+00  -0.654E-01
GLU   702 C   36567 ILE   788 O    9683   0.390E+00  -0.158E+01  -0.180E+00
GLU   702 C   36567 TYR   789 N    9699   0.597E+00  -0.448E+00  -0.228E-01
GLU   702 C   36567 TYR   789 O    9702   0.750E+00  -0.306E+00  -0.502E-02
GLU   702 O   36568 LYS   786 C    9655   0.846E+00  -0.430E+00  -0.245E-02
GLU   702 O   36568 GLN   787 C    9665   0.678E+00  -0.373E+00  -0.916E-02
GLU   702 O   36568 GLN   787 CD   9669   0.594E+00  -0.781E+00  -0.200E-01
GLU   702 O   36568 GLN   7871HE2  9678   0.585E+00  -0.493E+00  -0.620E-03
GLU   702 O   36568 GLN   7872HE2  9679   0.601E+00  -0.465E+00  -0.527E-03
GLU   702 O   36568 ILE   788 C    9682   0.610E+00  -0.629E+00  -0.171E-01
GLU   702 O   36568 ILE   788 HN   9688   0.519E+00  -0.520E+00  -0.127E-02
GLU   702 O   36568 TYR   789 C    9701   0.792E+00  -0.414E+00  -0.364E-02
GLU   702 O   36568 LYS   790 C    9722   0.976E+00  -0.343E+00  -0.104E-02
GLU   702 CB  36569 ILE   788 O    9683   0.456E+00  -0.170E+00  -0.101E+00
GLU   702 CG  36570 ILE   788 O    9683   0.425E+00   0.914E-01  -0.142E+00
GLU   702 CG  36570 LYS   790 CD   9726   0.411E+00   0.773E-02  -0.155E+00
GLU   702 CD  36571 GLN   787 O    9666   0.962E+00  -0.352E+00  -0.114E-02
GLU   702 CD  36571 GLN   787 OE1  9670   0.103E+01  -0.353E+00  -0.746E-03
GLU   702 CD  36571 GLN   787 NE2  9671   0.104E+01  -0.491E+00  -0.839E-03
GLU   702 CD  36571 ILE   788 N    9680   0.753E+00  -0.424E+00  -0.577E-02
GLU   702 CD  36571 ILE   788 O    9683   0.555E+00  -0.109E+01  -0.299E-01
GLU   702 CD  36571 TYR   789 N    9699   0.766E+00  -0.444E+00  -0.521E-02
GLU   702 CD  36571 TYR   789 O    9702   0.778E+00  -0.466E+00  -0.404E-02
GLU   702 CD  36571 LYS   790 N    9720   0.730E+00  -0.434E+00  -0.693E-02
GLU   702 CD  36571 LYS   790 O    9723   0.876E+00  -0.407E+00  -0.199E-02
GLU   702 CD  36571 LYS   790 CD   9726   0.404E+00  -0.181E+00  -0.144E+00
GLU   702 CD  36571 LYS   790 NZ   9728   0.430E+00  -0.808E+00  -0.132E+00
GLU   702 CD  36571 THR   791 O    9745   0.952E+00  -0.350E+00  -0.121E-02
GLU   702 CD  36571 GLN   872 OE1 10573   0.905E+00  -0.431E+00  -0.164E-02
GLU   702 CD  36571 GLN   872 NE2 10574   0.103E+01  -0.499E+00  -0.902E-03
GLU   702 CD  36571 SER   875 OG  10623   0.105E+01  -0.351E+00  -0.746E-03
GLU   702 OE1 36572 ILE   788 C    9682   0.739E+00  -0.596E+00  -0.549E-02
GLU   702 OE1 36572 ILE   788 HN   9688   0.737E+00  -0.347E+00  -0.156E-03
GLU   702 OE1 36572 TYR   789 C    9701   0.851E+00  -0.508E+00  -0.237E-02
GLU   702 OE1 36572 LYS   790 C    9722   0.969E+00  -0.481E+00  -0.109E-02
GLU   702 OE1 36572 LYS   790 HZ1  9739   0.564E+00  -0.536E+00  -0.769E-03
GLU   702 OE1 36572 LYS   790 HZ2  9740   0.465E+00  -0.844E+00  -0.245E-02
GLU   702 OE1 36572 LYS   790 HZ3  9741   0.418E+00  -0.110E+01  -0.460E-02
GLU   702 OE1 36572 GLN   872 CD  10572   0.942E+00  -0.463E+00  -0.129E-02
GLU   702 OE2 36573 ILE   788 C    9682   0.708E+00  -0.647E+00  -0.713E-02
GLU   702 OE2 36573 ILE   788 HN   9688   0.779E+00  -0.313E+00  -0.111E-03
GLU   702 OE2 36573 TYR   789 C    9701   0.742E+00  -0.648E+00  -0.539E-02
GLU   702 OE2 36573 LYS   790 C    9722   0.797E+00  -0.663E+00  -0.351E-02
GLU   702 OE2 36573 LYS   790 CD   9726   0.344E+00   0.301E+00  -0.231E+00
GLU   702 OE2 36573 LYS   790 CE   9727   0.404E+00   0.285E+00  -0.178E+00
GLU   702 OE2 36573 LYS   790 NZ   9728   0.342E+00   0.160E+01  -0.302E+00
GLU   702 OE2 36573 LYS   790 HD1  9735   0.298E+00  -0.668E+00  -0.782E-01
GLU   702 OE2 36573 LYS   790 HD2  9736   0.308E+00  -0.609E+00  -0.911E-01
GLU   702 OE2 36573 LYS   790 HE1  9737   0.464E+00  -0.345E+00  -0.811E-02
GLU   702 OE2 36573 LYS   790 HE2  9738   0.474E+00  -0.328E+00  -0.715E-02
GLU   702 OE2 36573 LYS   790 HZ1  9739   0.428E+00  -0.104E+01  -0.399E-02
GLU   702 OE2 36573 LYS   790 HZ2  9740   0.292E+00  -0.293E+01  -0.358E-01
GLU   702 OE2 36573 LYS   790 HZ3  9741   0.308E+00  -0.252E+01  -0.269E-01
GLU   702 OE2 36573 THR   791 C    9744   0.951E+00  -0.383E+00  -0.122E-02
GLU   702 OE2 36573 GLN   872 CD  10572   0.102E+01  -0.411E+00  -0.801E-03
GLU   702 HN  36574 GLN   787 NE2  9671   0.705E+00  -0.377E+00  -0.277E-03
GLU   702 HN  36574 ILE   788 N    9680   0.559E+00  -0.312E+00  -0.111E-02
GLU   702 HN  36574 ILE   788 O    9683   0.574E+00  -0.405E+00  -0.696E-03
GLU   702 HA  36575 ILE   788 O    9683   0.294E+00  -0.478E+00  -0.873E-01
ASN   703 N   36580 LYS   786 C    9655   0.783E+00  -0.357E+00  -0.459E-02
ASN   703 N   36580 GLN   787 C    9665   0.539E+00  -0.441E+00  -0.409E-01
ASN   703 N   36580 GLN   787 CD   9669   0.551E+00  -0.669E+00  -0.362E-01
ASN   703 N   36580 GLN   7871HE2  9678   0.617E+00  -0.319E+00  -0.613E-03
ASN   703 N   36580 GLN   7872HE2  9679   0.615E+00  -0.321E+00  -0.628E-03
ASN   703 N   36580 ILE   788 N    9680   0.456E+00   0.706E+00  -0.126E+00
ASN   703 N   36580 ILE   788 C    9682   0.409E+00  -0.117E+01  -0.161E+00
ASN   703 N   36580 ILE   788 HN   9688   0.404E+00  -0.702E+00  -0.768E-02
ASN   703 N   36580 TYR   789 C    9701   0.571E+00  -0.574E+00  -0.294E-01
ASN   703 N   36580 LYS   790 C    9722   0.777E+00  -0.362E+00  -0.480E-02
ASN   703 CA  36581 ILE   788 O    9683   0.396E+00  -0.146E+00  -0.193E+00
ASN   703 C   36582 LYS   786 O    9656   0.924E+00  -0.301E+00  -0.145E-02
ASN   703 C   36582 GLN   787 O    9666   0.713E+00  -0.474E+00  -0.679E-02
ASN   703 C   36582 GLN   787 OE1  9670   0.563E+00  -0.860E+00  -0.275E-01
ASN   703 C   36582 GLN   787 NE2  9671   0.660E+00  -0.864E+00  -0.127E-01
ASN   703 C   36582 ILE   788 N    9680   0.598E+00  -0.541E+00  -0.225E-01
ASN   703 C   36582 ILE   788 O    9683   0.388E+00  -0.210E+01  -0.184E+00
ASN   703 C   36582 TYR   789 N    9699   0.507E+00  -0.849E+00  -0.575E-01
ASN   703 C   36582 TYR   789 CA   9700   0.445E+00   0.239E-01  -0.101E+00
ASN   703 C   36582 TYR   789 O    9702   0.613E+00  -0.599E+00  -0.166E-01
ASN   703 C   36582 TYR   789 CD2  9706   0.438E+00  -0.455E+00  -0.955E-01
ASN   703 C   36582 TYR   789 CE2  9708   0.499E+00  -0.328E+00  -0.502E-01
ASN   703 C   36582 TYR   789 OH   9710   0.711E+00  -0.356E+00  -0.766E-02
ASN   703 C   36582 LYS   790 N    9720   0.467E+00  -0.926E+00  -0.894E-01
ASN   703 C   36582 LYS   790 O    9723   0.575E+00  -0.735E+00  -0.242E-01
ASN   703 C   36582 THR   791 O    9745   0.851E+00  -0.337E+00  -0.237E-02
ASN   703 C   36582 ALA   876 O   10632   0.882E+00  -0.320E+00  -0.191E-02
ASN   703 C   36582 THR   883 OG1 10732   0.842E+00  -0.374E+00  -0.278E-02
ASN   703 C   36582 SER   884 OG  10746   0.981E+00  -0.313E+00  -0.112E-02
ASN   703 C   36582 ALA   893 O   10854   0.836E+00  -0.350E+00  -0.264E-02
ASN   703 O   36583 LYS   786 C    9655   0.881E+00  -0.355E+00  -0.192E-02
ASN   703 O   36583 GLN   787 C    9665   0.607E+00  -0.414E+00  -0.177E-01
ASN   703 O   36583 GLN   787 CD   9669   0.590E+00  -0.700E+00  -0.208E-01
ASN   703 O   36583 GLN   7872HE2  9679   0.662E+00  -0.337E+00  -0.297E-03
ASN   703 O   36583 ILE   788 C    9682   0.430E+00  -0.125E+01  -0.119E+00
ASN   703 O   36583 ILE   788 O    9683   0.367E+00   0.208E+01  -0.273E+00
ASN   703 O   36583 ILE   788 HN   9688   0.566E+00  -0.378E+00  -0.756E-03
ASN   703 O   36583 TYR   789 N    9699   0.431E+00   0.107E+01  -0.148E+00
ASN   703 O   36583 TYR   789 CA   9700   0.353E+00  -0.371E-01  -0.245E+00
ASN   703 O   36583 TYR   789 C    9701   0.430E+00  -0.137E+01  -0.119E+00
ASN   703 O   36583 TYR   789 CB   9703   0.413E+00   0.128E+00  -0.163E+00
ASN   703 O   36583 TYR   789 CG   9704   0.408E+00  -0.285E+00  -0.152E+00
ASN   703 O   36583 TYR   789 CE2  9708   0.396E+00   0.496E+00  -0.170E+00
ASN   703 O   36583 TYR   789 HN   9711   0.518E+00  -0.372E+00  -0.129E-02
ASN   703 O   36583 TYR   789 HE2  9718   0.385E+00  -0.403E+00  -0.443E-01
ASN   703 O   36583 LYS   790 N    9720   0.404E+00   0.113E+01  -0.201E+00
ASN   703 O   36583 LYS   790 C    9722   0.577E+00  -0.798E+00  -0.237E-01
ASN   703 O   36583 LYS   790 HN   9729   0.323E+00  -0.119E+01  -0.205E-01
ASN   703 O   36583 ALA   876 C   10631   0.840E+00  -0.302E+00  -0.255E-02
ASN   703 O   36583 ALA   879 C   10679   0.801E+00  -0.328E+00  -0.341E-02
ASN   703 O   36583 ALA   893 C   10853   0.817E+00  -0.317E+00  -0.302E-02
ASN   703 CB  36584 GLN   787 CB   9667   0.423E+00   0.133E-01  -0.140E+00
ASN   703 CB  36584 GLN   787 CG   9668   0.450E+00   0.708E-02  -0.108E+00
ASN   703 CB  36584 GLN   787 CD   9669   0.381E+00  -0.362E+00  -0.157E+00
ASN   703 CB  36584 GLN   787 OE1  9670   0.355E+00   0.412E+00  -0.246E+00
ASN   703 CB  36584 GLN   787 NE2  9671   0.415E+00   0.384E+00  -0.173E+00
ASN   703 CB  36584 ILE   788 O    9683   0.455E+00   0.214E+00  -0.102E+00
ASN   703 CB  36584 TYR   789 CD2  9706   0.445E+00   0.664E-01  -0.100E+00
ASN   703 CB  36584 TYR   789 CE2  9708   0.439E+00   0.684E-01  -0.106E+00
ASN   703 CG  36585 LYS   786 O    9656   0.844E+00  -0.331E+00  -0.250E-02
ASN   703 CG  36585 GLN   787 O    9666   0.751E+00  -0.407E+00  -0.499E-02
ASN   703 CG  36585 GLN   787 CD   9669   0.417E+00   0.178E+01  -0.116E+00
ASN   703 CG  36585 GLN   787 OE1  9670   0.365E+00  -0.238E+01  -0.215E+00
ASN   703 CG  36585 GLN   787 NE2  9671   0.431E+00  -0.216E+01  -0.130E+00
ASN   703 CG  36585 ILE   788 N    9680   0.671E+00  -0.404E+00  -0.115E-01
ASN   703 CG  36585 ILE   788 O    9683   0.583E+00  -0.744E+00  -0.224E-01
ASN   703 CG  36585 TYR   789 N    9699   0.670E+00  -0.437E+00  -0.115E-01
ASN   703 CG  36585 TYR   789 O    9702   0.845E+00  -0.309E+00  -0.247E-02
ASN   703 CG  36585 TYR   789 CD2  9706   0.471E+00  -0.360E+00  -0.681E-01
ASN   703 CG  36585 TYR   789 CE2  9708   0.447E+00  -0.407E+00  -0.872E-01
ASN   703 CG  36585 TYR   789 OH   9710   0.591E+00  -0.490E+00  -0.228E-01
ASN   703 CG  36585 LYS   790 N    9720   0.720E+00  -0.340E+00  -0.754E-02
ASN   703 CG  36585 LYS   790 O    9723   0.815E+00  -0.351E+00  -0.306E-02
ASN   703 CG  36585 SER   884 OG  10746   0.963E+00  -0.304E+00  -0.124E-02
ASN   703 CG  36585 ALA   893 N   10851   0.710E+00  -0.325E+00  -0.822E-02
ASN   703 CG  36585 ALA   893 O   10854   0.695E+00  -0.464E+00  -0.795E-02
ASN   703 CG  36585 GLN   895 OE1 10887   0.937E+00  -0.311E+00  -0.133E-02
ASN   703 OD1 36586 LYS   786 C    9655   0.963E+00  -0.311E+00  -0.113E-02
ASN   703 OD1 36586 GLN   787 CD   9669   0.536E+00  -0.871E+00  -0.363E-01
ASN   703 OD1 36586 GLN   7871HE2  9678   0.608E+00  -0.403E+00  -0.492E-03
ASN   703 OD1 36586 GLN   7872HE2  9679   0.495E+00  -0.643E+00  -0.169E-02
ASN   703 OD1 36586 ILE   788 C    9682   0.712E+00  -0.409E+00  -0.685E-02
ASN   703 OD1 36586 TYR   789 C    9701   0.768E+00  -0.389E+00  -0.439E-02
ASN   703 OD1 36586 LYS   790 C    9722   0.869E+00  -0.365E+00  -0.209E-02
ASN   703 OD1 36586 ALA   893 C   10853   0.798E+00  -0.333E+00  -0.348E-02
ASN   703 ND2 36587 LYS   786 C    9655   0.813E+00  -0.607E+00  -0.365E-02
ASN   703 ND2 36587 GLN   787 C    9665   0.694E+00  -0.469E+00  -0.936E-02
ASN   703 ND2 36587 GLN   787 CD   9669   0.356E+00  -0.361E+01  -0.176E+00
ASN   703 ND2 36587 GLN   787 NE2  9671   0.373E+00   0.421E+01  -0.271E+00
ASN   703 ND2 36587 GLN   7871HE2  9678   0.462E+00  -0.112E+01  -0.344E-02
ASN   703 ND2 36587 GLN   7872HE2  9679   0.328E+00  -0.278E+01  -0.252E-01
ASN   703 ND2 36587 ILE   788 C    9682   0.699E+00  -0.629E+00  -0.898E-02
ASN   703 ND2 36587 ILE   788 HN   9688   0.685E+00  -0.378E+00  -0.329E-03
ASN   703 ND2 36587 TYR   789 C    9701   0.795E+00  -0.542E+00  -0.419E-02
ASN   703 ND2 36587 TYR   789 CE2  9708   0.401E+00   0.718E+00  -0.172E+00
ASN   703 ND2 36587 TYR   789 CZ   9709   0.499E+00  -0.471E+00  -0.625E-01
ASN   703 ND2 36587 TYR   789 HD2  9716   0.429E+00  -0.440E+00  -0.294E-01
ASN   703 ND2 36587 TYR   789 HE2  9718   0.310E+00  -0.109E+01  -0.683E-01
ASN   703 ND2 36587 TYR   789 HH   9719   0.545E+00  -0.616E+00   0.000E+00
ASN   703 ND2 36587 LYS   790 C    9722   0.955E+00  -0.467E+00  -0.140E-02
ASN   703 ND2 36587 SER   884 HG  10751   0.919E+00  -0.305E+00  -0.567E-04
ASN   703 ND2 36587 THR   887 C   10785   0.102E+01  -0.326E+00  -0.925E-03
ASN   703 ND2 36587 PHE   888 C   10799   0.953E+00  -0.354E+00  -0.141E-02
ASN   703 ND2 36587 GLY   891 C   10836   0.891E+00  -0.418E+00  -0.212E-02
ASN   703 ND2 36587 ALA   892 C   10843   0.703E+00  -0.623E+00  -0.868E-02
ASN   703 ND2 36587 ALA   893 C   10853   0.676E+00  -0.673E+00  -0.110E-01
ASN   703 ND2 36587 ALA   893 HN  10856   0.506E+00  -0.652E+00  -0.202E-02
ASN   703 ND2 36587 LEU   894 C   10863   0.955E+00  -0.369E+00  -0.140E-02
ASN   703 ND2 36587 GLN   895 CD  10886   0.995E+00  -0.405E+00  -0.109E-02
ASN   703 HN  36588 GLN   787 O    9666   0.562E+00  -0.321E+00  -0.792E-03
ASN   703 HN  36588 GLN   787 OE1  9670   0.571E+00  -0.345E+00  -0.719E-03
ASN   703 HN  36588 GLN   787 NE2  9671   0.634E+00  -0.387E+00  -0.525E-03
ASN   703 HN  36588 ILE   788 N    9680   0.389E+00  -0.630E+00  -0.959E-02
ASN   703 HN  36588 ILE   788 O    9683   0.206E+00  -0.532E+01  -0.408E-01
ASN   703 HN  36588 TYR   789 N    9699   0.404E+00  -0.614E+00  -0.759E-02
ASN   703 HN  36588 TYR   789 O    9702   0.557E+00  -0.305E+00  -0.832E-03
ASN   703 HN  36588 LYS   790 N    9720   0.503E+00  -0.319E+00  -0.209E-02
ASN   7031HD2 36592 GLN   787 O    9666   0.677E+00  -0.302E+00  -0.259E-03
ASN   7031HD2 36592 GLN   787 NE2  9671   0.303E+00  -0.342E+01  -0.385E-01
ASN   7031HD2 36592 ILE   788 O    9683   0.640E+00  -0.371E+00  -0.361E-03
ASN   7031HD2 36592 TYR   789 CE2  9708   0.352E+00  -0.463E+00  -0.146E-01
ASN   7031HD2 36592 TYR   789 OH   9710   0.426E+00  -0.647E+00  -0.484E-02
ASN   7031HD2 36592 ALA   893 N   10851   0.566E+00  -0.316E+00  -0.104E-02
ASN   7031HD2 36592 ALA   893 O   10854   0.626E+00  -0.348E+00  -0.413E-03
ASN   7032HD2 36593 GLN   787 OE1  9670   0.348E+00  -0.164E+01  -0.134E-01
ASN   7032HD2 36593 GLN   787 NE2  9671   0.429E+00  -0.133E+01  -0.534E-02
ASN   7032HD2 36593 TYR   789 OH   9710   0.540E+00  -0.364E+00  -0.117E-02
ASN   7032HD2 36593 ALA   893 N   10851   0.556E+00  -0.328E+00  -0.115E-02
ASN   7032HD2 36593 ALA   893 O   10854   0.542E+00  -0.476E+00  -0.979E-03
SER   704 N   36594 GLN   787 CD   9669   0.736E+00  -0.464E+00  -0.664E-02
SER   704 N   36594 ILE   788 C    9682   0.567E+00  -0.673E+00  -0.307E-01
SER   704 N   36594 TYR   789 C    9701   0.542E+00  -0.813E+00  -0.397E-01
SER   704 N   36594 LYS   790 N    9720   0.475E+00   0.775E+00  -0.101E+00
SER   704 N   36594 LYS   790 C    9722   0.593E+00  -0.777E+00  -0.237E-01
SER   704 N   36594 LYS   790 HN   9729   0.396E+00  -0.710E+00  -0.863E-02
SER   704 N   36594 THR   791 C    9744   0.798E+00  -0.335E+00  -0.408E-02
SER   704 CA  36595 LYS   790 N    9720   0.411E+00  -0.244E+00  -0.179E+00
SER   704 CA  36595 LYS   790 O    9723   0.405E+00  -0.327E+00  -0.177E+00
SER   704 CA  36595 LYS   790 CB   9724   0.443E+00  -0.498E-01  -0.115E+00
SER   704 C   36596 GLN   787 OE1  9670   0.750E+00  -0.375E+00  -0.503E-02
SER   704 C   36596 GLN   787 NE2  9671   0.878E+00  -0.401E+00  -0.231E-02
SER   704 C   36596 ILE   788 O    9683   0.620E+00  -0.539E+00  -0.156E-01
SER   704 C   36596 TYR   789 N    9699   0.673E+00  -0.359E+00  -0.113E-01
SER   704 C   36596 TYR   789 O    9702   0.692E+00  -0.367E+00  -0.813E-02
SER   704 C   36596 LYS   790 N    9720   0.482E+00  -0.669E+00  -0.755E-01
SER   704 C   36596 LYS   790 O    9723   0.427E+00  -0.116E+01  -0.123E+00
SER   704 C   36596 THR   791 O    9745   0.701E+00  -0.374E+00  -0.751E-02
SER   704 C   36596 THR   883 OG1 10732   0.668E+00  -0.449E+00  -0.110E-01
SER   704 C   36596 ALA   893 O   10854   0.737E+00  -0.342E+00  -0.557E-02
SER   704 C   36596 GLN   895 OE1 10887   0.815E+00  -0.324E+00  -0.307E-02
SER   704 C   36596 GLN   895 NE2 10888   0.928E+00  -0.367E+00  -0.166E-02
SER   704 O   36597 GLN   787 CD   9669   0.791E+00  -0.437E+00  -0.368E-02
SER   704 O   36597 ILE   788 C    9682   0.754E+00  -0.405E+00  -0.488E-02
SER   704 O   36597 TYR   789 C    9701   0.674E+00  -0.548E+00  -0.949E-02
SER   704 O   36597 LYS   790 C    9722   0.650E+00  -0.688E+00  -0.118E-01
SER   704 O   36597 LYS   790 HN   9729   0.494E+00  -0.436E+00  -0.170E-02
SER   704 O   36597 THR   791 C    9744   0.805E+00  -0.355E+00  -0.330E-02
SER   704 O   36597 ALA   893 C   10853   0.777E+00  -0.384E+00  -0.408E-02
SER   704 O   36597 GLN   895 CD  10886   0.817E+00  -0.412E+00  -0.302E-02
SER   704 CB  36598 LYS   790 O    9723   0.426E+00  -0.356E+00  -0.140E+00
SER   704 CB  36598 LYS   790 CB   9724   0.440E+00  -0.632E-01  -0.119E+00
SER   704 OG  36599 GLN   787 CD   9669   0.998E+00  -0.329E+00  -0.101E-02
SER   704 OG  36599 ILE   788 C    9682   0.827E+00  -0.379E+00  -0.311E-02
SER   704 OG  36599 TYR   789 C    9701   0.726E+00  -0.524E+00  -0.676E-02
SER   704 OG  36599 LYS   790 C    9722   0.627E+00  -0.816E+00  -0.161E-01
SER   704 OG  36599 LYS   790 HN   9729   0.544E+00  -0.385E+00  -0.112E-02
SER   704 OG  36599 THR   791 C    9744   0.717E+00  -0.482E+00  -0.726E-02
SER   704 OG  36599 GLN   895 CD  10886   0.103E+01  -0.316E+00  -0.844E-03
SER   704 HN  36600 GLN   787 NE2  9671   0.794E+00  -0.340E+00  -0.135E-03
SER   704 HN  36600 ILE   788 O    9683   0.517E+00  -0.577E+00  -0.131E-02
SER   704 HN  36600 LYS   790 N    9720   0.555E+00  -0.344E+00  -0.116E-02
SER   704 HN  36600 LYS   790 O    9723   0.607E+00  -0.366E+00  -0.499E-03
SER   704 HA  36601 ILE   788 O    9683   0.466E+00  -0.304E+00  -0.141E-01
SER   704 HA  36601 LYS   790 N    9720   0.311E+00  -0.623E+00  -0.803E-01
SER   704 HA  36601 LYS   790 O    9723   0.332E+00  -0.674E+00  -0.785E-01
SER   704 HG  36604 GLN   787 NE2  9671   0.954E+00  -0.325E+00  -0.451E-04
SER   704 HG  36604 ILE   788 O    9683   0.700E+00  -0.390E+00  -0.212E-03
SER   704 HG  36604 LYS   790 N    9720   0.652E+00  -0.316E+00  -0.442E-03
SER   704 HG  36604 LYS   790 O    9723   0.617E+00  -0.457E+00  -0.450E-03
VAL   705 N   36605 ILE   788 C    9682   0.726E+00  -0.336E+00  -0.716E-02
VAL   705 N   36605 TYR   789 C    9701   0.557E+00  -0.635E+00  -0.338E-01
VAL   705 N   36605 LYS   790 N    9720   0.458E+00   0.706E+00  -0.123E+00
VAL   705 N   36605 LYS   790 C    9722   0.462E+00  -0.115E+01  -0.935E-01
VAL   705 N   36605 LYS   790 O    9723   0.349E+00   0.186E+01  -0.307E+00
VAL   705 N   36605 LYS   790 HN   9729   0.364E+00  -0.736E+00  -0.139E-01
VAL   705 N   36605 THR   791 C    9744   0.611E+00  -0.468E+00  -0.199E-01
VAL   705 N   36605 ALA   879 C   10679   0.750E+00  -0.317E+00  -0.590E-02
VAL   705 N   36605 THR   883 HG1 10737   0.601E+00  -0.351E+00  -0.720E-03
VAL   705 N   36605 GLN   895 CD  10886   0.810E+00  -0.324E+00  -0.374E-02
VAL   705 CA  36606 LYS   790 O    9723   0.444E+00   0.114E+00  -0.115E+00
VAL   705 C   36607 LYS   790 O    9723   0.492E+00  -0.761E+00  -0.589E-01
VAL   705 C   36607 THR   791 O    9745   0.716E+00  -0.333E+00  -0.663E-02
VAL   705 C   36607 THR   883 O   10730   0.685E+00  -0.363E+00  -0.863E-02
VAL   705 C   36607 THR   883 OG1 10732   0.547E+00  -0.636E+00  -0.356E-01
VAL   705 C   36607 ALA   893 O   10854   0.678E+00  -0.373E+00  -0.921E-02
VAL   705 C   36607 GLN   895 OE1 10887   0.597E+00  -0.548E+00  -0.195E-01
VAL   705 C   36607 GLN   895 NE2 10888   0.678E+00  -0.593E+00  -0.108E-01
VAL   705 O   36608 LYS   790 C    9722   0.560E+00  -0.659E+00  -0.283E-01
VAL   705 O   36608 LYS   790 O    9723   0.439E+00   0.910E+00  -0.115E+00
VAL   705 O   36608 THR   791 C    9744   0.558E+00  -0.514E+00  -0.289E-01
VAL   705 O   36608 GLN   895 CD  10886   0.691E+00  -0.391E+00  -0.820E-02
VAL   705 CB  36609 LYS   790 N    9720   0.566E+00  -0.378E+00  -0.350E-01
VAL   705 CB  36609 LYS   790 O    9723   0.440E+00  -0.883E+00  -0.120E+00
VAL   705 CB  36609 ALA   879 O   10680   0.572E+00  -0.469E+00  -0.281E-01
VAL   705 CB  36609 THR   883 O   10730   0.543E+00  -0.525E+00  -0.381E-01
VAL   705 CB  36609 THR   883 CB  10731   0.412E+00   0.443E+00  -0.154E+00
VAL   705 CB  36609 THR   883 OG1 10732   0.342E+00  -0.184E+01  -0.201E+00
VAL   705 CB  36609 SER   884 N   10741   0.593E+00  -0.423E+00  -0.267E-01
VAL   705 CB  36609 SER   884 OG  10746   0.594E+00  -0.499E+00  -0.251E-01
VAL   705 CB  36609 ALA   893 O   10854   0.553E+00  -0.507E+00  -0.344E-01
VAL   705 CB  36609 LEU   894 O   10864   0.698E+00  -0.313E+00  -0.875E-02
VAL   705 CB  36609 GLN   895 N   10880   0.587E+00  -0.309E+00  -0.282E-01
VAL   705 CB  36609 GLN   895 OE1 10887   0.614E+00  -0.456E+00  -0.186E-01
VAL   705 CB  36609 GLN   895 NE2 10888   0.763E+00  -0.418E+00  -0.601E-02
VAL   705 CG1 36610 THR   883 O   10730   0.434E+00   0.205E+00  -0.129E+00
VAL   705 CG1 36610 THR   883 CB  10731   0.386E+00  -0.120E+00  -0.177E+00
VAL   705 CG1 36610 THR   883 OG1 10732   0.345E+00   0.409E+00  -0.216E+00
VAL   705 CG1 36610 GLN   895 N   10880   0.441E+00   0.138E+00  -0.133E+00
VAL   705 CG1 36610 GLN   895 CA  10881   0.414E+00  -0.154E-01  -0.151E+00
VAL   705 CG1 36610 GLN   895 CB  10884   0.381E+00   0.166E-01  -0.178E+00
VAL   705 CG2 36611 TYR   789 CB   9703   0.437E+00   0.190E-01  -0.123E+00
VAL   705 CG2 36611 TYR   789 CG   9704   0.429E+00  -0.431E-01  -0.117E+00
VAL   705 CG2 36611 TYR   789 CD2  9706   0.370E+00   0.103E+00  -0.151E+00
VAL   705 CG2 36611 TYR   789 CE2  9708   0.437E+00   0.664E-01  -0.109E+00
VAL   705 CG2 36611 THR   883 OG1 10732   0.355E+00   0.378E+00  -0.242E+00
VAL   705 CG2 36611 ALA   893 CB  10855   0.405E+00   0.102E+00  -0.162E+00
VAL   705 HN  36612 ILE   788 O    9683   0.649E+00  -0.447E+00  -0.334E-03
VAL   705 HN  36612 TYR   789 N    9699   0.649E+00  -0.352E+00  -0.456E-03
VAL   705 HN  36612 TYR   789 O    9702   0.603E+00  -0.442E+00  -0.516E-03
VAL   705 HN  36612 LYS   790 N    9720   0.385E+00  -0.108E+01  -0.101E-01
VAL   705 HN  36612 LYS   790 O    9723   0.249E+00  -0.475E+01  -0.753E-01
VAL   705 HN  36612 THR   791 N    9742   0.474E+00  -0.357E+00  -0.297E-02
VAL   705 HN  36612 THR   791 CA   9743   0.503E+00  -0.343E+00  -0.206E-02
VAL   705 HN  36612 THR   791 O    9745   0.552E+00  -0.562E+00  -0.876E-03
VAL   705 HN  36612 THR   791 OG1  9747   0.734E+00  -0.341E+00  -0.187E-03
VAL   705 HN  36612 ALA   879 O   10680   0.655E+00  -0.393E+00  -0.315E-03
VAL   705 HN  36612 THR   883 OG1 10732   0.514E+00  -0.725E+00  -0.158E-02
VAL   705 HN  36612 SER   884 OG  10746   0.813E+00  -0.302E+00  -0.101E-03
VAL   705 HN  36612 GLN   895 NE2 10888   0.952E+00  -0.322E+00  -0.457E-04
VAL   705 HB  36614 THR   883 HG1 10737   0.363E+00  -0.309E+00  -0.181E-02
ALA   706 N   36621 LYS   790 C    9722   0.748E+00  -0.365E+00  -0.600E-02
ALA   706 N   36621 LEU   894 C   10863   0.725E+00  -0.306E+00  -0.724E-02
ALA   706 N   36621 GLN   895 CD  10886   0.511E+00  -0.750E+00  -0.553E-01
ALA   706 N   36621 GLN   8951HE2 10895   0.598E+00  -0.321E+00  -0.742E-03
ALA   706 N   36621 GLN   8952HE2 10896   0.585E+00  -0.337E+00  -0.849E-03
ALA   706 C   36623 LYS   790 O    9723   0.751E+00  -0.396E+00  -0.499E-02
ALA   706 C   36623 ILE   794 O    9787   0.931E+00  -0.303E+00  -0.138E-02
ALA   706 C   36623 ASP   796 OD1  9831   0.849E+00  -0.414E+00  -0.241E-02
ALA   706 C   36623 ASP   796 OD2  9832   0.865E+00  -0.401E+00  -0.215E-02
ALA   706 C   36623 THR   883 O   10730   0.675E+00  -0.476E+00  -0.943E-02
ALA   706 C   36623 THR   883 OG1 10732   0.689E+00  -0.499E+00  -0.925E-02
ALA   706 C   36623 SER   884 N   10741   0.855E+00  -0.303E+00  -0.271E-02
ALA   706 C   36623 SER   884 OG  10746   0.956E+00  -0.300E+00  -0.131E-02
ALA   706 C   36623 ALA   893 O   10854   0.778E+00  -0.367E+00  -0.406E-02
ALA   706 C   36623 LEU   894 O   10864   0.807E+00  -0.345E+00  -0.326E-02
ALA   706 C   36623 GLN   895 N   10880   0.617E+00  -0.401E+00  -0.187E-01
ALA   706 C   36623 GLN   895 O   10883   0.704E+00  -0.449E+00  -0.733E-02
ALA   706 C   36623 GLN   895 CB  10884   0.403E+00  -0.909E-01  -0.145E+00
ALA   706 C   36623 GLN   895 CG  10885   0.421E+00  -0.509E-01  -0.127E+00
ALA   706 C   36623 GLN   895 OE1 10887   0.503E+00  -0.103E+01  -0.521E-01
ALA   706 C   36623 GLN   895 NE2 10888   0.487E+00  -0.156E+01  -0.712E-01
ALA   706 C   36623 ILE   896 N   10897   0.681E+00  -0.383E+00  -0.105E-01
ALA   706 C   36623 ILE   896 O   10900   0.770E+00  -0.416E+00  -0.429E-02
ALA   706 O   36624 LYS   790 C    9722   0.988E+00  -0.315E+00  -0.971E-03
ALA   706 O   36624 ASP   796 CG   9830   0.918E+00  -0.362E+00  -0.151E-02
ALA   706 O   36624 THR   883 C   10729   0.779E+00  -0.359E+00  -0.402E-02
ALA   706 O   36624 ALA   893 C   10853   0.867E+00  -0.304E+00  -0.211E-02
ALA   706 O   36624 LEU   894 C   10863   0.719E+00  -0.426E+00  -0.651E-02
ALA   706 O   36624 GLN   895 C   10882   0.590E+00  -0.466E+00  -0.209E-01
ALA   706 O   36624 GLN   895 CB  10884   0.363E+00   0.116E+00  -0.243E+00
ALA   706 O   36624 GLN   895 CG  10885   0.341E+00   0.865E-01  -0.222E+00
ALA   706 O   36624 GLN   895 CD  10886   0.381E+00  -0.213E+01  -0.195E+00
ALA   706 O   36624 GLN   895 NE2 10888   0.397E+00   0.254E+01  -0.217E+00
ALA   706 O   36624 GLN   895 HN  10889   0.556E+00  -0.381E+00  -0.843E-03
ALA   706 O   36624 GLN   8951HE2 10895   0.378E+00  -0.133E+01  -0.831E-02
ALA   706 O   36624 GLN   8952HE2 10896   0.462E+00  -0.796E+00  -0.253E-02
ALA   706 O   36624 ILE   896 C   10899   0.743E+00  -0.398E+00  -0.535E-02
ALA   706 O   36624 ILE   896 HN  10905   0.630E+00  -0.318E+00  -0.397E-03
ALA   706 CB  36625 GLN   895 CD  10886   0.460E+00  -0.548E+00  -0.860E-01
ALA   706 CB  36625 GLN   895 NE2 10888   0.448E+00   0.771E+00  -0.123E+00
ALA   706 CB  36625 GLN   8951HE2 10895   0.465E+00  -0.325E+00  -0.326E-02
ALA   706 CB  36625 GLN   8952HE2 10896   0.459E+00  -0.336E+00  -0.354E-02
ALA   706 HN  36626 ALA   893 O   10854   0.563E+00  -0.362E+00  -0.780E-03
ALA   706 HN  36626 GLN   895 OE1 10887   0.436E+00  -0.752E+00  -0.359E-02
ALA   706 HN  36626 GLN   895 NE2 10888   0.517E+00  -0.700E+00  -0.178E-02
ALA   706 HB2 36629 GLN   895 NE2 10888   0.357E+00  -0.467E+00  -0.727E-01
TYR   707 N   36631 LYS   790 C    9722   0.783E+00  -0.405E+00  -0.457E-02
TYR   707 N   36631 THR   791 C    9744   0.715E+00  -0.370E+00  -0.787E-02
TYR   707 N   36631 ASP   796 CG   9830   0.811E+00  -0.391E+00  -0.372E-02
TYR   707 N   36631 THR   883 C   10729   0.683E+00  -0.405E+00  -0.104E-01
TYR   707 N   36631 LEU   894 C   10863   0.767E+00  -0.332E+00  -0.516E-02
TYR   707 N   36631 GLN   895 C   10882   0.650E+00  -0.334E+00  -0.138E-01
TYR   707 N   36631 GLN   895 CB  10884   0.431E+00   0.656E-01  -0.148E+00
TYR   707 N   36631 GLN   895 CD  10886   0.544E+00  -0.782E+00  -0.389E-01
TYR   707 N   36631 GLN   8951HE2 10895   0.590E+00  -0.399E+00  -0.805E-03
TYR   707 N   36631 GLN   8952HE2 10896   0.658E+00  -0.317E+00  -0.417E-03
TYR   707 N   36631 ILE   896 C   10899   0.751E+00  -0.343E+00  -0.588E-02
TYR   707 CA  36632 GLN   895 CB  10884   0.421E+00  -0.143E-02  -0.143E+00
TYR   707 C   36633 LYS   790 O    9723   0.835E+00  -0.358E+00  -0.265E-02
TYR   707 C   36633 THR   791 O    9745   0.887E+00  -0.318E+00  -0.185E-02
TYR   707 C   36633 ILE   794 O    9787   0.697E+00  -0.549E+00  -0.781E-02
TYR   707 C   36633 ASP   796 N    9825   0.792E+00  -0.389E+00  -0.427E-02
TYR   707 C   36633 ASP   796 O    9828   0.704E+00  -0.435E+00  -0.737E-02
TYR   707 C   36633 ASP   796 OD1  9831   0.555E+00  -0.104E+01  -0.298E-01
TYR   707 C   36633 ASP   796 OD2  9832   0.559E+00  -0.103E+01  -0.287E-01
TYR   707 C   36633 ILE   882 O   10711   0.869E+00  -0.369E+00  -0.209E-02
TYR   707 C   36633 THR   883 O   10730   0.681E+00  -0.511E+00  -0.898E-02
TYR   707 C   36633 THR   883 OG1 10732   0.738E+00  -0.477E+00  -0.613E-02
TYR   707 C   36633 SER   884 N   10741   0.881E+00  -0.315E+00  -0.227E-02
TYR   707 C   36633 LEU   894 O   10864   0.911E+00  -0.308E+00  -0.157E-02
TYR   707 C   36633 GLN   895 O   10883   0.763E+00  -0.421E+00  -0.454E-02
TYR   707 C   36633 GLN   895 OE1 10887   0.724E+00  -0.516E+00  -0.620E-02
TYR   707 C   36633 GLN   895 NE2 10888   0.683E+00  -0.812E+00  -0.103E-01
TYR   707 C   36633 ILE   896 N   10897   0.675E+00  -0.425E+00  -0.111E-01
TYR   707 C   36633 ILE   896 O   10900   0.654E+00  -0.623E+00  -0.114E-01
TYR   707 O   36634 LYS   790 C    9722   0.920E+00  -0.334E+00  -0.149E-02
TYR   707 O   36634 THR   791 C    9744   0.754E+00  -0.362E+00  -0.489E-02
TYR   707 O   36634 ILE   794 C    9786   0.745E+00  -0.376E+00  -0.525E-02
TYR   707 O   36634 LYS   795 C    9805   0.875E+00  -0.362E+00  -0.201E-02
TYR   707 O   36634 ASP   796 CG   9830   0.571E+00  -0.843E+00  -0.252E-01
TYR   707 O   36634 GLN   895 CD  10886   0.736E+00  -0.451E+00  -0.563E-02
TYR   707 O   36634 ILE   896 C   10899   0.801E+00  -0.329E+00  -0.340E-02
TYR   707 CB  36635 PRO   792 CG   9761   0.406E+00  -0.331E-02  -0.161E+00
TYR   707 CB  36635 PRO   792 CD   9762   0.421E+00   0.278E-02  -0.142E+00
TYR   707 CB  36635 THR   883 CB  10731   0.406E+00  -0.606E-01  -0.161E+00
TYR   707 CB  36635 THR   883 CG2 10733   0.393E+00   0.487E-01  -0.173E+00
TYR   707 CG  36636 PRO   792 CG   9761   0.436E+00   0.598E-02  -0.110E+00
TYR   707 CG  36636 THR   883 CB  10731   0.425E+00   0.117E+00  -0.122E+00
TYR   707 CG  36636 THR   883 CG2 10733   0.403E+00  -0.988E-01  -0.145E+00
TYR   707 CD1 36637 THR   883 CA  10728   0.391E+00   0.267E+00  -0.155E+00
TYR   707 CD1 36637 THR   883 C   10729   0.448E+00  -0.391E+00  -0.867E-01
TYR   707 CD1 36637 THR   883 O   10730   0.401E+00   0.509E+00  -0.162E+00
TYR   707 CD1 36637 THR   883 CB  10731   0.384E+00  -0.246E+00  -0.157E+00
TYR   707 CD1 36637 THR   883 CG2 10733   0.396E+00   0.168E+00  -0.151E+00
TYR   707 CD1 36637 ILE   896 C   10899   0.441E+00  -0.413E+00  -0.931E-01
TYR   707 CD1 36637 ILE   896 O   10900   0.355E+00   0.791E+00  -0.218E+00
TYR   707 CD2 36638 PRO   792 CG   9761   0.393E+00  -0.126E-01  -0.153E+00
TYR   707 CD2 36638 ASP   796 CG   9830   0.438E+00  -0.549E+00  -0.956E-01
TYR   707 CD2 36638 ASP   796 OD1  9831   0.361E+00   0.891E+00  -0.217E+00
TYR   707 CD2 36638 PHE   797 CE2  9846   0.398E+00   0.148E+00  -0.133E+00
TYR   707 CE1 36639 PHE   797 CD2  9844   0.415E+00   0.696E-01  -0.117E+00
TYR   707 CE1 36639 PHE   797 CE2  9846   0.414E+00   0.132E+00  -0.118E+00
TYR   707 CE1 36639 THR   883 CA  10728   0.440E+00   0.196E+00  -0.105E+00
TYR   707 CE1 36639 ILE   896 C   10899   0.407E+00  -0.502E+00  -0.125E+00
TYR   707 CE1 36639 PRO   897 N   10916   0.436E+00   0.651E-01  -0.124E+00
TYR   707 CE1 36639 PRO   897 CA  10917   0.390E+00   0.346E-01  -0.155E+00
TYR   707 CE1 36639 PRO   897 C   10918   0.407E+00  -0.295E+00  -0.125E+00
TYR   707 CE1 36639 PHE   898 N   10930   0.361E+00   0.450E+00  -0.187E+00
TYR   707 CE1 36639 PHE   898 CA  10931   0.445E+00   0.211E-01  -0.100E+00
TYR   707 CE1 36639 PHE   898 HN  10941   0.309E+00  -0.436E+00  -0.291E-01
TYR   707 CE2 36640 ASP   796 C    9827   0.403E+00  -0.401E+00  -0.128E+00
TYR   707 CE2 36640 ASP   796 O    9828   0.327E+00   0.796E+00  -0.118E+00
TYR   707 CE2 36640 ASP   796 CG   9830   0.385E+00  -0.760E+00  -0.139E+00
TYR   707 CE2 36640 ASP   796 OD2  9832   0.421E+00   0.590E+00  -0.131E+00
TYR   707 CE2 36640 PHE   797 CD2  9844   0.373E+00   0.925E-01  -0.136E+00
TYR   707 CE2 36640 PHE   797 CE2  9846   0.365E+00   0.185E+00  -0.126E+00
TYR   707 CZ  36641 ASP   796 O    9828   0.348E+00  -0.763E+00  -0.212E+00
TYR   707 CZ  36641 ASP   796 OD1  9831   0.443E+00  -0.587E+00  -0.103E+00
TYR   707 CZ  36641 ASP   796 OD2  9832   0.524E+00  -0.392E+00  -0.412E-01
TYR   707 CZ  36641 PHE   797 CE2  9846   0.374E+00  -0.196E+00  -0.137E+00
TYR   707 CZ  36641 ILE   882 O   10711   0.539E+00  -0.312E+00  -0.352E-01
TYR   707 CZ  36641 ILE   896 O   10900   0.431E+00  -0.536E+00  -0.118E+00
TYR   707 CZ  36641 PRO   897 CA  10917   0.425E+00  -0.313E-01  -0.121E+00
TYR   707 CZ  36641 PHE   898 N   10930   0.374E+00  -0.463E+00  -0.196E+00
TYR   707 CZ  36641 PHE   898 CB  10934   0.437E+00  -0.824E-01  -0.108E+00
TYR   707 OH  36642 LYS   795 C    9805   0.642E+00  -0.512E+00  -0.140E-01
TYR   707 OH  36642 ASP   796 C    9827   0.374E+00  -0.113E+01  -0.212E+00
TYR   707 OH  36642 ASP   796 CG   9830   0.501E+00  -0.910E+00  -0.586E-01
TYR   707 OH  36642 ASP   796 HN   9833   0.554E+00  -0.309E+00  -0.100E-02
TYR   707 OH  36642 PHE   797 N    9837   0.413E+00   0.730E+00  -0.196E+00
TYR   707 OH  36642 PHE   797 CA   9838   0.363E+00   0.830E-01  -0.246E+00
TYR   707 OH  36642 PHE   797 C    9839   0.445E+00  -0.894E+00  -0.110E+00
TYR   707 OH  36642 PHE   797 CB   9841   0.441E+00   0.165E+00  -0.130E+00
TYR   707 OH  36642 PHE   797 CG   9842   0.434E+00  -0.364E-01  -0.124E+00
TYR   707 OH  36642 PHE   797 CD2  9844   0.346E+00   0.262E+00  -0.194E+00
TYR   707 OH  36642 PHE   797 CE2  9846   0.414E+00   0.307E+00  -0.153E+00
TYR   707 OH  36642 GLY   798 C    9859   0.725E+00  -0.323E+00  -0.682E-02
TYR   707 OH  36642 GLY   798 HN   9861   0.479E+00  -0.345E+00  -0.239E-02
TYR   707 OH  36642 ILE   882 C   10710   0.657E+00  -0.383E+00  -0.122E-01
TYR   707 OH  36642 THR   883 C   10729   0.709E+00  -0.324E+00  -0.775E-02
TYR   707 OH  36642 ILE   896 C   10899   0.534E+00  -0.598E+00  -0.407E-01
TYR   707 OH  36642 PRO   897 CA  10917   0.398E+00   0.760E-01  -0.202E+00
TYR   707 OH  36642 PRO   897 C   10918   0.392E+00  -0.751E+00  -0.188E+00
TYR   707 OH  36642 PHE   898 CA  10931   0.378E+00   0.742E-01  -0.234E+00
TYR   707 OH  36642 PHE   898 C   10932   0.498E+00  -0.677E+00  -0.602E-01
TYR   707 OH  36642 PHE   898 CB  10934   0.346E+00   0.313E+00  -0.219E+00
TYR   707 OH  36642 PHE   898 HB1 10943   0.291E+00  -0.312E+00  -0.365E-01
TYR   707 OH  36642 ALA   899 C   10952   0.733E+00  -0.310E+00  -0.640E-02
TYR   707 OH  36642 ALA   899 HN  10955   0.437E+00  -0.500E+00  -0.412E-02
TYR   707 HN  36643 LYS   790 O    9723   0.576E+00  -0.313E+00  -0.678E-03
TYR   707 HN  36643 THR   883 OG1 10732   0.575E+00  -0.336E+00  -0.801E-03
TYR   707 HN  36643 GLN   895 NE2 10888   0.671E+00  -0.357E+00  -0.371E-03
TYR   707 HD1 36647 THR   883 CA  10728   0.330E+00  -0.309E+00  -0.652E-01
TYR   707 HD1 36647 THR   883 O   10730   0.306E+00  -0.772E+00  -0.906E-01
TYR   707 HD1 36647 ILE   896 O   10900   0.319E+00  -0.772E+00  -0.886E-01
TYR   707 HD2 36648 ILE   794 O    9787   0.446E+00  -0.318E+00  -0.202E-01
TYR   707 HD2 36648 ASP   796 OD1  9831   0.316E+00  -0.937E+00  -0.906E-01
TYR   707 HD2 36648 ASP   796 OD2  9832   0.418E+00  -0.439E+00  -0.287E-01
TYR   707 HE1 36649 ILE   882 O   10711   0.405E+00  -0.418E+00  -0.341E-01
TYR   707 HE1 36649 THR   883 O   10730   0.428E+00  -0.323E+00  -0.254E-01
TYR   707 HE2 36650 ASP   796 N    9825   0.395E+00  -0.402E+00  -0.454E-01
TYR   707 HE2 36650 ASP   796 OD2  9832   0.343E+00  -0.768E+00  -0.741E-01
TYR   707 HH  36651 ASP   796 N    9825   0.634E+00  -0.316E+00   0.000E+00
TYR   707 HH  36651 ASP   796 O    9828   0.330E+00  -0.141E+01   0.000E+00
TYR   707 HH  36651 ASP   796 OD1  9831   0.541E+00  -0.584E+00   0.000E+00
TYR   707 HH  36651 ASP   796 OD2  9832   0.575E+00  -0.509E+00   0.000E+00
TYR   707 HH  36651 PHE   797 N    9837   0.481E+00  -0.391E+00   0.000E+00
TYR   707 HH  36651 PHE   797 O    9840   0.540E+00  -0.407E+00   0.000E+00
TYR   707 HH  36651 GLY   798 N    9857   0.509E+00  -0.344E+00   0.000E+00
TYR   707 HH  36651 ILE   882 O   10711   0.599E+00  -0.396E+00   0.000E+00
TYR   707 HH  36651 ILE   896 O   10900   0.425E+00  -0.890E+00   0.000E+00
TYR   707 HH  36651 PRO   897 O   10919   0.435E+00  -0.586E+00   0.000E+00
TYR   707 HH  36651 PHE   898 N   10930   0.239E+00  -0.266E+01   0.000E+00
TYR   707 HH  36651 PHE   898 O   10933   0.569E+00  -0.362E+00   0.000E+00
TYR   707 HH  36651 ALA   899 N   10950   0.452E+00  -0.497E+00   0.000E+00
TYR   707 HH  36651 GLN   920 NE2 11287   0.815E+00  -0.311E+00   0.000E+00
SER   708 N   36652 ILE   794 C    9786   0.858E+00  -0.301E+00  -0.266E-02
SER   708 N   36652 LYS   795 C    9805   0.910E+00  -0.348E+00  -0.186E-02
SER   708 N   36652 ASP   796 CG   9830   0.577E+00  -0.847E+00  -0.278E-01
SER   708 N   36652 THR   883 C   10729   0.766E+00  -0.360E+00  -0.520E-02
SER   708 N   36652 GLN   895 C   10882   0.654E+00  -0.365E+00  -0.133E-01
SER   708 N   36652 GLN   895 CD  10886   0.651E+00  -0.588E+00  -0.137E-01
SER   708 N   36652 GLN   8951HE2 10895   0.629E+00  -0.386E+00  -0.550E-03
SER   708 N   36652 ILE   896 C   10899   0.604E+00  -0.585E+00  -0.212E-01
SER   708 N   36652 ILE   896 HN  10905   0.610E+00  -0.332E+00  -0.662E-03
SER   708 CA  36653 ASP   796 OD2  9832   0.426E+00  -0.372E+00  -0.141E+00
SER   708 C   36654 ILE   794 O    9787   0.788E+00  -0.339E+00  -0.376E-02
SER   708 C   36654 ASP   796 N    9825   0.750E+00  -0.333E+00  -0.591E-02
SER   708 C   36654 ASP   796 O    9828   0.543E+00  -0.583E+00  -0.339E-01
SER   708 C   36654 ASP   796 OD1  9831   0.527E+00  -0.908E+00  -0.400E-01
SER   708 C   36654 ASP   796 OD2  9832   0.437E+00  -0.143E+01  -0.110E+00
SER   708 C   36654 GLN   895 O   10883   0.786E+00  -0.310E+00  -0.380E-02
SER   708 C   36654 GLN   895 NE2 10888   0.821E+00  -0.449E+00  -0.344E-02
SER   708 C   36654 ILE   896 N   10897   0.692E+00  -0.314E+00  -0.953E-02
SER   708 C   36654 ILE   896 O   10900   0.595E+00  -0.588E+00  -0.198E-01
SER   708 C   36654 PHE   898 N   10930   0.626E+00  -0.317E+00  -0.173E-01
SER   708 O   36655 LYS   795 C    9805   0.931E+00  -0.361E+00  -0.138E-02
SER   708 O   36655 ASP   796 C    9827   0.688E+00  -0.375E+00  -0.841E-02
SER   708 O   36655 ASP   796 CG   9830   0.590E+00  -0.865E+00  -0.208E-01
SER   708 O   36655 PHE   797 C    9839   0.851E+00  -0.316E+00  -0.238E-02
SER   708 O   36655 THR   883 C   10729   0.791E+00  -0.365E+00  -0.366E-02
SER   708 O   36655 GLN   895 C   10882   0.633E+00  -0.420E+00  -0.138E-01
SER   708 O   36655 GLN   895 CD  10886   0.738E+00  -0.495E+00  -0.555E-02
SER   708 O   36655 GLN   8951HE2 10895   0.708E+00  -0.327E+00  -0.198E-03
SER   708 O   36655 ILE   896 C   10899   0.466E+00  -0.114E+01  -0.794E-01
SER   708 O   36655 ILE   896 HN  10905   0.577E+00  -0.401E+00  -0.671E-03
SER   708 O   36655 PRO   897 N   10916   0.414E+00   0.237E+00  -0.179E+00
SER   708 O   36655 PRO   897 CA  10917   0.387E+00   0.112E+00  -0.209E+00
SER   708 O   36655 PRO   897 C   10918   0.518E+00  -0.520E+00  -0.442E-01
SER   708 O   36655 PRO   897 CB  10920   0.422E+00   0.773E-02  -0.148E+00
SER   708 O   36655 PRO   897 CG  10921   0.403E+00  -0.377E-01  -0.181E+00
SER   708 O   36655 PRO   897 CD  10922   0.445E+00   0.269E-01  -0.113E+00
SER   708 O   36655 PRO   897 HA  10923   0.315E+00  -0.338E+00  -0.901E-01
SER   708 O   36655 PHE   898 C   10932   0.782E+00  -0.365E+00  -0.392E-02
SER   708 O   36655 PHE   898 HN  10941   0.485E+00  -0.425E+00  -0.189E-02
SER   708 CB  36656 ASP   796 OD2  9832   0.506E+00  -0.304E+00  -0.570E-01
SER   708 OG  36657 ASP   796 CG   9830   0.716E+00  -0.643E+00  -0.733E-02
SER   708 OG  36657 GLN   895 C   10882   0.749E+00  -0.333E+00  -0.563E-02
SER   708 OG  36657 GLN   895 CD  10886   0.674E+00  -0.650E+00  -0.105E-01
SER   708 OG  36657 GLN   8951HE2 10895   0.566E+00  -0.572E+00  -0.883E-03
SER   708 OG  36657 GLN   8952HE2 10896   0.730E+00  -0.340E+00  -0.192E-03
SER   708 OG  36657 ILE   896 C   10899   0.718E+00  -0.489E+00  -0.723E-02
SER   708 HN  36658 ASP   796 OD1  9831   0.616E+00  -0.460E+00  -0.455E-03
SER   708 HN  36658 ASP   796 OD2  9832   0.593E+00  -0.499E+00  -0.573E-03
SER   708 HN  36658 THR   883 O   10730   0.612E+00  -0.353E+00  -0.475E-03
SER   708 HN  36658 GLN   895 O   10883   0.622E+00  -0.349E+00  -0.429E-03
SER   708 HN  36658 GLN   895 OE1 10887   0.679E+00  -0.325E+00  -0.255E-03
SER   708 HN  36658 GLN   895 NE2 10888   0.630E+00  -0.531E+00  -0.545E-03
SER   708 HN  36658 ILE   896 N   10897   0.534E+00  -0.390E+00  -0.147E-02
SER   708 HN  36658 ILE   896 O   10900   0.507E+00  -0.604E+00  -0.147E-02
SER   708 HA  36659 ASP   796 OD1  9831   0.421E+00  -0.462E+00  -0.250E-01
SER   708 HA  36659 ASP   796 OD2  9832   0.340E+00  -0.815E+00  -0.717E-01
SER   708 HG  36662 ASP   796 OD1  9831   0.762E+00  -0.392E+00  -0.128E-03
SER   708 HG  36662 ASP   796 OD2  9832   0.674E+00  -0.495E+00  -0.266E-03
SER   708 HG  36662 GLN   895 O   10883   0.681E+00  -0.375E+00  -0.249E-03
SER   708 HG  36662 GLN   895 OE1 10887   0.690E+00  -0.406E+00  -0.231E-03
SER   708 HG  36662 GLN   895 NE2 10888   0.560E+00  -0.884E+00  -0.110E-02
SER   708 HG  36662 ILE   896 N   10897   0.670E+00  -0.309E+00  -0.374E-03
SER   708 HG  36662 ILE   896 O   10900   0.697E+00  -0.393E+00  -0.216E-03
ASN   709 N   36663 LYS   795 C    9805   0.849E+00  -0.310E+00  -0.281E-02
ASN   709 N   36663 ASP   796 C    9827   0.610E+00  -0.355E+00  -0.200E-01
ASN   709 N   36663 ASP   796 CG   9830   0.461E+00  -0.113E+01  -0.949E-01
ASN   709 N   36663 ASP   796 OD2  9832   0.382E+00   0.180E+01  -0.252E+00
ASN   709 N   36663 ILE   896 C   10899   0.670E+00  -0.376E+00  -0.116E-01
ASN   709 CA  36664 ASP   796 OD2  9832   0.455E+00  -0.120E+00  -0.101E+00
ASN   709 CA  36664 PRO   897 CB  10920   0.429E+00  -0.574E-03  -0.133E+00
ASN   709 CA  36664 PRO   897 CG  10921   0.451E+00   0.219E-02  -0.107E+00
ASN   709 C   36665 ASP   796 N    9825   0.903E+00  -0.310E+00  -0.196E-02
ASN   709 C   36665 ASP   796 O    9828   0.628E+00  -0.542E+00  -0.144E-01
ASN   709 C   36665 ASP   796 OD1  9831   0.731E+00  -0.585E+00  -0.589E-02
ASN   709 C   36665 ASP   796 OD2  9832   0.597E+00  -0.880E+00  -0.196E-01
ASN   709 C   36665 GLN   895 O   10883   0.894E+00  -0.319E+00  -0.176E-02
ASN   709 C   36665 GLN   895 NE2 10888   0.100E+01  -0.419E+00  -0.106E-02
ASN   709 C   36665 ILE   896 O   10900   0.701E+00  -0.538E+00  -0.753E-02
ASN   709 C   36665 PRO   897 O   10919   0.694E+00  -0.385E+00  -0.802E-02
ASN   709 C   36665 PRO   897 CB  10920   0.400E+00  -0.941E-02  -0.148E+00
ASN   709 C   36665 PRO   897 CG  10921   0.385E+00   0.451E-01  -0.157E+00
ASN   709 C   36665 PHE   898 N   10930   0.639E+00  -0.387E+00  -0.153E-01
ASN   709 C   36665 GLN   920 NE2 11287   0.962E+00  -0.444E+00  -0.133E-02
ASN   709 O   36666 ASP   796 CG   9830   0.746E+00  -0.488E+00  -0.522E-02
ASN   709 O   36666 ILE   896 C   10899   0.666E+00  -0.464E+00  -0.102E-01
ASN   709 O   36666 PRO   897 C   10918   0.582E+00  -0.361E+00  -0.226E-01
ASN   709 O   36666 PRO   897 CB  10920   0.358E+00   0.107E-01  -0.246E+00
ASN   709 O   36666 PRO   897 CG  10921   0.357E+00  -0.469E-01  -0.246E+00
ASN   709 O   36666 PHE   898 C   10932   0.777E+00  -0.333E+00  -0.408E-02
ASN   709 O   36666 ALA   899 C   10952   0.793E+00  -0.334E+00  -0.362E-02
ASN   709 CB  36667 ASP   796 O    9828   0.438E+00   0.190E+00  -0.123E+00
ASN   709 CB  36667 ASP   796 OD2  9832   0.412E+00   0.323E+00  -0.165E+00
ASN   709 CG  36668 ILE   794 O    9787   0.880E+00  -0.340E+00  -0.194E-02
ASN   709 CG  36668 ASP   796 N    9825   0.740E+00  -0.413E+00  -0.640E-02
ASN   709 CG  36668 ASP   796 O    9828   0.543E+00  -0.705E+00  -0.339E-01
ASN   709 CG  36668 ASP   796 OD1  9831   0.596E+00  -0.834E+00  -0.196E-01
ASN   709 CG  36668 ASP   796 OD2  9832   0.414E+00  -0.198E+01  -0.143E+00
ASN   709 CG  36668 ILE   896 O   10900   0.923E+00  -0.315E+00  -0.146E-02
ASN   709 CG  36668 GLN   920 NE2 11287   0.953E+00  -0.426E+00  -0.141E-02
ASN   709 OD1 36669 LYS   795 C    9805   0.922E+00  -0.333E+00  -0.147E-02
ASN   709 OD1 36669 ASP   796 C    9827   0.704E+00  -0.326E+00  -0.735E-02
ASN   709 OD1 36669 ASP   796 CG   9830   0.524E+00  -0.102E+01  -0.413E-01
ASN   709 OD1 36669 ASP   796 OD2  9832   0.423E+00   0.169E+01  -0.141E+00
ASN   709 ND2 36670 ILE   794 C    9786   0.962E+00  -0.362E+00  -0.133E-02
ASN   709 ND2 36670 LYS   795 C    9805   0.870E+00  -0.542E+00  -0.245E-02
ASN   709 ND2 36670 ASP   796 C    9827   0.643E+00  -0.578E+00  -0.147E-01
ASN   709 ND2 36670 ASP   796 CG   9830   0.535E+00  -0.145E+01  -0.425E-01
ASN   709 ND2 36670 PHE   797 C    9839   0.823E+00  -0.450E+00  -0.340E-02
ASN   709 ND2 36670 GLY   798 C    9859   0.882E+00  -0.425E+00  -0.225E-02
ASN   709 ND2 36670 GLY   798 HN   9861   0.653E+00  -0.321E+00  -0.438E-03
ASN   709 ND2 36670 ILE   896 C   10899   0.102E+01  -0.334E+00  -0.957E-03
ASN   709 ND2 36670 PHE   898 C   10932   0.102E+01  -0.319E+00  -0.932E-03
ASN   709 ND2 36670 GLN   920 CD  11285   0.102E+01  -0.390E+00  -0.940E-03
ASN   709 ND2 36670 GLN   9202HE2 11295   0.824E+00  -0.334E+00  -0.109E-03
ASN   709 HN  36671 ASP   796 O    9828   0.521E+00  -0.338E+00  -0.124E-02
ASN   709 HN  36671 ASP   796 OD1  9831   0.488E+00  -0.575E+00  -0.184E-02
ASN   709 HN  36671 ASP   796 OD2  9832   0.327E+00  -0.164E+01  -0.194E-01
ASN   7091HD2 36675 ASP   796 O    9828   0.543E+00  -0.427E+00  -0.967E-03
ASN   7091HD2 36675 ASP   796 OD1  9831   0.656E+00  -0.416E+00  -0.314E-03
ASN   7091HD2 36675 ASP   796 OD2  9832   0.496E+00  -0.768E+00  -0.166E-02
ASN   7091HD2 36675 GLN   920 NE2 11287   0.822E+00  -0.329E+00  -0.110E-03
ASN   7092HD2 36676 ASP   796 OD1  9831   0.701E+00  -0.364E+00  -0.209E-03
ASN   7092HD2 36676 ASP   796 OD2  9832   0.509E+00  -0.723E+00  -0.142E-02
ASN   710 N   36677 ASP   796 CG   9830   0.728E+00  -0.419E+00  -0.708E-02
ASN   710 N   36677 ILE   896 C   10899   0.687E+00  -0.357E+00  -0.993E-02
ASN   710 N   36677 PRO   897 CG  10921   0.422E+00  -0.247E-01  -0.161E+00
ASN   710 CA  36678 PRO   897 CG  10921   0.442E+00   0.230E-02  -0.117E+00
ASN   710 C   36679 ASP   796 OD1  9831   0.100E+01  -0.344E+00  -0.882E-03
ASN   710 C   36679 ASP   796 OD2  9832   0.865E+00  -0.434E+00  -0.214E-02
ASN   710 C   36679 GLN   895 O   10883   0.779E+00  -0.402E+00  -0.401E-02
ASN   710 C   36679 GLN   895 OE1 10887   0.946E+00  -0.324E+00  -0.126E-02
ASN   710 C   36679 GLN   895 NE2 10888   0.797E+00  -0.605E+00  -0.412E-02
ASN   710 C   36679 ILE   896 N   10897   0.804E+00  -0.304E+00  -0.392E-02
ASN   710 C   36679 ILE   896 O   10900   0.804E+00  -0.418E+00  -0.333E-02
ASN   710 O   36680 GLN   895 CD  10886   0.866E+00  -0.337E+00  -0.213E-02
ASN   710 O   36680 ILE   896 C   10899   0.815E+00  -0.318E+00  -0.307E-02
ASN   710 CG  36682 ASP   796 OD1  9831   0.962E+00  -0.347E+00  -0.113E-02
ASN   710 CG  36682 ASP   796 OD2  9832   0.781E+00  -0.491E+00  -0.397E-02
ASN   710 CG  36682 GLN   895 NE2 10888   0.987E+00  -0.404E+00  -0.114E-02
ASN   710 OD1 36683 ASP   796 CG   9830   0.818E+00  -0.416E+00  -0.301E-02
ASN   710 ND2 36684 ASP   796 CG   9830   0.968E+00  -0.471E+00  -0.129E-02
ASN   710 HN  36685 ASP   796 OD2  9832   0.592E+00  -0.370E+00  -0.577E-03
SER   711 N   36691 ASP   796 CG   9830   0.924E+00  -0.350E+00  -0.170E-02
SER   711 N   36691 GLN   895 C   10882   0.684E+00  -0.334E+00  -0.102E-01
SER   711 N   36691 GLN   895 CD  10886   0.705E+00  -0.503E+00  -0.857E-02
SER   711 N   36691 GLN   8951HE2 10895   0.596E+00  -0.432E+00  -0.759E-03
SER   711 N   36691 ILE   896 C   10899   0.616E+00  -0.562E+00  -0.190E-01
SER   711 N   36691 PRO   897 CG  10921   0.407E+00  -0.341E-01  -0.184E+00
SER   711 N   36691 PRO   897 CD  10922   0.455E+00   0.237E-01  -0.114E+00
SER   711 C   36693 LEU   894 O   10864   0.760E+00  -0.326E+00  -0.467E-02
SER   711 C   36693 GLN   895 O   10883   0.440E+00  -0.109E+01  -0.107E+00
SER   711 C   36693 GLN   895 CG  10885   0.425E+00  -0.419E-01  -0.122E+00
SER   711 C   36693 GLN   895 OE1 10887   0.620E+00  -0.547E+00  -0.156E-01
SER   711 C   36693 GLN   895 NE2 10888   0.501E+00  -0.123E+01  -0.610E-01
SER   711 C   36693 ILE   896 N   10897   0.524E+00  -0.569E+00  -0.479E-01
SER   711 C   36693 ILE   896 O   10900   0.631E+00  -0.520E+00  -0.141E-01
SER   711 C   36693 PRO   897 CD  10922   0.413E+00  -0.271E-01  -0.135E+00
SER   711 O   36694 ASP   796 CG   9830   0.999E+00  -0.333E+00  -0.908E-03
SER   711 O   36694 THR   883 C   10729   0.800E+00  -0.358E+00  -0.342E-02
SER   711 O   36694 LEU   894 C   10863   0.668E+00  -0.514E+00  -0.100E-01
SER   711 O   36694 GLN   895 C   10882   0.399E+00  -0.125E+01  -0.166E+00
SER   711 O   36694 GLN   895 O   10883   0.370E+00   0.205E+01  -0.264E+00
SER   711 O   36694 GLN   895 CB  10884   0.441E+00   0.737E-01  -0.119E+00
SER   711 O   36694 GLN   895 CG  10885   0.362E+00   0.772E-01  -0.245E+00
SER   711 O   36694 GLN   895 CD  10886   0.476E+00  -0.127E+01  -0.706E-01
SER   711 O   36694 GLN   895 HN  10889   0.602E+00  -0.335E+00  -0.523E-03
SER   711 O   36694 GLN   8951HE2 10895   0.436E+00  -0.962E+00  -0.357E-02
SER   711 O   36694 GLN   8952HE2 10896   0.587E+00  -0.479E+00  -0.606E-03
SER   711 O   36694 ILE   896 N   10897   0.415E+00   0.121E+01  -0.176E+00
SER   711 O   36694 ILE   896 CA  10898   0.398E+00   0.306E+00  -0.190E+00
SER   711 O   36694 ILE   896 C   10899   0.426E+00  -0.143E+01  -0.125E+00
SER   711 O   36694 ILE   896 HN  10905   0.482E+00  -0.606E+00  -0.196E-02
SER   711 O   36694 ILE   896 HA  10906   0.326E+00  -0.891E+00  -0.827E-01
SER   711 O   36694 PRO   897 N   10916   0.409E+00   0.244E+00  -0.189E+00
SER   711 O   36694 PRO   897 C   10918   0.640E+00  -0.327E+00  -0.129E-01
SER   711 O   36694 PRO   897 CG  10921   0.401E+00  -0.380E-01  -0.183E+00
SER   711 O   36694 PRO   897 CD  10922   0.345E+00   0.528E-01  -0.233E+00
SER   711 CB  36695 GLN   895 NE2 10888   0.486E+00  -0.405E+00  -0.818E-01
SER   711 OG  36696 LEU   894 C   10863   0.841E+00  -0.371E+00  -0.281E-02
SER   711 OG  36696 GLN   895 C   10882   0.652E+00  -0.436E+00  -0.128E-01
SER   711 OG  36696 GLN   895 CG  10885   0.445E+00   0.496E-01  -0.124E+00
SER   711 OG  36696 GLN   895 CD  10886   0.469E+00  -0.145E+01  -0.836E-01
SER   711 OG  36696 GLN   895 NE2 10888   0.390E+00   0.307E+01  -0.249E+00
SER   711 OG  36696 GLN   8951HE2 10895   0.293E+00  -0.312E+01  -0.404E-01
SER   711 OG  36696 GLN   8952HE2 10896   0.448E+00  -0.996E+00  -0.359E-02
SER   711 OG  36696 ILE   896 C   10899   0.774E+00  -0.426E+00  -0.463E-02
SER   711 HN  36697 GLN   895 O   10883   0.632E+00  -0.337E+00  -0.390E-03
SER   711 HN  36697 GLN   895 NE2 10888   0.691E+00  -0.441E+00  -0.314E-03
SER   711 HN  36697 ILE   896 O   10900   0.618E+00  -0.388E+00  -0.448E-03
SER   711 HG  36701 GLN   895 O   10883   0.509E+00  -0.703E+00  -0.142E-02
SER   711 HG  36701 GLN   895 OE1 10887   0.506E+00  -0.794E+00  -0.148E-02
SER   711 HG  36701 GLN   895 NE2 10888   0.321E+00  -0.362E+01  -0.280E-01
SER   711 HG  36701 ILE   896 N   10897   0.635E+00  -0.345E+00  -0.520E-03
SER   711 HG  36701 ILE   896 O   10900   0.789E+00  -0.312E+00  -0.103E-03
ILE   712 N   36702 LEU   894 C   10863   0.730E+00  -0.337E+00  -0.697E-02
ILE   712 N   36702 GLN   895 C   10882   0.511E+00  -0.522E+00  -0.549E-01
ILE   712 N   36702 GLN   895 O   10883   0.429E+00   0.108E+01  -0.151E+00
ILE   712 N   36702 GLN   895 CG  10885   0.465E+00   0.313E-01  -0.103E+00
ILE   712 N   36702 GLN   895 CD  10886   0.526E+00  -0.778E+00  -0.467E-01
ILE   712 N   36702 GLN   8951HE2 10895   0.450E+00  -0.692E+00  -0.405E-02
ILE   712 N   36702 GLN   8952HE2 10896   0.579E+00  -0.384E+00  -0.903E-03
ILE   712 N   36702 ILE   896 C   10899   0.594E+00  -0.506E+00  -0.234E-01
ILE   712 N   36702 ILE   896 HA  10906   0.435E+00  -0.321E+00  -0.249E-01
ILE   712 N   36702 PRO   897 CD  10922   0.465E+00   0.188E-01  -0.102E+00
ILE   712 CA  36703 GLN   895 C   10882   0.430E+00  -0.180E+00  -0.116E+00
ILE   712 CA  36703 GLN   895 O   10883   0.328E+00   0.502E+00  -0.136E+00
ILE   712 CA  36703 GLN   895 CG  10885   0.447E+00   0.780E-02  -0.111E+00
ILE   712 C   36704 THR   883 O   10730   0.843E+00  -0.316E+00  -0.250E-02
ILE   712 C   36704 ALA   893 O   10854   0.852E+00  -0.312E+00  -0.235E-02
ILE   712 C   36704 LEU   894 O   10864   0.633E+00  -0.548E+00  -0.138E-01
ILE   712 C   36704 GLN   895 N   10880   0.549E+00  -0.516E+00  -0.367E-01
ILE   712 C   36704 GLN   895 O   10883   0.358E+00  -0.219E+01  -0.218E+00
ILE   712 C   36704 GLN   895 OE1 10887   0.520E+00  -0.951E+00  -0.434E-01
ILE   712 C   36704 GLN   895 NE2 10888   0.454E+00  -0.185E+01  -0.102E+00
ILE   712 C   36704 ILE   896 N   10897   0.562E+00  -0.572E+00  -0.323E-01
ILE   712 C   36704 ILE   896 O   10900   0.774E+00  -0.412E+00  -0.419E-02
ILE   712 O   36705 LEU   894 C   10863   0.701E+00  -0.499E+00  -0.753E-02
ILE   712 O   36705 GLN   895 C   10882   0.592E+00  -0.516E+00  -0.204E-01
ILE   712 O   36705 GLN   895 CD  10886   0.523E+00  -0.108E+01  -0.418E-01
ILE   712 O   36705 GLN   895 HN  10889   0.634E+00  -0.321E+00  -0.385E-03
ILE   712 O   36705 GLN   8951HE2 10895   0.466E+00  -0.874E+00  -0.242E-02
ILE   712 O   36705 GLN   8952HE2 10896   0.515E+00  -0.688E+00  -0.133E-02
ILE   712 O   36705 ILE   896 C   10899   0.788E+00  -0.399E+00  -0.374E-02
ILE   712 CB  36706 GLN   895 O   10883   0.404E+00  -0.173E+00  -0.178E+00
ILE   712 CB  36706 PRO   897 CD  10922   0.445E+00  -0.288E-02  -0.113E+00
ILE   712 CG1 36707 GLN   895 O   10883   0.373E+00  -0.761E-01  -0.233E+00
ILE   712 CG1 36707 ILE   896 CA  10898   0.454E+00  -0.826E-02  -0.103E+00
ILE   712 CG1 36707 ILE   896 CB  10901   0.452E+00   0.508E-02  -0.105E+00
ILE   712 CG1 36707 ILE   896 CG1 10902   0.434E+00   0.200E-02  -0.127E+00
ILE   712 CD1 36709 ILE   896 CG1 10902   0.400E+00  -0.113E-01  -0.166E+00
ILE   712 CD1 36709 ILE   896 CD1 10904   0.401E+00   0.516E-01  -0.166E+00
ILE   712 CD1 36709 MET   900 SD  10966   0.438E+00   0.861E-01  -0.202E+00
ILE   712 CD1 36709 TYR   904 OH  11032   0.363E+00   0.280E+00  -0.246E+00
ILE   712 CD1 36709 TYR   904 HH  11041   0.282E+00  -0.446E+00   0.000E+00
ILE   712 HN  36710 GLN   895 O   10883   0.520E+00  -0.494E+00  -0.126E-02
ILE   712 HN  36710 GLN   895 OE1 10887   0.685E+00  -0.304E+00  -0.240E-03
ILE   712 HN  36710 GLN   895 NE2 10888   0.550E+00  -0.679E+00  -0.123E-02
ILE   712 HA  36711 GLN   895 NE2 10888   0.486E+00  -0.480E+00  -0.134E-01
ILE   712 HA  36711 ILE   896 N   10897   0.390E+00  -0.426E+00  -0.441E-01
ILE   7123HD1 36720 MET   900 SD  10966   0.348E+00  -0.374E-01  -0.102E+00
ALA   713 N   36721 LEU   894 C   10863   0.481E+00  -0.743E+00  -0.767E-01
ALA   713 N   36721 GLN   895 N   10880   0.444E+00   0.609E+00  -0.144E+00
ALA   713 N   36721 GLN   895 C   10882   0.410E+00  -0.809E+00  -0.160E+00
ALA   713 N   36721 GLN   895 CG  10885   0.411E+00   0.383E-01  -0.178E+00
ALA   713 N   36721 GLN   895 CD  10886   0.404E+00  -0.134E+01  -0.169E+00
ALA   713 N   36721 GLN   895 OE1 10887   0.435E+00   0.104E+01  -0.140E+00
ALA   713 N   36721 GLN   895 NE2 10888   0.424E+00   0.156E+01  -0.179E+00
ALA   713 N   36721 GLN   895 HN  10889   0.437E+00  -0.494E+00  -0.482E-02
ALA   713 N   36721 GLN   8951HE2 10895   0.438E+00  -0.663E+00  -0.472E-02
ALA   713 N   36721 GLN   8952HE2 10896   0.462E+00  -0.583E+00  -0.348E-02
ALA   713 N   36721 ILE   896 C   10899   0.672E+00  -0.352E+00  -0.114E-01
ALA   713 CA  36722 GLN   895 O   10883   0.406E+00   0.771E-01  -0.174E+00
ALA   713 CA  36722 GLN   895 CD  10886   0.436E+00  -0.760E-01  -0.109E+00
ALA   713 CA  36722 GLN   895 OE1 10887   0.441E+00   0.697E-01  -0.119E+00
ALA   713 CA  36722 GLN   895 NE2 10888   0.444E+00   0.964E-01  -0.129E+00
ALA   713 C   36723 SER   884 O   10744   0.895E+00  -0.302E+00  -0.175E-02
ALA   713 C   36723 THR   887 OG1 10788   0.755E+00  -0.419E+00  -0.533E-02
ALA   713 C   36723 ALA   892 O   10844   0.820E+00  -0.334E+00  -0.296E-02
ALA   713 C   36723 ALA   893 O   10854   0.740E+00  -0.402E+00  -0.548E-02
ALA   713 C   36723 LEU   894 N   10861   0.655E+00  -0.326E+00  -0.132E-01
ALA   713 C   36723 LEU   894 O   10864   0.584E+00  -0.651E+00  -0.221E-01
ALA   713 C   36723 LEU   894 CB  10865   0.435E+00  -0.335E+00  -0.110E+00
ALA   713 C   36723 GLN   895 N   10880   0.551E+00  -0.513E+00  -0.360E-01
ALA   713 C   36723 GLN   895 O   10883   0.470E+00  -0.109E+01  -0.757E-01
ALA   713 C   36723 GLN   895 OE1 10887   0.561E+00  -0.800E+00  -0.279E-01
ALA   713 C   36723 GLN   895 NE2 10888   0.592E+00  -0.100E+01  -0.239E-01
ALA   713 C   36723 ILE   896 N   10897   0.688E+00  -0.375E+00  -0.990E-02
ALA   713 O   36724 THR   887 HG1 10793   0.699E+00  -0.318E+00  -0.214E-03
ALA   713 O   36724 ALA   892 C   10843   0.827E+00  -0.329E+00  -0.281E-02
ALA   713 O   36724 ALA   893 C   10853   0.696E+00  -0.450E+00  -0.784E-02
ALA   713 O   36724 LEU   894 C   10863   0.480E+00  -0.102E+01  -0.674E-01
ALA   713 O   36724 LEU   894 CB  10865   0.359E+00   0.543E+00  -0.246E+00
ALA   713 O   36724 LEU   894 CG  10866   0.409E+00  -0.510E+00  -0.169E+00
ALA   713 O   36724 LEU   894 CD1 10867   0.377E+00   0.404E+00  -0.226E+00
ALA   713 O   36724 LEU   894 CD2 10868   0.425E+00   0.296E+00  -0.142E+00
ALA   713 O   36724 GLN   895 C   10882   0.541E+00  -0.565E+00  -0.346E-01
ALA   713 O   36724 GLN   895 O   10883   0.437E+00   0.127E+01  -0.119E+00
ALA   713 O   36724 GLN   895 CD  10886   0.609E+00  -0.693E+00  -0.173E-01
ALA   713 O   36724 GLN   895 HN  10889   0.525E+00  -0.434E+00  -0.119E-02
ALA   713 O   36724 GLN   8951HE2 10895   0.693E+00  -0.326E+00  -0.225E-03
ALA   713 O   36724 GLN   8952HE2 10896   0.666E+00  -0.352E+00  -0.286E-03
ALA   713 O   36724 ILE   896 C   10899   0.810E+00  -0.341E+00  -0.319E-02
ALA   713 CB  36725 LEU   894 CA  10862   0.406E+00   0.114E+00  -0.161E+00
ALA   713 CB  36725 LEU   894 C   10863   0.428E+00  -0.561E+00  -0.118E+00
ALA   713 CB  36725 LEU   894 CB  10865   0.396E+00   0.173E+00  -0.171E+00
ALA   713 CB  36725 LEU   894 CG  10866   0.452E+00  -0.164E+00  -0.105E+00
ALA   713 CB  36725 LEU   894 CD2 10868   0.389E+00   0.155E+00  -0.175E+00
ALA   713 CB  36725 GLN   895 N   10880   0.399E+00   0.456E+00  -0.198E+00
ALA   713 CB  36725 GLN   895 O   10883   0.419E+00   0.586E+00  -0.153E+00
ALA   713 CB  36725 GLN   895 CG  10885   0.443E+00   0.179E-01  -0.115E+00
ALA   713 CB  36725 GLN   895 CD  10886   0.360E+00  -0.103E+01  -0.130E+00
ALA   713 CB  36725 GLN   895 OE1 10887   0.330E+00   0.123E+01  -0.156E+00
ALA   713 CB  36725 GLN   895 NE2 10888   0.384E+00   0.115E+01  -0.216E+00
ALA   713 CB  36725 GLN   895 HN  10889   0.348E+00  -0.510E+00  -0.175E-01
ALA   713 CB  36725 GLN   8951HE2 10895   0.447E+00  -0.359E+00  -0.413E-02
ALA   713 CB  36725 GLN   8952HE2 10896   0.375E+00  -0.564E+00  -0.114E-01
ALA   713 HN  36726 LEU   894 O   10864   0.433E+00  -0.679E+00  -0.374E-02
ALA   713 HN  36726 GLN   895 N   10880   0.364E+00  -0.743E+00  -0.140E-01
ALA   713 HN  36726 GLN   895 OE1 10887   0.404E+00  -0.915E+00  -0.566E-02
ALA   713 HN  36726 GLN   895 NE2 10888   0.431E+00  -0.109E+01  -0.524E-02
ALA   713 HN  36726 ILE   896 N   10897   0.423E+00  -0.584E+00  -0.585E-02
ALA   713 HA  36727 GLN   895 NE2 10888   0.440E+00  -0.425E+00  -0.221E-01
ALA   713 HB2 36729 GLN   895 OE1 10887   0.314E+00  -0.476E+00  -0.932E-01
ALA   713 HB2 36729 GLN   895 NE2 10888   0.420E+00  -0.305E+00  -0.356E-01
ILE   714 N   36731 LEU   894 C   10863   0.665E+00  -0.403E+00  -0.121E-01
ILE   714 N   36731 GLN   895 CD  10886   0.672E+00  -0.460E+00  -0.113E-01
ILE   714 C   36733 LEU   894 O   10864   0.866E+00  -0.306E+00  -0.213E-02
ILE   714 C   36733 GLN   895 O   10883   0.812E+00  -0.345E+00  -0.314E-02
ILE   714 C   36733 GLN   895 OE1 10887   0.850E+00  -0.355E+00  -0.238E-02
ILE   714 C   36733 GLN   895 NE2 10888   0.878E+00  -0.473E+00  -0.231E-02
ILE   714 O   36734 LEU   894 C   10863   0.884E+00  -0.330E+00  -0.188E-02
ILE   714 O   36734 GLN   895 CD  10886   0.885E+00  -0.385E+00  -0.187E-02
ILE   714 HN  36739 GLN   895 O   10883   0.638E+00  -0.315E+00  -0.368E-03
ILE   714 HN  36739 GLN   895 OE1 10887   0.667E+00  -0.320E+00  -0.283E-03
ILE   714 HN  36739 GLN   895 NE2 10888   0.646E+00  -0.480E+00  -0.465E-03
PRO   715 N   36750 LEU   894 CD1 10867   0.463E+00   0.380E-01  -0.105E+00
PRO   715 CG  36755 LEU   894 CD1 10867   0.446E+00  -0.615E-02  -0.112E+00
PRO   715 CD  36756 LEU   894 CD1 10867   0.387E+00   0.817E-02  -0.176E+00
SER   721 OG  36850 ALA   890 C   10826   0.885E+00  -0.339E+00  -0.207E-02
SER   721 HG  36855 ALA   890 O   10827   0.732E+00  -0.321E+00  -0.162E-03
GLU   725 CD  36906 GLU   780 OE1  9566   0.104E+01  -0.456E+00  -0.700E-03
GLU   725 CD  36906 GLU   780 OE2  9567   0.963E+00  -0.513E+00  -0.113E-02
GLU   725 OE2 36908 GLU   780 CD   9565   0.908E+00  -0.561E+00  -0.160E-02
GLU   725 OE2 36908 THR  1027 HG1 12917   0.903E+00  -0.300E+00  -0.460E-04
GLN   755 CD  37341 ASP   428 OD1  5223   0.998E+00  -0.376E+00  -0.910E-03
GLN   755 NE2 37343 ASP   428 CG   5222   0.918E+00  -0.576E+00  -0.176E-02
LYS   947 HZ1 39816 GLU   780 OE1  9566   0.685E+00  -0.358E+00  -0.242E-03
LYS   947 HZ1 39816 GLU   780 OE2  9567   0.510E+00  -0.677E+00  -0.142E-02
LYS   947 HZ2 39817 GLU   780 OE1  9566   0.722E+00  -0.323E+00  -0.176E-03
LYS   947 HZ2 39817 GLU   780 OE2  9567   0.571E+00  -0.522E+00  -0.714E-03
LYS   947 HZ3 39818 GLU   780 OE2  9567   0.666E+00  -0.378E+00  -0.285E-03
ASP   950 CG  39860 GLU   773 OE2  9456   0.101E+01  -0.464E+00  -0.840E-03
ASP   950 OD1 39861 GLY   769 C    9398   0.101E+01  -0.322E+00  -0.860E-03
ASP   950 OD2 39862 GLY   769 C    9398   0.983E+00  -0.334E+00  -0.998E-03
ASP   950 OD2 39862 GLU   773 CD   9454   0.991E+00  -0.435E+00  -0.952E-03
ASP   950 OD2 39862 LYS   776 HZ3  9513   0.679E+00  -0.322E+00  -0.253E-03
ASN   953 C   39901 ARG   765 NH1  9338   0.911E+00  -0.376E+00  -0.186E-02
ASN   953 C   39901 ARG   765 NH2  9339   0.917E+00  -0.371E+00  -0.178E-02
ASN   953 O   39902 ARG   765 CZ   9337   0.823E+00  -0.311E+00  -0.290E-02
GLN   954 C   39915 ARG   765 NH2  9339   0.794E+00  -0.321E+00  -0.422E-02
GLN   954 O   39916 ARG   765 NE   9336   0.758E+00  -0.319E+00  -0.576E-02
GLN   954 O   39916 ARG   765 CZ   9337   0.733E+00  -0.413E+00  -0.579E-02
GLN   954 O   39916 ARG   7651HH2  9351   0.679E+00  -0.330E+00  -0.253E-03
GLN   954 O   39916 ARG   7652HH2  9352   0.699E+00  -0.312E+00  -0.213E-03
GLN   954 CD  39919 ARG   765 O    9332   0.916E+00  -0.340E+00  -0.153E-02
GLN   954 CD  39919 ARG   765 NH1  9338   0.985E+00  -0.360E+00  -0.116E-02
GLN   954 CD  39919 ARG   765 NH2  9339   0.927E+00  -0.395E+00  -0.167E-02
GLN   954 CD  39919 ALA   766 O    9356   0.955E+00  -0.306E+00  -0.119E-02
GLN   954 CD  39919 GLY   769 O    9399   0.889E+00  -0.314E+00  -0.183E-02
GLN   954 CD  39919 GLU   773 OE1  9455   0.101E+01  -0.414E+00  -0.826E-03
GLN   954 CD  39919 GLU   773 OE2  9456   0.892E+00  -0.504E+00  -0.178E-02
GLN   954 CD  39919 ARG  1019 NH1 12808   0.896E+00  -0.417E+00  -0.204E-02
GLN   954 CD  39919 ARG  1019 NH2 12809   0.105E+01  -0.330E+00  -0.811E-03
GLN   954 OE1 39920 ARG   765 C    9331   0.938E+00  -0.388E+00  -0.132E-02
GLN   954 OE1 39920 ARG   765 NE   9336   0.830E+00  -0.302E+00  -0.336E-02
GLN   954 OE1 39920 ARG   765 CZ   9337   0.892E+00  -0.326E+00  -0.179E-02
GLN   954 OE1 39920 GLY   769 C    9398   0.870E+00  -0.348E+00  -0.207E-02
GLN   954 OE1 39920 GLU   773 CD   9454   0.943E+00  -0.404E+00  -0.128E-02
GLN   954 NE2 39921 ARG   765 C    9331   0.102E+01  -0.480E+00  -0.928E-03
GLN   954 NE2 39921 ARG   765 NE   9336   0.944E+00  -0.344E+00  -0.183E-02
GLN   954 NE2 39921 ARG   765 CZ   9337   0.102E+01  -0.376E+00  -0.965E-03
GLN   954 NE2 39921 ALA   766 C    9355   0.104E+01  -0.366E+00  -0.839E-03
GLN   954 NE2 39921 THR   768 C    9384   0.104E+01  -0.359E+00  -0.837E-03
GLN   954 NE2 39921 GLY   769 C    9398   0.854E+00  -0.505E+00  -0.272E-02
GLN   954 NE2 39921 GLU   773 CD   9454   0.896E+00  -0.615E+00  -0.204E-02
GLN   954 NE2 39921 ARG  1019 NE  12806   0.103E+01  -0.303E+00  -0.109E-02
GLN   954 NE2 39921 ARG  1019 CZ  12807   0.951E+00  -0.414E+00  -0.143E-02
GLN   954 NE2 39921 ARG  10191HH1 12819   0.819E+00  -0.366E+00  -0.113E-03
GLN   954 NE2 39921 ARG  10192HH1 12820   0.796E+00  -0.384E+00  -0.134E-03
GLN   9541HE2 39928 GLU   773 OE2  9456   0.861E+00  -0.327E+00  -0.613E-04
GLN   9542HE2 39929 GLU   773 OE1  9455   0.863E+00  -0.325E+00  -0.601E-04
GLN   9542HE2 39929 GLU   773 OE2  9456   0.719E+00  -0.450E+00  -0.180E-03
GLN   9542HE2 39929 ARG  1019 NH1 12808   0.744E+00  -0.352E+00  -0.201E-03
ASN   955 C   39932 ARG   765 NH1  9338   0.994E+00  -0.329E+00  -0.110E-02
ASN   955 C   39932 ARG   765 NH2  9339   0.916E+00  -0.372E+00  -0.179E-02
ALA   956 C   39946 ARG   765 NH1  9338   0.846E+00  -0.391E+00  -0.288E-02
ALA   956 C   39946 ARG   765 NH2  9339   0.820E+00  -0.413E+00  -0.347E-02
ALA   956 O   39947 ARG   765 CZ   9337   0.869E+00  -0.301E+00  -0.209E-02
GLN   957 C   39956 GLN   762 NE2  9287   0.910E+00  -0.328E+00  -0.186E-02
GLN   957 C   39956 ARG   765 NH1  9338   0.590E+00  -0.575E+00  -0.243E-01
GLN   957 C   39956 ARG   765 NH2  9339   0.529E+00  -0.733E+00  -0.453E-01
GLN   957 O   39957 GLN   762 CD   9285   0.805E+00  -0.412E+00  -0.331E-02
GLN   957 O   39957 ARG   765 NE   9336   0.664E+00  -0.411E+00  -0.127E-01
GLN   957 O   39957 ARG   765 CZ   9337   0.557E+00  -0.728E+00  -0.293E-01
GLN   957 O   39957 ARG   7651HH1  9349   0.626E+00  -0.390E+00  -0.414E-03
GLN   957 O   39957 ARG   7652HH1  9350   0.493E+00  -0.667E+00  -0.174E-02
GLN   957 O   39957 ARG   7651HH2  9351   0.530E+00  -0.562E+00  -0.112E-02
GLN   957 O   39957 ARG   7652HH2  9352   0.424E+00  -0.967E+00  -0.426E-02
GLN   957 CG  39959 ARG   765 CZ   9337   0.400E+00  -0.573E-01  -0.148E+00
GLN   957 CG  39959 ARG   765 NH1  9338   0.369E+00   0.865E-01  -0.220E+00
GLN   957 CG  39959 ARG   765 NH2  9339   0.416E+00   0.629E-01  -0.170E+00
GLN   957 CD  39960 SER   758 OG   9229   0.838E+00  -0.434E+00  -0.286E-02
GLN   957 CD  39960 GLN   762 O    9282   0.977E+00  -0.300E+00  -0.103E-02
GLN   957 CD  39960 GLN   762 OE1  9286   0.925E+00  -0.363E+00  -0.144E-02
GLN   957 CD  39960 GLN   762 NE2  9287   0.978E+00  -0.469E+00  -0.121E-02
GLN   957 CD  39960 ARG   765 NH1  9338   0.389E+00  -0.250E+01  -0.186E+00
GLN   957 CD  39960 ARG   765 NH2  9339   0.493E+00  -0.138E+01  -0.671E-01
GLN   957 OE1 39961 ARG   765 NE   9336   0.636E+00  -0.499E+00  -0.164E-01
GLN   957 OE1 39961 ARG   765 CZ   9337   0.561E+00  -0.794E+00  -0.279E-01
GLN   957 OE1 39961 ARG   7651HH1  9349   0.476E+00  -0.803E+00  -0.212E-02
GLN   957 OE1 39961 ARG   7652HH1  9350   0.448E+00  -0.935E+00  -0.306E-02
GLN   957 OE1 39961 ARG   7651HH2  9351   0.684E+00  -0.363E+00  -0.244E-03
GLN   957 OE1 39961 ARG   7652HH2  9352   0.580E+00  -0.509E+00  -0.651E-03
GLN   957 NE2 39962 SER   758 C    9226   0.967E+00  -0.345E+00  -0.130E-02
GLN   957 NE2 39962 SER   758 HG   9234   0.716E+00  -0.532E+00  -0.253E-03
GLN   957 NE2 39962 THR   761 C    9267   0.920E+00  -0.432E+00  -0.175E-02
GLN   957 NE2 39962 GLN   762 C    9281   0.952E+00  -0.306E+00  -0.142E-02
GLN   957 NE2 39962 GLN   762 CD   9285   0.878E+00  -0.555E+00  -0.231E-02
GLN   957 NE2 39962 GLN   7621HE2  9294   0.922E+00  -0.314E+00  -0.554E-04
GLN   957 NE2 39962 GLN   7622HE2  9295   0.906E+00  -0.322E+00  -0.616E-04
GLN   957 NE2 39962 ARG   765 C    9331   0.104E+01  -0.470E+00  -0.850E-03
GLN   957 NE2 39962 ARG   765 NE   9336   0.562E+00  -0.913E+00  -0.396E-01
GLN   957 NE2 39962 ARG   765 CZ   9337   0.452E+00  -0.186E+01  -0.105E+00
GLN   957 NE2 39962 ARG   765 NH1  9338   0.364E+00   0.396E+01  -0.276E+00
GLN   957 NE2 39962 ARG   765 NH2  9339   0.468E+00   0.207E+01  -0.110E+00
GLN   957 NE2 39962 ARG   7651HH1  9349   0.396E+00  -0.180E+01  -0.860E-02
GLN   957 NE2 39962 ARG   7652HH1  9350   0.294E+00  -0.410E+01  -0.447E-01
GLN   957 NE2 39962 ARG   7651HH2  9351   0.557E+00  -0.785E+00  -0.114E-02
GLN   957 NE2 39962 ARG   7652HH2  9352   0.416E+00  -0.158E+01  -0.643E-02
GLN   9571HE2 39969 SER   758 OG   9229   0.648E+00  -0.429E+00  -0.392E-03
GLN   9571HE2 39969 GLN   762 NE2  9287   0.800E+00  -0.397E+00  -0.130E-03
GLN   9571HE2 39969 ARG   765 NH1  9338   0.323E+00  -0.253E+01  -0.272E-01
GLN   9571HE2 39969 ARG   765 NH2  9339   0.392E+00  -0.150E+01  -0.908E-02
GLN   9572HE2 39970 SER   758 OG   9229   0.698E+00  -0.370E+00  -0.252E-03
GLN   9572HE2 39970 GLN   762 NE2  9287   0.944E+00  -0.302E+00  -0.480E-04
GLN   9572HE2 39970 ARG   765 NH1  9338   0.423E+00  -0.123E+01  -0.586E-02
GLN   9572HE2 39970 ARG   765 NH2  9339   0.548E+00  -0.660E+00  -0.125E-02
ALA   958 N   39971 ARG   765 CZ   9337   0.634E+00  -0.394E+00  -0.160E-01
ALA   958 N   39971 ARG   7651HH2  9351   0.570E+00  -0.341E+00  -0.986E-03
ALA   958 N   39971 ARG   7652HH2  9352   0.529E+00  -0.404E+00  -0.154E-02
ALA   958 C   39973 GLN   762 OE1  9286   0.741E+00  -0.453E+00  -0.543E-02
ALA   958 C   39973 GLN   762 NE2  9287   0.837E+00  -0.513E+00  -0.308E-02
ALA   958 C   39973 ARG   765 NH1  9338   0.779E+00  -0.452E+00  -0.473E-02
ALA   958 C   39973 ARG   765 NH2  9339   0.645E+00  -0.648E+00  -0.144E-01
ALA   958 O   39974 GLN   762 CD   9285   0.742E+00  -0.468E+00  -0.536E-02
ALA   958 O   39974 GLN   7622HE2  9295   0.688E+00  -0.330E+00  -0.235E-03
ALA   958 O   39974 ARG   765 CZ   9337   0.753E+00  -0.386E+00  -0.492E-02
ALA   958 O   39974 ARG   7651HH2  9351   0.637E+00  -0.370E+00  -0.373E-03
ALA   958 O   39974 ARG   7652HH2  9352   0.574E+00  -0.461E+00  -0.697E-03
ALA   958 HN  39976 ARG   765 NH2  9339   0.623E+00  -0.360E+00  -0.582E-03
LEU   959 C   39983 GLN   762 NE2  9287   0.979E+00  -0.401E+00  -0.120E-02
LEU   959 C   39983 ARG   765 NH1  9338   0.920E+00  -0.343E+00  -0.175E-02
LEU   959 C   39983 ARG   765 NH2  9339   0.841E+00  -0.398E+00  -0.299E-02
ASN   960 C   40002 SER   758 OG   9229   0.719E+00  -0.529E+00  -0.715E-02
ASN   960 C   40002 GLN   762 OE1  9286   0.888E+00  -0.358E+00  -0.183E-02
ASN   960 C   40002 GLN   762 NE2  9287   0.868E+00  -0.523E+00  -0.247E-02
ASN   960 C   40002 ARG   765 NH1  9338   0.769E+00  -0.500E+00  -0.509E-02
ASN   960 C   40002 ARG   765 NH2  9339   0.738E+00  -0.539E+00  -0.650E-02
ASN   960 CG  40005 ARG   765 NH1  9338   0.900E+00  -0.362E+00  -0.199E-02
ASN   960 CG  40005 ARG   765 NH2  9339   0.926E+00  -0.346E+00  -0.168E-02
ASN   960 ND2 40007 ARG   765 CZ   9337   0.956E+00  -0.364E+00  -0.138E-02
ASN   960 ND2 40007 ARG   7652HH1  9350   0.818E+00  -0.324E+00  -0.113E-03
THR   961 CA  40015 ARG   7652HH2  9352   0.471E+00  -0.357E+00  -0.305E-02
THR   961 C   40016 SER   758 N    9224   0.747E+00  -0.378E+00  -0.608E-02
THR   961 C   40016 SER   758 O    9227   0.784E+00  -0.371E+00  -0.386E-02
THR   961 C   40016 SER   758 OG   9229   0.589E+00  -0.720E+00  -0.233E-01
THR   961 C   40016 GLN   762 OE1  9286   0.669E+00  -0.543E+00  -0.998E-02
THR   961 C   40016 GLN   762 NE2  9287   0.618E+00  -0.897E+00  -0.186E-01
THR   961 C   40016 ARG   765 NH1  9338   0.773E+00  -0.450E+00  -0.493E-02
THR   961 C   40016 ARG   765 NH2  9339   0.680E+00  -0.573E+00  -0.106E-01
THR   961 O   40017 TYR   756 C    9198   0.905E+00  -0.308E+00  -0.164E-02
THR   961 O   40017 GLY   757 C    9219   0.781E+00  -0.369E+00  -0.396E-02
THR   961 O   40017 SER   758 C    9226   0.712E+00  -0.363E+00  -0.685E-02
THR   961 O   40017 SER   758 HN   9230   0.586E+00  -0.387E+00  -0.617E-03
THR   961 O   40017 SER   758 HG   9234   0.626E+00  -0.434E+00  -0.413E-03
THR   961 O   40017 GLN   762 CD   9285   0.687E+00  -0.539E+00  -0.851E-02
THR   961 O   40017 GLN   7621HE2  9294   0.630E+00  -0.393E+00  -0.400E-03
THR   961 O   40017 GLN   7622HE2  9295   0.541E+00  -0.546E+00  -0.992E-03
THR   961 O   40017 ARG   765 CZ   9337   0.843E+00  -0.314E+00  -0.250E-02
THR   961 O   40017 ARG   7652HH2  9352   0.652E+00  -0.351E+00  -0.325E-03
THR   961 CB  40018 SER   758 OG   9229   0.542E+00  -0.368E+00  -0.423E-01
THR   961 CB  40018 GLN   762 OE1  9286   0.523E+00  -0.393E+00  -0.475E-01
THR   961 CB  40018 GLN   762 NE2  9287   0.521E+00  -0.555E+00  -0.556E-01
THR   961 CB  40018 ARG   765 NH1  9338   0.537E+00  -0.402E+00  -0.469E-01
THR   961 CB  40018 ARG   765 NH2  9339   0.432E+00  -0.682E+00  -0.146E+00
THR   961 OG1 40019 GLY   757 C    9219   0.911E+00  -0.310E+00  -0.174E-02
THR   961 OG1 40019 SER   758 C    9226   0.732E+00  -0.376E+00  -0.644E-02
THR   961 OG1 40019 SER   758 HG   9234   0.596E+00  -0.525E+00  -0.648E-03
THR   961 OG1 40019 THR   761 C    9267   0.807E+00  -0.366E+00  -0.359E-02
THR   961 OG1 40019 GLN   762 CD   9285   0.577E+00  -0.846E+00  -0.263E-01
THR   961 OG1 40019 GLN   7621HE2  9294   0.623E+00  -0.438E+00  -0.499E-03
THR   961 OG1 40019 GLN   7622HE2  9295   0.572E+00  -0.526E+00  -0.830E-03
THR   961 OG1 40019 ARG   765 C    9331   0.100E+01  -0.337E+00  -0.981E-03
THR   961 OG1 40019 ARG   765 NE   9336   0.547E+00  -0.661E+00  -0.436E-01
THR   961 OG1 40019 ARG   765 CZ   9337   0.417E+00  -0.155E+01  -0.148E+00
THR   961 OG1 40019 ARG   765 NH1  9338   0.407E+00   0.200E+01  -0.209E+00
THR   961 OG1 40019 ARG   765 NH2  9339   0.334E+00   0.340E+01  -0.252E+00
THR   961 OG1 40019 ARG   7651HH1  9349   0.499E+00  -0.690E+00  -0.189E-02
THR   961 OG1 40019 ARG   7652HH1  9350   0.331E+00  -0.199E+01  -0.209E-01
THR   961 OG1 40019 ARG   7651HH2  9351   0.392E+00  -0.126E+01  -0.780E-02
THR   961 OG1 40019 ARG   7652HH2  9352   0.236E+00  -0.527E+01  -0.924E-01
THR   961 CG2 40020 SER   758 CB   9228   0.401E+00  -0.131E+00  -0.166E+00
THR   961 CG2 40020 SER   758 OG   9229   0.445E+00   0.436E+00  -0.124E+00
THR   961 CG2 40020 GLN   762 CD   9285   0.419E+00  -0.528E+00  -0.128E+00
THR   961 CG2 40020 GLN   762 OE1  9286   0.429E+00   0.469E+00  -0.136E+00
THR   961 CG2 40020 GLN   762 NE2  9287   0.382E+00   0.891E+00  -0.218E+00
THR   961 CG2 40020 GLN   7621HE2  9294   0.420E+00  -0.321E+00  -0.594E-02
THR   961 CG2 40020 GLN   7622HE2  9295   0.355E+00  -0.502E+00  -0.157E-01
THR   961 CG2 40020 ARG   765 NH2  9339   0.439E+00   0.484E+00  -0.136E+00
THR   961 CG2 40020 ARG   7652HH2  9352   0.352E+00  -0.492E+00  -0.165E-01
THR   961 HN  40021 ARG   765 NH2  9339   0.575E+00  -0.370E+00  -0.935E-03
THR   961 HA  40022 SER   758 OG   9229   0.471E+00  -0.353E+00  -0.148E-01
THR   961 HG1 40024 SER   758 O    9227   0.663E+00  -0.370E+00  -0.294E-03
THR   961 HG1 40024 SER   758 OG   9229   0.479E+00  -0.838E+00  -0.241E-02
THR   961 HG1 40024 GLN   762 OE1  9286   0.607E+00  -0.479E+00  -0.497E-03
THR   961 HG1 40024 GLN   762 NE2  9287   0.597E+00  -0.697E+00  -0.747E-03
THR   961 HG1 40024 ARG   765 NH1  9338   0.381E+00  -0.161E+01  -0.108E-01
THR   961 HG1 40024 ARG   765 NH2  9339   0.359E+00  -0.189E+01  -0.152E-01
THR   9611HG2 40025 GLN   762 NE2  9287   0.322E+00  -0.484E+00  -0.812E-01
THR   9613HG2 40027 GLN   762 NE2  9287   0.365E+00  -0.344E+00  -0.677E-01
LEU   962 N   40028 GLN   762 CD   9285   0.718E+00  -0.318E+00  -0.767E-02
LEU   962 C   40030 SER   758 OG   9229   0.819E+00  -0.388E+00  -0.329E-02
LEU   962 C   40030 GLN   762 OE1  9286   0.867E+00  -0.346E+00  -0.212E-02
LEU   962 C   40030 GLN   762 NE2  9287   0.808E+00  -0.548E+00  -0.380E-02
LEU   962 C   40030 ARG   765 NH2  9339   0.964E+00  -0.319E+00  -0.132E-02
LEU   962 O   40031 GLN   762 CD   9285   0.910E+00  -0.331E+00  -0.159E-02
LEU   962 HN  40036 GLN   762 NE2  9287   0.705E+00  -0.322E+00  -0.277E-03
VAL   963 C   40049 GLN   762 NE2  9287   0.993E+00  -0.307E+00  -0.111E-02
VAL   963 HN  40054 GLN   762 NE2  9287   0.910E+00  -0.345E+00  -0.600E-04
LYS   964 C   40065 LEU   754 O    9163   0.993E+00  -0.314E+00  -0.941E-03
LYS   964 C   40065 GLN   755 O    9182   0.925E+00  -0.355E+00  -0.144E-02
LYS   964 C   40065 TYR   756 O    9199   0.781E+00  -0.440E+00  -0.397E-02
LYS   964 C   40065 GLY   757 N    9217   0.791E+00  -0.305E+00  -0.430E-02
LYS   964 C   40065 GLY   757 O    9220   0.861E+00  -0.359E+00  -0.222E-02
LYS   964 C   40065 SER   758 N    9224   0.673E+00  -0.596E+00  -0.112E-01
LYS   964 C   40065 SER   758 O    9227   0.920E+00  -0.368E+00  -0.149E-02
LYS   964 C   40065 SER   758 OG   9229   0.617E+00  -0.843E+00  -0.176E-01
LYS   964 C   40065 GLN   762 OE1  9286   0.103E+01  -0.336E+00  -0.762E-03
LYS   964 C   40065 GLN   762 NE2  9287   0.880E+00  -0.601E+00  -0.228E-02
LYS   964 O   40066 TYR   756 C    9198   0.788E+00  -0.396E+00  -0.375E-02
LYS   964 O   40066 GLY   757 C    9219   0.730E+00  -0.426E+00  -0.594E-02
LYS   964 O   40066 SER   758 HN   9230   0.591E+00  -0.387E+00  -0.581E-03
LYS   964 O   40066 SER   758 HG   9234   0.732E+00  -0.325E+00  -0.162E-03
GLN   965 N   40085 SER   758 HN   9230   0.543E+00  -0.321E+00  -0.132E-02
GLN   965 C   40087 TYR   756 O    9199   0.693E+00  -0.318E+00  -0.808E-02
GLN   965 C   40087 SER   758 N    9224   0.720E+00  -0.303E+00  -0.753E-02
GLN   965 C   40087 SER   758 OG   9229   0.774E+00  -0.313E+00  -0.460E-02
GLN   965 C   40087 GLN   762 NE2  9287   0.894E+00  -0.338E+00  -0.207E-02
GLN   965 O   40088 TYR   756 C    9198   0.678E+00  -0.527E+00  -0.918E-02
GLN   965 O   40088 GLY   757 C    9219   0.765E+00  -0.392E+00  -0.448E-02
GLN   965 O   40088 SER   758 HN   9230   0.632E+00  -0.337E+00  -0.390E-03
GLN   965 CD  40091 LEU   753 O    9144   0.897E+00  -0.339E+00  -0.173E-02
GLN   965 CD  40091 LEU   754 O    9163   0.816E+00  -0.397E+00  -0.304E-02
GLN   965 CD  40091 GLN   755 O    9182   0.715E+00  -0.510E+00  -0.668E-02
GLN   965 CD  40091 TYR   756 N    9196   0.713E+00  -0.444E+00  -0.799E-02
GLN   965 CD  40091 TYR   756 O    9199   0.389E+00  -0.192E+01  -0.183E+00
GLN   965 CD  40091 GLY   757 N    9217   0.518E+00  -0.670E+00  -0.512E-01
GLN   965 CD  40091 GLY   757 CA   9218   0.458E+00  -0.311E+00  -0.881E-01
GLN   965 CD  40091 GLY   757 O    9220   0.575E+00  -0.719E+00  -0.242E-01
GLN   965 CD  40091 SER   758 N    9224   0.370E+00  -0.226E+01  -0.196E+00
GLN   965 CD  40091 SER   758 CA   9225   0.433E+00   0.327E+00  -0.113E+00
GLN   965 CD  40091 SER   758 O    9227   0.546E+00  -0.923E+00  -0.328E-01
GLN   965 CD  40091 SER   758 CB   9228   0.415E+00   0.454E+00  -0.133E+00
GLN   965 CD  40091 SER   758 OG   9229   0.473E+00  -0.143E+01  -0.804E-01
GLN   965 CD  40091 PHE   759 N    9235   0.428E+00  -0.106E+01  -0.134E+00
GLN   965 CD  40091 PHE   759 O    9238   0.738E+00  -0.432E+00  -0.555E-02
GLN   965 CD  40091 PHE   759 CE1  9243   0.500E+00  -0.306E+00  -0.498E-01
GLN   965 CD  40091 CYS   760 N    9255   0.713E+00  -0.360E+00  -0.802E-02
GLN   965 CD  40091 CYS   760 O    9258   0.978E+00  -0.311E+00  -0.103E-02
GLN   965 CD  40091 THR   761 OG1  9270   0.914E+00  -0.355E+00  -0.171E-02
GLN   965 CD  40091 GLN   762 OE1  9286   0.701E+00  -0.590E+00  -0.756E-02
GLN   965 CD  40091 GLN   762 NE2  9287   0.501E+00  -0.171E+01  -0.611E-01
GLN   965 CD  40091 ARG   765 NH1  9338   0.100E+01  -0.351E+00  -0.104E-02
GLN   965 CD  40091 ARG   765 NH2  9339   0.917E+00  -0.402E+00  -0.178E-02
GLN   965 CD  40091 GLN  1005 NE2 12575   0.855E+00  -0.580E+00  -0.271E-02
GLN   965 OE1 40092 LEU   754 C    9162   0.840E+00  -0.364E+00  -0.256E-02
GLN   965 OE1 40092 GLN   755 C    9181   0.738E+00  -0.336E+00  -0.555E-02
GLN   965 OE1 40092 TYR   756 C    9198   0.462E+00  -0.137E+01  -0.827E-01
GLN   965 OE1 40092 TYR   756 O    9199   0.384E+00   0.188E+01  -0.227E+00
GLN   965 OE1 40092 GLY   757 CA   9218   0.378E+00   0.477E+00  -0.225E+00
GLN   965 OE1 40092 GLY   757 C    9219   0.376E+00  -0.219E+01  -0.203E+00
GLN   965 OE1 40092 GLY   757 HN   9221   0.559E+00  -0.360E+00  -0.819E-03
GLN   965 OE1 40092 GLY   757 HA2  9223   0.297E+00  -0.642E+00  -0.906E-01
GLN   965 OE1 40092 SER   758 CA   9225   0.353E+00  -0.525E+00  -0.245E+00
GLN   965 OE1 40092 SER   758 C    9226   0.415E+00  -0.140E+01  -0.141E+00
GLN   965 OE1 40092 SER   758 CB   9228   0.332E+00  -0.772E+00  -0.176E+00
GLN   965 OE1 40092 SER   758 OG   9229   0.368E+00   0.255E+01  -0.288E+00
GLN   965 OE1 40092 SER   758 HA   9231   0.441E+00  -0.354E+00  -0.193E-01
GLN   965 OE1 40092 SER   758 HG   9234   0.456E+00  -0.102E+01  -0.277E-02
GLN   965 OE1 40092 PHE   759 N    9235   0.411E+00   0.110E+01  -0.185E+00
GLN   965 OE1 40092 PHE   759 C    9237   0.656E+00  -0.552E+00  -0.112E-01
GLN   965 OE1 40092 PHE   759 HN   9246   0.365E+00  -0.955E+00  -0.103E-01
GLN   965 OE1 40092 CYS   760 C    9257   0.854E+00  -0.398E+00  -0.233E-02
GLN   965 OE1 40092 CYS   760 HN   9261   0.636E+00  -0.317E+00  -0.377E-03
GLN   965 OE1 40092 THR   761 C    9267   0.873E+00  -0.334E+00  -0.203E-02
GLN   965 OE1 40092 GLN   762 CD   9285   0.654E+00  -0.678E+00  -0.114E-01
GLN   965 OE1 40092 GLN   7621HE2  9294   0.482E+00  -0.816E+00  -0.199E-02
GLN   965 OE1 40092 GLN   7622HE2  9295   0.500E+00  -0.745E+00  -0.158E-02
GLN   965 NE2 40093 LEU   753 C    9143   0.944E+00  -0.424E+00  -0.149E-02
GLN   965 NE2 40093 LEU   754 C    9162   0.853E+00  -0.499E+00  -0.274E-02
GLN   965 NE2 40093 GLN   755 C    9181   0.688E+00  -0.539E+00  -0.986E-02
GLN   965 NE2 40093 TYR   756 C    9198   0.413E+00  -0.257E+01  -0.155E+00
GLN   965 NE2 40093 TYR   756 HN   9208   0.702E+00  -0.327E+00  -0.283E-03
GLN   965 NE2 40093 GLY   757 CA   9218   0.456E+00   0.416E+00  -0.114E+00
GLN   965 NE2 40093 GLY   757 C    9219   0.467E+00  -0.176E+01  -0.890E-01
GLN   965 NE2 40093 GLY   757 HN   9221   0.572E+00  -0.480E+00  -0.967E-03
GLN   965 NE2 40093 GLY   757 HA2  9223   0.384E+00  -0.444E+00  -0.474E-01
GLN   965 NE2 40093 SER   758 N    9224   0.397E+00   0.247E+01  -0.231E+00
GLN   965 NE2 40093 SER   758 CA   9225   0.468E+00  -0.356E+00  -0.993E-01
GLN   965 NE2 40093 SER   758 C    9226   0.460E+00  -0.152E+01  -0.957E-01
GLN   965 NE2 40093 SER   758 CB   9228   0.486E+00  -0.404E+00  -0.811E-01
GLN   965 NE2 40093 SER   758 HN   9230   0.323E+00  -0.275E+01  -0.271E-01
GLN   965 NE2 40093 SER   758 HG   9234   0.644E+00  -0.655E+00  -0.476E-03
GLN   965 NE2 40093 PHE   759 N    9235   0.394E+00   0.173E+01  -0.238E+00
GLN   965 NE2 40093 PHE   759 CA   9236   0.458E+00   0.955E-01  -0.111E+00
GLN   965 NE2 40093 PHE   759 C    9237   0.608E+00  -0.908E+00  -0.205E-01
GLN   965 NE2 40093 PHE   759 CB   9239   0.450E+00   0.330E+00  -0.121E+00
GLN   965 NE2 40093 PHE   759 CG   9240   0.387E+00  -0.103E+00  -0.189E+00
GLN   965 NE2 40093 PHE   759 CD1  9241   0.357E+00   0.504E+00  -0.178E+00
GLN   965 NE2 40093 PHE   759 CD2  9242   0.428E+00   0.312E+00  -0.134E+00
GLN   965 NE2 40093 PHE   759 CE1  9243   0.374E+00   0.842E+00  -0.196E+00
GLN   965 NE2 40093 PHE   759 CE2  9244   0.442E+00   0.546E+00  -0.117E+00
GLN   965 NE2 40093 PHE   759 CZ   9245   0.416E+00   0.405E+00  -0.151E+00
GLN   965 NE2 40093 PHE   759 HN   9246   0.339E+00  -0.163E+01  -0.208E-01
GLN   965 NE2 40093 PHE   759 HA   9247   0.447E+00  -0.344E+00  -0.214E-01
GLN   965 NE2 40093 PHE   759 HD1  9250   0.374E+00  -0.525E+00  -0.579E-01
GLN   965 NE2 40093 PHE   759 HE1  9252   0.402E+00  -0.550E+00  -0.416E-01
GLN   965 NE2 40093 PHE   759 HE2  9253   0.507E+00  -0.308E+00  -0.116E-01
GLN   965 NE2 40093 PHE   759 HZ   9254   0.468E+00  -0.347E+00  -0.184E-01
GLN   965 NE2 40093 CYS   760 C    9257   0.870E+00  -0.542E+00  -0.243E-02
GLN   965 NE2 40093 CYS   760 HN   9261   0.622E+00  -0.466E+00  -0.587E-03
GLN   965 NE2 40093 THR   761 C    9267   0.946E+00  -0.414E+00  -0.148E-02
GLN   965 NE2 40093 GLN   762 CD   9285   0.647E+00  -0.971E+00  -0.141E-01
GLN   965 NE2 40093 GLN   762 HN   9288   0.752E+00  -0.327E+00  -0.188E-03
GLN   965 NE2 40093 GLN   7621HE2  9294   0.472E+00  -0.121E+01  -0.305E-02
GLN   965 NE2 40093 GLN   7622HE2  9295   0.474E+00  -0.119E+01  -0.297E-02
GLN   965 NE2 40093 GLN  1005 CD  12573   0.892E+00  -0.541E+00  -0.210E-02
GLN   965 NE2 40093 GLN  10051HE2 12582   0.726E+00  -0.474E+00  -0.232E-03
GLN   965 NE2 40093 GLN  10052HE2 12583   0.707E+00  -0.499E+00  -0.273E-03
GLN   965 HN  40094 SER   758 OG   9229   0.604E+00  -0.366E+00  -0.598E-03
GLN   965 HN  40094 GLN   762 NE2  9287   0.739E+00  -0.338E+00  -0.209E-03
GLN   9651HE2 40100 GLN   755 O    9182   0.684E+00  -0.340E+00  -0.243E-03
GLN   9651HE2 40100 TYR   756 O    9199   0.373E+00  -0.131E+01  -0.900E-02
GLN   9651HE2 40100 GLY   757 N    9217   0.557E+00  -0.347E+00  -0.114E-02
GLN   9651HE2 40100 GLY   757 O    9220   0.662E+00  -0.327E+00  -0.295E-03
GLN   9651HE2 40100 SER   758 N    9224   0.493E+00  -0.664E+00  -0.235E-02
GLN   9651HE2 40100 SER   758 O    9227   0.612E+00  -0.438E+00  -0.473E-03
GLN   9651HE2 40100 SER   758 OG   9229   0.650E+00  -0.426E+00  -0.385E-03
GLN   9651HE2 40100 PHE   759 N    9235   0.454E+00  -0.557E+00  -0.383E-02
GLN   9651HE2 40100 PHE   759 CE1  9243   0.310E+00  -0.649E+00  -0.286E-01
GLN   9651HE2 40100 PHE   759 CE2  9244   0.378E+00  -0.377E+00  -0.970E-02
GLN   9651HE2 40100 PHE   759 CZ   9245   0.337E+00  -0.328E+00  -0.185E-01
GLN   9651HE2 40100 GLN   762 OE1  9286   0.721E+00  -0.341E+00  -0.177E-03
GLN   9651HE2 40100 GLN   762 NE2  9287   0.527E+00  -0.926E+00  -0.157E-02
GLN   9651HE2 40100 GLN  1005 NE2 12575   0.719E+00  -0.483E+00  -0.246E-03
GLN   9652HE2 40101 LEU   753 O    9144   0.725E+00  -0.300E+00  -0.172E-03
GLN   9652HE2 40101 LEU   754 O    9163   0.701E+00  -0.320E+00  -0.210E-03
GLN   9652HE2 40101 GLN   755 O    9182   0.574E+00  -0.490E+00  -0.697E-03
GLN   9652HE2 40101 TYR   756 N    9196   0.544E+00  -0.477E+00  -0.131E-02
GLN   9652HE2 40101 TYR   756 O    9199   0.210E+00  -0.682E+01  -0.645E-01
GLN   9652HE2 40101 GLY   757 N    9217   0.390E+00  -0.827E+00  -0.937E-02
GLN   9652HE2 40101 GLY   757 CA   9218   0.383E+00  -0.300E+00  -0.102E-01
GLN   9652HE2 40101 GLY   757 O    9220   0.496E+00  -0.616E+00  -0.166E-02
GLN   9652HE2 40101 SER   758 N    9224   0.349E+00  -0.162E+01  -0.178E-01
GLN   9652HE2 40101 SER   758 O    9227   0.528E+00  -0.608E+00  -0.115E-02
GLN   9652HE2 40101 SER   758 OG   9229   0.560E+00  -0.587E+00  -0.945E-03
GLN   9652HE2 40101 PHE   759 N    9235   0.342E+00  -0.117E+01  -0.200E-01
GLN   9652HE2 40101 PHE   759 O    9238   0.649E+00  -0.339E+00  -0.334E-03
GLN   9652HE2 40101 PHE   759 CD1  9241   0.317E+00  -0.322E+00  -0.255E-01
GLN   9652HE2 40101 PHE   759 CE1  9243   0.365E+00  -0.415E+00  -0.119E-01
GLN   9652HE2 40101 CYS   760 N    9255   0.602E+00  -0.310E+00  -0.714E-03
GLN   9652HE2 40101 GLN   762 OE1  9286   0.761E+00  -0.309E+00  -0.128E-03
GLN   9652HE2 40101 GLN   762 NE2  9287   0.544E+00  -0.863E+00  -0.131E-02
GLN   9652HE2 40101 GLN  1005 NE2 12575   0.748E+00  -0.448E+00  -0.195E-03
LEU   966 C   40104 GLN   755 O    9182   0.855E+00  -0.318E+00  -0.230E-02
SER   967 N   40121 TYR   756 C    9198   0.875E+00  -0.318E+00  -0.236E-02
SER   967 C   40123 GLN   755 O    9182   0.651E+00  -0.444E+00  -0.117E-01
SER   967 O   40124 LEU   754 C    9162   0.864E+00  -0.322E+00  -0.216E-02
SER   967 O   40124 GLN   755 C    9181   0.729E+00  -0.318E+00  -0.599E-02
SER   967 O   40124 GLN   755 CD   9185   0.974E+00  -0.310E+00  -0.106E-02
SER   967 O   40124 TYR   756 C    9198   0.807E+00  -0.392E+00  -0.325E-02
SER   967 O   40124 GLY   757 C    9219   0.875E+00  -0.320E+00  -0.201E-02
SER   968 N   40132 LEU   754 C    9162   0.838E+00  -0.315E+00  -0.306E-02
SER   968 N   40132 GLN   755 C    9181   0.655E+00  -0.365E+00  -0.132E-01
SER   968 N   40132 TYR   756 C    9198   0.668E+00  -0.521E+00  -0.118E-01
SER   968 N   40132 GLY   757 C    9219   0.757E+00  -0.383E+00  -0.562E-02
SER   968 CA  40133 GLN   755 O    9182   0.416E+00  -0.307E+00  -0.158E+00
SER   968 C   40134 LEU   754 O    9163   0.690E+00  -0.391E+00  -0.830E-02
SER   968 C   40134 GLN   755 O    9182   0.409E+00  -0.131E+01  -0.150E+00
SER   968 C   40134 GLN   755 OE1  9186   0.811E+00  -0.326E+00  -0.315E-02
SER   968 C   40134 GLN   755 NE2  9187   0.857E+00  -0.418E+00  -0.266E-02
SER   968 C   40134 TYR   756 N    9196   0.619E+00  -0.426E+00  -0.184E-01
SER   968 C   40134 TYR   756 O    9199   0.686E+00  -0.373E+00  -0.856E-02
SER   968 C   40134 GLY   757 N    9217   0.625E+00  -0.320E+00  -0.174E-01
SER   968 O   40135 LEU   754 C    9162   0.873E+00  -0.316E+00  -0.203E-02
SER   968 O   40135 GLN   755 C    9181   0.622E+00  -0.435E+00  -0.152E-01
SER   968 O   40135 GLN   755 CD   9185   0.872E+00  -0.369E+00  -0.205E-02
SER   968 O   40135 TYR   756 C    9198   0.718E+00  -0.486E+00  -0.656E-02
SER   968 O   40135 GLY   757 C    9219   0.900E+00  -0.305E+00  -0.170E-02
SER   968 CB  40136 GLN   755 O    9182   0.355E+00  -0.582E+00  -0.246E+00
SER   968 CB  40136 TYR   756 C    9198   0.433E+00   0.378E+00  -0.113E+00
SER   968 CB  40136 GLY   757 N    9217   0.420E+00  -0.246E+00  -0.164E+00
SER   968 CB  40136 GLY   757 CA   9218   0.441E+00  -0.752E-01  -0.118E+00
SER   968 OG  40137 LEU   753 C    9143   0.855E+00  -0.361E+00  -0.254E-02
SER   968 OG  40137 LEU   754 C    9162   0.634E+00  -0.630E+00  -0.151E-01
SER   968 OG  40137 GLN   755 C    9181   0.483E+00  -0.847E+00  -0.713E-01
SER   968 OG  40137 GLN   755 O    9182   0.419E+00   0.163E+01  -0.162E+00
SER   968 OG  40137 GLN   755 CD   9185   0.922E+00  -0.372E+00  -0.162E-02
SER   968 OG  40137 TYR   756 C    9198   0.403E+00  -0.198E+01  -0.171E+00
SER   968 OG  40137 TYR   756 O    9199   0.428E+00   0.144E+01  -0.146E+00
SER   968 OG  40137 TYR   756 HN   9208   0.588E+00  -0.341E+00  -0.705E-03
SER   968 OG  40137 GLY   757 N    9217   0.362E+00   0.158E+01  -0.303E+00
SER   968 OG  40137 GLY   757 CA   9218   0.340E+00   0.648E+00  -0.191E+00
SER   968 OG  40137 GLY   757 C    9219   0.472E+00  -0.124E+01  -0.809E-01
SER   968 OG  40137 GLY   757 HN   9221   0.395E+00  -0.854E+00  -0.752E-02
SER   968 OG  40137 GLY   757 HA1  9222   0.355E+00  -0.399E+00  -0.654E-01
SER   968 OG  40137 SER   758 C    9226   0.710E+00  -0.424E+00  -0.774E-02
SER   968 OG  40137 SER   758 HN   9230   0.425E+00  -0.958E+00  -0.487E-02
SER   968 OG  40137 SER   758 HG   9234   0.711E+00  -0.390E+00  -0.225E-03
SER   968 OG  40137 PHE   759 C    9237   0.903E+00  -0.315E+00  -0.183E-02
SER   968 OG  40137 PHE   759 HN   9246   0.577E+00  -0.314E+00  -0.784E-03
SER   968 OG  40137 GLN   762 CD   9285   0.104E+01  -0.312E+00  -0.809E-03
SER   968 HN  40138 GLN   755 O    9182   0.599E+00  -0.377E+00  -0.538E-03
SER   968 HA  40139 GLN   755 O    9182   0.408E+00  -0.388E+00  -0.298E-01
SER   968 HG  40142 LEU   753 O    9144   0.728E+00  -0.325E+00  -0.167E-03
SER   968 HG  40142 LEU   754 O    9163   0.459E+00  -0.891E+00  -0.264E-02
SER   968 HG  40142 GLN   755 N    9179   0.601E+00  -0.333E+00  -0.724E-03
SER   968 HG  40142 GLN   755 O    9182   0.404E+00  -0.125E+01  -0.563E-02
SER   968 HG  40142 GLN   755 NE2  9187   0.958E+00  -0.323E+00  -0.440E-04
SER   968 HG  40142 TYR   756 N    9196   0.489E+00  -0.668E+00  -0.246E-02
SER   968 HG  40142 TYR   756 O    9199   0.456E+00  -0.856E+00  -0.276E-02
SER   968 HG  40142 GLY   757 N    9217   0.338E+00  -0.133E+01  -0.212E-01
SER   968 HG  40142 GLY   757 CA   9218   0.315E+00  -0.561E+00  -0.301E-01
SER   968 HG  40142 GLY   757 O    9220   0.552E+00  -0.526E+00  -0.878E-03
SER   968 HG  40142 SER   758 N    9224   0.498E+00  -0.708E+00  -0.220E-02
SER   968 HG  40142 SER   758 OG   9229   0.662E+00  -0.450E+00  -0.347E-03
SER   968 HG  40142 GLN   762 NE2  9287   0.962E+00  -0.321E+00  -0.430E-04
ASN   969 N   40143 LEU   754 C    9162   0.687E+00  -0.360E+00  -0.992E-02
ASN   969 N   40143 GLN   755 C    9181   0.455E+00  -0.660E+00  -0.102E+00
ASN   969 N   40143 GLN   755 O    9182   0.347E+00   0.180E+01  -0.307E+00
ASN   969 N   40143 GLN   755 CD   9185   0.661E+00  -0.453E+00  -0.125E-01
ASN   969 N   40143 TYR   756 C    9198   0.636E+00  -0.457E+00  -0.157E-01
ASN   969 CA  40144 GLN   755 O    9182   0.413E+00  -0.119E+00  -0.162E+00
ASN   969 C   40145 LEU   752 O    9125   0.782E+00  -0.395E+00  -0.394E-02
ASN   969 C   40145 LEU   753 O    9144   0.876E+00  -0.325E+00  -0.200E-02
ASN   969 C   40145 LEU   754 O    9163   0.756E+00  -0.420E+00  -0.479E-02
ASN   969 C   40145 GLN   755 N    9179   0.688E+00  -0.348E+00  -0.988E-02
ASN   969 C   40145 GLN   755 O    9182   0.391E+00  -0.188E+01  -0.180E+00
ASN   969 C   40145 GLN   755 OE1  9186   0.592E+00  -0.770E+00  -0.205E-01
ASN   969 C   40145 GLN   755 NE2  9187   0.682E+00  -0.809E+00  -0.104E-01
ASN   969 C   40145 TYR   756 N    9196   0.601E+00  -0.579E+00  -0.218E-01
ASN   969 C   40145 TYR   756 O    9199   0.771E+00  -0.383E+00  -0.427E-02
ASN   969 C   40145 TYR   756 OH   9207   0.741E+00  -0.329E+00  -0.598E-02
ASN   969 C   40145 ASP   994 OD1 12388   0.851E+00  -0.446E+00  -0.237E-02
ASN   969 C   40145 ASP   994 OD2 12389   0.960E+00  -0.368E+00  -0.115E-02
ASN   969 O   40146 GLN   755 C    9181   0.603E+00  -0.419E+00  -0.183E-01
ASN   969 O   40146 GLN   755 CD   9185   0.664E+00  -0.547E+00  -0.104E-01
ASN   969 O   40146 TYR   756 C    9198   0.807E+00  -0.354E+00  -0.325E-02
ASN   969 O   40146 ASP   994 CG  12387   0.922E+00  -0.340E+00  -0.147E-02
ASN   969 CB  40147 GLN   755 O    9182   0.453E+00   0.197E+00  -0.104E+00
ASN   969 CG  40148 LEU   752 O    9125   0.885E+00  -0.303E+00  -0.187E-02
ASN   969 CG  40148 LEU   754 O    9163   0.764E+00  -0.390E+00  -0.450E-02
ASN   969 CG  40148 GLN   755 O    9182   0.559E+00  -0.744E+00  -0.286E-01
ASN   969 CG  40148 GLN   755 OE1  9186   0.651E+00  -0.597E+00  -0.117E-01
ASN   969 CG  40148 GLN   755 NE2  9187   0.606E+00  -0.973E+00  -0.208E-01
ASN   969 CG  40148 TYR   756 N    9196   0.763E+00  -0.342E+00  -0.534E-02
ASN   969 OD1 40149 GLN   755 CD   9185   0.721E+00  -0.469E+00  -0.640E-02
ASN   969 ND2 40150 ASN   751 C    9110   0.959E+00  -0.395E+00  -0.136E-02
ASN   969 ND2 40150 LEU   752 C    9124   0.942E+00  -0.377E+00  -0.151E-02
ASN   969 ND2 40150 LEU   753 C    9143   0.101E+01  -0.341E+00  -0.102E-02
ASN   969 ND2 40150 LEU   754 C    9162   0.770E+00  -0.529E+00  -0.507E-02
ASN   969 ND2 40150 GLN   755 C    9181   0.651E+00  -0.534E+00  -0.137E-01
ASN   969 ND2 40150 GLN   755 CD   9185   0.554E+00  -0.120E+01  -0.351E-01
ASN   969 ND2 40150 GLN   755 HA   9189   0.523E+00  -0.311E+00  -0.872E-02
ASN   969 ND2 40150 GLN   7551HE2  9194   0.507E+00  -0.899E+00  -0.199E-02
ASN   969 ND2 40150 GLN   7552HE2  9195   0.590E+00  -0.638E+00  -0.802E-03
ASN   969 ND2 40150 TYR   756 C    9198   0.927E+00  -0.420E+00  -0.167E-02
ASN   969 HN  40151 LEU   754 O    9163   0.542E+00  -0.344E+00  -0.980E-03
ASN   969 HN  40151 GLN   755 O    9182   0.297E+00  -0.166E+01  -0.330E-01
ASN   969 HN  40151 GLN   755 NE2  9187   0.672E+00  -0.344E+00  -0.368E-03
ASN   969 HN  40151 TYR   756 N    9196   0.508E+00  -0.349E+00  -0.197E-02
ASN   9691HD2 40155 GLN   755 O    9182   0.567E+00  -0.438E+00  -0.748E-03
ASN   9691HD2 40155 GLN   755 OE1  9186   0.539E+00  -0.546E+00  -0.102E-02
ASN   9691HD2 40155 GLN   755 NE2  9187   0.443E+00  -0.123E+01  -0.447E-02
ASN   9692HD2 40156 GLN   755 OE1  9186   0.711E+00  -0.305E+00  -0.193E-03
ASN   9692HD2 40156 GLN   755 NE2  9187   0.602E+00  -0.601E+00  -0.713E-03
PHE   970 N   40157 LEU   754 C    9162   0.680E+00  -0.318E+00  -0.106E-01
PHE   970 N   40157 GLN   755 CA   9180   0.455E+00  -0.503E-01  -0.115E+00
PHE   970 N   40157 GLN   755 C    9181   0.386E+00  -0.869E+00  -0.190E+00
PHE   970 N   40157 GLN   755 CB   9183   0.420E+00   0.531E-01  -0.164E+00
PHE   970 N   40157 GLN   755 CD   9185   0.567E+00  -0.542E+00  -0.307E-01
PHE   970 N   40157 TYR   756 C    9198   0.592E+00  -0.458E+00  -0.239E-01
PHE   970 CA  40158 GLN   755 C    9181   0.424E+00  -0.551E-01  -0.123E+00
PHE   970 CA  40158 GLN   755 O    9182   0.343E+00   0.130E+00  -0.228E+00
PHE   970 CA  40158 TYR   756 CE2  9205   0.445E+00   0.211E-01  -0.101E+00
PHE   970 C   40159 LEU   752 O    9125   0.650E+00  -0.499E+00  -0.118E-01
PHE   970 C   40159 LEU   753 O    9144   0.796E+00  -0.340E+00  -0.352E-02
PHE   970 C   40159 LEU   754 O    9163   0.813E+00  -0.328E+00  -0.312E-02
PHE   970 C   40159 GLN   755 N    9179   0.676E+00  -0.320E+00  -0.110E-01
PHE   970 C   40159 GLN   755 O    9182   0.453E+00  -0.115E+01  -0.923E-01
PHE   970 C   40159 GLN   755 OE1  9186   0.475E+00  -0.114E+01  -0.717E-01
PHE   970 C   40159 GLN   755 NE2  9187   0.647E+00  -0.798E+00  -0.142E-01
PHE   970 C   40159 TYR   756 N    9196   0.580E+00  -0.556E+00  -0.269E-01
PHE   970 C   40159 TYR   756 O    9199   0.789E+00  -0.326E+00  -0.373E-02
PHE   970 C   40159 TYR   756 CE1  9204   0.483E+00  -0.316E+00  -0.599E-01
PHE   970 C   40159 TYR   756 CE2  9205   0.470E+00  -0.338E+00  -0.689E-01
PHE   970 C   40159 TYR   756 OH   9207   0.462E+00  -0.814E+00  -0.906E-01
PHE   970 C   40159 ASP   994 OD1 12388   0.565E+00  -0.880E+00  -0.268E-01
PHE   970 C   40159 ASP   994 OD2 12389   0.667E+00  -0.620E+00  -0.101E-01
PHE   970 C   40159 THR   998 OG1 12461   0.769E+00  -0.390E+00  -0.480E-02
PHE   970 O   40160 LEU   752 C    9124   0.830E+00  -0.300E+00  -0.276E-02
PHE   970 O   40160 GLN   755 C    9181   0.617E+00  -0.386E+00  -0.160E-01
PHE   970 O   40160 GLN   755 CD   9185   0.640E+00  -0.571E+00  -0.129E-01
PHE   970 O   40160 TYR   756 C    9198   0.804E+00  -0.344E+00  -0.333E-02
PHE   970 O   40160 TYR   756 CZ   9206   0.440E+00  -0.415E+00  -0.106E+00
PHE   970 O   40160 TYR   756 OH   9207   0.421E+00   0.949E+00  -0.158E+00
PHE   970 O   40160 TYR   756 HH   9216   0.360E+00  -0.113E+01   0.000E+00
PHE   970 O   40160 ASP   994 CG  12387   0.602E+00  -0.724E+00  -0.185E-01
PHE   970 O   40160 THR   998 HG1 12466   0.634E+00  -0.353E+00  -0.382E-03
PHE   970 CB  40161 GLN   755 O    9182   0.446E+00   0.215E+00  -0.112E+00
PHE   970 CG  40162 GLN   755 O    9182   0.430E+00  -0.499E-01  -0.119E+00
PHE   970 CD2 40164 GLN   755 O    9182   0.403E+00   0.234E+00  -0.160E+00
PHE   970 CD2 40164 TYR   756 CA   9197   0.406E+00  -0.405E-02  -0.142E+00
PHE   970 CD2 40164 TYR   756 CD2  9203   0.392E+00   0.813E-01  -0.136E+00
PHE   970 CD2 40164 PHE   759 CE1  9243   0.410E+00   0.621E-01  -0.123E+00
PHE   970 CE2 40166 TYR   756 CA   9197   0.427E+00  -0.673E-02  -0.119E+00
PHE   970 CE2 40166 TYR   756 C    9198   0.439E+00  -0.392E+00  -0.949E-01
PHE   970 CE2 40166 TYR   756 O    9199   0.409E+00   0.397E+00  -0.150E+00
PHE   970 CE2 40166 PHE   759 CD1  9241   0.393E+00   0.695E-01  -0.136E+00
PHE   970 HN  40168 GLN   755 OE1  9186   0.537E+00  -0.363E+00  -0.104E-02
PHE   970 HN  40168 GLN   755 NE2  9187   0.644E+00  -0.344E+00  -0.478E-03
PHE   970 HN  40168 TYR   756 N    9196   0.403E+00  -0.570E+00  -0.779E-02
PHE   970 HA  40169 GLN   755 O    9182   0.292E+00  -0.699E+00  -0.844E-01
PHE   970 HD2 40173 GLN   755 O    9182   0.387E+00  -0.308E+00  -0.434E-01
PHE   970 HE2 40175 TYR   756 O    9199   0.331E+00  -0.554E+00  -0.831E-01
GLY   971 N   40177 GLN   755 C    9181   0.505E+00  -0.446E+00  -0.588E-01
GLY   971 N   40177 GLN   755 O    9182   0.459E+00   0.756E+00  -0.106E+00
GLY   971 N   40177 GLN   755 CB   9183   0.405E+00   0.590E-01  -0.188E+00
GLY   971 N   40177 GLN   755 CD   9185   0.435E+00  -0.102E+01  -0.126E+00
GLY   971 N   40177 GLN   755 OE1  9186   0.364E+00   0.153E+01  -0.290E+00
GLY   971 N   40177 GLN   7551HE2  9194   0.594E+00  -0.301E+00  -0.770E-03
GLY   971 N   40177 GLN   7552HE2  9195   0.538E+00  -0.374E+00  -0.139E-02
GLY   971 N   40177 TYR   756 HH   9216   0.438E+00  -0.496E+00   0.000E+00
GLY   971 N   40177 ASP   994 CG  12387   0.647E+00  -0.460E+00  -0.143E-01
GLY   971 CA  40178 GLN   755 CD   9185   0.434E+00  -0.356E+00  -0.112E+00
GLY   971 CA  40178 GLN   755 OE1  9186   0.346E+00   0.606E+00  -0.236E+00
GLY   971 C   40179 LEU   752 O    9125   0.773E+00  -0.380E+00  -0.421E-02
GLY   971 C   40179 GLN   755 O    9182   0.688E+00  -0.479E+00  -0.845E-02
GLY   971 C   40179 GLN   755 OE1  9186   0.450E+00  -0.137E+01  -0.953E-01
GLY   971 C   40179 GLN   755 NE2  9187   0.551E+00  -0.119E+01  -0.360E-01
GLY   971 C   40179 TYR   756 OH   9207   0.672E+00  -0.373E+00  -0.107E-01
GLY   971 C   40179 GLU   990 O   12318   0.904E+00  -0.310E+00  -0.166E-02
GLY   971 C   40179 GLU   990 OE1 12322   0.890E+00  -0.441E+00  -0.181E-02
GLY   971 C   40179 ASP   994 OD1 12388   0.604E+00  -0.807E+00  -0.182E-01
GLY   971 C   40179 ASP   994 OD2 12389   0.670E+00  -0.652E+00  -0.987E-02
GLY   971 O   40180 GLN   755 CD   9185   0.556E+00  -0.774E+00  -0.294E-01
GLY   971 O   40180 GLN   7551HE2  9194   0.645E+00  -0.344E+00  -0.345E-03
GLY   971 O   40180 GLN   7552HE2  9195   0.522E+00  -0.548E+00  -0.123E-02
GLY   971 O   40180 GLU   990 CD  12321   0.912E+00  -0.345E+00  -0.157E-02
GLY   971 O   40180 ASP   994 CG  12387   0.662E+00  -0.597E+00  -0.106E-01
GLY   971 HN  40181 LEU   752 O    9125   0.566E+00  -0.311E+00  -0.757E-03
GLY   971 HN  40181 GLN   755 O    9182   0.393E+00  -0.764E+00  -0.665E-02
GLY   971 HN  40181 GLN   755 OE1  9186   0.330E+00  -0.136E+01  -0.183E-01
GLY   971 HN  40181 GLN   755 NE2  9187   0.464E+00  -0.780E+00  -0.336E-02
GLY   971 HN  40181 TYR   756 N    9196   0.538E+00  -0.304E+00  -0.139E-02
GLY   971 HN  40181 ASP   994 OD1 12388   0.617E+00  -0.337E+00  -0.450E-03
GLY   971 HA1 40182 GLN   755 NE2  9187   0.411E+00  -0.373E+00  -0.340E-01
GLY   971 HA2 40183 ASP   994 OD1 12388   0.412E+00  -0.305E+00  -0.280E-01
ALA   972 N   40184 GLN   755 CD   9185   0.583E+00  -0.556E+00  -0.261E-01
ALA   972 N   40184 GLN   7552HE2  9195   0.607E+00  -0.311E+00  -0.677E-03
ALA   972 N   40184 ASP   994 CG  12387   0.776E+00  -0.351E+00  -0.484E-02
ALA   972 C   40186 GLN   755 O    9182   0.811E+00  -0.346E+00  -0.315E-02
ALA   972 C   40186 GLN   755 OE1  9186   0.652E+00  -0.582E+00  -0.116E-01
ALA   972 C   40186 GLN   755 NE2  9187   0.656E+00  -0.808E+00  -0.131E-01
ALA   972 C   40186 GLU   990 OE1 12322   0.102E+01  -0.353E+00  -0.821E-03
ALA   972 C   40186 ASP   994 OD1 12388   0.913E+00  -0.368E+00  -0.156E-02
ALA   972 C   40186 ASP   994 OD2 12389   0.970E+00  -0.335E+00  -0.108E-02
ALA   972 O   40187 GLN   755 CD   9185   0.570E+00  -0.800E+00  -0.255E-01
ALA   972 O   40187 GLN   7551HE2  9194   0.585E+00  -0.462E+00  -0.624E-03
ALA   972 O   40187 GLN   7552HE2  9195   0.542E+00  -0.546E+00  -0.975E-03
ALA   972 O   40187 ASP   994 CG  12387   0.970E+00  -0.332E+00  -0.108E-02
ALA   972 HN  40189 GLN   755 O    9182   0.585E+00  -0.339E+00  -0.622E-03
ALA   972 HN  40189 GLN   755 OE1  9186   0.533E+00  -0.463E+00  -0.108E-02
ALA   972 HN  40189 GLN   755 NE2  9187   0.633E+00  -0.448E+00  -0.529E-03
ILE   973 N   40194 GLN   755 CD   9185   0.775E+00  -0.351E+00  -0.487E-02
ILE   973 C   40196 GLN   755 OE1  9186   0.860E+00  -0.348E+00  -0.222E-02
ILE   973 C   40196 GLN   755 NE2  9187   0.790E+00  -0.566E+00  -0.434E-02
ILE   973 O   40197 GLN   755 CD   9185   0.844E+00  -0.416E+00  -0.249E-02
SER   974 N   40213 GLN   755 CD   9185   0.878E+00  -0.340E+00  -0.231E-02
SER   974 C   40215 GLN   755 NE2  9187   0.953E+00  -0.352E+00  -0.141E-02
SER   974 O   40216 GLN   755 CD   9185   0.992E+00  -0.302E+00  -0.946E-03
ASP   985 O   40391 GLY   413 C    4996   0.800E+00  -0.321E+00  -0.343E-02
PRO   987 O   40415 GLY   413 C    4996   0.730E+00  -0.329E+00  -0.591E-02
PRO   987 CB  40416 GLY   413 CA   4995   0.375E+00   0.234E-02  -0.175E+00
PRO   987 CB  40416 GLY   413 C    4996   0.443E+00  -0.683E-02  -0.103E+00
PRO   987 CB  40416 GLY   413 O    4997   0.423E+00   0.671E-02  -0.145E+00
PRO   987 CG  40417 GLY   413 N    4994   0.464E+00  -0.170E-01  -0.104E+00
PRO   987 CG  40417 GLY   413 CA   4995   0.352E+00  -0.120E-01  -0.106E+00
PRO   987 CG  40417 GLY   413 C    4996   0.403E+00   0.375E-01  -0.145E+00
PRO   987 CG  40417 GLY   413 O    4997   0.403E+00  -0.330E-01  -0.181E+00
GLU   988 N   40426 GLY   413 C    4996   0.741E+00  -0.311E+00  -0.634E-02
GLU   990 CD  40452 ASP   427 N    5207   0.830E+00  -0.441E+00  -0.323E-02
GLU   990 CD  40452 ASP   427 O    5210   0.751E+00  -0.473E+00  -0.500E-02
GLU   990 CD  40452 ASP   428 N    5217   0.795E+00  -0.476E+00  -0.419E-02
GLU   990 CD  40452 ASP   428 OD1  5223   0.909E+00  -0.497E+00  -0.160E-02
GLU   990 CD  40452 ASP   428 OD2  5224   0.886E+00  -0.518E+00  -0.187E-02
GLU   990 OE1 40453 GLY   413 C    4996   0.102E+01  -0.359E+00  -0.812E-03
GLU   990 OE1 40453 ASP   427 C    5209   0.689E+00  -0.530E+00  -0.833E-02
GLU   990 OE1 40453 ASP   427 HN   5212   0.780E+00  -0.304E+00  -0.110E-03
GLU   990 OE1 40453 ASP   428 C    5219   0.926E+00  -0.315E+00  -0.143E-02
GLU   990 OE1 40453 ASP   428 CG   5222   0.823E+00  -0.644E+00  -0.290E-02
GLU   990 OE1 40453 ASP   428 HN   5225   0.766E+00  -0.314E+00  -0.123E-03
GLU   990 OE2 40454 ASP   427 C    5209   0.733E+00  -0.471E+00  -0.576E-02
GLU   990 OE2 40454 ASP   427 HN   5212   0.738E+00  -0.337E+00  -0.155E-03
GLU   990 OE2 40454 ASP   428 CG   5222   0.811E+00  -0.661E+00  -0.317E-02
GLU   990 OE2 40454 ASP   428 HN   5225   0.766E+00  -0.314E+00  -0.124E-03
GLN   992 CD  40483 GLN   755 OE1  9186   0.100E+01  -0.320E+00  -0.878E-03
GLN   992 CD  40483 GLN   755 NE2  9187   0.103E+01  -0.434E+00  -0.880E-03
GLN   992 CD  40483 ASP   994 OD2 12389   0.103E+01  -0.357E+00  -0.734E-03
GLN   992 OE1 40484 GLN   755 CD   9185   0.938E+00  -0.355E+00  -0.132E-02
GLN   992 OE1 40484 ASP   994 CG  12387   0.102E+01  -0.349E+00  -0.798E-03
GLN   992 NE2 40485 ASP   994 CG  12387   0.104E+01  -0.479E+00  -0.847E-03
ARG   995 C   40527 GLN   755 O    9182   0.893E+00  -0.377E+00  -0.177E-02
ARG   995 C   40527 GLN   755 OE1  9186   0.990E+00  -0.358E+00  -0.960E-03
ARG   995 C   40527 TYR   756 OH   9207   0.801E+00  -0.338E+00  -0.375E-02
ARG   995 C   40527 ASP   994 OD1 12388   0.917E+00  -0.467E+00  -0.151E-02
ARG   995 C   40527 ASP   994 OD2 12389   0.895E+00  -0.486E+00  -0.175E-02
ARG   995 C   40527 THR   998 OG1 12461   0.942E+00  -0.370E+00  -0.142E-02
ARG   995 O   40528 ASP   994 CG  12387   0.933E+00  -0.368E+00  -0.137E-02
ARG   995 NE  40532 GLN   755 OE1  9186   0.782E+00  -0.335E+00  -0.478E-02
ARG   995 NE  40532 GLN   755 NE2  9187   0.917E+00  -0.361E+00  -0.219E-02
ARG   995 NE  40532 ASP   994 OD1 12388   0.594E+00  -0.669E+00  -0.245E-01
ARG   995 NE  40532 ASP   994 OD2 12389   0.506E+00  -0.960E+00  -0.618E-01
ARG   995 CZ  40533 GLN   755 OE1  9186   0.755E+00  -0.435E+00  -0.486E-02
ARG   995 CZ  40533 GLN   755 NE2  9187   0.908E+00  -0.446E+00  -0.189E-02
ARG   995 CZ  40533 TYR   756 OH   9207   0.643E+00  -0.398E+00  -0.138E-01
ARG   995 CZ  40533 GLU   990 O   12318   0.746E+00  -0.419E+00  -0.519E-02
ARG   995 CZ  40533 GLU   990 OE1 12322   0.961E+00  -0.380E+00  -0.114E-02
ARG   995 CZ  40533 VAL   991 O   12333   0.724E+00  -0.303E+00  -0.621E-02
ARG   995 CZ  40533 ASP   994 N   12382   0.792E+00  -0.354E+00  -0.429E-02
ARG   995 CZ  40533 ASP   994 O   12385   0.737E+00  -0.362E+00  -0.557E-02
ARG   995 CZ  40533 ASP   994 OD1 12388   0.484E+00  -0.130E+01  -0.647E-01
ARG   995 CZ  40533 ASP   994 OD2 12389   0.375E+00  -0.250E+01  -0.204E+00
ARG   995 CZ  40533 ARG   995 NH2 12404   0.893E+00  -0.355E+00  -0.209E-02
ARG   995 CZ  40533 THR   998 OG1 12461   0.726E+00  -0.448E+00  -0.678E-02
ARG   995 NH1 40534 LEU   752 C    9124   0.965E+00  -0.319E+00  -0.131E-02
ARG   995 NH1 40534 GLN   755 CD   9185   0.806E+00  -0.498E+00  -0.384E-02
ARG   995 NH1 40534 TYR   756 HH   9216   0.439E+00  -0.905E+00   0.000E+00
ARG   995 NH1 40534 GLU   990 C   12317   0.810E+00  -0.348E+00  -0.374E-02
ARG   995 NH1 40534 VAL   991 C   12332   0.783E+00  -0.351E+00  -0.459E-02
ARG   995 NH1 40534 VAL   991 CB  12334   0.793E+00  -0.303E+00  -0.480E-02
ARG   995 NH1 40534 ILE   993 C   12365   0.858E+00  -0.381E+00  -0.264E-02
ARG   995 NH1 40534 ASP   994 C   12384   0.643E+00  -0.507E+00  -0.147E-01
ARG   995 NH1 40534 ASP   994 CG  12387   0.370E+00  -0.320E+01  -0.196E+00
ARG   995 NH1 40534 ASP   994 OD1 12388   0.385E+00   0.281E+01  -0.244E+00
ARG   995 NH1 40534 ARG   995 C   12396   0.880E+00  -0.470E+00  -0.228E-02
ARG   995 NH1 40534 ARG   995 NE  12401   0.855E+00  -0.314E+00  -0.332E-02
ARG   995 NH1 40534 ARG   995 CZ  12402   0.956E+00  -0.320E+00  -0.139E-02
ARG   995 NH1 40534 ILE   997 C   12439   0.939E+00  -0.330E+00  -0.154E-02
ARG   995 NH1 40534 THR   998 C   12458   0.985E+00  -0.302E+00  -0.116E-02
ARG   995 NH1 40534 THR   998 HG1 12466   0.619E+00  -0.503E+00  -0.606E-03
ARG   995 NH2 40535 GLN   755 CD   9185   0.931E+00  -0.393E+00  -0.162E-02
ARG   995 NH2 40535 TYR   756 HH   9216   0.639E+00  -0.383E+00   0.000E+00
ARG   995 NH2 40535 GLU   988 CD  12296   0.101E+01  -0.397E+00  -0.995E-03
ARG   995 NH2 40535 GLU   990 C   12317   0.736E+00  -0.413E+00  -0.662E-02
ARG   995 NH2 40535 GLU   990 CD  12321   0.101E+01  -0.396E+00  -0.984E-03
ARG   995 NH2 40535 VAL   991 C   12332   0.676E+00  -0.463E+00  -0.110E-01
ARG   995 NH2 40535 VAL   991 CB  12334   0.629E+00  -0.473E+00  -0.188E-01
ARG   995 NH2 40535 VAL   991 HN  12337   0.777E+00  -0.350E+00  -0.155E-03
ARG   995 NH2 40535 GLN   992 CD  12352   0.104E+01  -0.334E+00  -0.855E-03
ARG   995 NH2 40535 ILE   993 C   12365   0.871E+00  -0.372E+00  -0.242E-02
ARG   995 NH2 40535 ASP   994 C   12384   0.683E+00  -0.449E+00  -0.103E-01
ARG   995 NH2 40535 ASP   994 CG  12387   0.445E+00  -0.198E+01  -0.113E+00
ARG   995 NH2 40535 ASP   994 OD2 12389   0.363E+00   0.328E+01  -0.292E+00
ARG   995 NH2 40535 ARG   995 C   12396   0.907E+00  -0.447E+00  -0.190E-02
ARG   995 NH2 40535 ARG   995 NE  12401   0.727E+00  -0.419E+00  -0.877E-02
ARG   995 NH2 40535 ARG   995 CZ  12402   0.806E+00  -0.422E+00  -0.384E-02
ARG   995 NH2 40535 ARG   9951HH2 12416   0.676E+00  -0.405E+00  -0.357E-03
ARG   995 NH2 40535 THR   998 HG1 12466   0.783E+00  -0.318E+00  -0.147E-03
ARG   9951HH1 40545 GLN   755 OE1  9186   0.659E+00  -0.390E+00  -0.303E-03
ARG   9951HH1 40545 GLN   755 NE2  9187   0.839E+00  -0.350E+00  -0.973E-04
ARG   9951HH1 40545 TYR   756 OH   9207   0.479E+00  -0.532E+00  -0.241E-02
ARG   9951HH1 40545 ASP   994 OD1 12388   0.409E+00  -0.137E+01  -0.525E-02
ARG   9951HH1 40545 ASP   994 OD2 12389   0.361E+00  -0.190E+01  -0.109E-01
ARG   9951HH1 40545 THR   998 OG1 12461   0.616E+00  -0.429E+00  -0.532E-03
ARG   9952HH1 40546 GLN   755 OE1  9186   0.695E+00  -0.351E+00  -0.220E-03
ARG   9952HH1 40546 GLN   755 NE2  9187   0.881E+00  -0.323E+00  -0.726E-04
ARG   9952HH1 40546 TYR   756 OH   9207   0.464E+00  -0.573E+00  -0.289E-02
ARG   9952HH1 40546 GLU   990 O   12318   0.667E+00  -0.360E+00  -0.283E-03
ARG   9952HH1 40546 ASP   994 N   12382   0.649E+00  -0.358E+00  -0.456E-03
ARG   9952HH1 40546 ASP   994 O   12385   0.548E+00  -0.462E+00  -0.919E-03
ARG   9952HH1 40546 ASP   994 OD1 12388   0.313E+00  -0.283E+01  -0.247E-01
ARG   9952HH1 40546 THR   998 OG1 12461   0.534E+00  -0.588E+00  -0.125E-02
ARG   9951HH2 40547 GLU   990 O   12318   0.722E+00  -0.308E+00  -0.176E-03
ARG   9951HH2 40547 ASP   994 OD1 12388   0.598E+00  -0.555E+00  -0.545E-03
ARG   9951HH2 40547 ASP   994 OD2 12389   0.456E+00  -0.104E+01  -0.276E-02
ARG   9951HH2 40547 ARG   995 NH2 12404   0.748E+00  -0.333E+00  -0.194E-03
ARG   9952HH2 40548 GLU   990 O   12318   0.616E+00  -0.423E+00  -0.456E-03
ARG   9952HH2 40548 VAL   991 O   12333   0.536E+00  -0.393E+00  -0.105E-02
ARG   9952HH2 40548 GLN   992 NE2 12354   0.920E+00  -0.301E+00  -0.561E-04
ARG   9952HH2 40548 ASP   994 N   12382   0.656E+00  -0.350E+00  -0.427E-03
ARG   9952HH2 40548 ASP   994 O   12385   0.634E+00  -0.337E+00  -0.384E-03
ARG   9952HH2 40548 ASP   994 OD1 12388   0.453E+00  -0.105E+01  -0.285E-02
ARG   9952HH2 40548 ASP   994 OD2 12389   0.289E+00  -0.355E+01  -0.380E-01
ARG   9952HH2 40548 ARG   995 NH2 12404   0.709E+00  -0.369E+00  -0.268E-03
ARG   9952HH2 40548 THR   998 OG1 12461   0.690E+00  -0.341E+00  -0.269E-03
THR   998 C   40589 THR   998 OG1 12461   0.875E+00  -0.319E+00  -0.221E-02
THR   998 C   40589 GLN  1005 NE2 12575   0.939E+00  -0.418E+00  -0.155E-02
THR   998 O   40590 GLN  1005 CD  12573   0.899E+00  -0.334E+00  -0.171E-02
THR   998 OG1 40592 ASP   994 CG  12387   0.103E+01  -0.329E+00  -0.821E-03
GLY   999 C   40603 GLN   755 O    9182   0.842E+00  -0.331E+00  -0.253E-02
GLY   999 C   40603 TYR   756 O    9199   0.779E+00  -0.354E+00  -0.402E-02
GLY   999 C   40603 PHE   759 CE1  9243   0.454E+00  -0.335E+00  -0.809E-01
GLY   999 C   40603 GLN   762 NE2  9287   0.985E+00  -0.403E+00  -0.116E-02
GLY   999 C   40603 GLN  1005 OE1 12574   0.933E+00  -0.312E+00  -0.137E-02
GLY   999 C   40603 GLN  1005 NE2 12575   0.863E+00  -0.496E+00  -0.255E-02
GLY   999 O   40604 TYR   756 C    9198   0.796E+00  -0.352E+00  -0.353E-02
GLY   999 O   40604 PHE   759 CE1  9243   0.372E+00   0.492E+00  -0.208E+00
GLY   999 O   40604 PHE   759 CZ   9245   0.353E+00   0.360E+00  -0.217E+00
GLY   999 O   40604 PHE   759 HE1  9252   0.317E+00  -0.604E+00  -0.904E-01
GLY   999 O   40604 GLN  1005 CD  12573   0.862E+00  -0.330E+00  -0.220E-02
GLY   999 O   40604 GLN  10052HE2 12583   0.674E+00  -0.316E+00  -0.267E-03
ARG  1000 C   40610 GLN  1005 NE2 12575   0.100E+01  -0.496E+00  -0.106E-02
LEU  1001 C   40634 GLN  1005 OE1 12574   0.872E+00  -0.343E+00  -0.205E-02
LEU  1001 C   40634 GLN  1005 NE2 12575   0.877E+00  -0.477E+00  -0.232E-02
LEU  1001 O   40635 GLN  1005 CD  12573   0.913E+00  -0.329E+00  -0.155E-02
GLN  1002 CA  40652 PHE   759 CZ   9245   0.441E+00  -0.147E-01  -0.105E+00
GLN  1002 C   40653 PHE   759 CE2  9244   0.407E+00  -0.320E+00  -0.125E+00
GLN  1002 C   40653 PHE   759 CZ   9245   0.376E+00  -0.250E+00  -0.138E+00
GLN  1002 C   40653 GLN   762 NE2  9287   0.787E+00  -0.419E+00  -0.443E-02
GLN  1002 C   40653 GLN  1005 OE1 12574   0.636E+00  -0.450E+00  -0.135E-01
GLN  1002 C   40653 GLN  1005 NE2 12575   0.601E+00  -0.711E+00  -0.218E-01
GLN  1002 O   40654 PHE   759 CE2  9244   0.401E+00   0.447E+00  -0.162E+00
GLN  1002 O   40654 PHE   759 CZ   9245   0.412E+00   0.265E+00  -0.145E+00
GLN  1002 O   40654 PHE   759 HE2  9253   0.327E+00  -0.612E+00  -0.854E-01
GLN  1002 O   40654 PHE   759 HZ   9254   0.349E+00  -0.474E+00  -0.690E-01
GLN  1002 O   40654 GLN   762 CD   9285   0.788E+00  -0.427E+00  -0.375E-02
GLN  1002 O   40654 GLN   7622HE2  9295   0.680E+00  -0.344E+00  -0.252E-03
GLN  1002 O   40654 GLN  1005 CD  12573   0.598E+00  -0.734E+00  -0.193E-01
GLN  1002 O   40654 GLN  10051HE2 12582   0.600E+00  -0.446E+00  -0.536E-03
GLN  1002 O   40654 GLN  10052HE2 12583   0.487E+00  -0.716E+00  -0.186E-02
GLN  1002 CB  40655 PHE   759 CZ   9245   0.380E+00   0.187E-01  -0.157E+00
GLN  1002 CG  40656 PHE   759 CE1  9243   0.439E+00   0.126E-01  -0.107E+00
GLN  1002 CG  40656 PHE   759 CE2  9244   0.397E+00   0.162E-01  -0.150E+00
GLN  1002 CG  40656 PHE   759 CZ   9245   0.365E+00   0.130E-01  -0.142E+00
GLN  1002 CG  40656 GLN  1005 OE1 12574   0.409E+00   0.602E-01  -0.169E+00
GLN  1002 CG  40656 GLN  1005 NE2 12575   0.427E+00   0.759E-01  -0.154E+00
GLN  1002 CD  40657 TYR   756 O    9199   0.821E+00  -0.371E+00  -0.294E-02
GLN  1002 CD  40657 TYR   756 OH   9207   0.777E+00  -0.327E+00  -0.452E-02
GLN  1002 CD  40657 PHE   759 O    9238   0.819E+00  -0.358E+00  -0.299E-02
GLN  1002 CD  40657 PHE   759 CE1  9243   0.419E+00  -0.472E+00  -0.114E+00
GLN  1002 CD  40657 PHE   759 CE2  9244   0.431E+00  -0.441E+00  -0.103E+00
GLN  1002 CD  40657 PHE   759 CZ   9245   0.389E+00  -0.366E+00  -0.138E+00
GLN  1002 CD  40657 GLN   762 OE1  9286   0.993E+00  -0.326E+00  -0.937E-03
GLN  1002 CD  40657 GLN   762 NE2  9287   0.889E+00  -0.544E+00  -0.214E-02
GLN  1002 CD  40657 ILE   997 O   12440   0.818E+00  -0.439E+00  -0.299E-02
GLN  1002 CD  40657 THR   998 O   12459   0.657E+00  -0.589E+00  -0.111E-01
GLN  1002 CD  40657 THR   998 OG1 12461   0.742E+00  -0.507E+00  -0.591E-02
GLN  1002 CD  40657 ARG  1000 O   12480   0.961E+00  -0.315E+00  -0.114E-02
GLN  1002 CD  40657 LEU  1001 O   12504   0.676E+00  -0.563E+00  -0.935E-02
GLN  1002 CD  40657 GLN  1002 N   12520   0.635E+00  -0.442E+00  -0.158E-01
GLN  1002 CD  40657 GLN  1002 O   12523   0.774E+00  -0.441E+00  -0.417E-02
GLN  1002 CD  40657 GLN  1002 OE1 12527   0.752E+00  -0.516E+00  -0.494E-02
GLN  1002 CD  40657 GLN  1002 NE2 12528   0.729E+00  -0.770E+00  -0.701E-02
GLN  1002 CD  40657 SER  1003 N   12537   0.862E+00  -0.351E+00  -0.258E-02
GLN  1002 CD  40657 GLN  1005 O   12570   0.969E+00  -0.304E+00  -0.109E-02
GLN  1002 CD  40657 GLN  1005 OE1 12574   0.389E+00  -0.230E+01  -0.183E+00
GLN  1002 CD  40657 GLN  1005 NE2 12575   0.407E+00  -0.286E+01  -0.164E+00
GLN  1002 CD  40657 THR  1006 OG1 12589   0.972E+00  -0.323E+00  -0.118E-02
GLN  1002 OE1 40658 TYR   756 C    9198   0.835E+00  -0.400E+00  -0.266E-02
GLN  1002 OE1 40658 TYR   756 HD2  9213   0.456E+00  -0.304E+00  -0.177E-01
GLN  1002 OE1 40658 TYR   756 HE2  9215   0.441E+00  -0.340E+00  -0.213E-01
GLN  1002 OE1 40658 PHE   759 C    9237   0.849E+00  -0.342E+00  -0.240E-02
GLN  1002 OE1 40658 PHE   759 CE1  9243   0.386E+00   0.550E+00  -0.188E+00
GLN  1002 OE1 40658 PHE   759 CZ   9245   0.390E+00   0.340E+00  -0.180E+00
GLN  1002 OE1 40658 PHE   759 HE1  9252   0.374E+00  -0.474E+00  -0.513E-01
GLN  1002 OE1 40658 PHE   759 HZ   9254   0.382E+00  -0.415E+00  -0.462E-01
GLN  1002 OE1 40658 GLN   762 CD   9285   0.101E+01  -0.318E+00  -0.847E-03
GLN  1002 OE1 40658 ASP   994 CG  12387   0.104E+01  -0.341E+00  -0.727E-03
GLN  1002 OE1 40658 ILE   997 C   12439   0.841E+00  -0.361E+00  -0.254E-02
GLN  1002 OE1 40658 THR   998 C   12458   0.723E+00  -0.467E+00  -0.630E-02
GLN  1002 OE1 40658 THR   998 HG1 12466   0.584E+00  -0.521E+00  -0.628E-03
GLN  1002 OE1 40658 GLY   999 C   12472   0.950E+00  -0.303E+00  -0.123E-02
GLN  1002 OE1 40658 ARG  1000 C   12479   0.954E+00  -0.378E+00  -0.119E-02
GLN  1002 OE1 40658 LEU  1001 C   12503   0.714E+00  -0.489E+00  -0.677E-02
GLN  1002 OE1 40658 GLN  1002 CD  12526   0.760E+00  -0.507E+00  -0.465E-02
GLN  1002 OE1 40658 GLN  1005 CD  12573   0.543E+00  -0.101E+01  -0.337E-01
GLN  1002 OE1 40658 GLN  10051HE2 12582   0.567E+00  -0.559E+00  -0.745E-03
GLN  1002 OE1 40658 GLN  10052HE2 12583   0.404E+00  -0.127E+01  -0.568E-02
GLN  1002 NE2 40659 TYR   756 C    9198   0.931E+00  -0.470E+00  -0.162E-02
GLN  1002 NE2 40659 SER   758 C    9226   0.979E+00  -0.338E+00  -0.120E-02
GLN  1002 NE2 40659 PHE   759 C    9237   0.797E+00  -0.537E+00  -0.411E-02
GLN  1002 NE2 40659 PHE   759 HE2  9253   0.498E+00  -0.322E+00  -0.129E-01
GLN  1002 NE2 40659 PHE   759 HZ   9254   0.480E+00  -0.326E+00  -0.159E-01
GLN  1002 NE2 40659 GLN   762 CD   9285   0.956E+00  -0.485E+00  -0.139E-02
GLN  1002 NE2 40659 GLN   7621HE2  9294   0.889E+00  -0.332E+00  -0.688E-04
GLN  1002 NE2 40659 GLN   7622HE2  9295   0.896E+00  -0.328E+00  -0.659E-04
GLN  1002 NE2 40659 ILE   997 C   12439   0.806E+00  -0.547E+00  -0.386E-02
GLN  1002 NE2 40659 THR   998 C   12458   0.654E+00  -0.798E+00  -0.133E-01
GLN  1002 NE2 40659 THR   998 CB  12460   0.687E+00  -0.307E+00  -0.112E-01
GLN  1002 NE2 40659 THR   998 HG1 12466   0.650E+00  -0.585E+00  -0.453E-03
GLN  1002 NE2 40659 GLY   999 C   12472   0.821E+00  -0.541E+00  -0.346E-02
GLN  1002 NE2 40659 ARG  1000 C   12479   0.807E+00  -0.700E+00  -0.383E-02
GLN  1002 NE2 40659 LEU  1001 C   12503   0.539E+00  -0.124E+01  -0.409E-01
GLN  1002 NE2 40659 LEU  1001 CG  12506   0.492E+00  -0.513E+00  -0.764E-01
GLN  1002 NE2 40659 LEU  1001 HN  12509   0.709E+00  -0.319E+00  -0.269E-03
GLN  1002 NE2 40659 GLN  1002 C   12522   0.622E+00  -0.662E+00  -0.179E-01
GLN  1002 NE2 40659 GLN  1002 CD  12526   0.610E+00  -0.110E+01  -0.200E-01
GLN  1002 NE2 40659 GLN  1002 HN  12529   0.533E+00  -0.667E+00  -0.148E-02
GLN  1002 NE2 40659 GLN  1002 HA  12530   0.415E+00  -0.620E+00  -0.321E-01
GLN  1002 NE2 40659 GLN  10021HE2 12535   0.635E+00  -0.618E+00  -0.520E-03
GLN  1002 NE2 40659 GLN  10022HE2 12536   0.715E+00  -0.488E+00  -0.255E-03
GLN  1002 NE2 40659 SER  1003 C   12539   0.885E+00  -0.397E+00  -0.221E-02
GLN  1002 NE2 40659 SER  1003 HN  12543   0.732E+00  -0.394E+00  -0.221E-03
GLN  1002 NE2 40659 LEU  1004 C   12550   0.848E+00  -0.504E+00  -0.283E-02
GLN  1002 NE2 40659 GLN  1005 C   12569   0.790E+00  -0.416E+00  -0.432E-02
GLN  1002 NE2 40659 GLN  1005 CD  12573   0.349E+00  -0.432E+01  -0.148E+00
GLN  1002 NE2 40659 GLN  1005 NE2 12575   0.343E+00   0.598E+01  -0.220E+00
GLN  1002 NE2 40659 GLN  1005 HN  12576   0.654E+00  -0.428E+00  -0.432E-03
GLN  1002 NE2 40659 GLN  10051HE2 12582   0.434E+00  -0.149E+01  -0.503E-02
GLN  1002 NE2 40659 GLN  10052HE2 12583   0.278E+00  -0.502E+01  -0.578E-01
GLN  1002 NE2 40659 THR  1006 HG1 12594   0.857E+00  -0.350E+00  -0.856E-04
GLN  10021HE2 40666 GLN   762 NE2  9287   0.888E+00  -0.333E+00  -0.695E-04
GLN  10021HE2 40666 THR   998 O   12459   0.594E+00  -0.445E+00  -0.568E-03
GLN  10021HE2 40666 LEU  1001 O   12504   0.518E+00  -0.610E+00  -0.128E-02
GLN  10021HE2 40666 GLN  1002 N   12520   0.497E+00  -0.466E+00  -0.224E-02
GLN  10021HE2 40666 GLN  1002 O   12523   0.582E+00  -0.476E+00  -0.643E-03
GLN  10021HE2 40666 GLN  1002 OE1 12527   0.655E+00  -0.412E+00  -0.316E-03
GLN  10021HE2 40666 GLN  1002 NE2 12528   0.620E+00  -0.648E+00  -0.596E-03
GLN  10021HE2 40666 SER  1003 N   12537   0.692E+00  -0.318E+00  -0.310E-03
GLN  10021HE2 40666 GLN  1005 NE2 12575   0.301E+00  -0.400E+01  -0.397E-01
GLN  10022HE2 40667 GLN   762 NE2  9287   0.947E+00  -0.300E+00  -0.470E-04
GLN  10022HE2 40667 ILE   997 O   12440   0.637E+00  -0.431E+00  -0.374E-03
GLN  10022HE2 40667 THR   998 O   12459   0.468E+00  -0.768E+00  -0.235E-02
GLN  10022HE2 40667 THR   998 OG1 12461   0.636E+00  -0.419E+00  -0.438E-03
GLN  10022HE2 40667 LEU  1001 O   12504   0.505E+00  -0.648E+00  -0.150E-02
GLN  10022HE2 40667 GLN  1002 N   12520   0.439E+00  -0.633E+00  -0.471E-02
GLN  10022HE2 40667 GLN  1002 O   12523   0.625E+00  -0.408E+00  -0.416E-03
GLN  10022HE2 40667 GLN  1002 OE1 12527   0.617E+00  -0.465E+00  -0.449E-03
GLN  10022HE2 40667 GLN  1002 NE2 12528   0.639E+00  -0.609E+00  -0.497E-03
GLN  10022HE2 40667 SER  1003 N   12537   0.680E+00  -0.330E+00  -0.345E-03
GLN  10022HE2 40667 GLN  1005 OE1 12574   0.325E+00  -0.229E+01  -0.201E-01
GLN  10022HE2 40667 GLN  1005 NE2 12575   0.377E+00  -0.214E+01  -0.115E-01
SER  1003 N   40668 PHE   759 CE1  9243   0.453E+00   0.314E+00  -0.103E+00
SER  1003 N   40668 PHE   759 CE2  9244   0.396E+00   0.444E+00  -0.179E+00
SER  1003 N   40668 PHE   759 CZ   9245   0.345E+00   0.409E+00  -0.124E+00
SER  1003 N   40668 PHE   759 HE2  9253   0.360E+00  -0.451E+00  -0.673E-01
SER  1003 N   40668 GLN   762 CD   9285   0.832E+00  -0.372E+00  -0.319E-02
SER  1003 N   40668 GLN   7622HE2  9295   0.678E+00  -0.331E+00  -0.350E-03
SER  1003 N   40668 GLN  1005 CD  12573   0.740E+00  -0.458E+00  -0.640E-02
SER  1003 N   40668 GLN  10051HE2 12582   0.702E+00  -0.310E+00  -0.285E-03
SER  1003 N   40668 GLN  10052HE2 12583   0.582E+00  -0.456E+00  -0.877E-03
SER  1003 CA  40669 PHE   759 CE2  9244   0.382E+00  -0.107E+00  -0.157E+00
SER  1003 CA  40669 PHE   759 CZ   9245   0.362E+00  -0.780E-01  -0.136E+00
SER  1003 C   40670 GLN   762 OE1  9286   0.726E+00  -0.399E+00  -0.614E-02
SER  1003 C   40670 GLN   762 NE2  9287   0.699E+00  -0.604E+00  -0.902E-02
SER  1003 C   40670 GLN  1005 OE1 12574   0.850E+00  -0.301E+00  -0.238E-02
SER  1003 C   40670 GLN  1005 NE2 12575   0.767E+00  -0.507E+00  -0.518E-02
SER  1003 O   40671 GLN   762 CD   9285   0.682E+00  -0.576E+00  -0.889E-02
SER  1003 O   40671 GLN   7621HE2  9294   0.706E+00  -0.328E+00  -0.201E-03
SER  1003 O   40671 GLN   7622HE2  9295   0.552E+00  -0.550E+00  -0.880E-03
SER  1003 O   40671 GLN  1005 CD  12573   0.832E+00  -0.400E+00  -0.271E-02
SER  1003 O   40671 GLN  10052HE2 12583   0.716E+00  -0.320E+00  -0.186E-03
SER  1003 CB  40672 PHE   759 CE2  9244   0.436E+00  -0.939E-01  -0.110E+00
SER  1003 CB  40672 PHE   759 CZ   9245   0.393E+00  -0.780E-01  -0.153E+00
SER  1003 OG  40673 TYR   756 C    9198   0.869E+00  -0.381E+00  -0.232E-02
SER  1003 OG  40673 GLY   757 C    9219   0.909E+00  -0.331E+00  -0.176E-02
SER  1003 OG  40673 SER   758 C    9226   0.796E+00  -0.343E+00  -0.390E-02
SER  1003 OG  40673 PHE   759 C    9237   0.902E+00  -0.316E+00  -0.185E-02
SER  1003 OG  40673 PHE   759 HZ   9254   0.435E+00  -0.301E+00  -0.256E-01
SER  1003 OG  40673 GLN   762 CD   9285   0.688E+00  -0.624E+00  -0.931E-02
SER  1003 OG  40673 GLN   7621HE2  9294   0.631E+00  -0.453E+00  -0.462E-03
SER  1003 OG  40673 GLN   7622HE2  9295   0.497E+00  -0.771E+00  -0.192E-02
SER  1003 OG  40673 GLN  1005 CD  12573   0.932E+00  -0.366E+00  -0.152E-02
SER  1003 OG  40673 GLN  10052HE2 12583   0.765E+00  -0.312E+00  -0.145E-03
SER  1003 HN  40674 GLN   762 NE2  9287   0.816E+00  -0.325E+00  -0.116E-03
SER  1003 HN  40674 GLN  1005 NE2 12575   0.721E+00  -0.406E+00  -0.243E-03
SER  1003 HG  40678 GLN   762 OE1  9286   0.688E+00  -0.409E+00  -0.235E-03
SER  1003 HG  40678 GLN   762 NE2  9287   0.629E+00  -0.689E+00  -0.550E-03
SER  1003 HG  40678 GLN  1005 NE2 12575   0.873E+00  -0.374E+00  -0.768E-04
LEU  1004 C   40681 GLN   762 OE1  9286   0.879E+00  -0.338E+00  -0.196E-02
LEU  1004 C   40681 GLN   762 NE2  9287   0.916E+00  -0.445E+00  -0.179E-02
LEU  1004 C   40681 GLN  1005 OE1 12574   0.944E+00  -0.302E+00  -0.127E-02
LEU  1004 C   40681 GLN  1005 NE2 12575   0.919E+00  -0.442E+00  -0.176E-02
LEU  1004 O   40682 GLN   762 CD   9285   0.944E+00  -0.312E+00  -0.127E-02
GLN  1005 C   40700 GLN   762 NE2  9287   0.872E+00  -0.352E+00  -0.240E-02
GLN  1005 C   40700 GLN  1005 OE1 12574   0.750E+00  -0.326E+00  -0.504E-02
GLN  1005 C   40700 GLN  1005 NE2 12575   0.761E+00  -0.445E+00  -0.540E-02
GLN  1005 O   40701 GLN   762 CD   9285   0.903E+00  -0.339E+00  -0.166E-02
GLN  1005 O   40701 GLN  1005 CD  12573   0.818E+00  -0.400E+00  -0.299E-02
GLN  1005 O   40701 THR  1009 HG1 12645   0.679E+00  -0.343E+00  -0.254E-03
GLN  1005 CD  40704 GLN  1002 OE1 12527   0.105E+01  -0.301E+00  -0.678E-03
GLN  1005 CD  40704 GLN  1002 NE2 12528   0.875E+00  -0.558E+00  -0.236E-02
GLN  1005 CD  40704 GLN  1005 OE1 12574   0.788E+00  -0.475E+00  -0.376E-02
GLN  1005 CD  40704 GLN  1005 NE2 12575   0.890E+00  -0.543E+00  -0.213E-02
GLN  1005 OE1 40705 GLN  1002 CD  12526   0.838E+00  -0.427E+00  -0.260E-02
GLN  1005 OE1 40705 GLN  10021HE2 12535   0.697E+00  -0.364E+00  -0.218E-03
GLN  1005 OE1 40705 GLN  1005 CD  12573   0.764E+00  -0.502E+00  -0.452E-02
GLN  1005 OE1 40705 GLN  10052HE2 12583   0.739E+00  -0.326E+00  -0.153E-03
GLN  1005 NE2 40706 GLN  1002 CD  12526   0.999E+00  -0.454E+00  -0.106E-02
GLN  1005 NE2 40706 GLN  10021HE2 12535   0.847E+00  -0.360E+00  -0.922E-04
GLN  1005 NE2 40706 GLN  10022HE2 12536   0.917E+00  -0.316E+00  -0.571E-04
GLN  1005 NE2 40706 GLN  1005 CD  12573   0.987E+00  -0.462E+00  -0.114E-02
GLN  10052HE2 40714 GLN  1002 NE2 12528   0.850E+00  -0.358E+00  -0.902E-04
THR  1006 CA  40716 GLN   762 CD   9285   0.635E+00  -0.310E+00  -0.145E-01
THR  1006 CA  40716 GLN  1005 CD  12573   0.640E+00  -0.305E+00  -0.138E-01
THR  1006 C   40717 GLN   762 OE1  9286   0.543E+00  -0.844E+00  -0.336E-01
THR  1006 C   40717 GLN   762 NE2  9287   0.665E+00  -0.771E+00  -0.121E-01
THR  1006 C   40717 ARG   765 NH2  9339   0.941E+00  -0.324E+00  -0.152E-02
THR  1006 C   40717 GLN  1005 OE1 12574   0.806E+00  -0.383E+00  -0.329E-02
THR  1006 C   40717 GLN  1005 NE2 12575   0.748E+00  -0.615E+00  -0.602E-02
THR  1006 C   40717 THR  1009 OG1 12640   0.744E+00  -0.423E+00  -0.584E-02
THR  1006 O   40718 GLN   762 CD   9285   0.657E+00  -0.590E+00  -0.111E-01
THR  1006 O   40718 GLN   7622HE2  9295   0.676E+00  -0.340E+00  -0.261E-03
THR  1006 O   40718 GLN  1005 CD  12573   0.821E+00  -0.388E+00  -0.294E-02
THR  1006 O   40718 THR  1009 HG1 12645   0.610E+00  -0.416E+00  -0.482E-03
THR  1006 CB  40719 PHE   759 CE2  9244   0.439E+00  -0.150E+00  -0.107E+00
THR  1006 CB  40719 GLN   762 OE1  9286   0.461E+00  -0.529E+00  -0.944E-01
THR  1006 CB  40719 GLN   762 NE2  9287   0.513E+00  -0.576E+00  -0.608E-01
THR  1006 CB  40719 GLN  1005 NE2 12575   0.510E+00  -0.584E+00  -0.628E-01
THR  1006 OG1 40720 PHE   759 C    9237   0.736E+00  -0.423E+00  -0.623E-02
THR  1006 OG1 40720 PHE   759 CD2  9242   0.425E+00   0.217E+00  -0.137E+00
THR  1006 OG1 40720 PHE   759 CE2  9244   0.364E+00   0.616E+00  -0.218E+00
THR  1006 OG1 40720 PHE   759 HD2  9251   0.395E+00  -0.309E+00  -0.427E-01
THR  1006 OG1 40720 GLN   762 CD   9285   0.561E+00  -0.899E+00  -0.308E-01
THR  1006 OG1 40720 GLN   7621HE2  9294   0.600E+00  -0.474E+00  -0.623E-03
THR  1006 OG1 40720 GLN   7622HE2  9295   0.523E+00  -0.644E+00  -0.142E-02
THR  1006 OG1 40720 LEU  1001 C   12503   0.877E+00  -0.325E+00  -0.219E-02
THR  1006 OG1 40720 LEU  1004 C   12550   0.896E+00  -0.314E+00  -0.193E-02
THR  1006 OG1 40720 GLN  1005 C   12569   0.748E+00  -0.314E+00  -0.565E-02
THR  1006 OG1 40720 GLN  1005 CD  12573   0.428E+00  -0.171E+01  -0.132E+00
THR  1006 OG1 40720 GLN  1005 NE2 12575   0.384E+00   0.300E+01  -0.262E+00
THR  1006 OG1 40720 GLN  10051HE2 12582   0.401E+00  -0.124E+01  -0.686E-02
THR  1006 OG1 40720 GLN  10052HE2 12583   0.375E+00  -0.148E+01  -0.102E-01
THR  1006 OG1 40720 THR  1009 HG1 12645   0.698E+00  -0.346E+00  -0.253E-03
THR  1006 CG2 40721 GLN   762 CD   9285   0.397E+00  -0.608E+00  -0.150E+00
THR  1006 CG2 40721 GLN   762 OE1  9286   0.340E+00   0.867E+00  -0.219E+00
THR  1006 CG2 40721 GLN   762 NE2  9287   0.435E+00   0.637E+00  -0.142E+00
THR  1006 CG2 40721 GLN   7622HE2  9295   0.418E+00  -0.325E+00  -0.610E-02
THR  1006 HN  40722 GLN  1005 NE2 12575   0.625E+00  -0.398E+00  -0.568E-03
THR  1006 HG1 40725 GLN   762 OE1  9286   0.576E+00  -0.536E+00  -0.680E-03
THR  1006 HG1 40725 GLN   762 NE2  9287   0.605E+00  -0.678E+00  -0.691E-03
THR  1006 HG1 40725 GLN  1005 O   12570   0.649E+00  -0.374E+00  -0.332E-03
THR  1006 HG1 40725 GLN  1005 OE1 12574   0.411E+00  -0.120E+01  -0.511E-02
THR  1006 HG1 40725 GLN  1005 NE2 12575   0.365E+00  -0.231E+01  -0.137E-01
THR  1006 HG1 40725 THR  1009 OG1 12640   0.625E+00  -0.432E+00  -0.489E-03
THR  10061HG2 40726 GLN   762 OE1  9286   0.285E+00  -0.488E+00  -0.295E-01
THR  10061HG2 40726 GLN   762 NE2  9287   0.346E+00  -0.398E+00  -0.796E-01
THR  10063HG2 40728 GLN   762 OE1  9286   0.306E+00  -0.397E+00  -0.902E-01
TYR  1007 N   40729 GLN   762 CD   9285   0.653E+00  -0.528E+00  -0.135E-01
TYR  1007 N   40729 GLN   7622HE2  9295   0.605E+00  -0.378E+00  -0.695E-03
TYR  1007 N   40729 GLN  1005 CD  12573   0.860E+00  -0.317E+00  -0.261E-02
TYR  1007 C   40731 GLN   762 OE1  9286   0.717E+00  -0.526E+00  -0.660E-02
TYR  1007 C   40731 GLN   762 NE2  9287   0.861E+00  -0.533E+00  -0.259E-02
TYR  1007 C   40731 ARG   765 NH2  9339   0.100E+01  -0.327E+00  -0.105E-02
TYR  1007 C   40731 GLN  1005 NE2 12575   0.105E+01  -0.396E+00  -0.811E-03
TYR  1007 C   40731 THR  1009 OG1 12640   0.948E+00  -0.312E+00  -0.137E-02
TYR  1007 O   40732 GLN   762 CD   9285   0.857E+00  -0.345E+00  -0.227E-02
TYR  1007 HN  40741 GLN   762 OE1  9286   0.584E+00  -0.339E+00  -0.627E-03
TYR  1007 HN  40741 GLN   762 NE2  9287   0.657E+00  -0.373E+00  -0.424E-03
VAL  1008 HN  40757 GLN   762 NE2  9287   0.924E+00  -0.337E+00  -0.545E-04
THR  1009 C   40768 GLN   762 OE1  9286   0.882E+00  -0.328E+00  -0.191E-02
THR  1009 C   40768 THR  1009 O   12638   0.826E+00  -0.322E+00  -0.282E-02
THR  1009 C   40768 THR  1009 OG1 12640   0.668E+00  -0.521E+00  -0.111E-01
THR  1009 O   40769 THR  1009 C   12637   0.833E+00  -0.318E+00  -0.270E-02
THR  1009 O   40769 THR  1009 HG1 12645   0.615E+00  -0.410E+00  -0.461E-03
THR  1009 O   40769 LEU  1012 C   12685   0.856E+00  -0.310E+00  -0.229E-02
THR  1009 CB  40770 THR  1009 OG1 12640   0.511E+00  -0.397E+00  -0.593E-01
THR  1009 OG1 40771 GLN  1005 CD  12573   0.894E+00  -0.367E+00  -0.194E-02
THR  1009 OG1 40771 THR  1009 C   12637   0.824E+00  -0.353E+00  -0.318E-02
THR  1009 OG1 40771 THR  1009 HG1 12645   0.506E+00  -0.690E+00  -0.173E-02
THR  1009 CG2 40772 THR  1009 OG1 12640   0.426E+00   0.457E+00  -0.152E+00
THR  1009 CG2 40772 THR  1009 CG2 12641   0.390E+00   0.168E+00  -0.175E+00
THR  1009 CG2 40772 THR  1009 HG1 12645   0.365E+00  -0.462E+00  -0.134E-01
THR  1009 HG1 40776 THR  1009 OG1 12640   0.590E+00  -0.488E+00  -0.689E-03
THR  1009 HG1 40776 GLN  1010 NE2 12657   0.922E+00  -0.311E+00  -0.555E-04
GLN  1010 N   40780 THR  1009 HG1 12645   0.600E+00  -0.303E+00  -0.729E-03
GLN  1010 CD  40786 SER   758 O    9227   0.860E+00  -0.378E+00  -0.222E-02
GLN  1010 CD  40786 PHE   759 O    9238   0.870E+00  -0.324E+00  -0.208E-02
GLN  1010 CD  40786 THR   761 O    9268   0.951E+00  -0.306E+00  -0.122E-02
GLN  1010 CD  40786 GLN   762 O    9282   0.616E+00  -0.689E+00  -0.162E-01
GLN  1010 CD  40786 GLN   762 OE1  9286   0.371E+00  -0.261E+01  -0.209E+00
GLN  1010 CD  40786 GLN   762 NE2  9287   0.590E+00  -0.118E+01  -0.243E-01
GLN  1010 CD  40786 LEU   763 O    9299   0.899E+00  -0.338E+00  -0.171E-02
GLN  1010 CD  40786 ARG   765 O    9332   0.927E+00  -0.333E+00  -0.142E-02
GLN  1010 CD  40786 ARG   765 NH1  9338   0.833E+00  -0.471E+00  -0.316E-02
GLN  1010 CD  40786 ARG   765 NH2  9339   0.608E+00  -0.861E+00  -0.205E-01
GLN  1010 CD  40786 ALA   766 N    9353   0.765E+00  -0.323E+00  -0.527E-02
GLN  1010 CD  40786 ALA   766 O    9356   0.912E+00  -0.328E+00  -0.157E-02
GLN  1010 CD  40786 GLN  1005 O   12570   0.921E+00  -0.329E+00  -0.148E-02
GLN  1010 CD  40786 GLN  1005 OE1 12574   0.998E+00  -0.324E+00  -0.914E-03
GLN  1010 CD  40786 GLN  1005 NE2 12575   0.889E+00  -0.544E+00  -0.215E-02
GLN  1010 CD  40786 THR  1009 OG1 12640   0.779E+00  -0.465E+00  -0.444E-02
GLN  1010 OE1 40787 GLN   762 C    9281   0.729E+00  -0.343E+00  -0.598E-02
GLN  1010 OE1 40787 GLN   762 CD   9285   0.495E+00  -0.125E+01  -0.569E-01
GLN  1010 OE1 40787 GLN   762 OE1  9286   0.372E+00   0.242E+01  -0.258E+00
GLN  1010 OE1 40787 GLN   7621HE2  9294   0.680E+00  -0.382E+00  -0.251E-03
GLN  1010 OE1 40787 GLN   7622HE2  9295   0.570E+00  -0.552E+00  -0.722E-03
GLN  1010 OE1 40787 ARG   765 C    9331   0.919E+00  -0.401E+00  -0.150E-02
GLN  1010 OE1 40787 ARG   765 NE   9336   0.704E+00  -0.407E+00  -0.894E-02
GLN  1010 OE1 40787 ARG   765 CZ   9337   0.682E+00  -0.527E+00  -0.884E-02
GLN  1010 OE1 40787 ARG   7651HH2  9351   0.482E+00  -0.782E+00  -0.198E-02
GLN  1010 OE1 40787 ARG   7652HH2  9352   0.580E+00  -0.509E+00  -0.651E-03
GLN  1010 OE1 40787 GLN  1005 CD  12573   0.995E+00  -0.325E+00  -0.930E-03
GLN  1010 NE2 40788 SER   758 C    9226   0.845E+00  -0.428E+00  -0.291E-02
GLN  1010 NE2 40788 PHE   759 C    9237   0.823E+00  -0.507E+00  -0.339E-02
GLN  1010 NE2 40788 CYS   760 C    9257   0.930E+00  -0.487E+00  -0.163E-02
GLN  1010 NE2 40788 THR   761 C    9267   0.819E+00  -0.523E+00  -0.350E-02
GLN  1010 NE2 40788 GLN   762 C    9281   0.554E+00  -0.850E+00  -0.349E-01
GLN  1010 NE2 40788 GLN   762 CG   9284   0.435E+00   0.723E-01  -0.141E+00
GLN  1010 NE2 40788 GLN   762 CD   9285   0.393E+00  -0.313E+01  -0.182E+00
GLN  1010 NE2 40788 GLN   762 HN   9288   0.717E+00  -0.358E+00  -0.250E-03
GLN  1010 NE2 40788 GLN   7621HE2  9294   0.591E+00  -0.719E+00  -0.799E-03
GLN  1010 NE2 40788 GLN   7622HE2  9295   0.528E+00  -0.926E+00  -0.157E-02
GLN  1010 NE2 40788 LEU   763 C    9298   0.762E+00  -0.608E+00  -0.538E-02
GLN  1010 NE2 40788 LEU   763 HN   9304   0.685E+00  -0.340E+00  -0.328E-03
GLN  1010 NE2 40788 ASN   764 C    9317   0.932E+00  -0.466E+00  -0.161E-02
GLN  1010 NE2 40788 ARG   765 C    9331   0.782E+00  -0.740E+00  -0.463E-02
GLN  1010 NE2 40788 ARG   765 NE   9336   0.666E+00  -0.639E+00  -0.147E-01
GLN  1010 NE2 40788 ARG   765 CZ   9337   0.668E+00  -0.773E+00  -0.118E-01
GLN  1010 NE2 40788 ARG   7651HH1  9349   0.866E+00  -0.332E+00  -0.804E-04
GLN  1010 NE2 40788 ARG   7652HH1  9350   0.813E+00  -0.370E+00  -0.118E-03
GLN  1010 NE2 40788 ARG   7651HH2  9351   0.477E+00  -0.113E+01  -0.288E-02
GLN  1010 NE2 40788 ARG   7652HH2  9352   0.603E+00  -0.659E+00  -0.705E-03
GLN  1010 NE2 40788 ALA   766 C    9355   0.791E+00  -0.565E+00  -0.430E-02
GLN  1010 NE2 40788 ALA   766 HN   9358   0.631E+00  -0.450E+00  -0.536E-03
GLN  1010 NE2 40788 LEU  1004 C   12550   0.102E+01  -0.379E+00  -0.951E-03
GLN  1010 NE2 40788 GLN  1005 C   12569   0.912E+00  -0.328E+00  -0.184E-02
GLN  1010 NE2 40788 GLN  1005 CD  12573   0.836E+00  -0.602E+00  -0.310E-02
GLN  1010 NE2 40788 GLN  10051HE2 12582   0.744E+00  -0.453E+00  -0.201E-03
GLN  1010 NE2 40788 GLN  10052HE2 12583   0.845E+00  -0.361E+00  -0.934E-04
GLN  1010 NE2 40788 VAL  1008 C   12621   0.850E+00  -0.392E+00  -0.280E-02
GLN  1010 NE2 40788 VAL  1008 CB  12623   0.767E+00  -0.414E+00  -0.583E-02
GLN  1010 NE2 40788 VAL  1008 HN  12626   0.963E+00  -0.316E+00  -0.427E-04
GLN  1010 NE2 40788 THR  1009 C   12637   0.975E+00  -0.395E+00  -0.124E-02
GLN  1010 NE2 40788 THR  1009 HG1 12645   0.666E+00  -0.555E+00  -0.388E-03
GLN  10101HE2 40795 GLN   762 O    9282   0.479E+00  -0.744E+00  -0.205E-02
GLN  10101HE2 40795 GLN   762 OE1  9286   0.350E+00  -0.186E+01  -0.131E-01
GLN  10101HE2 40795 GLN   762 NE2  9287   0.552E+00  -0.835E+00  -0.120E-02
GLN  10101HE2 40795 LEU   763 O    9299   0.724E+00  -0.301E+00  -0.173E-03
GLN  10101HE2 40795 ARG   765 NH2  9339   0.635E+00  -0.479E+00  -0.516E-03
GLN  10101HE2 40795 GLN  1005 NE2 12575   0.768E+00  -0.427E+00  -0.166E-03
GLN  10101HE2 40795 THR  1009 OG1 12640   0.662E+00  -0.387E+00  -0.347E-03
GLN  10102HE2 40796 SER   758 O    9227   0.663E+00  -0.371E+00  -0.292E-03
GLN  10102HE2 40796 PHE   759 O    9238   0.685E+00  -0.305E+00  -0.242E-03
GLN  10102HE2 40796 GLN   762 O    9282   0.457E+00  -0.835E+00  -0.272E-02
GLN  10102HE2 40796 GLN   762 NE2  9287   0.420E+00  -0.161E+01  -0.607E-02
GLN  10102HE2 40796 LEU   763 N    9296   0.574E+00  -0.308E+00  -0.952E-03
GLN  10102HE2 40796 ARG   765 NH1  9338   0.713E+00  -0.381E+00  -0.259E-03
GLN  10102HE2 40796 ARG   765 NH2  9339   0.495E+00  -0.835E+00  -0.230E-02
GLN  10102HE2 40796 GLN  1005 NE2 12575   0.781E+00  -0.414E+00  -0.150E-03
GLN  1011 CD  40803 GLN   762 OE1  9286   0.101E+01  -0.316E+00  -0.827E-03
LEU  1012 C   40816 ARG  1019 NH1 12808   0.978E+00  -0.313E+00  -0.121E-02
LEU  1012 C   40816 ARG  1019 NH2 12809   0.883E+00  -0.366E+00  -0.223E-02
ILE  1013 C   40835 GLU   773 OE1  9455   0.987E+00  -0.368E+00  -0.977E-03
ILE  1013 C   40835 GLU   773 OE2  9456   0.952E+00  -0.388E+00  -0.121E-02
ILE  1013 C   40835 LEU  1012 O   12686   0.715E+00  -0.430E+00  -0.670E-02
ILE  1013 C   40835 ILE  1013 O   12705   0.882E+00  -0.329E+00  -0.191E-02
ILE  1013 C   40835 ARG  1019 NH1 12808   0.691E+00  -0.565E+00  -0.966E-02
ILE  1013 C   40835 ARG  1019 NH2 12809   0.631E+00  -0.678E+00  -0.165E-01
ILE  1013 O   40836 GLU   773 CD   9454   0.955E+00  -0.391E+00  -0.119E-02
ILE  1013 O   40836 LEU  1012 C   12685   0.752E+00  -0.438E+00  -0.496E-02
ILE  1013 O   40836 ILE  1013 C   12704   0.863E+00  -0.342E+00  -0.218E-02
ILE  1013 O   40836 ALA  1015 C   12747   0.904E+00  -0.317E+00  -0.164E-02
ILE  1013 O   40836 ALA  1016 C   12757   0.845E+00  -0.354E+00  -0.246E-02
ILE  1013 O   40836 ARG  1019 NE  12806   0.740E+00  -0.365E+00  -0.663E-02
ILE  1013 O   40836 ARG  1019 CZ  12807   0.613E+00  -0.648E+00  -0.167E-01
ILE  1013 O   40836 ARG  10191HH1 12819   0.691E+00  -0.350E+00  -0.228E-03
ILE  1013 O   40836 ARG  10192HH1 12820   0.520E+00  -0.643E+00  -0.125E-02
ILE  1013 O   40836 ARG  10191HH2 12821   0.563E+00  -0.537E+00  -0.780E-03
ILE  1013 O   40836 ARG  10192HH2 12822   0.423E+00  -0.106E+01  -0.427E-02
ILE  1013 CG1 40838 ILE  1013 CG1 12707   0.427E+00   0.208E-02  -0.135E+00
ILE  1013 CG2 40839 LEU  1012 O   12686   0.450E+00   0.274E+00  -0.108E+00
ILE  1013 CG2 40839 LEU  1012 CB  12687   0.442E+00   0.736E-01  -0.117E+00
ILE  1013 CD1 40840 THR  1009 O   12638   0.446E+00   0.214E+00  -0.112E+00
ILE  1013 CD1 40840 THR  1009 CG2 12641   0.442E+00   0.701E-01  -0.117E+00
ILE  1013 CD1 40840 LEU  1012 CB  12687   0.405E+00   0.715E-01  -0.161E+00
ILE  1013 CD1 40840 LEU  1012 CD2 12690   0.437E+00   0.503E-01  -0.123E+00
ILE  1013 CD1 40840 ILE  1013 N   12702   0.467E+00   0.156E+00  -0.101E+00
ILE  1013 CD1 40840 ILE  1013 CG1 12707   0.388E+00  -0.122E-01  -0.176E+00
ILE  1013 CD1 40840 ILE  1013 CD1 12709   0.448E+00   0.387E-01  -0.109E+00
ARG  1014 C   40854 GLU   773 OE2  9456   0.987E+00  -0.471E+00  -0.972E-03
ARG  1014 C   40854 LEU  1012 O   12686   0.958E+00  -0.334E+00  -0.116E-02
ARG  1014 C   40854 ARG  1019 NH1 12808   0.737E+00  -0.640E+00  -0.656E-02
ARG  1014 C   40854 ARG  1019 NH2 12809   0.691E+00  -0.725E+00  -0.965E-02
ARG  1014 O   40855 GLU   773 CD   9454   0.104E+01  -0.322E+00  -0.721E-03
ARG  1014 O   40855 ARG  1019 CZ  12807   0.706E+00  -0.454E+00  -0.722E-02
ARG  1014 O   40855 ARG  10192HH1 12820   0.620E+00  -0.407E+00  -0.438E-03
ARG  1014 O   40855 ARG  10191HH2 12821   0.683E+00  -0.334E+00  -0.245E-03
ARG  1014 O   40855 ARG  10192HH2 12822   0.567E+00  -0.493E+00  -0.745E-03
ARG  1014 CZ  40860 GLN   762 OE1  9286   0.898E+00  -0.322E+00  -0.171E-02
ARG  1014 CZ  40860 ARG   765 NH1  9338   0.945E+00  -0.325E+00  -0.148E-02
ARG  1014 CZ  40860 ARG   765 NH2  9339   0.790E+00  -0.437E+00  -0.432E-02
ARG  1014 NH1 40861 GLN   762 CD   9285   0.101E+01  -0.348E+00  -0.101E-02
ARG  1014 NH1 40861 ARG   765 CZ   9337   0.904E+00  -0.348E+00  -0.193E-02
ARG  1014 NH1 40861 ARG   7651HH2  9351   0.767E+00  -0.319E+00  -0.167E-03
ARG  1014 NH2 40862 GLN   762 CD   9285   0.903E+00  -0.412E+00  -0.195E-02
ARG  1014 NH2 40862 ARG   765 C    9331   0.902E+00  -0.451E+00  -0.197E-02
ARG  1014 NH2 40862 ARG   765 NE   9336   0.699E+00  -0.450E+00  -0.110E-01
ARG  1014 NH2 40862 ARG   765 CZ   9337   0.724E+00  -0.514E+00  -0.732E-02
ARG  1014 NH2 40862 ARG   7651HH2  9351   0.603E+00  -0.513E+00  -0.707E-03
ARG  1014 NH2 40862 ARG   7652HH2  9352   0.715E+00  -0.363E+00  -0.254E-03
ARG  1014 NH2 40862 ALA   766 C    9355   0.926E+00  -0.338E+00  -0.168E-02
ARG  10142HH1 40873 ARG   765 NH2  9339   0.779E+00  -0.310E+00  -0.152E-03
ARG  10141HH2 40874 ARG   765 NH2  9339   0.658E+00  -0.427E+00  -0.417E-03
ARG  10142HH2 40875 GLN   762 OE1  9286   0.704E+00  -0.343E+00  -0.205E-03
ARG  10142HH2 40875 GLN   762 NE2  9287   0.912E+00  -0.306E+00  -0.591E-04
ARG  10142HH2 40875 ARG   765 NH1  9338   0.778E+00  -0.310E+00  -0.153E-03
ARG  10142HH2 40875 ARG   765 NH2  9339   0.604E+00  -0.510E+00  -0.699E-03
ALA  1015 C   40878 ARG  1019 NH1 12808   0.850E+00  -0.388E+00  -0.280E-02
ALA  1015 C   40878 ARG  1019 NH2 12809   0.726E+00  -0.514E+00  -0.719E-02
ALA  1015 O   40879 ARG  1019 CZ  12807   0.850E+00  -0.312E+00  -0.238E-02
ALA  1015 O   40879 ARG  10192HH2 12822   0.696E+00  -0.310E+00  -0.220E-03
ALA  1016 N   40886 ARG  10192HH2 12822   0.572E+00  -0.339E+00  -0.969E-03
ALA  1016 C   40888 GLU   773 OE1  9455   0.104E+01  -0.340E+00  -0.699E-03
ALA  1016 C   40888 GLU   773 OE2  9456   0.953E+00  -0.388E+00  -0.120E-02
ALA  1016 C   40888 ALA  1016 O   12758   0.815E+00  -0.337E+00  -0.306E-02
ALA  1016 C   40888 ARG  1019 NH1 12808   0.648E+00  -0.643E+00  -0.141E-01
ALA  1016 C   40888 ARG  1019 NH2 12809   0.479E+00  -0.127E+01  -0.784E-01
ALA  1016 C   40888 ASN  1023 ND2 12861   0.961E+00  -0.364E+00  -0.134E-02
ALA  1016 O   40889 ALA  1016 C   12757   0.844E+00  -0.318E+00  -0.249E-02
ALA  1016 O   40889 ARG  1019 C   12801   0.996E+00  -0.314E+00  -0.926E-03
ALA  1016 O   40889 ARG  1019 NE  12806   0.666E+00  -0.401E+00  -0.124E-01
ALA  1016 O   40889 ARG  1019 CZ  12807   0.608E+00  -0.590E+00  -0.175E-01
ALA  1016 O   40889 ARG  10192HH1 12820   0.669E+00  -0.334E+00  -0.278E-03
ALA  1016 O   40889 ARG  10191HH2 12821   0.460E+00  -0.772E+00  -0.260E-02
ALA  1016 O   40889 ARG  10192HH2 12822   0.480E+00  -0.698E+00  -0.204E-02
ALA  1016 CB  40890 ARG  10192HH2 12822   0.472E+00  -0.300E+00  -0.298E-02
ALA  1016 HN  40891 ARG  1019 NH2 12809   0.655E+00  -0.324E+00  -0.430E-03
GLU  1017 N   40896 ARG  1019 NE  12806   0.611E+00  -0.366E+00  -0.245E-01
GLU  1017 N   40896 ARG  1019 CZ  12807   0.517E+00  -0.646E+00  -0.519E-01
GLU  1017 N   40896 ARG  1019 NH2 12809   0.419E+00   0.131E+01  -0.188E+00
GLU  1017 N   40896 ARG  10192HH1 12820   0.513E+00  -0.453E+00  -0.185E-02
GLU  1017 N   40896 ARG  10191HH2 12821   0.427E+00  -0.709E+00  -0.550E-02
GLU  1017 N   40896 ARG  10192HH2 12822   0.365E+00  -0.107E+01  -0.137E-01
GLU  1017 CA  40897 ARG  1019 NH2 12809   0.377E+00  -0.131E+00  -0.221E+00
GLU  1017 C   40898 GLU   773 OE2  9456   0.859E+00  -0.378E+00  -0.224E-02
GLU  1017 C   40898 ARG  1019 NH1 12808   0.606E+00  -0.610E+00  -0.209E-01
GLU  1017 C   40898 ARG  1019 NH2 12809   0.511E+00  -0.893E+00  -0.551E-01
GLU  1017 C   40898 ASN  1023 ND2 12861   0.851E+00  -0.364E+00  -0.278E-02
GLU  1017 O   40899 GLU   773 CD   9454   0.982E+00  -0.358E+00  -0.101E-02
GLU  1017 O   40899 ARG  1019 C   12801   0.983E+00  -0.341E+00  -0.998E-03
GLU  1017 O   40899 ARG  1019 NE  12806   0.619E+00  -0.498E+00  -0.192E-01
GLU  1017 O   40899 ARG  1019 CZ  12807   0.585E+00  -0.683E+00  -0.218E-01
GLU  1017 O   40899 ARG  10191HH1 12819   0.693E+00  -0.334E+00  -0.225E-03
GLU  1017 O   40899 ARG  10192HH1 12820   0.642E+00  -0.389E+00  -0.357E-03
GLU  1017 O   40899 ARG  10191HH2 12821   0.531E+00  -0.586E+00  -0.111E-02
GLU  1017 O   40899 ARG  10192HH2 12822   0.547E+00  -0.549E+00  -0.928E-03
GLU  1017 O   40899 ASN  1023 CG  12859   0.893E+00  -0.317E+00  -0.177E-02
GLU  1017 CB  40900 ARG  1019 CZ  12807   0.407E+00   0.207E+00  -0.142E+00
GLU  1017 CB  40900 ARG  1019 NH1 12808   0.402E+00  -0.257E+00  -0.192E+00
GLU  1017 CB  40900 ARG  1019 NH2 12809   0.371E+00  -0.320E+00  -0.221E+00
GLU  1017 CG  40901 ARG  1019 NE  12806   0.462E+00  -0.556E-01  -0.105E+00
GLU  1017 CG  40901 ARG  1019 CZ  12807   0.396E+00  -0.101E+00  -0.152E+00
GLU  1017 CG  40901 ARG  1019 NH1 12808   0.382E+00   0.134E+00  -0.217E+00
GLU  1017 CG  40901 ARG  1019 NH2 12809   0.405E+00   0.115E+00  -0.188E+00
GLU  1017 CD  40902 GLY   769 O    9399   0.924E+00  -0.338E+00  -0.145E-02
GLU  1017 CD  40902 GLU   773 O    9451   0.101E+01  -0.343E+00  -0.845E-03
GLU  1017 CD  40902 GLU   773 OE1  9455   0.678E+00  -0.947E+00  -0.921E-02
GLU  1017 CD  40902 GLU   773 OE2  9456   0.505E+00  -0.179E+01  -0.510E-01
GLU  1017 CD  40902 ASN   777 OD1  9520   0.934E+00  -0.344E+00  -0.136E-02
GLU  1017 CD  40902 ASN   777 ND2  9521   0.103E+01  -0.440E+00  -0.881E-03
GLU  1017 CD  40902 GLU   780 OE2  9567   0.102E+01  -0.469E+00  -0.786E-03
GLU  1017 CD  40902 LEU  1012 O   12686   0.921E+00  -0.372E+00  -0.148E-02
GLU  1017 CD  40902 ALA  1015 O   12748   0.910E+00  -0.377E+00  -0.158E-02
GLU  1017 CD  40902 ALA  1016 O   12758   0.895E+00  -0.387E+00  -0.175E-02
GLU  1017 CD  40902 ARG  1019 O   12802   0.981E+00  -0.350E+00  -0.101E-02
GLU  1017 CD  40902 ARG  1019 CZ  12807   0.428E+00   0.184E+01  -0.105E+00
GLU  1017 CD  40902 ARG  1019 NH1 12808   0.368E+00  -0.332E+01  -0.195E+00
GLU  1017 CD  40902 ARG  1019 NH2 12809   0.468E+00  -0.179E+01  -0.875E-01
GLU  1017 CD  40902 ASN  1023 OD1 12860   0.946E+00  -0.337E+00  -0.126E-02
GLU  1017 CD  40902 ASN  1023 ND2 12861   0.843E+00  -0.603E+00  -0.295E-02
GLU  1017 OE1 40903 GLY   769 C    9398   0.906E+00  -0.428E+00  -0.163E-02
GLU  1017 OE1 40903 GLU   773 CD   9454   0.615E+00  -0.116E+01  -0.164E-01
GLU  1017 OE1 40903 LYS   776 HZ2  9512   0.696E+00  -0.346E+00  -0.219E-03
GLU  1017 OE1 40903 LEU  1012 C   12685   0.938E+00  -0.400E+00  -0.133E-02
GLU  1017 OE1 40903 ALA  1015 C   12747   0.900E+00  -0.425E+00  -0.169E-02
GLU  1017 OE1 40903 ALA  1016 C   12757   0.913E+00  -0.415E+00  -0.155E-02
GLU  1017 OE1 40903 ARG  1019 C   12801   0.993E+00  -0.467E+00  -0.937E-03
GLU  1017 OE1 40903 ARG  1019 NE  12806   0.540E+00  -0.933E+00  -0.426E-01
GLU  1017 OE1 40903 ARG  1019 CZ  12807   0.445E+00  -0.180E+01  -0.100E+00
GLU  1017 OE1 40903 ARG  1019 NH1 12808   0.362E+00   0.373E+01  -0.293E+00
GLU  1017 OE1 40903 ARG  10191HH1 12819   0.382E+00  -0.185E+01  -0.784E-02
GLU  1017 OE1 40903 ARG  10192HH1 12820   0.315E+00  -0.313E+01  -0.236E-01
GLU  1017 OE1 40903 ARG  10191HH2 12821   0.561E+00  -0.721E+00  -0.799E-03
GLU  1017 OE1 40903 ARG  10192HH2 12822   0.442E+00  -0.127E+01  -0.331E-02
GLU  1017 OE1 40903 ASN  1023 CG  12859   0.104E+01  -0.352E+00  -0.732E-03
GLU  1017 OE2 40904 GLY   769 C    9398   0.949E+00  -0.398E+00  -0.123E-02
GLU  1017 OE2 40904 GLU   773 C    9450   0.957E+00  -0.318E+00  -0.117E-02
GLU  1017 OE2 40904 GLU   773 CD   9454   0.606E+00  -0.119E+01  -0.179E-01
GLU  1017 OE2 40904 LYS   776 HZ1  9511   0.598E+00  -0.473E+00  -0.545E-03
GLU  1017 OE2 40904 LYS   776 HZ2  9512   0.511E+00  -0.672E+00  -0.139E-02
GLU  1017 OE2 40904 LYS   776 HZ3  9513   0.610E+00  -0.453E+00  -0.484E-03
GLU  1017 OE2 40904 ASN   777 CG   9519   0.988E+00  -0.377E+00  -0.969E-03
GLU  1017 OE2 40904 GLU   780 CD   9565   0.991E+00  -0.491E+00  -0.954E-03
GLU  1017 OE2 40904 ALA  1015 C   12747   0.977E+00  -0.374E+00  -0.104E-02
GLU  1017 OE2 40904 ALA  1016 C   12757   0.979E+00  -0.373E+00  -0.103E-02
GLU  1017 OE2 40904 ARG  1019 C   12801   0.953E+00  -0.497E+00  -0.120E-02
GLU  1017 OE2 40904 ARG  1019 NE  12806   0.533E+00  -0.962E+00  -0.461E-01
GLU  1017 OE2 40904 ARG  1019 CZ  12807   0.486E+00  -0.145E+01  -0.630E-01
GLU  1017 OE2 40904 ARG  1019 NH1 12808   0.423E+00   0.248E+01  -0.162E+00
GLU  1017 OE2 40904 ARG  10191HH1 12819   0.408E+00  -0.155E+01  -0.530E-02
GLU  1017 OE2 40904 ARG  10192HH1 12820   0.426E+00  -0.139E+01  -0.414E-02
GLU  1017 OE2 40904 ARG  10191HH2 12821   0.618E+00  -0.585E+00  -0.449E-03
GLU  1017 OE2 40904 ARG  10192HH2 12822   0.551E+00  -0.750E+00  -0.890E-03
GLU  1017 OE2 40904 ASN  1023 CG  12859   0.916E+00  -0.423E+00  -0.153E-02
GLU  1017 OE2 40904 ASN  10232HD2 12867   0.727E+00  -0.384E+00  -0.169E-03
GLU  1017 HN  40905 ARG  1019 NH1 12808   0.554E+00  -0.483E+00  -0.117E-02
GLU  1017 HN  40905 ARG  1019 NH2 12809   0.444E+00  -0.821E+00  -0.441E-02
GLU  1017 HA  40906 ARG  1019 NH2 12809   0.310E+00  -0.454E+00  -0.792E-01
ILE  1018 N   40911 ARG  1019 CZ  12807   0.678E+00  -0.383E+00  -0.108E-01
ILE  1018 N   40911 ARG  10191HH2 12821   0.627E+00  -0.310E+00  -0.557E-03
ILE  1018 N   40911 ARG  10192HH2 12822   0.586E+00  -0.359E+00  -0.842E-03
ILE  1018 C   40913 ARG  1019 NH1 12808   0.908E+00  -0.348E+00  -0.189E-02
ILE  1018 C   40913 ARG  1019 NH2 12809   0.798E+00  -0.432E+00  -0.408E-02
ILE  1018 C   40913 ASN  1023 ND2 12861   0.104E+01  -0.325E+00  -0.862E-03
ILE  1018 HN  40919 ARG  1019 NH1 12808   0.699E+00  -0.319E+00  -0.290E-03
ILE  1018 HN  40919 ARG  1019 NH2 12809   0.620E+00  -0.407E+00  -0.600E-03
ARG  1019 C   40932 ARG  1019 NH1 12808   0.988E+00  -0.392E+00  -0.114E-02
ARG  1019 C   40932 ARG  1019 NH2 12809   0.825E+00  -0.523E+00  -0.334E-02
ARG  1019 C   40932 ASN  1023 ND2 12861   0.966E+00  -0.462E+00  -0.130E-02
ARG  1019 CZ  40938 ARG  1019 NH2 12809   0.868E+00  -0.372E+00  -0.247E-02
ARG  1019 NH1 40939 ALA  1016 C   12757   0.951E+00  -0.324E+00  -0.143E-02
ARG  1019 NH1 40939 ARG  1019 CZ  12807   0.938E+00  -0.329E+00  -0.155E-02
ARG  1019 NH1 40939 ARG  10191HH2 12821   0.749E+00  -0.333E+00  -0.193E-03
ARG  1019 NH1 40939 ARG  10192HH2 12822   0.782E+00  -0.308E+00  -0.149E-03
ARG  10192HH1 40951 ARG  1019 NH2 12809   0.790E+00  -0.302E+00  -0.140E-03
ALA  1020 C   40956 ARG  1019 NH1 12808   0.917E+00  -0.343E+00  -0.178E-02
ALA  1020 C   40956 ARG  1019 NH2 12809   0.781E+00  -0.449E+00  -0.463E-02
ALA  1020 C   40956 ASN  1023 ND2 12861   0.720E+00  -0.596E+00  -0.757E-02
ALA  1020 O   40957 ASN  1023 CG  12859   0.823E+00  -0.340E+00  -0.289E-02
ALA  1020 O   40957 ASN  10231HD2 12866   0.662E+00  -0.310E+00  -0.296E-03
ALA  1020 HN  40959 ARG  1019 NH2 12809   0.624E+00  -0.358E+00  -0.574E-03
SER  1021 N   40964 ARG  1019 CZ  12807   0.806E+00  -0.333E+00  -0.384E-02
SER  1021 N   40964 ASN  1023 CG  12859   0.861E+00  -0.307E+00  -0.260E-02
SER  1021 C   40966 ASN  1023 ND2 12861   0.904E+00  -0.339E+00  -0.194E-02
SER  1021 HN  40970 ARG  1019 NH2 12809   0.705E+00  -0.329E+00  -0.277E-03
SER  1021 HN  40970 ASN  1023 ND2 12861   0.768E+00  -0.320E+00  -0.166E-03
ASN  1023 C   40987 ASN  1023 ND2 12861   0.102E+01  -0.361E+00  -0.947E-03
LEU  1024 C   41001 ASN  1023 ND2 12861   0.101E+01  -0.340E+00  -0.101E-02
THR  1027 C   41040 GLU  1031 OE2 12979   0.103E+01  -0.342E+00  -0.776E-03
LYS  1028 HZ1 41071 GLU  1031 OE2 12979   0.743E+00  -0.306E+00  -0.148E-03
LYS  1028 HZ2 41072 GLU  1031 OE2 12979   0.710E+00  -0.333E+00  -0.194E-03
GLU  1031 CD  41108 GLU  1031 OE1 12978   0.844E+00  -0.633E+00  -0.249E-02
GLU  1031 CD  41108 GLU  1031 OE2 12979   0.806E+00  -0.685E+00  -0.327E-02
GLU  1031 CD  41108 ARG  1039 NH1 13097   0.762E+00  -0.631E+00  -0.539E-02
GLU  1031 CD  41108 ARG  1039 NH2 13098   0.788E+00  -0.594E+00  -0.441E-02
GLU  1031 OE1 41109 GLU  1031 CD  12977   0.760E+00  -0.761E+00  -0.464E-02
GLU  1031 OE1 41109 ARG  1039 NE  13095   0.709E+00  -0.528E+00  -0.862E-02
GLU  1031 OE1 41109 ARG  1039 CZ  13096   0.702E+00  -0.654E+00  -0.748E-02
GLU  1031 OE1 41109 ARG  10391HH1 13108   0.681E+00  -0.480E+00  -0.250E-03
GLU  1031 OE1 41109 ARG  10392HH1 13109   0.711E+00  -0.441E+00  -0.194E-03
GLU  1031 OE1 41109 ARG  10391HH2 13110   0.778E+00  -0.373E+00  -0.112E-03
GLU  1031 OE1 41109 ARG  10392HH2 13111   0.766E+00  -0.384E+00  -0.124E-03
GLU  1031 OE2 41110 GLU  1031 CD  12977   0.889E+00  -0.581E+00  -0.182E-02
GLU  1031 OE2 41110 ARG  1039 NE  13095   0.741E+00  -0.485E+00  -0.662E-02
GLU  1031 OE2 41110 ARG  1039 CZ  13096   0.724E+00  -0.616E+00  -0.620E-02
GLU  1031 OE2 41110 ARG  10391HH1 13108   0.757E+00  -0.392E+00  -0.132E-03
GLU  1031 OE2 41110 ARG  10392HH1 13109   0.750E+00  -0.399E+00  -0.140E-03
GLU  1031 OE2 41110 ARG  10391HH2 13110   0.747E+00  -0.402E+00  -0.144E-03
GLU  1031 OE2 41110 ARG  10392HH2 13111   0.744E+00  -0.405E+00  -0.147E-03
SER  1037 C   41188 GLU  1031 OE1 12978   0.894E+00  -0.364E+00  -0.176E-02
SER  1037 C   41188 GLU  1031 OE2 12979   0.892E+00  -0.365E+00  -0.179E-02
SER  1037 O   41189 GLU  1031 CD  12977   0.956E+00  -0.366E+00  -0.118E-02
SER  1037 OG  41191 GLU  1031 CD  12977   0.698E+00  -0.695E+00  -0.855E-02
SER  1037 OG  41191 ARG  1039 CZ  13096   0.910E+00  -0.322E+00  -0.175E-02
SER  1037 HG  41196 GLU  1031 OE1 12978   0.695E+00  -0.525E+00  -0.221E-03
SER  1037 HG  41196 GLU  1031 OE2 12979   0.665E+00  -0.574E+00  -0.289E-03
LYS  1038 N   41197 GLU  1031 CD  12977   0.818E+00  -0.353E+00  -0.352E-02
LYS  1038 C   41199 THR  1027 O   12910   0.102E+01  -0.301E+00  -0.823E-03
LYS  1038 C   41199 SER  1030 O   12963   0.836E+00  -0.430E+00  -0.263E-02
LYS  1038 C   41199 GLU  1031 O   12974   0.767E+00  -0.510E+00  -0.440E-02
LYS  1038 C   41199 GLU  1031 OE1 12978   0.671E+00  -0.916E+00  -0.979E-02
LYS  1038 C   41199 GLU  1031 OE2 12979   0.715E+00  -0.808E+00  -0.668E-02
LYS  1038 C   41199 LEU  1034 O   13015   0.988E+00  -0.317E+00  -0.968E-03
LYS  1038 C   41199 GLN  1036 N   13038   0.769E+00  -0.332E+00  -0.511E-02
LYS  1038 C   41199 GLN  1036 O   13041   0.688E+00  -0.597E+00  -0.840E-02
LYS  1038 C   41199 SER  1037 N   13055   0.791E+00  -0.441E+00  -0.431E-02
LYS  1038 C   41199 SER  1037 O   13058   0.933E+00  -0.360E+00  -0.137E-02
LYS  1038 C   41199 SER  1037 OG  13060   0.858E+00  -0.454E+00  -0.250E-02
LYS  1038 C   41199 LYS  1038 N   13066   0.760E+00  -0.382E+00  -0.548E-02
LYS  1038 C   41199 LYS  1038 O   13069   0.993E+00  -0.317E+00  -0.938E-03
LYS  1038 C   41199 ARG  1039 NH1 13097   0.897E+00  -0.452E+00  -0.204E-02
LYS  1038 O   41200 GLU  1031 C   12973   0.742E+00  -0.334E+00  -0.537E-02
LYS  1038 O   41200 GLU  1031 CD  12977   0.673E+00  -0.657E+00  -0.964E-02
LYS  1038 O   41200 LEU  1034 C   13014   0.877E+00  -0.304E+00  -0.198E-02
LYS  1038 O   41200 GLY  1035 C   13033   0.731E+00  -0.424E+00  -0.587E-02
LYS  1038 O   41200 GLN  1036 C   13040   0.649E+00  -0.387E+00  -0.119E-01
LYS  1038 O   41200 GLN  1036 CD  13044   0.966E+00  -0.304E+00  -0.111E-02
LYS  1038 O   41200 GLN  1036 HN  13047   0.554E+00  -0.390E+00  -0.861E-03
LYS  1038 O   41200 SER  1037 C   13057   0.743E+00  -0.343E+00  -0.534E-02
LYS  1038 O   41200 LYS  1038 C   13068   0.877E+00  -0.385E+00  -0.198E-02
ARG  1039 N   41219 GLU  1031 CD  12977   0.584E+00  -0.472E+00  -0.259E-01
ARG  1039 CA  41220 GLU  1031 CG  12976   0.449E+00   0.169E-01  -0.109E+00
ARG  1039 CA  41220 GLU  1031 CD  12977   0.452E+00  -0.373E+00  -0.934E-01
ARG  1039 C   41221 ALA  1026 O   12900   0.978E+00  -0.322E+00  -0.103E-02
ARG  1039 C   41221 THR  1027 O   12910   0.773E+00  -0.472E+00  -0.420E-02
ARG  1039 C   41221 THR  1027 OG1 12912   0.977E+00  -0.350E+00  -0.114E-02
ARG  1039 C   41221 LYS  1028 O   12924   0.945E+00  -0.344E+00  -0.126E-02
ARG  1039 C   41221 MET  1029 O   12946   0.922E+00  -0.360E+00  -0.147E-02
ARG  1039 C   41221 SER  1030 N   12960   0.851E+00  -0.392E+00  -0.279E-02
ARG  1039 C   41221 SER  1030 O   12963   0.599E+00  -0.823E+00  -0.192E-01
ARG  1039 C   41221 SER  1030 OG  12965   0.794E+00  -0.522E+00  -0.396E-02
ARG  1039 C   41221 GLU  1031 N   12971   0.626E+00  -0.545E+00  -0.172E-01
ARG  1039 C   41221 GLU  1031 O   12974   0.666E+00  -0.674E+00  -0.102E-01
ARG  1039 C   41221 GLU  1031 OE1 12978   0.545E+00  -0.143E+01  -0.330E-01
ARG  1039 C   41221 GLU  1031 OE2 12979   0.516E+00  -0.162E+01  -0.449E-01
ARG  1039 C   41221 CYS  1032 N   12986   0.798E+00  -0.320E+00  -0.409E-02
ARG  1039 C   41221 LEU  1034 O   13015   0.864E+00  -0.393E+00  -0.216E-02
ARG  1039 C   41221 GLY  1035 N   13031   0.772E+00  -0.321E+00  -0.499E-02
ARG  1039 C   41221 GLY  1035 O   13034   0.920E+00  -0.325E+00  -0.149E-02
ARG  1039 C   41221 GLN  1036 N   13038   0.771E+00  -0.333E+00  -0.503E-02
ARG  1039 C   41221 GLN  1036 O   13041   0.794E+00  -0.460E+00  -0.358E-02
ARG  1039 C   41221 SER  1037 N   13055   0.824E+00  -0.414E+00  -0.338E-02
ARG  1039 C   41221 SER  1037 O   13058   0.103E+01  -0.314E+00  -0.770E-03
ARG  1039 C   41221 SER  1037 OG  13060   0.882E+00  -0.437E+00  -0.212E-02
ARG  1039 C   41221 ARG  1039 NH1 13097   0.805E+00  -0.546E+00  -0.388E-02
ARG  1039 C   41221 ARG  1039 NH2 13098   0.102E+01  -0.374E+00  -0.938E-03
ARG  1039 O   41222 SER  1030 C   12962   0.704E+00  -0.389E+00  -0.735E-02
ARG  1039 O   41222 GLU  1031 C   12973   0.783E+00  -0.311E+00  -0.389E-02
ARG  1039 O   41222 GLU  1031 CD  12977   0.577E+00  -0.928E+00  -0.237E-01
ARG  1039 CB  41223 GLU  1031 CG  12976   0.416E+00   0.578E-02  -0.149E+00
ARG  1039 CB  41223 GLU  1031 CD  12977   0.375E+00  -0.170E+00  -0.156E+00
ARG  1039 CB  41223 GLU  1031 OE1 12978   0.400E+00   0.155E+00  -0.186E+00
ARG  1039 CB  41223 GLU  1031 OE2 12979   0.377E+00   0.181E+00  -0.227E+00
ARG  1039 CG  41224 GLU  1031 CD  12977   0.386E+00   0.512E-01  -0.157E+00
ARG  1039 CG  41224 GLU  1031 OE1 12978   0.366E+00  -0.635E-01  -0.241E+00
ARG  1039 CG  41224 GLU  1031 OE2 12979   0.396E+00  -0.515E-01  -0.193E+00
ARG  1039 CD  41225 GLU  1031 CD  12977   0.420E+00   0.432E+00  -0.128E+00
ARG  1039 CD  41225 GLU  1031 OE1 12978   0.402E+00  -0.520E+00  -0.182E+00
ARG  1039 CD  41225 GLU  1031 OE2 12979   0.393E+00  -0.551E+00  -0.198E+00
ARG  1039 NE  41226 THR  1027 O   12910   0.708E+00  -0.354E+00  -0.864E-02
ARG  1039 NE  41226 THR  1027 OG1 12912   0.712E+00  -0.382E+00  -0.925E-02
ARG  1039 NE  41226 GLU  1031 CG  12976   0.463E+00  -0.554E-01  -0.105E+00
ARG  1039 NE  41226 GLU  1031 OE1 12978   0.335E+00  -0.315E+01  -0.283E+00
ARG  1039 NE  41226 SER  1037 OG  13060   0.776E+00  -0.346E+00  -0.557E-02
ARG  1039 NE  41226 ARG  1039 CZ  13096   0.455E+00   0.961E+00  -0.101E+00
ARG  1039 NE  41226 ARG  1039 NH1 13097   0.373E+00  -0.195E+01  -0.271E+00
ARG  1039 NE  41226 ARG  1039 NH2 13098   0.543E+00  -0.766E+00  -0.482E-01
ARG  1039 CZ  41227 THR  1027 O   12910   0.741E+00  -0.395E+00  -0.540E-02
ARG  1039 CZ  41227 THR  1027 OG1 12912   0.662E+00  -0.536E+00  -0.117E-01
ARG  1039 CZ  41227 GLU  1031 CD  12977   0.414E+00   0.201E+01  -0.118E+00
ARG  1039 CZ  41227 GLU  1031 OE1 12978   0.420E+00  -0.209E+01  -0.134E+00
ARG  1039 CZ  41227 GLU  1031 OE2 12979   0.335E+00  -0.381E+01  -0.172E+00
ARG  1039 CZ  41227 SER  1037 OG  13060   0.862E+00  -0.351E+00  -0.243E-02
ARG  1039 CZ  41227 ARG  1039 NH1 13097   0.371E+00  -0.240E+01  -0.196E+00
ARG  1039 CZ  41227 ARG  1039 NH2 13098   0.504E+00  -0.111E+01  -0.592E-01
ARG  1039 NH1 41228 THR  1027 C   12909   0.897E+00  -0.349E+00  -0.203E-02
ARG  1039 NH1 41228 THR  1027 HG1 12917   0.724E+00  -0.367E+00  -0.236E-03
ARG  1039 NH1 41228 GLU  1031 CD  12977   0.543E+00  -0.126E+01  -0.391E-01
ARG  1039 NH1 41228 ARG  1039 NE  13095   0.558E+00  -0.723E+00  -0.416E-01
ARG  1039 NH1 41228 ARG  1039 CZ  13096   0.503E+00  -0.112E+01  -0.601E-01
ARG  1039 NH1 41228 ARG  1039 NH1 13097   0.457E+00   0.170E+01  -0.124E+00
ARG  1039 NH1 41228 ARG  10391HH1 13108   0.463E+00  -0.940E+00  -0.341E-02
ARG  1039 NH1 41228 ARG  10392HH1 13109   0.450E+00  -0.101E+01  -0.403E-02
ARG  1039 NH1 41228 ARG  10391HH2 13110   0.604E+00  -0.511E+00  -0.699E-03
ARG  1039 NH1 41228 ARG  10392HH2 13111   0.537E+00  -0.660E+00  -0.141E-02
ARG  1039 NH2 41229 ASN  1023 C   12856   0.896E+00  -0.386E+00  -0.205E-02
ARG  1039 NH2 41229 LEU  1024 C   12870   0.907E+00  -0.351E+00  -0.190E-02
ARG  1039 NH2 41229 ALA  1026 C   12899   0.867E+00  -0.375E+00  -0.248E-02
ARG  1039 NH2 41229 THR  1027 C   12909   0.676E+00  -0.581E+00  -0.110E-01
ARG  1039 NH2 41229 THR  1027 CB  12911   0.534E+00  -0.408E+00  -0.485E-01
ARG  1039 NH2 41229 THR  1027 CG2 12913   0.404E+00   0.597E+00  -0.189E+00
ARG  1039 NH2 41229 THR  1027 HG1 12917   0.509E+00  -0.776E+00  -0.194E-02
ARG  1039 NH2 41229 LYS  1028 C   12923   0.925E+00  -0.431E+00  -0.169E-02
ARG  1039 NH2 41229 SER  1030 C   12962   0.879E+00  -0.311E+00  -0.230E-02
ARG  1039 NH2 41229 GLU  1031 CD  12977   0.395E+00  -0.276E+01  -0.180E+00
ARG  1039 NH2 41229 GLU  1031 OE1 12978   0.416E+00   0.259E+01  -0.175E+00
ARG  1039 NH2 41229 ARG  1039 C   13090   0.105E+01  -0.360E+00  -0.799E-03
ARG  1039 NH2 41229 ARG  1039 NE  13095   0.524E+00  -0.833E+00  -0.594E-01
ARG  1039 NH2 41229 ARG  1039 CZ  13096   0.432E+00  -0.162E+01  -0.130E+00
ARG  1039 NH2 41229 ARG  1039 NH1 13097   0.340E+00   0.369E+01  -0.202E+00
ARG  1039 NH2 41229 ARG  1039 NH2 13098   0.475E+00   0.155E+01  -0.102E+00
ARG  1039 NH2 41229 ARG  10391HH1 13108   0.351E+00  -0.193E+01  -0.171E-01
ARG  1039 NH2 41229 ARG  10392HH1 13109   0.296E+00  -0.312E+01  -0.431E-01
ARG  1039 NH2 41229 ARG  10391HH2 13110   0.562E+00  -0.597E+00  -0.107E-02
ARG  1039 NH2 41229 ARG  10392HH2 13111   0.445E+00  -0.104E+01  -0.433E-02
ARG  1039 HN  41230 GLU  1031 OE1 12978   0.630E+00  -0.336E+00  -0.398E-03
ARG  1039 HN  41230 GLU  1031 OE2 12979   0.630E+00  -0.336E+00  -0.398E-03
ARG  1039 HE  41238 GLU  1031 OE1 12978   0.248E+00  -0.192E+01  -0.763E-01
ARG  1039 HE  41238 ARG  1039 NH1 13097   0.345E+00  -0.622E+00  -0.190E-01
ARG  10391HH1 41239 GLU  1031 OE1 12978   0.574E+00  -0.686E+00  -0.698E-03
ARG  10391HH1 41239 GLU  1031 OE2 12979   0.520E+00  -0.854E+00  -0.125E-02
ARG  10391HH1 41239 ARG  1039 NH1 13097   0.512E+00  -0.739E+00  -0.188E-02
ARG  10391HH1 41239 ARG  1039 NH2 13098   0.594E+00  -0.529E+00  -0.771E-03
ARG  10392HH1 41240 GLU  1031 OE1 12978   0.612E+00  -0.597E+00  -0.475E-03
ARG  10392HH1 41240 GLU  1031 OE2 12979   0.526E+00  -0.834E+00  -0.117E-02
ARG  10392HH1 41240 ARG  1039 NH1 13097   0.493E+00  -0.808E+00  -0.235E-02
ARG  10392HH1 41240 ARG  1039 NH2 13098   0.547E+00  -0.634E+00  -0.126E-02
ARG  10391HH2 41241 THR  1027 O   12910   0.560E+00  -0.485E+00  -0.810E-03
ARG  10391HH2 41241 THR  1027 OG1 12912   0.473E+00  -0.785E+00  -0.260E-02
ARG  10391HH2 41241 THR  1027 CG2 12913   0.317E+00  -0.655E+00  -0.288E-01
ARG  10391HH2 41241 GLU  1031 OE1 12978   0.349E+00  -0.235E+01  -0.132E-01
ARG  10391HH2 41241 GLU  1031 OE2 12979   0.213E+00  -0.982E+01  -0.755E-01
ARG  10391HH2 41241 ARG  1039 NH1 13097   0.314E+00  -0.264E+01  -0.320E-01
ARG  10391HH2 41241 ARG  1039 NH2 13098   0.482E+00  -0.855E+00  -0.271E-02
ARG  10392HH2 41242 THR  1027 OG1 12912   0.517E+00  -0.635E+00  -0.153E-02
ARG  10392HH2 41242 THR  1027 CG2 12913   0.423E+00  -0.302E+00  -0.568E-02
ARG  10392HH2 41242 GLU  1031 OE1 12978   0.506E+00  -0.912E+00  -0.148E-02
ARG  10392HH2 41242 GLU  1031 OE2 12979   0.384E+00  -0.182E+01  -0.756E-02
ARG  10392HH2 41242 ARG  1039 NH1 13097   0.387E+00  -0.149E+01  -0.985E-02
ARG  10392HH2 41242 ARG  1039 NH2 13098   0.480E+00  -0.862E+00  -0.277E-02
VAL  1040 N   41243 SER  1030 C   12962   0.524E+00  -0.567E+00  -0.478E-01
VAL  1040 N   41243 GLU  1031 CA  12972   0.465E+00  -0.499E-01  -0.102E+00
VAL  1040 N   41243 GLU  1031 C   12973   0.571E+00  -0.454E+00  -0.293E-01
VAL  1040 N   41243 GLU  1031 CG  12976   0.408E+00   0.739E-01  -0.184E+00
VAL  1040 N   41243 GLU  1031 CD  12977   0.486E+00  -0.107E+01  -0.725E-01
VAL  1040 N   41243 LEU  1034 C   13014   0.707E+00  -0.356E+00  -0.839E-02
VAL  1040 N   41243 GLY  1035 C   13033   0.693E+00  -0.376E+00  -0.946E-02
VAL  1040 CA  41244 SER  1030 O   12963   0.426E+00   0.131E+00  -0.141E+00
VAL  1040 C   41245 GLN   784 OE1  9627   0.796E+00  -0.312E+00  -0.353E-02
VAL  1040 C   41245 GLN   784 NE2  9628   0.879E+00  -0.371E+00  -0.230E-02
VAL  1040 C   41245 THR  1027 O   12910   0.674E+00  -0.374E+00  -0.949E-02
VAL  1040 C   41245 MET  1029 O   12946   0.737E+00  -0.324E+00  -0.561E-02
VAL  1040 C   41245 SER  1030 N   12960   0.651E+00  -0.394E+00  -0.137E-01
VAL  1040 C   41245 SER  1030 O   12963   0.418E+00  -0.117E+01  -0.136E+00
VAL  1040 C   41245 SER  1030 OG  12965   0.538E+00  -0.703E+00  -0.392E-01
VAL  1040 C   41245 GLU  1031 N   12971   0.509E+00  -0.527E+00  -0.561E-01
VAL  1040 C   41245 GLU  1031 O   12974   0.679E+00  -0.397E+00  -0.913E-02
VAL  1040 C   41245 GLU  1031 OE1 12978   0.661E+00  -0.581E+00  -0.107E-01
VAL  1040 C   41245 GLU  1031 OE2 12979   0.579E+00  -0.767E+00  -0.232E-01
VAL  1040 C   41245 LEU  1034 O   13015   0.735E+00  -0.321E+00  -0.571E-02
VAL  1040 O   41246 GLN   784 CD   9626   0.788E+00  -0.306E+00  -0.377E-02
VAL  1040 O   41246 THR  1027 C   12909   0.658E+00  -0.361E+00  -0.110E-01
VAL  1040 O   41246 LYS  1028 C   12923   0.773E+00  -0.344E+00  -0.422E-02
VAL  1040 O   41246 MET  1029 C   12945   0.662E+00  -0.383E+00  -0.106E-01
VAL  1040 O   41246 SER  1030 CA  12961   0.432E+00  -0.200E+00  -0.132E+00
VAL  1040 O   41246 SER  1030 C   12962   0.385E+00  -0.110E+01  -0.189E+00
VAL  1040 O   41246 SER  1030 O   12963   0.376E+00   0.140E+01  -0.246E+00
VAL  1040 O   41246 SER  1030 CB  12964   0.355E+00  -0.414E+00  -0.246E+00
VAL  1040 O   41246 SER  1030 OG  12965   0.450E+00   0.977E+00  -0.112E+00
VAL  1040 O   41246 SER  1030 HG  12970   0.471E+00  -0.607E+00  -0.226E-02
VAL  1040 O   41246 GLU  1031 N   12971   0.423E+00   0.754E+00  -0.162E+00
VAL  1040 O   41246 GLU  1031 CA  12972   0.449E+00  -0.491E-01  -0.109E+00
VAL  1040 O   41246 GLU  1031 C   12973   0.592E+00  -0.379E+00  -0.205E-01
VAL  1040 O   41246 GLU  1031 CG  12976   0.380E+00   0.802E-01  -0.222E+00
VAL  1040 O   41246 GLU  1031 CD  12977   0.481E+00  -0.989E+00  -0.667E-01
VAL  1040 O   41246 GLU  1031 HN  12980   0.474E+00  -0.411E+00  -0.218E-02
VAL  1040 O   41246 LEU  1034 C   13014   0.719E+00  -0.310E+00  -0.646E-02
VAL  1040 CB  41247 MET  1029 O   12946   0.668E+00  -0.345E+00  -0.113E-01
VAL  1040 CB  41247 SER  1030 N   12960   0.662E+00  -0.337E+00  -0.140E-01
VAL  1040 CB  41247 SER  1030 C   12962   0.425E+00   0.831E+00  -0.122E+00
VAL  1040 CB  41247 SER  1030 O   12963   0.330E+00  -0.195E+01  -0.160E+00
VAL  1040 CB  41247 SER  1030 OG  12965   0.646E+00  -0.419E+00  -0.153E-01
VAL  1040 CB  41247 GLU  1031 N   12971   0.479E+00  -0.538E+00  -0.877E-01
VAL  1040 CB  41247 GLU  1031 CA  12972   0.447E+00   0.482E-01  -0.110E+00
VAL  1040 CB  41247 GLU  1031 O   12974   0.528E+00  -0.601E+00  -0.447E-01
VAL  1040 CB  41247 GLU  1031 OE1 12978   0.694E+00  -0.467E+00  -0.902E-02
VAL  1040 CB  41247 GLU  1031 OE2 12979   0.687E+00  -0.476E+00  -0.962E-02
VAL  1040 CB  41247 LEU  1034 O   13015   0.512E+00  -0.606E+00  -0.531E-01
VAL  1040 CB  41247 GLY  1035 N   13031   0.457E+00  -0.534E+00  -0.112E+00
VAL  1040 CB  41247 GLY  1035 CA  13032   0.443E+00  -0.200E+00  -0.116E+00
VAL  1040 CB  41247 GLY  1035 O   13034   0.671E+00  -0.308E+00  -0.110E-01
VAL  1040 CB  41247 GLN  1036 N   13038   0.592E+00  -0.304E+00  -0.269E-01
VAL  1040 CG1 41248 SER  1030 C   12962   0.441E+00  -0.172E+00  -0.105E+00
VAL  1040 CG1 41248 SER  1030 O   12963   0.337E+00   0.420E+00  -0.206E+00
VAL  1040 CG1 41248 LEU  1034 CB  13016   0.415E+00   0.599E-01  -0.150E+00
VAL  1040 CG1 41248 GLY  1035 N   13031   0.467E+00   0.116E+00  -0.101E+00
VAL  1040 CG2 41249 SER  1030 O   12963   0.434E+00   0.215E+00  -0.128E+00
VAL  1040 CG2 41249 GLY  1035 N   13031   0.439E+00   0.134E+00  -0.135E+00
VAL  1040 CG2 41249 GLY  1035 CA  13032   0.381E+00   0.672E-01  -0.178E+00
VAL  1040 HN  41250 THR  1027 O   12910   0.669E+00  -0.375E+00  -0.279E-03
VAL  1040 HN  41250 MET  1029 O   12946   0.759E+00  -0.301E+00  -0.130E-03
VAL  1040 HN  41250 SER  1030 N   12960   0.722E+00  -0.317E+00  -0.241E-03
VAL  1040 HN  41250 SER  1030 O   12963   0.441E+00  -0.101E+01  -0.334E-02
VAL  1040 HN  41250 SER  1030 OG  12965   0.727E+00  -0.369E+00  -0.198E-03
VAL  1040 HN  41250 GLU  1031 N   12971   0.473E+00  -0.620E+00  -0.301E-02
VAL  1040 HN  41250 GLU  1031 O   12974   0.470E+00  -0.881E+00  -0.229E-02
VAL  1040 HN  41250 GLU  1031 OE1 12978   0.483E+00  -0.115E+01  -0.195E-02
VAL  1040 HN  41250 GLU  1031 OE2 12979   0.505E+00  -0.103E+01  -0.150E-02
VAL  1040 HN  41250 CYS  1032 N   12986   0.612E+00  -0.322E+00  -0.646E-03
VAL  1040 HN  41250 LEU  1034 O   13015   0.704E+00  -0.342E+00  -0.205E-03
VAL  1040 HN  41250 GLY  1035 N   13031   0.585E+00  -0.336E+00  -0.848E-03
VAL  1040 HN  41250 GLN  1036 N   13038   0.590E+00  -0.341E+00  -0.808E-03
VAL  1040 HN  41250 GLN  1036 O   13041   0.651E+00  -0.404E+00  -0.326E-03
VAL  1040 HN  41250 SER  1037 N   13055   0.654E+00  -0.383E+00  -0.432E-03
VAL  1040 HN  41250 SER  1037 OG  13060   0.753E+00  -0.346E+00  -0.160E-03
VAL  1040 HN  41250 ARG  1039 NH1 13097   0.775E+00  -0.352E+00  -0.157E-03
VAL  1040 HB  41252 SER  1030 C   12962   0.337E+00  -0.451E+00  -0.595E-01
ASP  1041 N   41259 GLN   784 CD   9626   0.878E+00  -0.351E+00  -0.232E-02
ASP  1041 N   41259 GLY   889 C   10819   0.707E+00  -0.448E+00  -0.840E-02
ASP  1041 N   41259 ALA   890 C   10826   0.820E+00  -0.336E+00  -0.347E-02
ASP  1041 N   41259 LYS  1028 C   12923   0.979E+00  -0.321E+00  -0.120E-02
ASP  1041 N   41259 MET  1029 C   12945   0.829E+00  -0.346E+00  -0.324E-02
ASP  1041 N   41259 SER  1030 C   12962   0.561E+00  -0.603E+00  -0.326E-01
ASP  1041 N   41259 SER  1030 HG  12970   0.563E+00  -0.551E+00  -0.106E-02
ASP  1041 N   41259 GLU  1031 C   12973   0.775E+00  -0.306E+00  -0.486E-02
ASP  1041 N   41259 GLU  1031 CD  12977   0.685E+00  -0.627E+00  -0.101E-01
ASP  1041 N   41259 LEU  1034 C   13014   0.775E+00  -0.373E+00  -0.486E-02
ASP  1041 C   41261 GLN   784 NE2  9628   0.858E+00  -0.382E+00  -0.265E-02
ASP  1041 C   41261 SER  1030 O   12963   0.656E+00  -0.412E+00  -0.112E-01
ASP  1041 C   41261 SER  1030 OG  12965   0.546E+00  -0.675E+00  -0.362E-01
ASP  1041 C   41261 GLU  1031 OE1 12978   0.797E+00  -0.405E+00  -0.351E-02
ASP  1041 C   41261 GLU  1031 OE2 12979   0.641E+00  -0.614E+00  -0.129E-01
ASP  1041 O   41262 GLN   784 CD   9626   0.831E+00  -0.345E+00  -0.274E-02
ASP  1041 O   41262 SER  1030 C   12962   0.711E+00  -0.331E+00  -0.693E-02
ASP  1041 O   41262 SER  1030 HG  12970   0.551E+00  -0.520E+00  -0.889E-03
ASP  1041 O   41262 GLU  1031 CD  12977   0.742E+00  -0.484E+00  -0.537E-02
ASP  1041 CB  41263 SER  1030 CB  12964   0.413E+00  -0.330E-01  -0.153E+00
ASP  1041 CB  41263 SER  1030 OG  12965   0.410E+00   0.146E+00  -0.179E+00
ASP  1041 CG  41264 GLU   780 O    9562   0.932E+00  -0.378E+00  -0.138E-02
ASP  1041 CG  41264 ALA   783 O    9613   0.942E+00  -0.348E+00  -0.129E-02
ASP  1041 CG  41264 GLN   784 O    9623   0.635E+00  -0.721E+00  -0.135E-01
ASP  1041 CG  41264 GLN   784 OE1  9627   0.634E+00  -0.805E+00  -0.137E-01
ASP  1041 CG  41264 GLN   784 NE2  9628   0.735E+00  -0.845E+00  -0.667E-02
ASP  1041 CG  41264 VAL   785 N    9637   0.856E+00  -0.329E+00  -0.269E-02
ASP  1041 CG  41264 TRP   886 O   10762   0.803E+00  -0.404E+00  -0.336E-02
ASP  1041 CG  41264 THR   887 O   10786   0.924E+00  -0.357E+00  -0.145E-02
ASP  1041 CG  41264 PHE   888 O   10800   0.778E+00  -0.437E+00  -0.405E-02
ASP  1041 CG  41264 GLY   889 N   10817   0.717E+00  -0.375E+00  -0.773E-02
ASP  1041 CG  41264 GLY   889 O   10820   0.500E+00  -0.110E+01  -0.540E-01
ASP  1041 CG  41264 ALA   890 N   10824   0.597E+00  -0.590E+00  -0.228E-01
ASP  1041 CG  41264 ALA   890 O   10827   0.725E+00  -0.544E+00  -0.615E-02
ASP  1041 CG  41264 GLY   891 N   10834   0.806E+00  -0.303E+00  -0.384E-02
ASP  1041 CG  41264 GLY   891 O   10837   0.952E+00  -0.314E+00  -0.121E-02
ASP  1041 CG  41264 ALA  1026 O   12900   0.782E+00  -0.475E+00  -0.393E-02
ASP  1041 CG  41264 THR  1027 O   12910   0.824E+00  -0.431E+00  -0.288E-02
ASP  1041 CG  41264 THR  1027 OG1 12912   0.103E+01  -0.331E+00  -0.843E-03
ASP  1041 CG  41264 LYS  1028 O   12924   0.951E+00  -0.348E+00  -0.122E-02
ASP  1041 CG  41264 MET  1029 O   12946   0.750E+00  -0.522E+00  -0.504E-02
ASP  1041 CG  41264 SER  1030 N   12960   0.668E+00  -0.623E+00  -0.117E-01
ASP  1041 CG  41264 SER  1030 O   12963   0.526E+00  -0.112E+01  -0.403E-01
ASP  1041 CG  41264 SER  1030 OG  12965   0.470E+00  -0.161E+01  -0.825E-01
ASP  1041 CG  41264 GLU  1031 N   12971   0.676E+00  -0.476E+00  -0.110E-01
ASP  1041 CG  41264 GLU  1031 O   12974   0.913E+00  -0.391E+00  -0.156E-02
ASP  1041 CG  41264 GLU  1031 OE1 12978   0.976E+00  -0.489E+00  -0.104E-02
ASP  1041 CG  41264 GLU  1031 OE2 12979   0.868E+00  -0.588E+00  -0.210E-02
ASP  1041 CG  41264 LEU  1034 O   13015   0.759E+00  -0.504E+00  -0.471E-02
ASP  1041 CG  41264 LEU  1034 CD2 13019   0.451E+00  -0.343E+00  -0.946E-01
ASP  1041 CG  41264 GLY  1035 N   13031   0.779E+00  -0.322E+00  -0.473E-02
ASP  1041 OD1 41265 GLN   784 C    9622   0.804E+00  -0.334E+00  -0.332E-02
ASP  1041 OD1 41265 GLN   784 CD   9626   0.793E+00  -0.545E+00  -0.360E-02
ASP  1041 OD1 41265 TRP   886 C   10761   0.864E+00  -0.412E+00  -0.216E-02
ASP  1041 OD1 41265 THR   887 C   10785   0.898E+00  -0.371E+00  -0.172E-02
ASP  1041 OD1 41265 PHE   888 C   10799   0.767E+00  -0.475E+00  -0.440E-02
ASP  1041 OD1 41265 GLY   889 C   10819   0.481E+00  -0.136E+01  -0.668E-01
ASP  1041 OD1 41265 GLY   889 O   10820   0.441E+00   0.147E+01  -0.113E+00
ASP  1041 OD1 41265 ALA   890 C   10826   0.614E+00  -0.765E+00  -0.165E-01
ASP  1041 OD1 41265 ALA   890 HN  10829   0.582E+00  -0.442E+00  -0.638E-03
ASP  1041 OD1 41265 ALA   890 HA  10830   0.431E+00  -0.370E+00  -0.205E-01
ASP  1041 OD1 41265 GLY   891 C   10836   0.916E+00  -0.373E+00  -0.152E-02
ASP  1041 OD1 41265 ALA  1026 C   12899   0.100E+01  -0.318E+00  -0.876E-03
ASP  1041 OD1 41265 THR  1027 C   12909   0.100E+01  -0.313E+00  -0.884E-03
ASP  1041 OD1 41265 MET  1029 C   12945   0.851E+00  -0.434E+00  -0.237E-02
ASP  1041 OD1 41265 SER  1030 C   12962   0.642E+00  -0.591E+00  -0.127E-01
ASP  1041 OD1 41265 SER  1030 HG  12970   0.530E+00  -0.827E+00  -0.112E-02
ASP  1041 OD1 41265 GLU  1031 C   12973   0.910E+00  -0.305E+00  -0.159E-02
ASP  1041 OD1 41265 GLU  1031 CD  12977   0.923E+00  -0.485E+00  -0.145E-02
ASP  1041 OD1 41265 LEU  1034 C   13014   0.755E+00  -0.512E+00  -0.486E-02
ASP  1041 OD1 41265 GLY  1035 C   13033   0.981E+00  -0.336E+00  -0.101E-02
ASP  1041 OD2 41266 ALA   783 C    9612   0.863E+00  -0.403E+00  -0.218E-02
ASP  1041 OD2 41266 GLN   784 C    9622   0.621E+00  -0.549E+00  -0.154E-01
ASP  1041 OD2 41266 GLN   784 CD   9626   0.587E+00  -0.988E+00  -0.216E-01
ASP  1041 OD2 41266 GLN   7841HE2  9635   0.714E+00  -0.404E+00  -0.188E-03
ASP  1041 OD2 41266 GLN   7842HE2  9636   0.674E+00  -0.452E+00  -0.265E-03
ASP  1041 OD2 41266 VAL   785 HN   9644   0.821E+00  -0.339E+00  -0.816E-04
ASP  1041 OD2 41266 TRP   886 C   10761   0.889E+00  -0.393E+00  -0.182E-02
ASP  1041 OD2 41266 THR   887 C   10785   0.922E+00  -0.356E+00  -0.147E-02
ASP  1041 OD2 41266 PHE   888 C   10799   0.735E+00  -0.514E+00  -0.570E-02
ASP  1041 OD2 41266 GLY   889 C   10819   0.508E+00  -0.119E+01  -0.494E-01
ASP  1041 OD2 41266 ALA   890 C   10826   0.722E+00  -0.553E+00  -0.633E-02
ASP  1041 OD2 41266 ALA   890 HN  10829   0.641E+00  -0.360E+00  -0.358E-03
ASP  1041 OD2 41266 GLY   891 C   10836   0.967E+00  -0.343E+00  -0.110E-02
ASP  1041 OD2 41266 ALA  1026 C   12899   0.853E+00  -0.410E+00  -0.233E-02
ASP  1041 OD2 41266 THR  1027 C   12909   0.891E+00  -0.375E+00  -0.180E-02
ASP  1041 OD2 41266 LYS  1028 C   12923   0.933E+00  -0.452E+00  -0.137E-02
ASP  1041 OD2 41266 MET  1029 C   12945   0.696E+00  -0.625E+00  -0.790E-02
ASP  1041 OD2 41266 SER  1030 C   12962   0.547E+00  -0.832E+00  -0.322E-01
ASP  1041 OD2 41266 SER  1030 CB  12964   0.454E+00  -0.394E+00  -0.102E+00
ASP  1041 OD2 41266 SER  1030 OG  12965   0.431E+00   0.195E+01  -0.140E+00
ASP  1041 OD2 41266 SER  1030 HN  12966   0.661E+00  -0.397E+00  -0.297E-03
ASP  1041 OD2 41266 SER  1030 HA  12967   0.439E+00  -0.416E+00  -0.198E-01
ASP  1041 OD2 41266 SER  1030 HG  12970   0.354E+00  -0.229E+01  -0.122E-01
ASP  1041 OD2 41266 GLU  1031 C   12973   0.857E+00  -0.336E+00  -0.227E-02
ASP  1041 OD2 41266 GLU  1031 CD  12977   0.916E+00  -0.491E+00  -0.153E-02
ASP  1041 OD2 41266 GLU  1031 HN  12980   0.715E+00  -0.303E+00  -0.186E-03
ASP  1041 OD2 41266 CYS  1032 C   12988   0.102E+01  -0.353E+00  -0.821E-03
ASP  1041 OD2 41266 VAL  1033 C   12998   0.864E+00  -0.316E+00  -0.217E-02
ASP  1041 OD2 41266 VAL  1033 HN  13003   0.876E+00  -0.303E+00  -0.551E-04
ASP  1041 OD2 41266 LEU  1034 C   13014   0.708E+00  -0.578E+00  -0.713E-02
ASP  1041 OD2 41266 LEU  1034 CG  13017   0.490E+00  -0.429E+00  -0.682E-01
ASP  1041 OD2 41266 LEU  1034 CD2 13019   0.350E+00   0.651E+00  -0.242E+00
ASP  1041 OD2 41266 GLY  1035 C   13033   0.973E+00  -0.340E+00  -0.106E-02
ASP  1041 HN  41267 SER  1030 O   12963   0.571E+00  -0.399E+00  -0.715E-03
ASP  1041 HN  41267 SER  1030 OG  12965   0.664E+00  -0.320E+00  -0.340E-03
ASP  1041 HN  41267 GLU  1031 OE2 12979   0.757E+00  -0.321E+00  -0.133E-03
PHE  1042 N   41271 GLU  1031 CD  12977   0.616E+00  -0.518E+00  -0.189E-01
PHE  1042 C   41273 THR  1027 OG1 12912   0.895E+00  -0.301E+00  -0.193E-02
PHE  1042 C   41273 SER  1030 OG  12965   0.811E+00  -0.377E+00  -0.348E-02
PHE  1042 C   41273 GLU  1031 OE1 12978   0.855E+00  -0.444E+00  -0.231E-02
PHE  1042 C   41273 GLU  1031 OE2 12979   0.684E+00  -0.666E+00  -0.872E-02
PHE  1042 O   41274 GLU  1031 CD  12977   0.822E+00  -0.408E+00  -0.292E-02
PHE  1042 HN  41282 GLU  1031 OE2 12979   0.559E+00  -0.435E+00  -0.818E-03
PHE  1042 HB1 41284 GLU  1031 OE2 12979   0.372E+00  -0.309E+00  -0.558E-01
PHE  1042 HD1 41286 GLU  1031 OE2 12979   0.392E+00  -0.433E+00  -0.405E-01
CYS  1043 N   41291 GLU  1031 CD  12977   0.834E+00  -0.311E+00  -0.314E-02
CYS  1043 C   41293 SER  1030 OG  12965   0.100E+01  -0.316E+00  -0.990E-03
CYS  1043 C   41293 GLU  1031 OE2 12979   0.101E+01  -0.403E+00  -0.865E-03
CYS  1043 HN  41297 GLU  1031 OE2 12979   0.749E+00  -0.302E+00  -0.141E-03
GLY  1044 C   41303 GLY   889 O   10820   0.726E+00  -0.389E+00  -0.613E-02
GLY  1044 C   41303 ALA   890 O   10827   0.712E+00  -0.440E+00  -0.688E-02
GLY  1044 C   41303 SER  1030 OG  12965   0.880E+00  -0.348E+00  -0.214E-02
GLY  1044 O   41304 GLY   889 C   10819   0.763E+00  -0.354E+00  -0.454E-02
GLY  1044 O   41304 ALA   890 C   10826   0.745E+00  -0.364E+00  -0.525E-02
LYS  1045 N   41308 GLY   889 C   10819   0.739E+00  -0.322E+00  -0.646E-02
LYS  1045 N   41308 ALA   890 C   10826   0.704E+00  -0.347E+00  -0.862E-02
LYS  1045 C   41310 GLN   784 O    9623   0.968E+00  -0.330E+00  -0.109E-02
LYS  1045 C   41310 TRP   886 O   10762   0.909E+00  -0.319E+00  -0.160E-02
LYS  1045 C   41310 THR   887 O   10786   0.882E+00  -0.374E+00  -0.192E-02
LYS  1045 C   41310 PHE   888 O   10800   0.877E+00  -0.346E+00  -0.198E-02
LYS  1045 C   41310 GLY   889 O   10820   0.550E+00  -0.862E+00  -0.314E-01
LYS  1045 C   41310 ALA   890 N   10824   0.615E+00  -0.538E+00  -0.191E-01
LYS  1045 C   41310 ALA   890 O   10827   0.422E+00  -0.178E+01  -0.131E+00
LYS  1045 C   41310 ALA   890 CB  10828   0.578E+00  -0.349E+00  -0.250E-01
LYS  1045 C   41310 GLY   891 N   10834   0.629E+00  -0.473E+00  -0.167E-01
LYS  1045 C   41310 GLY   891 O   10837   0.821E+00  -0.389E+00  -0.294E-02
LYS  1045 C   41310 SER  1030 O   12963   0.102E+01  -0.313E+00  -0.786E-03
LYS  1045 C   41310 SER  1030 OG  12965   0.103E+01  -0.344E+00  -0.857E-03
LYS  1045 O   41311 GLY   889 C   10819   0.731E+00  -0.425E+00  -0.587E-02
LYS  1045 O   41311 ALA   890 C   10826   0.577E+00  -0.673E+00  -0.237E-01
LYS  1045 O   41311 GLY   891 C   10836   0.857E+00  -0.320E+00  -0.227E-02
GLY  1046 N   41318 GLY   889 C   10819   0.548E+00  -0.512E+00  -0.371E-01
GLY  1046 N   41318 ALA   890 CA  10825   0.402E+00   0.526E-01  -0.193E+00
GLY  1046 N   41318 ALA   890 C   10826   0.417E+00  -0.969E+00  -0.149E+00
GLY  1046 N   41318 ALA   890 O   10827   0.347E+00   0.155E+01  -0.306E+00
GLY  1046 N   41318 ALA   890 CB  10828   0.453E+00   0.318E+00  -0.117E+00
GLY  1046 N   41318 ALA   890 HA  10830   0.320E+00  -0.422E+00  -0.837E-01
GLY  1046 CA  41319 ALA   890 CA  10825   0.413E+00   0.169E-01  -0.153E+00
GLY  1046 CA  41319 ALA   890 C   10826   0.415E+00  -0.340E+00  -0.133E+00
GLY  1046 CA  41319 ALA   890 O   10827   0.336E+00   0.580E+00  -0.201E+00
GLY  1046 CA  41319 ALA   890 CB  10828   0.421E+00   0.132E+00  -0.143E+00
GLY  1046 C   41320 TRP   886 O   10762   0.798E+00  -0.318E+00  -0.348E-02
GLY  1046 C   41320 THR   887 O   10786   0.847E+00  -0.321E+00  -0.244E-02
GLY  1046 C   41320 GLY   889 O   10820   0.655E+00  -0.476E+00  -0.113E-01
GLY  1046 C   41320 ALA   890 N   10824   0.592E+00  -0.468E+00  -0.239E-01
GLY  1046 C   41320 ALA   890 O   10827   0.451E+00  -0.120E+01  -0.936E-01
GLY  1046 C   41320 ALA   890 CB  10828   0.431E+00  -0.561E+00  -0.115E+00
GLY  1046 C   41320 GLY   891 N   10834   0.629E+00  -0.380E+00  -0.168E-01
GLY  1046 O   41321 GLY   889 C   10819   0.663E+00  -0.464E+00  -0.105E-01
GLY  1046 O   41321 ALA   890 C   10826   0.556E+00  -0.661E+00  -0.294E-01
GLY  1046 HN  41322 GLY   889 O   10820   0.423E+00  -0.567E+00  -0.428E-02
GLY  1046 HN  41322 ALA   890 N   10824   0.442E+00  -0.405E+00  -0.452E-02
GLY  1046 HN  41322 ALA   890 O   10827   0.345E+00  -0.107E+01  -0.142E-01
TYR  1047 N   41325 GLY   889 C   10819   0.756E+00  -0.346E+00  -0.565E-02
TYR  1047 N   41325 ALA   890 C   10826   0.562E+00  -0.620E+00  -0.323E-01
TYR  1047 N   41325 ALA   890 CB  10828   0.466E+00   0.388E+00  -0.102E+00
TYR  1047 C   41327 ALA   890 O   10827   0.748E+00  -0.430E+00  -0.514E-02
TYR  1047 O   41328 ALA   890 C   10826   0.845E+00  -0.301E+00  -0.247E-02
TYR  1047 CD1 41331 ALA   890 CB  10828   0.395E+00   0.221E+00  -0.152E+00
TYR  1047 CE2 41334 ALA   890 CB  10828   0.417E+00   0.191E+00  -0.130E+00
TYR  1047 CZ  41335 ALA   890 CB  10828   0.357E+00  -0.326E+00  -0.119E+00
TYR  1047 OH  41336 TRP   886 C   10761   0.486E+00  -0.766E+00  -0.690E-01
TYR  1047 OH  41336 TRP   886 O   10762   0.457E+00   0.755E+00  -0.103E+00
TYR  1047 OH  41336 TRP   886 CD1 10765   0.349E+00   0.535E+00  -0.204E+00
TYR  1047 OH  41336 TRP   886 NE1 10767   0.397E+00   0.651E+00  -0.233E+00
TYR  1047 OH  41336 TRP   886 HE1 10778   0.377E+00  -0.807E+00  -0.992E-02
TYR  1047 OH  41336 THR   887 CA  10784   0.453E+00   0.422E+00  -0.113E+00
TYR  1047 OH  41336 THR   887 C   10785   0.568E+00  -0.512E+00  -0.286E-01
TYR  1047 OH  41336 THR   887 CB  10787   0.482E+00  -0.319E+00  -0.816E-01
TYR  1047 OH  41336 THR   887 CG2 10789   0.427E+00   0.318E+00  -0.151E+00
TYR  1047 OH  41336 THR   887 HA  10791   0.366E+00  -0.445E+00  -0.571E-01
TYR  1047 OH  41336 GLY   889 C   10819   0.689E+00  -0.355E+00  -0.919E-02
TYR  1047 OH  41336 ALA   890 C   10826   0.584E+00  -0.492E+00  -0.245E-01
TYR  1047 OH  41336 ALA   890 CB  10828   0.381E+00   0.558E+00  -0.230E+00
TYR  1047 OH  41336 ALA   890 HN  10829   0.501E+00  -0.359E+00  -0.184E-02
TYR  1047 HN  41337 ALA   890 O   10827   0.490E+00  -0.448E+00  -0.180E-02
TYR  1047 HH  41345 TRP   886 O   10762   0.380E+00  -0.949E+00   0.000E+00
TYR  1047 HH  41345 TRP   886 CD1 10765   0.356E+00  -0.399E+00   0.000E+00
TYR  1047 HH  41345 TRP   886 NE1 10767   0.431E+00  -0.412E+00   0.000E+00
TYR  1047 HH  41345 THR   887 N   10783   0.421E+00  -0.361E+00   0.000E+00
TYR  1047 HH  41345 THR   887 CA  10784   0.368E+00  -0.567E+00   0.000E+00
TYR  1047 HH  41345 THR   887 O   10786   0.479E+00  -0.587E+00   0.000E+00
TYR  1047 HH  41345 THR   887 OG1 10788   0.553E+00  -0.459E+00   0.000E+00
TYR  1047 HH  41345 THR   887 CG2 10789   0.384E+00  -0.328E+00   0.000E+00
TYR  1047 HH  41345 ALA   890 N   10824   0.471E+00  -0.450E+00   0.000E+00
TYR  1047 HH  41345 ALA   890 O   10827   0.582E+00  -0.378E+00   0.000E+00
TYR  1047 HH  41345 ALA   890 CB  10828   0.314E+00  -0.748E+00   0.000E+00
TYR  1047 HH  41345 GLY   891 N   10834   0.503E+00  -0.354E+00   0.000E+00
THR  1066 C   41626 ALA   890 O   10827   0.795E+00  -0.346E+00  -0.355E-02
THR  1066 OG1 41629 ALA   890 C   10826   0.804E+00  -0.374E+00  -0.366E-02
TYR  1067 C   41640 ALA   890 O   10827   0.612E+00  -0.640E+00  -0.169E-01
TYR  1067 O   41641 ALA   890 C   10826   0.602E+00  -0.577E+00  -0.186E-01
TYR  1067 O   41641 GLY   891 C   10836   0.841E+00  -0.310E+00  -0.255E-02
VAL  1068 N   41659 ALA   890 C   10826   0.701E+00  -0.361E+00  -0.887E-02
VAL  1068 C   41661 ALA   890 O   10827   0.591E+00  -0.495E+00  -0.207E-01
VAL  1068 CB  41663 ALA   890 O   10827   0.493E+00  -0.660E+00  -0.657E-01
VAL  1068 CG1 41664 ALA   890 O   10827   0.431E+00   0.210E+00  -0.133E+00
VAL  1068 HN  41666 ALA   890 O   10827   0.700E+00  -0.345E+00  -0.212E-03
PRO  1069 O   41678 ALA   890 C   10826   0.684E+00  -0.366E+00  -0.873E-02
PRO  1069 O   41678 GLY   891 C   10836   0.572E+00  -0.541E+00  -0.250E-01
PRO  1069 O   41678 ALA   892 C   10843   0.724E+00  -0.328E+00  -0.623E-02
PRO  1069 O   41678 ALA   892 HN  10846   0.441E+00  -0.507E+00  -0.337E-02
ALA  1070 O   41692 GLY   891 C   10836   0.843E+00  -0.325E+00  -0.252E-02
ALA  1070 O   41692 ALA   892 C   10843   0.871E+00  -0.302E+00  -0.206E-02
GLU  1072 C   41718 GLN   895 OE1 10887   0.837E+00  -0.301E+00  -0.262E-02
GLU  1072 C   41718 GLN   895 NE2 10888   0.825E+00  -0.433E+00  -0.334E-02
GLU  1072 O   41719 GLN   895 CD  10886   0.908E+00  -0.353E+00  -0.160E-02
GLU  1072 CB  41720 LEU   894 CD2 10868   0.421E+00  -0.410E-01  -0.142E+00
GLU  1072 CG  41721 LEU   894 CD2 10868   0.436E+00   0.170E-01  -0.124E+00
GLU  1072 CD  41722 GLN   787 OE1  9670   0.100E+01  -0.369E+00  -0.895E-03
GLU  1072 CD  41722 SER   884 OG  10746   0.104E+01  -0.356E+00  -0.787E-03
GLU  1072 CD  41722 THR   887 O   10786   0.927E+00  -0.365E+00  -0.142E-02
GLU  1072 CD  41722 THR   887 OG1 10788   0.821E+00  -0.485E+00  -0.324E-02
GLU  1072 CD  41722 GLY   891 O   10837   0.893E+00  -0.356E+00  -0.177E-02
GLU  1072 CD  41722 ALA   892 N   10841   0.695E+00  -0.442E+00  -0.926E-02
GLU  1072 CD  41722 ALA   892 O   10844   0.654E+00  -0.685E+00  -0.114E-01
GLU  1072 CD  41722 ALA   892 CB  10845   0.483E+00  -0.556E+00  -0.671E-01
GLU  1072 CD  41722 ALA   893 N   10851   0.658E+00  -0.494E+00  -0.129E-01
GLU  1072 CD  41722 ALA   893 O   10854   0.545E+00  -0.101E+01  -0.331E-01
GLU  1072 CD  41722 LEU   894 N   10861   0.616E+00  -0.497E+00  -0.190E-01
GLU  1072 CD  41722 LEU   894 O   10864   0.788E+00  -0.483E+00  -0.376E-02
GLU  1072 CD  41722 GLN   895 N   10880   0.686E+00  -0.435E+00  -0.101E-01
GLU  1072 CD  41722 GLN   895 O   10883   0.836E+00  -0.442E+00  -0.264E-02
GLU  1072 CD  41722 GLN   895 OE1 10887   0.587E+00  -0.971E+00  -0.214E-01
GLU  1072 CD  41722 GLN   895 NE2 10888   0.684E+00  -0.996E+00  -0.102E-01
GLU  1072 OE1 41723 GLN   787 CD   9669   0.100E+01  -0.422E+00  -0.892E-03
GLU  1072 OE1 41723 GLN   7872HE2  9679   0.904E+00  -0.302E+00  -0.457E-04
GLU  1072 OE1 41723 THR   887 C   10785   0.877E+00  -0.435E+00  -0.198E-02
GLU  1072 OE1 41723 THR   887 HG1 10793   0.855E+00  -0.328E+00  -0.639E-04
GLU  1072 OE1 41723 PHE   888 C   10799   0.103E+01  -0.331E+00  -0.742E-03
GLU  1072 OE1 41723 ALA   890 C   10826   0.102E+01  -0.350E+00  -0.795E-03
GLU  1072 OE1 41723 GLY   891 C   10836   0.713E+00  -0.652E+00  -0.684E-02
GLU  1072 OE1 41723 ALA   892 C   10843   0.538E+00  -0.115E+01  -0.356E-01
GLU  1072 OE1 41723 ALA   892 CB  10845   0.368E+00   0.120E+01  -0.239E+00
GLU  1072 OE1 41723 ALA   892 HN  10846   0.548E+00  -0.572E+00  -0.922E-03
GLU  1072 OE1 41723 ALA   892 HB1 10848   0.343E+00  -0.486E+00  -0.780E-01
GLU  1072 OE1 41723 ALA   892 HB2 10849   0.317E+00  -0.605E+00  -0.930E-01
GLU  1072 OE1 41723 ALA   892 HB3 10850   0.390E+00  -0.344E+00  -0.444E-01
GLU  1072 OE1 41723 ALA   893 C   10853   0.558E+00  -0.106E+01  -0.289E-01
GLU  1072 OE1 41723 ALA   893 HN  10856   0.585E+00  -0.493E+00  -0.619E-03
GLU  1072 OE1 41723 LEU   894 C   10863   0.685E+00  -0.694E+00  -0.864E-02
GLU  1072 OE1 41723 LEU   894 CG  10866   0.449E+00  -0.598E+00  -0.108E+00
GLU  1072 OE1 41723 LEU   894 HN  10869   0.642E+00  -0.362E+00  -0.357E-03
GLU  1072 OE1 41723 LEU   894 HA  10870   0.481E+00  -0.360E+00  -0.116E-01
GLU  1072 OE1 41723 GLN   895 C   10882   0.918E+00  -0.302E+00  -0.150E-02
GLU  1072 OE1 41723 GLN   895 CD  10886   0.744E+00  -0.691E+00  -0.528E-02
GLU  1072 OE1 41723 GLN   895 HN  10889   0.641E+00  -0.417E+00  -0.359E-03
GLU  1072 OE1 41723 GLN   8951HE2 10895   0.862E+00  -0.326E+00  -0.607E-04
GLU  1072 OE1 41723 GLN   8952HE2 10896   0.710E+00  -0.462E+00  -0.195E-03
GLU  1072 OE2 41724 THR   887 C   10785   0.969E+00  -0.372E+00  -0.109E-02
GLU  1072 OE2 41724 THR   887 HG1 10793   0.880E+00  -0.313E+00  -0.537E-04
GLU  1072 OE2 41724 GLY   891 C   10836   0.879E+00  -0.450E+00  -0.196E-02
GLU  1072 OE2 41724 ALA   892 C   10843   0.647E+00  -0.775E+00  -0.121E-01
GLU  1072 OE2 41724 ALA   892 HN  10846   0.723E+00  -0.321E+00  -0.175E-03
GLU  1072 OE2 41724 ALA   893 C   10853   0.559E+00  -0.106E+01  -0.284E-01
GLU  1072 OE2 41724 ALA   893 HN  10856   0.665E+00  -0.378E+00  -0.288E-03
GLU  1072 OE2 41724 LEU   894 C   10863   0.610E+00  -0.880E+00  -0.172E-01
GLU  1072 OE2 41724 LEU   894 CG  10866   0.487E+00  -0.490E+00  -0.702E-01
GLU  1072 OE2 41724 LEU   894 CD2 10868   0.344E+00   0.770E+00  -0.231E+00
GLU  1072 OE2 41724 LEU   894 HN  10869   0.657E+00  -0.345E+00  -0.310E-03
GLU  1072 OE2 41724 LEU   894 HA  10870   0.417E+00  -0.514E+00  -0.262E-01
GLU  1072 OE2 41724 GLN   895 C   10882   0.794E+00  -0.386E+00  -0.360E-02
GLU  1072 OE2 41724 GLN   895 CD  10886   0.559E+00  -0.124E+01  -0.286E-01
GLU  1072 OE2 41724 GLN   895 HN  10889   0.514E+00  -0.678E+00  -0.135E-02
GLU  1072 OE2 41724 GLN   8951HE2 10895   0.658E+00  -0.535E+00  -0.306E-03
GLU  1072 OE2 41724 GLN   8952HE2 10896   0.501E+00  -0.973E+00  -0.156E-02
LYS  1073 N   41731 GLN   895 CD  10886   0.822E+00  -0.306E+00  -0.342E-02
LYS  1073 C   41733 ALA   893 O   10854   0.968E+00  -0.325E+00  -0.110E-02
LYS  1073 C   41733 LEU   894 O   10864   0.987E+00  -0.317E+00  -0.975E-03
LYS  1073 C   41733 GLN   895 O   10883   0.824E+00  -0.429E+00  -0.288E-02
LYS  1073 C   41733 GLN   895 OE1 10887   0.699E+00  -0.643E+00  -0.764E-02
LYS  1073 C   41733 GLN   895 NE2 10888   0.606E+00  -0.121E+01  -0.209E-01
LYS  1073 O   41734 LEU   894 C   10863   0.817E+00  -0.342E+00  -0.302E-02
LYS  1073 O   41734 GLN   895 CD  10886   0.640E+00  -0.633E+00  -0.129E-01
LYS  1073 O   41734 GLN   8951HE2 10895   0.599E+00  -0.445E+00  -0.538E-03
LYS  1073 O   41734 GLN   8952HE2 10896   0.538E+00  -0.563E+00  -0.102E-02
ASN  1074 N   41753 GLN   895 CD  10886   0.661E+00  -0.453E+00  -0.125E-01
ASN  1074 N   41753 GLN   8951HE2 10895   0.568E+00  -0.382E+00  -0.101E-02
ASN  1074 N   41753 GLN   8952HE2 10896   0.503E+00  -0.504E+00  -0.209E-02
ASN  1074 C   41755 GLN   895 O   10883   0.825E+00  -0.364E+00  -0.285E-02
ASN  1074 C   41755 GLN   895 OE1 10887   0.758E+00  -0.471E+00  -0.475E-02
ASN  1074 C   41755 GLN   895 NE2 10888   0.582E+00  -0.112E+01  -0.262E-01
ASN  1074 O   41756 GLN   895 CD  10886   0.794E+00  -0.391E+00  -0.359E-02
ASN  1074 O   41756 GLN   8951HE2 10895   0.639E+00  -0.361E+00  -0.364E-03
ASN  1074 O   41756 GLN   8952HE2 10896   0.652E+00  -0.347E+00  -0.325E-03
ASN  1074 CB  41757 GLN   895 NE2 10888   0.452E+00   0.310E+00  -0.119E+00
ASN  1074 CG  41758 GLN   895 O   10883   0.793E+00  -0.369E+00  -0.362E-02
ASN  1074 CG  41758 GLN   895 OE1 10887   0.537E+00  -0.903E+00  -0.359E-01
ASN  1074 CG  41758 GLN   895 NE2 10888   0.363E+00  -0.340E+01  -0.189E+00
ASN  1074 OD1 41759 LEU   894 C   10863   0.762E+00  -0.363E+00  -0.457E-02
ASN  1074 OD1 41759 GLN   895 CD  10886   0.398E+00  -0.181E+01  -0.167E+00
ASN  1074 OD1 41759 GLN   895 OE1 10887   0.431E+00   0.139E+01  -0.128E+00
ASN  1074 OD1 41759 GLN   895 HN  10889   0.588E+00  -0.320E+00  -0.601E-03
ASN  1074 OD1 41759 GLN   8951HE2 10895   0.318E+00  -0.203E+01  -0.224E-01
ASN  1074 OD1 41759 GLN   8952HE2 10896   0.203E+00  -0.757E+01  -0.145E-01
ASN  1074 ND2 41760 LEU   894 C   10863   0.959E+00  -0.367E+00  -0.136E-02
ASN  1074 ND2 41760 GLN   895 CD  10886   0.550E+00  -0.122E+01  -0.366E-01
ASN  1074 ND2 41760 GLN   895 NE2 10888   0.425E+00   0.300E+01  -0.177E+00
ASN  1074 ND2 41760 GLN   8951HE2 10895   0.420E+00  -0.142E+01  -0.605E-02
ASN  1074 ND2 41760 GLN   8952HE2 10896   0.355E+00  -0.223E+01  -0.162E-01
ASN  1074 HN  41761 GLN   895 NE2 10888   0.619E+00  -0.407E+00  -0.606E-03
ASN  10741HD2 41765 GLN   895 OE1 10887   0.691E+00  -0.322E+00  -0.228E-03
ASN  10741HD2 41765 GLN   895 NE2 10888   0.505E+00  -0.892E+00  -0.204E-02
ASN  10742HD2 41766 GLN   895 OE1 10887   0.571E+00  -0.478E+00  -0.714E-03
ASN  10742HD2 41766 GLN   895 NE2 10888   0.420E+00  -0.140E+01  -0.607E-02
PHE  1075 N   41767 GLN   895 CD  10886   0.681E+00  -0.369E+00  -0.105E-01
PHE  1075 N   41767 GLN   8951HE2 10895   0.549E+00  -0.355E+00  -0.124E-02
PHE  1075 N   41767 GLN   8952HE2 10896   0.587E+00  -0.306E+00  -0.827E-03
PHE  1075 C   41769 GLN   895 O   10883   0.805E+00  -0.337E+00  -0.330E-02
PHE  1075 C   41769 GLN   895 OE1 10887   0.889E+00  -0.318E+00  -0.183E-02
PHE  1075 C   41769 GLN   895 NE2 10888   0.714E+00  -0.657E+00  -0.795E-02
PHE  1075 O   41770 GLN   895 CD  10886   0.699E+00  -0.478E+00  -0.765E-02
PHE  1075 O   41770 GLN   8951HE2 10895   0.558E+00  -0.469E+00  -0.827E-03
PHE  1075 O   41770 GLN   8952HE2 10896   0.667E+00  -0.321E+00  -0.283E-03
PHE  1075 HN  41778 GLN   895 NE2 10888   0.529E+00  -0.528E+00  -0.155E-02
THR  1076 C   41789 GLN   895 NE2 10888   0.941E+00  -0.417E+00  -0.153E-02
THR  1076 HG1 41797 GLN   895 NE2 10888   0.886E+00  -0.332E+00  -0.703E-04
THR  1077 C   41803 MET   900 CE  10967   0.468E+00  -0.544E+00  -0.786E-01
THR  1077 CB  41805 MET   900 SD  10966   0.428E+00  -0.215E+00  -0.221E+00
THR  1077 CB  41805 MET   900 CE  10967   0.413E+00  -0.317E+00  -0.152E+00
THR  1077 OG1 41806 ILE   896 C   10899   0.799E+00  -0.379E+00  -0.383E-02
THR  1077 OG1 41806 MET   900 C   10962   0.825E+00  -0.378E+00  -0.316E-02
THR  1077 OG1 41806 MET   900 SD  10966   0.347E+00   0.947E+00  -0.274E+00
THR  1077 OG1 41806 MET   900 HE2 10975   0.395E+00  -0.403E+00  -0.388E-01
THR  1077 OG1 41806 MET   900 HE3 10976   0.369E+00  -0.484E+00  -0.546E-01
THR  1077 OG1 41806 TYR   904 HH  11041   0.639E+00  -0.336E+00   0.000E+00
THR  1077 CG2 41807 PRO   897 CG  10921   0.365E+00  -0.148E-01  -0.162E+00
THR  1077 CG2 41807 PRO   897 CD  10922   0.410E+00   0.101E-01  -0.156E+00
THR  1077 CG2 41807 MET   900 SD  10966   0.397E+00   0.193E+00  -0.266E+00
THR  1077 CG2 41807 MET   900 CE  10967   0.384E+00   0.284E+00  -0.177E+00
THR  1077 HG1 41811 MET   900 SD  10966   0.346E+00  -0.646E+00  -0.336E-01
THR  1077 HG1 41811 MET   900 CE  10967   0.269E+00  -0.176E+01  -0.591E-01
ALA  1078 N   41815 MET   900 SD  10966   0.515E+00   0.234E+00  -0.103E+00
ALA  1078 N   41815 MET   900 CE  10967   0.395E+00   0.606E+00  -0.203E+00
ALA  1078 N   41815 MET   900 HE1 10974   0.299E+00  -0.583E+00  -0.609E-01
ALA  1078 CA  41816 MET   900 CE  10967   0.410E+00   0.381E-01  -0.156E+00
ALA  1078 C   41817 MET   900 SD  10966   0.504E+00  -0.345E+00  -0.923E-01
ALA  1078 C   41817 MET   900 CE  10967   0.340E+00  -0.127E+01  -0.359E-02
ALA  1078 C   41817 GLN   913 NE2 11171   0.915E+00  -0.443E+00  -0.180E-02
ALA  1078 C   41817 TYR   917 OH  11240   0.593E+00  -0.476E+00  -0.224E-01
ALA  1078 O   41818 MET   900 C   10962   0.862E+00  -0.323E+00  -0.220E-02
ALA  1078 O   41818 MET   900 SD  10966   0.482E+00   0.375E+00  -0.130E+00
ALA  1078 O   41818 MET   900 CE  10967   0.343E+00   0.121E+01  -0.228E+00
ALA  1078 O   41818 MET   900 HE1 10974   0.296E+00  -0.821E+00  -0.901E-01
ALA  1078 O   41818 MET   900 HE2 10975   0.400E+00  -0.360E+00  -0.328E-01
ALA  1078 O   41818 MET   900 HE3 10976   0.298E+00  -0.808E+00  -0.913E-01
ALA  1078 O   41818 GLN   913 CD  11169   0.929E+00  -0.319E+00  -0.140E-02
ALA  1078 HN  41820 MET   900 CE  10967   0.369E+00  -0.526E+00  -0.126E-01
PRO  1079 N   41825 MET   900 CE  10967   0.352E+00   0.179E+00  -0.184E+00
PRO  1079 CA  41826 MET   900 CE  10967   0.378E+00   0.587E-01  -0.177E+00
PRO  1079 CA  41826 TYR   917 CZ  11239   0.412E+00  -0.339E-01  -0.136E+00
PRO  1079 CA  41826 TYR   917 OH  11240   0.397E+00   0.765E-01  -0.204E+00
PRO  1079 C   41827 GLN   913 NE2 11171   0.689E+00  -0.429E+00  -0.977E-02
PRO  1079 C   41827 TYR   917 OH  11240   0.478E+00  -0.457E+00  -0.758E-01
PRO  1079 O   41828 GLN   913 CD  11169   0.638E+00  -0.493E+00  -0.132E-01
PRO  1079 O   41828 GLN   9131HE2 11178   0.473E+00  -0.589E+00  -0.220E-02
PRO  1079 O   41828 GLN   9132HE2 11179   0.634E+00  -0.305E+00  -0.382E-03
PRO  1079 O   41828 TYR   917 CE1 11237   0.411E+00   0.374E+00  -0.147E+00
PRO  1079 O   41828 TYR   917 CZ  11239   0.442E+00  -0.352E+00  -0.104E+00
PRO  1079 O   41828 TYR   917 OH  11240   0.456E+00   0.665E+00  -0.104E+00
PRO  1079 O   41828 TYR   917 HE1 11247   0.395E+00  -0.313E+00  -0.389E-01
PRO  1079 O   41828 TYR   917 HH  11249   0.520E+00  -0.381E+00   0.000E+00
PRO  1079 CB  41829 MET   900 CE  10967   0.443E+00   0.334E-02  -0.115E+00
PRO  1079 CB  41829 TYR   917 CD2 11236   0.391E+00   0.295E-02  -0.154E+00
PRO  1079 CB  41829 TYR   917 CE1 11237   0.407E+00   0.265E-02  -0.141E+00
PRO  1079 CB  41829 TYR   917 OH  11240   0.365E+00   0.819E-02  -0.246E+00
PRO  1079 CG  41830 TYR   917 CE2 11238   0.441E+00  -0.938E-02  -0.105E+00
PRO  1079 CD  41831 MET   900 CE  10967   0.423E+00   0.150E-01  -0.139E+00
ALA  1080 C   41841 GLN   913 NE2 11171   0.919E+00  -0.440E+00  -0.175E-02
LYS  1086 C   41916 GLU   918 OE2 11258   0.937E+00  -0.507E+00  -0.133E-02
ALA  1087 C   41938 GLN   913 NE2 11171   0.951E+00  -0.417E+00  -0.143E-02
ALA  1087 C   41938 ASN   914 ND2 11187   0.892E+00  -0.409E+00  -0.211E-02
ALA  1087 C   41938 GLU   918 OE1 11257   0.987E+00  -0.368E+00  -0.977E-03
ALA  1087 C   41938 GLU   918 OE2 11258   0.779E+00  -0.543E+00  -0.403E-02
ALA  1087 O   41939 GLN   913 CD  11169   0.958E+00  -0.304E+00  -0.117E-02
ALA  1087 O   41939 ASN   914 C   11182   0.901E+00  -0.309E+00  -0.168E-02
ALA  1087 O   41939 ASN   914 CG  11185   0.779E+00  -0.375E+00  -0.403E-02
ALA  1087 O   41939 GLU   918 CD  11256   0.811E+00  -0.457E+00  -0.317E-02
ALA  1087 HN  41941 GLU   918 OE2 11258   0.742E+00  -0.306E+00  -0.149E-03
HIS  1088 N   41946 GLU   918 CD  11256   0.990E+00  -0.315E+00  -0.113E-02
HIS  1088 C   41948 GLN   913 O   11166   0.970E+00  -0.301E+00  -0.108E-02
HIS  1088 C   41948 GLN   913 OE1 11170   0.882E+00  -0.389E+00  -0.192E-02
HIS  1088 C   41948 GLN   913 NE2 11171   0.710E+00  -0.801E+00  -0.817E-02
HIS  1088 C   41948 ASN   914 ND2 11187   0.953E+00  -0.428E+00  -0.141E-02
HIS  1088 C   41948 GLU   918 OE2 11258   0.933E+00  -0.466E+00  -0.137E-02
HIS  1088 O   41949 GLN   913 CD  11169   0.817E+00  -0.375E+00  -0.302E-02
HIS  1088 O   41949 GLN   9131HE2 11178   0.655E+00  -0.347E+00  -0.314E-03
PHE  1089 N   41963 GLN   913 CD  11169   0.690E+00  -0.359E+00  -0.970E-02
PHE  1089 N   41963 GLN   9131HE2 11178   0.561E+00  -0.338E+00  -0.109E-02
PHE  1089 C   41965 ASN   907 ND2 11093   0.844E+00  -0.431E+00  -0.293E-02
PHE  1089 C   41965 GLN   913 OE1 11170   0.631E+00  -0.598E+00  -0.141E-01
PHE  1089 C   41965 GLN   913 NE2 11171   0.450E+00  -0.182E+01  -0.107E+00
PHE  1089 C   41965 ASN   914 ND2 11187   0.957E+00  -0.352E+00  -0.138E-02
PHE  1089 C   41965 GLU   918 OE2 11258   0.104E+01  -0.328E+00  -0.709E-03
PHE  1089 O   41966 GLN   913 CD  11169   0.624E+00  -0.602E+00  -0.150E-01
PHE  1089 O   41966 GLN   9131HE2 11178   0.509E+00  -0.577E+00  -0.143E-02
[truncated: 39,749 more chars]
