# Supplementary material for: Static all-atom energetic mappings of the SARS-Cov-2 spike protein and dynamic stability analysis of “Up” versus “Down” protomer states
Source: PLoS One. 2020 Nov 10;15(11):e0241168. doi: 10.1371/journal.pone.0241168 (PMC7654774; doi:10.1371/journal.pone.0241168)
Supplement: S1 File — (ZIP) [file pone.0241168.s001.zip › Final Supplementary/S9_Table.txt]

ARG   319 N    3533 SER   591 C    7328   0.556E+00  -0.332E+00  -0.343E-01
ARG   319 N    3533 SER   591 O    7329   0.462E+00   0.618E+00  -0.103E+00
ARG   319 N    3533 PHE   592 C    7339   0.558E+00  -0.373E+00  -0.336E-01
ARG   319 N    3533 GLY   593 HN   7361   0.438E+00  -0.308E+00  -0.476E-02
ARG   319 CA   3534 SER   591 O    7329   0.377E+00   0.452E+00  -0.227E+00
ARG   319 CA   3534 PHE   592 CA   7338   0.445E+00   0.152E-01  -0.113E+00
ARG   319 CA   3534 PHE   592 CB   7341   0.433E+00   0.537E-01  -0.128E+00
ARG   319 C    3535 CYS   538 O    6541   0.101E+01  -0.325E+00  -0.861E-03
ARG   319 C    3535 THR   549 OG1  6698   0.102E+01  -0.326E+00  -0.861E-03
ARG   319 C    3535 CYS   590 N    7316   0.791E+00  -0.325E+00  -0.432E-02
ARG   319 C    3535 CYS   590 O    7319   0.614E+00  -0.785E+00  -0.165E-01
ARG   319 C    3535 CYS   590 CB   7320   0.609E+00  -0.302E+00  -0.185E-01
ARG   319 C    3535 SER   591 N    7326   0.624E+00  -0.702E+00  -0.176E-01
ARG   319 C    3535 SER   591 O    7329   0.389E+00  -0.232E+01  -0.183E+00
ARG   319 C    3535 SER   591 OG   7331   0.788E+00  -0.529E+00  -0.416E-02
ARG   319 C    3535 PHE   592 N    7337   0.576E+00  -0.571E+00  -0.280E-01
ARG   319 C    3535 PHE   592 O    7340   0.766E+00  -0.441E+00  -0.446E-02
ARG   319 C    3535 GLY   593 N    7357   0.678E+00  -0.410E+00  -0.108E-01
ARG   319 C    3535 GLY   593 O    7360   0.769E+00  -0.440E+00  -0.435E-02
ARG   319 C    3535 GLU   619 O    7716   0.800E+00  -0.477E+00  -0.344E-02
ARG   319 C    3535 VAL   620 N    7723   0.877E+00  -0.309E+00  -0.232E-02
ARG   319 O    3536 CYS   590 C    7318   0.733E+00  -0.480E+00  -0.577E-02
ARG   319 O    3536 SER   591 C    7328   0.630E+00  -0.486E+00  -0.141E-01
ARG   319 O    3536 PHE   592 C    7339   0.775E+00  -0.369E+00  -0.415E-02
ARG   319 CG   3538 PHE   592 CB   7341   0.412E+00  -0.560E-02  -0.154E+00
ARG   319 NE   3540 CYS   590 O    7319   0.617E+00  -0.496E+00  -0.197E-01
ARG   319 NE   3540 SER   591 O    7329   0.628E+00  -0.474E+00  -0.177E-01
ARG   319 CZ   3541 THR   549 O    6696   0.811E+00  -0.336E+00  -0.317E-02
ARG   319 CZ   3541 THR   549 OG1  6698   0.847E+00  -0.340E+00  -0.270E-02
ARG   319 CZ   3541 CYS   590 N    7316   0.694E+00  -0.321E+00  -0.938E-02
ARG   319 CZ   3541 CYS   590 O    7319   0.550E+00  -0.772E+00  -0.312E-01
ARG   319 CZ   3541 SER   591 N    7326   0.745E+00  -0.383E+00  -0.614E-02
ARG   319 CZ   3541 SER   591 O    7329   0.616E+00  -0.600E+00  -0.162E-01
ARG   319 CZ   3541 PHE   592 N    7337   0.649E+00  -0.344E+00  -0.140E-01
ARG   319 CZ   3541 PHE   592 O    7340   0.772E+00  -0.337E+00  -0.423E-02
ARG   319 CZ   3541 GLY   593 N    7357   0.697E+00  -0.301E+00  -0.918E-02
ARG   319 CZ   3541 GLY   593 O    7360   0.807E+00  -0.313E+00  -0.326E-02
ARG   319 NH1  3542 THR   549 C    6695   0.961E+00  -0.314E+00  -0.135E-02
ARG   319 NH1  3542 CYS   590 C    7318   0.672E+00  -0.673E+00  -0.113E-01
ARG   319 NH1  3542 SER   591 C    7328   0.638E+00  -0.562E+00  -0.154E-01
ARG   319 NH1  3542 PHE   592 C    7339   0.603E+00  -0.719E+00  -0.215E-01
ARG   319 NH1  3542 PHE   592 CB   7341   0.377E+00   0.403E+00  -0.221E+00
ARG   319 NH1  3542 PHE   592 CG   7342   0.387E+00  -0.801E-01  -0.189E+00
ARG   319 NH1  3542 PHE   592 CD1  7343   0.412E+00   0.269E+00  -0.158E+00
ARG   319 NH1  3542 PHE   592 CD2  7344   0.444E+00   0.221E+00  -0.114E+00
ARG   319 NH1  3542 PHE   592 HB1  7350   0.342E+00  -0.323E+00  -0.812E-01
ARG   319 NH1  3542 PHE   592 HB2  7351   0.350E+00  -0.305E+00  -0.774E-01
ARG   319 NH1  3542 PHE   592 HD1  7352   0.415E+00  -0.310E+00  -0.353E-01
ARG   319 NH1  3542 GLY   593 C    7359   0.734E+00  -0.514E+00  -0.675E-02
ARG   319 NH1  3542 GLY   593 HN   7361   0.564E+00  -0.385E+00  -0.105E-02
ARG   319 NH1  3542 GLY   594 C    7366   0.980E+00  -0.316E+00  -0.120E-02
ARG   319 NH2  3543 GLY   548 C    6688   0.940E+00  -0.336E+00  -0.153E-02
ARG   319 NH2  3543 THR   549 C    6695   0.749E+00  -0.476E+00  -0.595E-02
ARG   319 NH2  3543 GLY   550 C    6709   0.975E+00  -0.318E+00  -0.123E-02
ARG   319 NH2  3543 THR   588 C    7290   0.929E+00  -0.330E+00  -0.164E-02
ARG   319 NH2  3543 PRO   589 C    7304   0.675E+00  -0.347E+00  -0.110E-01
ARG   319 NH2  3543 CYS   590 C    7318   0.617E+00  -0.804E+00  -0.188E-01
ARG   319 NH2  3543 CYS   590 HN   7322   0.568E+00  -0.441E+00  -0.101E-02
ARG   319 NH2  3543 SER   591 C    7328   0.682E+00  -0.491E+00  -0.104E-01
ARG   319 NH2  3543 PHE   592 C    7339   0.755E+00  -0.459E+00  -0.568E-02
ARG   319 NH2  3543 GLY   593 C    7359   0.943E+00  -0.335E+00  -0.151E-02
ARG   319 HN   3544 SER   591 O    7329   0.542E+00  -0.328E+00  -0.976E-03
ARG   319 HA   3545 SER   591 O    7329   0.290E+00  -0.380E+00  -0.813E-01
ARG   3191HH1  3553 CYS   590 O    7319   0.613E+00  -0.422E+00  -0.470E-03
ARG   3191HH1  3553 SER   591 O    7329   0.618E+00  -0.411E+00  -0.445E-03
ARG   3191HH1  3553 PHE   592 O    7340   0.661E+00  -0.313E+00  -0.298E-03
ARG   3191HH1  3553 GLY   593 N    7357   0.550E+00  -0.341E+00  -0.122E-02
ARG   3191HH1  3553 GLY   593 O    7360   0.629E+00  -0.348E+00  -0.402E-03
ARG   3192HH1  3554 CYS   590 O    7319   0.541E+00  -0.555E+00  -0.990E-03
ARG   3192HH1  3554 SER   591 O    7329   0.635E+00  -0.389E+00  -0.380E-03
ARG   3192HH1  3554 PHE   592 O    7340   0.665E+00  -0.309E+00  -0.288E-03
ARG   3191HH2  3555 THR   549 O    6696   0.633E+00  -0.373E+00  -0.388E-03
ARG   3191HH2  3555 THR   549 OG1  6698   0.651E+00  -0.384E+00  -0.384E-03
ARG   3191HH2  3555 CYS   590 O    7319   0.545E+00  -0.546E+00  -0.950E-03
ARG   3191HH2  3555 SER   591 O    7329   0.677E+00  -0.342E+00  -0.258E-03
ARG   3192HH2  3556 THR   549 O    6696   0.658E+00  -0.344E+00  -0.307E-03
ARG   3192HH2  3556 CYS   590 N    7316   0.584E+00  -0.316E+00  -0.852E-03
ARG   3192HH2  3556 CYS   590 O    7319   0.498E+00  -0.672E+00  -0.163E-02
ARG   3192HH2  3556 SER   591 O    7329   0.668E+00  -0.351E+00  -0.280E-03
VAL   320 N    3557 CYS   590 C    7318   0.519E+00  -0.774E+00  -0.507E-01
VAL   320 N    3557 SER   591 C    7328   0.429E+00  -0.920E+00  -0.133E+00
VAL   320 N    3557 SER   591 HN   7332   0.532E+00  -0.392E+00  -0.150E-02
VAL   320 N    3557 PHE   592 C    7339   0.651E+00  -0.402E+00  -0.137E-01
VAL   320 CA   3558 SER   591 O    7329   0.395E+00   0.158E+00  -0.194E+00
VAL   320 C    3559 CYS   538 O    6541   0.704E+00  -0.364E+00  -0.732E-02
VAL   320 C    3559 CYS   538 SG   6543   0.418E+00  -0.576E+00  -0.211E+00
VAL   320 C    3559 CYS   590 O    7319   0.615E+00  -0.478E+00  -0.163E-01
VAL   320 C    3559 CYS   590 CB   7320   0.449E+00  -0.373E+00  -0.960E-01
VAL   320 C    3559 CYS   590 SG   7321   0.519E+00  -0.340E+00  -0.790E-01
VAL   320 C    3559 SER   591 N    7326   0.593E+00  -0.479E+00  -0.237E-01
VAL   320 C    3559 SER   591 O    7329   0.494E+00  -0.780E+00  -0.580E-01
VAL   320 C    3559 SER   591 OG   7331   0.779E+00  -0.331E+00  -0.445E-02
VAL   320 O    3560 CYS   538 C    6540   0.675E+00  -0.394E+00  -0.941E-02
VAL   320 O    3560 CYS   538 SG   6543   0.366E+00   0.740E+00  -0.372E+00
VAL   320 O    3560 CYS   590 C    7318   0.518E+00  -0.697E+00  -0.441E-01
VAL   320 O    3560 CYS   590 CB   7320   0.367E+00   0.570E+00  -0.240E+00
VAL   320 O    3560 CYS   590 SG   7321   0.437E+00   0.466E+00  -0.212E+00
VAL   320 O    3560 CYS   590 HB1  7324   0.330E+00  -0.510E+00  -0.802E-01
VAL   320 O    3560 CYS   590 HB2  7325   0.321E+00  -0.548E+00  -0.864E-01
VAL   320 O    3560 SER   591 C    7328   0.588E+00  -0.394E+00  -0.212E-01
VAL   320 O    3560 SER   591 HN   7332   0.561E+00  -0.312E+00  -0.795E-03
VAL   320 CB   3561 CYS   538 SG   6543   0.470E+00  -0.381E+00  -0.149E+00
VAL   320 CB   3561 CYS   590 O    7319   0.542E+00  -0.559E+00  -0.386E-01
VAL   320 CB   3561 CYS   590 CB   7320   0.424E+00  -0.382E+00  -0.139E+00
VAL   320 CB   3561 SER   591 N    7326   0.434E+00  -0.881E+00  -0.143E+00
VAL   320 CB   3561 SER   591 O    7329   0.365E+00  -0.148E+01  -0.242E+00
VAL   320 CB   3561 SER   591 OG   7331   0.555E+00  -0.580E+00  -0.371E-01
VAL   320 CB   3561 PHE   592 N    7337   0.584E+00  -0.300E+00  -0.292E-01
VAL   320 CB   3561 GLU   619 O    7716   0.660E+00  -0.371E+00  -0.122E-01
VAL   320 CG1  3562 CYS   538 CB   6542   0.386E+00   0.111E+00  -0.177E+00
VAL   320 CG1  3562 CYS   538 SG   6543   0.411E+00   0.121E+00  -0.250E+00
VAL   320 CG2  3563 SER   591 N    7326   0.445E+00   0.188E+00  -0.127E+00
VAL   320 CG2  3563 SER   591 CA   7327   0.447E+00  -0.407E-01  -0.111E+00
VAL   320 CG2  3563 SER   591 C    7328   0.426E+00  -0.188E+00  -0.121E+00
VAL   320 CG2  3563 SER   591 O    7329   0.345E+00   0.395E+00  -0.233E+00
VAL   320 CG2  3563 SER   591 CB   7330   0.402E+00  -0.665E-01  -0.165E+00
VAL   320 CG2  3563 GLU   619 CB   7717   0.427E+00  -0.289E-01  -0.135E+00
VAL   320 HN   3564 CYS   590 N    7316   0.624E+00  -0.309E+00  -0.573E-03
VAL   320 HN   3564 CYS   590 O    7319   0.439E+00  -0.103E+01  -0.346E-02
VAL   320 HN   3564 CYS   590 CB   7320   0.457E+00  -0.353E+00  -0.365E-02
VAL   320 HN   3564 SER   591 N    7326   0.423E+00  -0.105E+01  -0.582E-02
VAL   320 HN   3564 SER   591 O    7329   0.208E+00  -0.830E+01  -0.561E-01
VAL   320 HN   3564 SER   591 OG   7331   0.596E+00  -0.552E+00  -0.650E-03
VAL   320 HN   3564 PHE   592 N    7337   0.423E+00  -0.718E+00  -0.585E-02
VAL   320 HN   3564 PHE   592 O    7340   0.652E+00  -0.362E+00  -0.323E-03
VAL   320 HN   3564 GLU   619 O    7716   0.767E+00  -0.310E+00  -0.123E-03
VAL   320 HB   3566 CYS   590 C    7318   0.380E+00  -0.435E+00  -0.454E-01
VAL   320 HB   3566 SER   591 HN   7332   0.326E+00  -0.352E+00  -0.336E-02
GLN   321 N    3573 CYS   538 C    6540   0.699E+00  -0.352E+00  -0.899E-02
GLN   321 N    3573 CYS   538 SG   6543   0.453E+00   0.409E+00  -0.199E+00
GLN   321 N    3573 CYS   590 C    7318   0.706E+00  -0.345E+00  -0.846E-02
GLN   321 CA   3574 CYS   538 SG   6543   0.439E+00  -0.421E-01  -0.200E+00
GLN   321 C    3575 CYS   538 O    6541   0.482E+00  -0.779E+00  -0.659E-01
GLN   321 C    3575 CYS   538 CB   6542   0.434E+00  -0.382E+00  -0.112E+00
GLN   321 C    3575 CYS   538 SG   6543   0.357E+00  -0.824E+00  -0.109E+00
GLN   321 C    3575 VAL   539 N    6548   0.600E+00  -0.364E+00  -0.221E-01
GLN   321 C    3575 ASN   540 ND2  6571   0.865E+00  -0.316E+00  -0.253E-02
GLN   321 C    3575 THR   549 OG1  6698   0.728E+00  -0.330E+00  -0.663E-02
GLN   321 O    3576 LYS   537 C    6518   0.696E+00  -0.583E+00  -0.784E-02
GLN   321 O    3576 CYS   538 C    6540   0.488E+00  -0.112E+01  -0.619E-01
GLN   321 O    3576 CYS   538 O    6541   0.435E+00   0.136E+01  -0.122E+00
GLN   321 O    3576 CYS   538 CB   6542   0.382E+00   0.715E+00  -0.218E+00
GLN   321 O    3576 CYS   538 SG   6543   0.359E+00   0.109E+01  -0.366E+00
GLN   321 O    3576 CYS   538 HN   6544   0.537E+00  -0.411E+00  -0.103E-02
GLN   321 O    3576 CYS   538 HB1  6546   0.436E+00  -0.338E+00  -0.204E-01
GLN   321 O    3576 CYS   538 HB2  6547   0.312E+00  -0.830E+00  -0.916E-01
GLN   321 O    3576 VAL   539 C    6550   0.698E+00  -0.358E+00  -0.771E-02
GLN   321 O    3576 VAL   539 HN   6555   0.642E+00  -0.416E+00  -0.355E-03
GLN   321 O    3576 GLY   550 C    6709   0.855E+00  -0.323E+00  -0.231E-02
GLN   321 O    3576 CYS   590 C    7318   0.801E+00  -0.400E+00  -0.341E-02
GLN   321 CD   3579 CYS   538 O    6541   0.911E+00  -0.346E+00  -0.157E-02
GLN   321 CD   3579 ASN   540 ND2  6571   0.980E+00  -0.414E+00  -0.119E-02
GLN   321 CD   3579 THR   549 OG1  6698   0.823E+00  -0.422E+00  -0.320E-02
GLN   321 CD   3579 CYS   590 O    7319   0.914E+00  -0.344E+00  -0.154E-02
GLN   321 CD   3579 SER   591 O    7329   0.810E+00  -0.418E+00  -0.318E-02
GLN   321 OE1  3580 CYS   538 C    6540   0.940E+00  -0.341E+00  -0.131E-02
GLN   321 OE1  3580 ASN   540 CG   6569   0.943E+00  -0.308E+00  -0.128E-02
GLN   321 OE1  3580 CYS   590 C    7318   0.973E+00  -0.323E+00  -0.106E-02
GLN   321 NE2  3581 CYS   538 C    6540   0.985E+00  -0.446E+00  -0.116E-02
GLN   321 NE2  3581 THR   549 C    6695   0.102E+01  -0.371E+00  -0.954E-03
GLN   321 NE2  3581 THR   549 HG1  6703   0.887E+00  -0.331E+00  -0.697E-04
GLN   321 NE2  3581 CYS   590 C    7318   0.850E+00  -0.564E+00  -0.280E-02
GLN   321 NE2  3581 SER   591 C    7328   0.835E+00  -0.437E+00  -0.313E-02
GLN   321 NE2  3581 PHE   592 C    7339   0.987E+00  -0.379E+00  -0.115E-02
GLN   3211HE2  3588 SER   591 O    7329   0.657E+00  -0.379E+00  -0.310E-03
GLN   3212HE2  3589 SER   591 O    7329   0.724E+00  -0.314E+00  -0.174E-03
PRO   322 N    3590 CYS   538 O    6541   0.441E+00   0.204E+00  -0.131E+00
PRO   322 N    3590 CYS   538 CB   6542   0.449E+00   0.736E-01  -0.122E+00
PRO   322 N    3590 CYS   538 SG   6543   0.350E+00   0.182E+00  -0.170E+00
PRO   322 CA   3591 CYS   538 C    6540   0.383E+00  -0.128E+00  -0.157E+00
PRO   322 CA   3591 CYS   538 O    6541   0.330E+00   0.175E+00  -0.155E+00
PRO   322 CA   3591 CYS   538 CB   6542   0.426E+00   0.335E-01  -0.136E+00
PRO   322 CA   3591 CYS   538 SG   6543   0.361E+00   0.664E-01  -0.171E+00
PRO   322 CA   3591 VAL   539 N    6548   0.429E+00   0.670E-01  -0.151E+00
PRO   322 CA   3591 VAL   539 CA   6549   0.434E+00   0.751E-02  -0.127E+00
PRO   322 C    3592 CYS   538 O    6541   0.366E+00  -0.126E+01  -0.214E+00
PRO   322 C    3592 CYS   538 SG   6543   0.492E+00  -0.288E+00  -0.105E+00
PRO   322 C    3592 VAL   539 N    6548   0.513E+00  -0.412E+00  -0.538E-01
PRO   322 C    3592 ASN   540 N    6564   0.536E+00  -0.355E+00  -0.420E-01
PRO   322 C    3592 ASN   540 ND2  6571   0.728E+00  -0.342E+00  -0.706E-02
PRO   322 O    3593 LYS   537 C    6518   0.847E+00  -0.315E+00  -0.243E-02
PRO   322 O    3593 CYS   538 C    6540   0.578E+00  -0.585E+00  -0.235E-01
PRO   322 O    3593 VAL   539 C    6550   0.634E+00  -0.334E+00  -0.137E-01
PRO   322 O    3593 ASN   540 CG   6569   0.742E+00  -0.321E+00  -0.537E-02
PRO   322 CB   3594 CYS   538 C    6540   0.428E+00  -0.821E-02  -0.118E+00
PRO   322 CB   3594 CYS   538 O    6541   0.401E+00   0.888E-02  -0.185E+00
PRO   322 CB   3594 CYS   538 SG   6543   0.417E+00   0.390E-02  -0.241E+00
PRO   322 CB   3594 VAL   539 N    6548   0.425E+00   0.585E-02  -0.156E+00
PRO   322 CB   3594 VAL   539 CA   6549   0.396E+00   0.813E-03  -0.171E+00
PRO   322 CB   3594 VAL   539 C    6550   0.370E+00  -0.836E-02  -0.151E+00
PRO   322 CB   3594 VAL   539 O    6551   0.420E+00   0.543E-02  -0.150E+00
PRO   322 CB   3594 ASN   540 N    6564   0.366E+00   0.829E-02  -0.218E+00
PRO   322 CB   3594 ASN   540 CA   6565   0.432E+00  -0.563E-03  -0.129E+00
PRO   322 CB   3594 ASN   540 CB   6568   0.412E+00   0.133E-02  -0.153E+00
PRO   322 CB   3594 THR   549 CG2  6699   0.412E+00   0.248E-02  -0.153E+00
PRO   322 CG   3595 CYS   538 SG   6543   0.482E+00  -0.118E-01  -0.131E+00
PRO   322 CG   3595 ASN   540 CB   6568   0.447E+00  -0.467E-02  -0.111E+00
PRO   322 CG   3595 THR   549 OG1  6698   0.459E+00  -0.280E-01  -0.105E+00
PRO   322 CG   3595 THR   549 CG2  6699   0.410E+00  -0.109E-01  -0.156E+00
PRO   322 CD   3596 CYS   538 SG   6543   0.416E+00   0.157E-01  -0.242E+00
PRO   322 CD   3596 THR   549 CG2  6699   0.419E+00   0.950E-02  -0.145E+00
THR   323 N    3604 CYS   538 C    6540   0.415E+00  -0.729E+00  -0.153E+00
THR   323 N    3604 VAL   539 CA   6549   0.462E+00   0.450E-01  -0.106E+00
THR   323 CA   3605 CYS   538 C    6540   0.534E+00  -0.435E+00  -0.392E-01
THR   323 CA   3605 CYS   538 O    6541   0.415E+00   0.734E+00  -0.160E+00
THR   323 C    3606 LYS   537 O    6519   0.814E+00  -0.337E+00  -0.310E-02
THR   323 C    3606 CYS   538 O    6541   0.470E+00  -0.111E+01  -0.760E-01
THR   323 C    3606 VAL   539 N    6548   0.626E+00  -0.445E+00  -0.173E-01
THR   323 C    3606 ASN   540 N    6564   0.605E+00  -0.456E+00  -0.210E-01
THR   323 C    3606 ASN   540 O    6567   0.749E+00  -0.364E+00  -0.508E-02
THR   323 C    3606 ASN   540 ND2  6571   0.839E+00  -0.445E+00  -0.304E-02
THR   323 O    3607 LYS   537 C    6518   0.886E+00  -0.371E+00  -0.187E-02
THR   323 O    3607 CYS   538 C    6540   0.704E+00  -0.495E+00  -0.737E-02
THR   323 O    3607 VAL   539 C    6550   0.749E+00  -0.306E+00  -0.507E-02
THR   323 O    3607 ASN   540 C    6566   0.865E+00  -0.328E+00  -0.214E-02
THR   323 CB   3608 CYS   538 O    6541   0.434E+00  -0.573E+00  -0.129E+00
THR   323 OG1  3609 VAL   534 CB   6468   0.716E+00  -0.321E+00  -0.828E-02
THR   323 OG1  3609 LYS   535 C    6482   0.934E+00  -0.372E+00  -0.150E-02
THR   323 OG1  3609 ASN   536 C    6504   0.825E+00  -0.388E+00  -0.316E-02
THR   323 OG1  3609 LYS   537 C    6518   0.586E+00  -0.888E+00  -0.240E-01
THR   323 OG1  3609 LYS   537 HZ2  6536   0.549E+00  -0.418E+00  -0.107E-02
THR   323 OG1  3609 LYS   537 HZ3  6537   0.593E+00  -0.352E+00  -0.670E-03
THR   323 OG1  3609 CYS   538 C    6540   0.483E+00  -0.123E+01  -0.719E-01
THR   323 OG1  3609 CYS   538 O    6541   0.365E+00   0.229E+01  -0.296E+00
THR   323 OG1  3609 CYS   538 HN   6544   0.509E+00  -0.496E+00  -0.167E-02
THR   323 OG1  3609 VAL   539 C    6550   0.700E+00  -0.380E+00  -0.843E-02
THR   323 OG1  3609 VAL   539 CB   6552   0.616E+00  -0.433E+00  -0.201E-01
THR   323 OG1  3609 VAL   539 HN   6555   0.668E+00  -0.409E+00  -0.328E-03
THR   323 OG1  3609 ASN   540 C    6566   0.932E+00  -0.318E+00  -0.152E-02
THR   323 HN   3611 CYS   538 N    6538   0.482E+00  -0.321E+00  -0.270E-02
THR   323 HN   3611 CYS   538 O    6541   0.207E+00  -0.491E+01  -0.505E-01
THR   323 HN   3611 VAL   539 N    6548   0.395E+00  -0.604E+00  -0.877E-02
THR   323 HN   3611 ASN   540 N    6564   0.500E+00  -0.319E+00  -0.216E-02
THR   323 HG1  3614 LYS   537 O    6519   0.573E+00  -0.486E+00  -0.702E-03
THR   323 HG1  3614 CYS   538 N    6538   0.444E+00  -0.623E+00  -0.437E-02
THR   323 HG1  3614 CYS   538 O    6541   0.268E+00  -0.367E+01  -0.555E-01
THR   323 HG1  3614 VAL   539 N    6548   0.484E+00  -0.574E+00  -0.263E-02
GLU   324 N    3618 LYS   537 C    6518   0.718E+00  -0.412E+00  -0.768E-02
GLU   324 N    3618 CYS   538 C    6540   0.516E+00  -0.734E+00  -0.520E-01
GLU   324 N    3618 CYS   538 O    6541   0.417E+00   0.113E+01  -0.173E+00
GLU   324 N    3618 VAL   539 CA   6549   0.454E+00   0.810E-01  -0.116E+00
GLU   324 N    3618 VAL   539 C    6550   0.533E+00  -0.474E+00  -0.434E-01
GLU   324 N    3618 VAL   539 CB   6552   0.487E+00  -0.519E+00  -0.809E-01
GLU   324 N    3618 VAL   539 CG1  6553   0.464E+00   0.133E+00  -0.103E+00
GLU   324 N    3618 VAL   539 HN   6555   0.634E+00  -0.320E+00  -0.522E-03
GLU   324 N    3618 ASN   540 C    6566   0.671E+00  -0.399E+00  -0.114E-01
GLU   324 N    3618 ASN   540 CG   6569   0.737E+00  -0.316E+00  -0.656E-02
GLU   324 N    3618 ASN   540 HN   6572   0.405E+00  -0.531E+00  -0.754E-02
GLU   324 C    3620 CYS   538 O    6541   0.563E+00  -0.611E+00  -0.275E-01
GLU   324 C    3620 VAL   539 N    6548   0.590E+00  -0.423E+00  -0.243E-01
GLU   324 C    3620 VAL   539 O    6551   0.614E+00  -0.350E+00  -0.165E-01
GLU   324 C    3620 VAL   539 HB   6557   0.384E+00  -0.309E+00  -0.434E-01
GLU   324 C    3620 ASN   540 N    6564   0.412E+00  -0.953E+00  -0.158E+00
GLU   324 C    3620 ASN   540 O    6567   0.434E+00  -0.101E+01  -0.114E+00
GLU   324 C    3620 ASN   540 OD1  6570   0.672E+00  -0.378E+00  -0.967E-02
GLU   324 C    3620 ASN   540 ND2  6571   0.660E+00  -0.582E+00  -0.126E-01
GLU   324 C    3620 PHE   541 N    6578   0.631E+00  -0.303E+00  -0.165E-01
GLU   324 O    3621 VAL   534 HN   6471   0.753E+00  -0.321E+00  -0.137E-03
GLU   324 O    3621 LYS   537 C    6518   0.786E+00  -0.489E+00  -0.381E-02
GLU   324 O    3621 CYS   538 C    6540   0.552E+00  -0.885E+00  -0.308E-01
GLU   324 O    3621 VAL   539 CA   6549   0.370E+00   0.193E+00  -0.237E+00
GLU   324 O    3621 VAL   539 C    6550   0.380E+00  -0.154E+01  -0.196E+00
GLU   324 O    3621 VAL   539 CB   6552   0.389E+00  -0.128E+01  -0.206E+00
GLU   324 O    3621 VAL   539 CG1  6553   0.448E+00   0.203E+00  -0.110E+00
GLU   324 O    3621 VAL   539 HN   6555   0.582E+00  -0.539E+00  -0.642E-03
GLU   324 O    3621 ASN   540 CA   6565   0.375E+00  -0.161E+00  -0.231E+00
GLU   324 O    3621 ASN   540 C    6566   0.412E+00  -0.172E+01  -0.145E+00
GLU   324 O    3621 ASN   540 O    6567   0.362E+00   0.206E+01  -0.286E+00
GLU   324 O    3621 ASN   540 CB   6568   0.369E+00   0.352E+00  -0.239E+00
GLU   324 O    3621 ASN   540 CG   6569   0.505E+00  -0.986E+00  -0.511E-01
GLU   324 O    3621 ASN   5401HD2  6576   0.542E+00  -0.509E+00  -0.985E-03
GLU   324 O    3621 ASN   5402HD2  6577   0.665E+00  -0.329E+00  -0.289E-03
GLU   324 O    3621 PHE   541 C    6580   0.735E+00  -0.417E+00  -0.567E-02
GLU   324 O    3621 GLY   548 C    6688   0.853E+00  -0.340E+00  -0.233E-02
GLU   324 O    3621 THR   549 C    6695   0.867E+00  -0.319E+00  -0.212E-02
GLU   324 O    3621 THR   549 HG1  6703   0.664E+00  -0.376E+00  -0.292E-03
GLU   324 O    3621 GLY   550 C    6709   0.857E+00  -0.337E+00  -0.227E-02
GLU   324 CB   3622 VAL   539 CB   6552   0.447E+00   0.113E+00  -0.111E+00
GLU   324 CB   3622 VAL   539 CG1  6553   0.392E+00  -0.362E-01  -0.174E+00
GLU   324 CG   3623 VAL   534 CB   6468   0.450E+00  -0.506E-01  -0.108E+00
GLU   324 CG   3623 VAL   534 CG1  6469   0.451E+00   0.114E-01  -0.106E+00
GLU   324 CG   3623 VAL   534 CG2  6470   0.426E+00   0.132E-01  -0.136E+00
GLU   324 CG   3623 VAL   539 CG1  6553   0.434E+00   0.126E-01  -0.126E+00
GLU   324 CD   3624 LEU   533 O    6448   0.866E+00  -0.411E+00  -0.214E-02
GLU   324 CD   3624 VAL   534 N    6464   0.715E+00  -0.466E+00  -0.784E-02
GLU   324 CD   3624 VAL   534 O    6467   0.766E+00  -0.369E+00  -0.446E-02
GLU   324 CD   3624 LYS   535 N    6480   0.855E+00  -0.328E+00  -0.270E-02
GLU   324 CD   3624 LYS   535 O    6483   0.906E+00  -0.385E+00  -0.163E-02
GLU   324 CD   3624 LYS   537 N    6516   0.894E+00  -0.305E+00  -0.208E-02
GLU   324 CD   3624 LYS   537 O    6519   0.852E+00  -0.426E+00  -0.236E-02
GLU   324 CD   3624 LYS   537 NZ   6524   0.614E+00  -0.351E+00  -0.192E-01
GLU   324 CD   3624 CYS   538 N    6538   0.841E+00  -0.306E+00  -0.299E-02
GLU   324 CD   3624 CYS   538 O    6541   0.668E+00  -0.692E+00  -0.100E-01
GLU   324 CD   3624 VAL   539 N    6548   0.787E+00  -0.390E+00  -0.443E-02
GLU   324 CD   3624 ASN   540 N    6564   0.799E+00  -0.364E+00  -0.407E-02
GLU   324 CD   3624 ASN   540 O    6567   0.852E+00  -0.396E+00  -0.234E-02
GLU   324 OE1  3625 LEU   533 C    6447   0.818E+00  -0.501E+00  -0.301E-02
GLU   324 OE1  3625 VAL   534 C    6466   0.816E+00  -0.392E+00  -0.305E-02
GLU   324 OE1  3625 VAL   534 CB   6468   0.573E+00  -0.694E+00  -0.279E-01
GLU   324 OE1  3625 VAL   534 HN   6471   0.707E+00  -0.502E+00  -0.200E-03
GLU   324 OE1  3625 LYS   535 C    6482   0.104E+01  -0.434E+00  -0.713E-03
GLU   324 OE1  3625 LYS   537 C    6518   0.926E+00  -0.516E+00  -0.142E-02
GLU   324 OE1  3625 LYS   537 HZ2  6536   0.711E+00  -0.333E+00  -0.193E-03
GLU   324 OE1  3625 LYS   537 HZ3  6537   0.639E+00  -0.412E+00  -0.367E-03
GLU   324 OE1  3625 CYS   538 C    6540   0.839E+00  -0.538E+00  -0.259E-02
GLU   324 OE1  3625 VAL   539 C    6550   0.857E+00  -0.361E+00  -0.228E-02
GLU   324 OE1  3625 VAL   539 CB   6552   0.716E+00  -0.440E+00  -0.751E-02
GLU   324 OE1  3625 VAL   539 HN   6555   0.940E+00  -0.306E+00  -0.361E-04
GLU   324 OE1  3625 ASN   540 C    6566   0.916E+00  -0.447E+00  -0.153E-02
GLU   324 OE1  3625 ASN   540 CG   6569   0.104E+01  -0.352E+00  -0.730E-03
GLU   324 OE2  3626 LEU   533 C    6447   0.870E+00  -0.451E+00  -0.208E-02
GLU   324 OE2  3626 VAL   534 C    6466   0.800E+00  -0.406E+00  -0.342E-02
GLU   324 OE2  3626 VAL   534 CB   6468   0.566E+00  -0.713E+00  -0.299E-01
GLU   324 OE2  3626 VAL   534 HN   6471   0.766E+00  -0.432E+00  -0.123E-03
GLU   324 OE2  3626 LYS   535 C    6482   0.966E+00  -0.483E+00  -0.111E-02
GLU   324 OE2  3626 ASN   536 C    6504   0.989E+00  -0.397E+00  -0.964E-03
GLU   324 OE2  3626 LYS   537 C    6518   0.849E+00  -0.595E+00  -0.241E-02
GLU   324 OE2  3626 LYS   537 HZ1  6535   0.604E+00  -0.463E+00  -0.513E-03
GLU   324 OE2  3626 LYS   537 HZ2  6536   0.509E+00  -0.679E+00  -0.143E-02
GLU   324 OE2  3626 LYS   537 HZ3  6537   0.458E+00  -0.874E+00  -0.267E-02
GLU   324 OE2  3626 CYS   538 C    6540   0.805E+00  -0.578E+00  -0.331E-02
GLU   324 OE2  3626 VAL   539 C    6550   0.912E+00  -0.326E+00  -0.157E-02
GLU   324 OE2  3626 VAL   539 CB   6552   0.758E+00  -0.395E+00  -0.533E-02
GLU   324 OE2  3626 VAL   539 HN   6555   0.939E+00  -0.307E+00  -0.365E-04
GLU   324 OE2  3626 ASN   540 C    6566   0.104E+01  -0.371E+00  -0.730E-03
GLU   324 HN   3627 CYS   538 O    6541   0.327E+00  -0.157E+01  -0.193E-01
GLU   324 HN   3627 VAL   539 N    6548   0.439E+00  -0.553E+00  -0.468E-02
GLU   324 HN   3627 ASN   540 N    6564   0.425E+00  -0.573E+00  -0.566E-02
GLU   324 HN   3627 ASN   540 O    6567   0.595E+00  -0.316E+00  -0.558E-03
GLU   324 HN   3627 ASN   540 ND2  6571   0.744E+00  -0.301E+00  -0.200E-03
SER   325 N    3633 VAL   534 HN   6471   0.728E+00  -0.312E+00  -0.229E-03
SER   325 N    3633 LYS   537 C    6518   0.944E+00  -0.329E+00  -0.150E-02
SER   325 N    3633 CYS   538 C    6540   0.749E+00  -0.431E+00  -0.595E-02
SER   325 N    3633 VAL   539 C    6550   0.584E+00  -0.494E+00  -0.257E-01
SER   325 N    3633 VAL   539 CB   6552   0.542E+00  -0.517E+00  -0.448E-01
SER   325 N    3633 ASN   540 C    6566   0.527E+00  -0.860E+00  -0.465E-01
SER   325 N    3633 ASN   540 O    6567   0.430E+00   0.119E+01  -0.149E+00
SER   325 N    3633 ASN   540 CG   6569   0.623E+00  -0.564E+00  -0.178E-01
SER   325 N    3633 ASN   540 HN   6572   0.399E+00  -0.707E+00  -0.827E-02
SER   325 N    3633 ASN   5401HD2  6576   0.659E+00  -0.305E+00  -0.416E-03
SER   325 N    3633 PHE   541 C    6580   0.788E+00  -0.336E+00  -0.442E-02
SER   325 CA   3634 ASN   540 C    6566   0.444E+00   0.283E+00  -0.102E+00
SER   325 CA   3634 ASN   540 O    6567   0.334E+00  -0.509E+00  -0.190E+00
SER   325 C    3635 ASN   540 N    6564   0.548E+00  -0.489E+00  -0.372E-01
SER   325 C    3635 ASN   540 O    6567   0.358E+00  -0.173E+01  -0.218E+00
SER   325 C    3635 ASN   540 OD1  6570   0.648E+00  -0.418E+00  -0.120E-01
SER   325 C    3635 ASN   540 ND2  6571   0.715E+00  -0.511E+00  -0.785E-02
SER   325 C    3635 PHE   541 N    6578   0.570E+00  -0.387E+00  -0.297E-01
SER   325 C    3635 PHE   541 O    6581   0.729E+00  -0.319E+00  -0.595E-02
SER   325 C    3635 ASN   542 N    6598   0.636E+00  -0.354E+00  -0.157E-01
SER   325 C    3635 ASN   542 ND2  6605   0.907E+00  -0.338E+00  -0.191E-02
SER   325 O    3636 LEU   533 C    6447   0.804E+00  -0.363E+00  -0.332E-02
SER   325 O    3636 VAL   534 HN   6471   0.682E+00  -0.379E+00  -0.248E-03
SER   325 O    3636 VAL   539 C    6550   0.761E+00  -0.313E+00  -0.461E-02
SER   325 O    3636 VAL   539 CB   6552   0.690E+00  -0.333E+00  -0.938E-02
SER   325 O    3636 ASN   540 C    6566   0.601E+00  -0.689E+00  -0.187E-01
SER   325 O    3636 ASN   540 CG   6569   0.747E+00  -0.423E+00  -0.517E-02
SER   325 O    3636 PHE   541 C    6580   0.734E+00  -0.410E+00  -0.574E-02
SER   325 O    3636 ASN   542 C    6600   0.867E+00  -0.345E+00  -0.212E-02
SER   325 O    3636 ASN   542 CG   6603   0.911E+00  -0.301E+00  -0.157E-02
SER   325 CB   3637 ASN   540 O    6567   0.421E+00  -0.343E+00  -0.149E+00
SER   325 OG   3638 CYS   538 C    6540   0.101E+01  -0.311E+00  -0.929E-03
SER   325 OG   3638 VAL   539 C    6550   0.736E+00  -0.367E+00  -0.624E-02
SER   325 OG   3638 ASN   540 C    6566   0.507E+00  -0.111E+01  -0.545E-01
SER   325 OG   3638 ASN   540 O    6567   0.407E+00   0.162E+01  -0.187E+00
SER   325 OG   3638 ASN   540 CG   6569   0.518E+00  -0.100E+01  -0.487E-01
SER   325 OG   3638 ASN   540 HN   6572   0.560E+00  -0.366E+00  -0.942E-03
SER   325 OG   3638 ASN   5401HD2  6576   0.577E+00  -0.478E+00  -0.789E-03
SER   325 OG   3638 ASN   5402HD2  6577   0.602E+00  -0.436E+00  -0.612E-03
SER   325 OG   3638 PHE   541 C    6580   0.647E+00  -0.577E+00  -0.133E-01
SER   325 OG   3638 ASN   542 C    6600   0.835E+00  -0.404E+00  -0.293E-02
SER   325 OG   3638 ASN   542 CG   6603   0.787E+00  -0.424E+00  -0.419E-02
SER   325 OG   3638 ASN   5421HD2  6610   0.716E+00  -0.307E+00  -0.217E-03
SER   325 OG   3638 GLY   548 C    6688   0.956E+00  -0.306E+00  -0.131E-02
SER   325 HN   3639 ASN   540 N    6564   0.586E+00  -0.301E+00  -0.834E-03
SER   325 HN   3639 ASN   540 O    6567   0.522E+00  -0.476E+00  -0.123E-02
SER   325 HN   3639 ASN   540 ND2  6571   0.766E+00  -0.321E+00  -0.168E-03
SER   325 HA   3640 ASN   540 N    6564   0.381E+00  -0.352E+00  -0.493E-01
SER   325 HG   3643 ASN   540 N    6564   0.651E+00  -0.312E+00  -0.447E-03
SER   325 HG   3643 ASN   540 O    6567   0.421E+00  -0.104E+01  -0.444E-02
SER   325 HG   3643 ASN   540 OD1  6570   0.588E+00  -0.474E+00  -0.601E-03
SER   325 HG   3643 ASN   540 ND2  6571   0.640E+00  -0.587E+00  -0.493E-03
SER   325 HG   3643 PHE   541 N    6578   0.614E+00  -0.304E+00  -0.632E-03
SER   325 HG   3643 PHE   541 O    6581   0.699E+00  -0.320E+00  -0.213E-03
SER   325 HG   3643 ASN   542 N    6598   0.620E+00  -0.345E+00  -0.597E-03
SER   325 HG   3643 ASN   542 ND2  6605   0.758E+00  -0.423E+00  -0.179E-03
ILE   326 N    3644 LEU   533 C    6447   0.768E+00  -0.306E+00  -0.512E-02
ILE   326 N    3644 VAL   534 HN   6471   0.617E+00  -0.361E+00  -0.616E-03
ILE   326 N    3644 VAL   539 C    6550   0.592E+00  -0.400E+00  -0.238E-01
ILE   326 N    3644 VAL   539 CB   6552   0.538E+00  -0.439E+00  -0.468E-01
ILE   326 N    3644 ASN   540 C    6566   0.406E+00  -0.136E+01  -0.166E+00
ILE   326 N    3644 ASN   540 CG   6569   0.614E+00  -0.484E+00  -0.193E-01
ILE   326 N    3644 ASN   540 HN   6572   0.466E+00  -0.398E+00  -0.331E-02
ILE   326 N    3644 PHE   541 N    6578   0.475E+00   0.551E+00  -0.102E+00
ILE   326 N    3644 PHE   541 CA   6579   0.444E+00   0.526E-01  -0.129E+00
ILE   326 N    3644 PHE   541 C    6580   0.531E+00  -0.627E+00  -0.447E-01
ILE   326 N    3644 PHE   541 HA   6590   0.347E+00  -0.342E+00  -0.722E-01
ILE   326 N    3644 ASN   542 C    6600   0.706E+00  -0.386E+00  -0.850E-02
ILE   326 N    3644 ASN   542 HN   6606   0.459E+00  -0.412E+00  -0.359E-02
ILE   326 CA   3645 ASN   540 O    6567   0.390E+00   0.290E+00  -0.204E+00
ILE   326 C    3646 VAL   534 N    6464   0.755E+00  -0.313E+00  -0.567E-02
ILE   326 C    3646 ASN   540 N    6564   0.682E+00  -0.363E+00  -0.104E-01
ILE   326 C    3646 ASN   540 O    6567   0.421E+00  -0.132E+01  -0.132E+00
ILE   326 C    3646 ASN   540 OD1  6570   0.694E+00  -0.429E+00  -0.797E-02
ILE   326 C    3646 ASN   540 ND2  6571   0.847E+00  -0.444E+00  -0.286E-02
ILE   326 C    3646 PHE   541 N    6578   0.528E+00  -0.542E+00  -0.460E-01
ILE   326 C    3646 PHE   541 CA   6579   0.431E+00  -0.718E-01  -0.116E+00
ILE   326 C    3646 PHE   541 O    6581   0.581E+00  -0.597E+00  -0.228E-01
ILE   326 C    3646 ASN   542 N    6598   0.401E+00  -0.123E+01  -0.172E+00
ILE   326 C    3646 ASN   542 O    6601   0.455E+00  -0.109E+01  -0.894E-01
ILE   326 C    3646 ASN   542 OD1  6604   0.675E+00  -0.454E+00  -0.946E-02
ILE   326 C    3646 ASN   542 ND2  6605   0.705E+00  -0.618E+00  -0.853E-02
ILE   326 C    3646 PHE   543 N    6612   0.627E+00  -0.372E+00  -0.171E-01
ILE   326 C    3646 LEU   546 O    6656   0.803E+00  -0.347E+00  -0.334E-02
ILE   326 C    3646 GLY   548 O    6689   0.811E+00  -0.312E+00  -0.316E-02
ILE   326 C    3646 ASP   578 OD1  7150   0.965E+00  -0.337E+00  -0.112E-02
ILE   326 C    3646 ASP   578 OD2  7151   0.839E+00  -0.422E+00  -0.258E-02
ILE   326 C    3646 GLN   580 OE1  7177   0.862E+00  -0.346E+00  -0.219E-02
ILE   326 C    3646 GLN   580 NE2  7178   0.989E+00  -0.392E+00  -0.113E-02
ILE   326 O    3647 LEU   533 C    6447   0.835E+00  -0.364E+00  -0.266E-02
ILE   326 O    3647 VAL   534 HN   6471   0.712E+00  -0.372E+00  -0.191E-03
ILE   326 O    3647 CYS   538 C    6540   0.101E+01  -0.300E+00  -0.826E-03
ILE   326 O    3647 VAL   539 C    6550   0.715E+00  -0.375E+00  -0.669E-02
ILE   326 O    3647 VAL   539 CB   6552   0.687E+00  -0.358E+00  -0.958E-02
ILE   326 O    3647 ASN   540 C    6566   0.458E+00  -0.138E+01  -0.869E-01
ILE   326 O    3647 ASN   540 O    6567   0.385E+00   0.182E+01  -0.223E+00
ILE   326 O    3647 ASN   540 CG   6569   0.691E+00  -0.523E+00  -0.818E-02
ILE   326 O    3647 PHE   541 N    6578   0.443E+00   0.901E+00  -0.128E+00
ILE   326 O    3647 PHE   541 CA   6579   0.328E+00   0.161E+00  -0.141E+00
ILE   326 O    3647 PHE   541 C    6580   0.350E+00  -0.247E+01  -0.214E+00
ILE   326 O    3647 PHE   541 CB   6582   0.384E+00   0.347E+00  -0.215E+00
ILE   326 O    3647 PHE   541 HN   6589   0.533E+00  -0.364E+00  -0.108E-02
ILE   326 O    3647 ASN   542 CA   6599   0.381E+00  -0.161E+00  -0.221E+00
ILE   326 O    3647 ASN   542 C    6600   0.411E+00  -0.181E+01  -0.147E+00
ILE   326 O    3647 ASN   542 O    6601   0.377E+00   0.193E+01  -0.245E+00
ILE   326 O    3647 ASN   542 CB   6602   0.410E+00   0.278E+00  -0.168E+00
ILE   326 O    3647 ASN   542 CG   6603   0.548E+00  -0.855E+00  -0.322E-01
ILE   326 O    3647 ASN   5421HD2  6610   0.626E+00  -0.388E+00  -0.412E-03
ILE   326 O    3647 PHE   543 C    6614   0.732E+00  -0.440E+00  -0.584E-02
ILE   326 O    3647 PHE   543 HN   6623   0.571E+00  -0.311E+00  -0.715E-03
ILE   326 O    3647 ASN   544 C    6634   0.932E+00  -0.327E+00  -0.138E-02
ILE   326 O    3647 GLY   545 C    6648   0.913E+00  -0.319E+00  -0.156E-02
ILE   326 O    3647 LEU   546 C    6655   0.788E+00  -0.402E+00  -0.375E-02
ILE   326 O    3647 THR   547 C    6674   0.832E+00  -0.357E+00  -0.270E-02
ILE   326 O    3647 GLY   548 C    6688   0.826E+00  -0.375E+00  -0.283E-02
ILE   326 O    3647 ASP   578 CG   7149   0.923E+00  -0.401E+00  -0.146E-02
ILE   326 O    3647 GLN   580 CD   7176   0.978E+00  -0.329E+00  -0.103E-02
ILE   326 CB   3648 ASN   540 O    6567   0.423E+00  -0.143E+00  -0.146E+00
ILE   326 CB   3648 PHE   541 CA   6579   0.456E+00  -0.676E-02  -0.101E+00
ILE   326 CG1  3649 LEU   533 CA   6446   0.445E+00  -0.858E-02  -0.113E+00
ILE   326 CG1  3649 VAL   534 N    6464   0.421E+00  -0.440E-01  -0.162E+00
ILE   326 CG1  3649 VAL   539 CB   6552   0.451E+00   0.325E-01  -0.106E+00
ILE   326 CG2  3650 LEU   533 CA   6446   0.409E+00   0.631E-01  -0.157E+00
ILE   326 CG2  3650 LEU   533 CB   6449   0.430E+00   0.789E-01  -0.131E+00
ILE   326 CG2  3650 LEU   533 CG   6450   0.428E+00  -0.107E+00  -0.134E+00
ILE   326 CG2  3650 LEU   533 CD1  6451   0.443E+00   0.626E-01  -0.116E+00
ILE   326 CD1  3651 LEU   533 CA   6446   0.408E+00   0.491E-01  -0.158E+00
ILE   326 CD1  3651 LEU   533 C    6447   0.421E+00  -0.258E+00  -0.127E+00
ILE   326 CD1  3651 LEU   533 CG   6450   0.433E+00  -0.803E-01  -0.127E+00
ILE   326 CD1  3651 VAL   534 CA   6465   0.410E+00   0.250E-01  -0.156E+00
ILE   326 CD1  3651 VAL   534 C    6466   0.444E+00  -0.175E+00  -0.101E+00
ILE   326 CD1  3651 VAL   534 O    6467   0.387E+00   0.227E+00  -0.210E+00
ILE   326 CD1  3651 VAL   534 CB   6468   0.397E+00  -0.206E+00  -0.169E+00
ILE   326 CD1  3651 VAL   534 CG2  6470   0.432E+00   0.379E-01  -0.129E+00
ILE   326 CD1  3651 VAL   534 HN   6471   0.233E+00  -0.104E+01  -0.451E-01
ILE   326 CD1  3651 VAL   539 CB   6552   0.390E+00  -0.217E+00  -0.175E+00
ILE   326 CD1  3651 VAL   539 CG1  6553   0.382E+00   0.521E-01  -0.178E+00
ILE   326 CD1  3651 VAL   539 CG2  6554   0.397E+00   0.472E-01  -0.170E+00
ILE   326 CD1  3651 LEU   552 CD1  6736   0.398E+00   0.638E-01  -0.168E+00
ILE   326 HN   3652 ASN   540 N    6564   0.418E+00  -0.642E+00  -0.628E-02
ILE   326 HN   3652 ASN   540 OD1  6570   0.523E+00  -0.454E+00  -0.121E-02
ILE   326 HN   3652 ASN   540 ND2  6571   0.638E+00  -0.436E+00  -0.503E-03
ILE   326 HN   3652 PHE   541 N    6578   0.379E+00  -0.714E+00  -0.111E-01
ILE   326 HN   3652 PHE   541 O    6581   0.556E+00  -0.380E+00  -0.839E-03
ILE   326 HN   3652 ASN   542 N    6598   0.479E+00  -0.456E+00  -0.279E-02
ILE   326 HA   3653 ASN   540 O    6567   0.474E+00  -0.302E+00  -0.128E-01
VAL   327 N    3663 ASN   540 C    6566   0.636E+00  -0.475E+00  -0.158E-01
VAL   327 N    3663 PHE   541 C    6580   0.559E+00  -0.556E+00  -0.332E-01
VAL   327 N    3663 ASN   542 N    6598   0.474E+00   0.640E+00  -0.103E+00
VAL   327 N    3663 ASN   542 C    6600   0.533E+00  -0.696E+00  -0.434E-01
VAL   327 N    3663 ASN   542 O    6601   0.453E+00   0.872E+00  -0.114E+00
VAL   327 N    3663 ASN   542 CG   6603   0.621E+00  -0.472E+00  -0.181E-01
VAL   327 N    3663 ASN   542 HN   6606   0.389E+00  -0.626E+00  -0.950E-02
VAL   327 CA   3664 ASN   542 N    6598   0.453E+00   0.827E-01  -0.117E+00
VAL   327 CA   3664 ASN   542 O    6601   0.358E+00   0.185E+00  -0.246E+00
VAL   327 CA   3664 ASN   542 CB   6602   0.433E+00   0.203E-01  -0.128E+00
VAL   327 C    3665 ASN   542 N    6598   0.547E+00  -0.455E+00  -0.376E-01
VAL   327 C    3665 ASN   542 O    6601   0.373E+00  -0.143E+01  -0.206E+00
VAL   327 C    3665 ASN   542 OD1  6604   0.589E+00  -0.473E+00  -0.210E-01
VAL   327 C    3665 ASN   542 ND2  6605   0.672E+00  -0.534E+00  -0.113E-01
VAL   327 C    3665 PHE   543 N    6612   0.594E+00  -0.328E+00  -0.235E-01
VAL   327 C    3665 ASN   544 N    6632   0.659E+00  -0.305E+00  -0.127E-01
VAL   327 C    3665 ASP   578 OD1  7150   0.811E+00  -0.351E+00  -0.317E-02
VAL   327 C    3665 ASP   578 OD2  7151   0.759E+00  -0.395E+00  -0.469E-02
VAL   327 C    3665 GLN   580 OE1  7177   0.609E+00  -0.524E+00  -0.173E-01
VAL   327 C    3665 GLN   580 NE2  7178   0.687E+00  -0.577E+00  -0.995E-02
VAL   327 O    3666 ASN   542 C    6600   0.611E+00  -0.464E+00  -0.170E-01
VAL   327 O    3666 ASN   542 CG   6603   0.703E+00  -0.331E+00  -0.741E-02
VAL   327 O    3666 ASP   578 CG   7149   0.828E+00  -0.313E+00  -0.280E-02
VAL   327 O    3666 GLN   580 CD   7176   0.586E+00  -0.550E+00  -0.218E-01
VAL   327 O    3666 GLN   5802HE2  7186   0.587E+00  -0.334E+00  -0.606E-03
VAL   327 CB   3667 ASN   540 O    6567   0.673E+00  -0.315E+00  -0.108E-01
VAL   327 CB   3667 ASN   542 N    6598   0.534E+00  -0.424E+00  -0.484E-01
VAL   327 CB   3667 ASN   542 O    6601   0.449E+00  -0.781E+00  -0.108E+00
VAL   327 CB   3667 ASN   542 CB   6602   0.452E+00  -0.138E+00  -0.106E+00
VAL   327 CB   3667 ASN   542 OD1  6604   0.562E+00  -0.464E+00  -0.313E-01
VAL   327 CB   3667 ASN   542 ND2  6605   0.556E+00  -0.705E+00  -0.388E-01
VAL   327 CB   3667 GLN   580 NE2  7178   0.879E+00  -0.328E+00  -0.259E-02
VAL   327 CG1  3668 ASN   542 O    6601   0.429E+00   0.200E+00  -0.136E+00
VAL   327 CG1  3668 ASN   542 CB   6602   0.434E+00   0.349E-01  -0.127E+00
VAL   327 CG2  3669 ASN   542 CB   6602   0.417E+00   0.386E-01  -0.148E+00
VAL   327 HN   3670 ASN   540 O    6567   0.587E+00  -0.466E+00  -0.608E-03
VAL   327 HN   3670 ASN   542 N    6598   0.572E+00  -0.405E+00  -0.967E-03
VAL   327 HN   3670 ASN   542 O    6601   0.545E+00  -0.551E+00  -0.951E-03
VAL   327 HN   3670 ASN   542 ND2  6605   0.776E+00  -0.401E+00  -0.156E-03
VAL   327 HN   3670 ASP   578 OD2  7151   0.870E+00  -0.307E+00  -0.576E-04
VAL   327 HN   3670 GLN   580 OE1  7177   0.756E+00  -0.337E+00  -0.133E-03
VAL   327 HN   3670 GLN   580 NE2  7178   0.869E+00  -0.372E+00  -0.792E-04
ARG   328 N    3679 ASN   542 C    6600   0.415E+00  -0.855E+00  -0.152E+00
ARG   328 N    3679 ASN   542 CG   6603   0.549E+00  -0.413E+00  -0.369E-01
ARG   328 N    3679 PHE   543 C    6614   0.574E+00  -0.350E+00  -0.284E-01
ARG   328 N    3679 GLN   580 CD   7176   0.624E+00  -0.357E+00  -0.176E-01
ARG   328 CA   3680 ASN   542 O    6601   0.392E+00   0.368E+00  -0.201E+00
ARG   328 CA   3680 PRO   579 CG   7161   0.431E+00  -0.713E-02  -0.130E+00
ARG   328 C    3681 PHE   541 O    6581   0.913E+00  -0.327E+00  -0.156E-02
ARG   328 C    3681 ASN   542 N    6598   0.700E+00  -0.443E+00  -0.891E-02
ARG   328 C    3681 ASN   542 O    6601   0.404E+00  -0.189E+01  -0.158E+00
ARG   328 C    3681 ASN   542 OD1  6604   0.567E+00  -0.840E+00  -0.263E-01
ARG   328 C    3681 ASN   542 ND2  6605   0.732E+00  -0.738E+00  -0.681E-02
ARG   328 C    3681 PHE   543 N    6612   0.550E+00  -0.634E+00  -0.366E-01
ARG   328 C    3681 PHE   543 O    6615   0.630E+00  -0.644E+00  -0.142E-01
ARG   328 C    3681 ASN   544 N    6632   0.432E+00  -0.131E+01  -0.129E+00
ARG   328 C    3681 ASN   544 O    6635   0.750E+00  -0.474E+00  -0.505E-02
ARG   328 C    3681 ASN   544 OD1  6638   0.464E+00  -0.134E+01  -0.807E-01
ARG   328 C    3681 ASN   544 ND2  6639   0.616E+00  -0.104E+01  -0.190E-01
ARG   328 C    3681 GLY   545 N    6646   0.641E+00  -0.459E+00  -0.150E-01
ARG   328 C    3681 GLY   545 O    6649   0.965E+00  -0.301E+00  -0.112E-02
ARG   328 C    3681 LEU   546 O    6656   0.832E+00  -0.420E+00  -0.272E-02
ARG   328 C    3681 GLN   564 NE2  6945   0.891E+00  -0.592E+00  -0.212E-02
ARG   328 C    3681 ARG   577 O    7123   0.822E+00  -0.444E+00  -0.292E-02
ARG   328 C    3681 ASP   578 N    7144   0.889E+00  -0.376E+00  -0.215E-02
ARG   328 C    3681 ASP   578 O    7147   0.810E+00  -0.394E+00  -0.318E-02
ARG   328 C    3681 ASP   578 OD1  7150   0.667E+00  -0.825E+00  -0.101E-01
ARG   328 C    3681 ASP   578 OD2  7151   0.697E+00  -0.757E+00  -0.779E-02
ARG   328 C    3681 PRO   579 O    7159   0.669E+00  -0.490E+00  -0.998E-02
ARG   328 C    3681 PRO   579 CG   7161   0.371E+00   0.586E-01  -0.153E+00
ARG   328 C    3681 GLN   580 N    7170   0.614E+00  -0.520E+00  -0.194E-01
ARG   328 C    3681 GLN   580 O    7173   0.925E+00  -0.357E+00  -0.144E-02
ARG   328 C    3681 GLN   580 OE1  7177   0.546E+00  -0.109E+01  -0.326E-01
ARG   328 C    3681 GLN   580 NE2  7178   0.557E+00  -0.146E+01  -0.339E-01
ARG   328 C    3681 THR   581 O    7190   0.999E+00  -0.310E+00  -0.907E-03
ARG   328 C    3681 THR   581 OG1  7192   0.993E+00  -0.341E+00  -0.104E-02
ARG   328 O    3682 PHE   541 C    6580   0.775E+00  -0.369E+00  -0.414E-02
ARG   328 O    3682 ASN   542 C    6600   0.431E+00  -0.149E+01  -0.118E+00
ARG   328 O    3682 ASN   542 O    6601   0.340E+00   0.239E+01  -0.336E+00
ARG   328 O    3682 ASN   542 CG   6603   0.562E+00  -0.753E+00  -0.278E-01
ARG   328 O    3682 ASN   5422HD2  6611   0.683E+00  -0.303E+00  -0.244E-03
ARG   328 O    3682 PHE   543 N    6612   0.450E+00   0.808E+00  -0.118E+00
ARG   328 O    3682 PHE   543 CA   6613   0.371E+00   0.107E+00  -0.235E+00
ARG   328 O    3682 PHE   543 C    6614   0.388E+00  -0.174E+01  -0.184E+00
ARG   328 O    3682 PHE   543 HN   6623   0.546E+00  -0.322E+00  -0.942E-03
ARG   328 O    3682 PHE   543 HA   6624   0.284E+00  -0.766E+00  -0.687E-01
ARG   328 O    3682 ASN   544 CA   6633   0.405E+00  -0.128E+00  -0.177E+00
ARG   328 O    3682 ASN   544 C    6634   0.524E+00  -0.929E+00  -0.412E-01
ARG   328 O    3682 ASN   544 CG   6637   0.448E+00  -0.128E+01  -0.972E-01
ARG   328 O    3682 ASN   544 OD1  6638   0.388E+00   0.167E+01  -0.215E+00
ARG   328 O    3682 ASN   544 HN   6640   0.211E+00  -0.463E+01  -0.674E-01
ARG   328 O    3682 ASN   5441HD2  6644   0.594E+00  -0.405E+00  -0.568E-03
ARG   328 O    3682 ASN   5442HD2  6645   0.542E+00  -0.496E+00  -0.984E-03
ARG   328 O    3682 GLY   545 C    6648   0.741E+00  -0.425E+00  -0.543E-02
ARG   328 O    3682 GLY   545 HN   6650   0.456E+00  -0.533E+00  -0.274E-02
ARG   328 O    3682 LEU   546 C    6655   0.801E+00  -0.364E+00  -0.341E-02
ARG   328 O    3682 GLN   564 CD   6943   0.936E+00  -0.328E+00  -0.134E-02
ARG   328 O    3682 ARG   577 C    7122   0.864E+00  -0.408E+00  -0.216E-02
ARG   328 O    3682 ASP   578 C    7146   0.711E+00  -0.351E+00  -0.694E-02
ARG   328 O    3682 ASP   578 CG   7149   0.732E+00  -0.557E+00  -0.582E-02
ARG   328 O    3682 PRO   579 C    7158   0.637E+00  -0.329E+00  -0.133E-01
ARG   328 O    3682 PRO   579 CB   7160   0.437E+00   0.701E-02  -0.124E+00
ARG   328 O    3682 PRO   579 CG   7161   0.358E+00  -0.515E-01  -0.246E+00
ARG   328 O    3682 GLN   580 CD   7176   0.635E+00  -0.661E+00  -0.135E-01
ARG   328 O    3682 GLN   580 HN   7179   0.632E+00  -0.301E+00  -0.391E-03
ARG   328 O    3682 GLN   5801HE2  7185   0.680E+00  -0.352E+00  -0.252E-03
ARG   328 O    3682 GLN   5802HE2  7186   0.714E+00  -0.320E+00  -0.188E-03
ARG   328 CB   3683 ASN   542 O    6601   0.442E+00   0.764E-01  -0.118E+00
ARG   328 CB   3683 PHE   543 CD2  6619   0.431E+00   0.129E-01  -0.115E+00
ARG   328 CB   3683 PRO   579 CG   7161   0.359E+00  -0.327E-02  -0.141E+00
ARG   328 CB   3683 PRO   579 CD   7162   0.423E+00   0.195E-02  -0.140E+00
ARG   328 CB   3683 GLN   580 OE1  7177   0.433E+00   0.961E-01  -0.130E+00
ARG   328 CG   3684 PHE   543 CE2  6621   0.435E+00  -0.770E-02  -0.110E+00
ARG   328 CG   3684 ASP   578 OD2  7151   0.443E+00  -0.342E-01  -0.116E+00
ARG   328 CG   3684 GLN   580 OE1  7177   0.435E+00  -0.308E-01  -0.127E+00
ARG   328 CD   3685 LEU   533 CB   6449   0.433E+00  -0.753E-01  -0.128E+00
ARG   328 CD   3685 LEU   533 CD1  6451   0.408E+00  -0.748E-01  -0.158E+00
ARG   328 CD   3685 PHE   543 CE2  6621   0.420E+00  -0.886E-01  -0.127E+00
ARG   328 CD   3685 ASP   578 CG   7149   0.392E+00   0.504E+00  -0.154E+00
ARG   328 CD   3685 ASP   578 OD1  7150   0.394E+00  -0.487E+00  -0.197E+00
ARG   328 CD   3685 GLN   580 OE1  7177   0.418E+00  -0.359E+00  -0.154E+00
ARG   328 NE   3686 LEU   533 N    6445   0.485E+00  -0.517E+00  -0.911E-01
ARG   328 NE   3686 LEU   533 O    6448   0.723E+00  -0.344E+00  -0.767E-02
ARG   328 NE   3686 LEU   533 CB   6449   0.465E+00  -0.232E+00  -0.102E+00
ARG   328 NE   3686 ASN   542 O    6601   0.728E+00  -0.319E+00  -0.733E-02
ARG   328 NE   3686 ASP   578 N    7144   0.767E+00  -0.308E+00  -0.635E-02
ARG   328 NE   3686 ASP   578 O    7147   0.705E+00  -0.324E+00  -0.890E-02
ARG   328 NE   3686 ASP   578 CG   7149   0.409E+00   0.166E+01  -0.161E+00
ARG   328 NE   3686 ASP   578 OD1  7150   0.375E+00  -0.204E+01  -0.267E+00
ARG   328 NE   3686 ASP   578 OD2  7151   0.360E+00  -0.228E+01  -0.297E+00
ARG   328 NE   3686 GLN   580 N    7170   0.512E+00  -0.496E+00  -0.675E-01
ARG   328 NE   3686 GLN   580 O    7173   0.693E+00  -0.377E+00  -0.982E-02
ARG   328 NE   3686 GLN   580 CB   7174   0.423E+00  -0.654E-01  -0.159E+00
ARG   328 NE   3686 GLN   580 CG   7175   0.422E+00  -0.410E-01  -0.160E+00
ARG   328 NE   3686 GLN   580 CD   7176   0.388E+00   0.170E+01  -0.187E+00
ARG   328 NE   3686 GLN   580 NE2  7178   0.506E+00  -0.117E+01  -0.724E-01
ARG   328 NE   3686 THR   581 O    7190   0.739E+00  -0.326E+00  -0.670E-02
ARG   328 NE   3686 THR   581 OG1  7192   0.564E+00  -0.619E+00  -0.368E-01
ARG   328 CZ   3687 LEU   533 N    6445   0.458E+00  -0.722E+00  -0.978E-01
ARG   328 CZ   3687 LEU   533 O    6448   0.670E+00  -0.486E+00  -0.989E-02
ARG   328 CZ   3687 LEU   533 CB   6449   0.435E+00  -0.334E+00  -0.111E+00
ARG   328 CZ   3687 VAL   534 N    6464   0.748E+00  -0.317E+00  -0.603E-02
ARG   328 CZ   3687 ASN   544 ND2  6639   0.104E+01  -0.321E+00  -0.835E-03
ARG   328 CZ   3687 ARG   577 O    7123   0.869E+00  -0.313E+00  -0.210E-02
ARG   328 CZ   3687 ASP   578 N    7144   0.759E+00  -0.383E+00  -0.552E-02
ARG   328 CZ   3687 ASP   578 O    7147   0.691E+00  -0.410E+00  -0.819E-02
ARG   328 CZ   3687 ASP   578 CG   7149   0.384E+00   0.239E+01  -0.139E+00
ARG   328 CZ   3687 ASP   578 OD1  7150   0.348E+00  -0.306E+01  -0.212E+00
ARG   328 CZ   3687 ASP   578 OD2  7151   0.343E+00  -0.317E+01  -0.202E+00
ARG   328 CZ   3687 PRO   579 O    7159   0.729E+00  -0.321E+00  -0.597E-02
ARG   328 CZ   3687 GLN   580 N    7170   0.515E+00  -0.594E+00  -0.526E-01
ARG   328 CZ   3687 GLN   580 O    7173   0.634E+00  -0.549E+00  -0.136E-01
ARG   328 CZ   3687 GLN   580 CB   7174   0.409E+00  -0.867E-01  -0.139E+00
ARG   328 CZ   3687 GLN   580 CD   7176   0.428E+00   0.161E+01  -0.105E+00
ARG   328 CZ   3687 GLN   580 OE1  7177   0.332E+00  -0.297E+01  -0.156E+00
ARG   328 CZ   3687 GLN   580 NE2  7178   0.551E+00  -0.116E+01  -0.361E-01
ARG   328 CZ   3687 THR   581 N    7187   0.509E+00  -0.387E+00  -0.563E-01
ARG   328 CZ   3687 THR   581 CA   7188   0.583E+00  -0.315E+00  -0.237E-01
ARG   328 CZ   3687 THR   581 O    7190   0.676E+00  -0.472E+00  -0.937E-02
ARG   328 CZ   3687 THR   581 OG1  7192   0.447E+00  -0.130E+01  -0.107E+00
ARG   328 CZ   3687 GLU   583 O    7214   0.886E+00  -0.311E+00  -0.186E-02
ARG   328 NH1  3688 LEU   533 N    6445   0.440E+00   0.968E+00  -0.150E+00
ARG   328 NH1  3688 LEU   533 CA   6446   0.465E+00   0.241E+00  -0.103E+00
ARG   328 NH1  3688 LEU   533 C    6447   0.584E+00  -0.805E+00  -0.259E-01
ARG   328 NH1  3688 LEU   533 CB   6449   0.359E+00   0.669E+00  -0.206E+00
ARG   328 NH1  3688 LEU   533 CG   6450   0.442E+00  -0.517E+00  -0.131E+00
ARG   328 NH1  3688 LEU   533 CD1  6451   0.393E+00   0.449E+00  -0.205E+00
ARG   328 NH1  3688 LEU   533 HN   6453   0.397E+00  -0.929E+00  -0.842E-02
ARG   328 NH1  3688 VAL   534 C    6466   0.854E+00  -0.302E+00  -0.272E-02
ARG   328 NH1  3688 VAL   534 HN   6471   0.692E+00  -0.435E+00  -0.309E-03
ARG   328 NH1  3688 ASN   542 C    6600   0.973E+00  -0.339E+00  -0.125E-02
ARG   328 NH1  3688 ARG   577 C    7122   0.810E+00  -0.540E+00  -0.375E-02
ARG   328 NH1  3688 ASP   578 C    7146   0.610E+00  -0.566E+00  -0.200E-01
ARG   328 NH1  3688 ASP   578 CB   7148   0.457E+00   0.119E+00  -0.112E+00
ARG   328 NH1  3688 ASP   578 OD1  7150   0.324E+00   0.449E+01  -0.216E+00
ARG   328 NH1  3688 ASP   578 HN   7152   0.707E+00  -0.304E+00  -0.272E-03
ARG   328 NH1  3688 PRO   579 C    7158   0.674E+00  -0.347E+00  -0.111E-01
ARG   328 NH1  3688 GLN   580 C    7172   0.571E+00  -0.617E+00  -0.293E-01
ARG   328 NH1  3688 GLN   580 CD   7176   0.550E+00  -0.107E+01  -0.366E-01
ARG   328 NH1  3688 GLN   580 OE1  7177   0.461E+00   0.153E+01  -0.104E+00
ARG   328 NH1  3688 GLN   580 HN   7179   0.474E+00  -0.683E+00  -0.297E-02
ARG   328 NH1  3688 GLN   5801HE2  7185   0.750E+00  -0.346E+00  -0.191E-03
ARG   328 NH1  3688 GLN   5802HE2  7186   0.709E+00  -0.385E+00  -0.269E-03
ARG   328 NH1  3688 THR   581 C    7189   0.645E+00  -0.637E+00  -0.144E-01
ARG   328 NH1  3688 THR   581 CB   7191   0.467E+00  -0.560E+00  -0.100E+00
ARG   328 NH1  3688 THR   581 OG1  7192   0.419E+00   0.186E+01  -0.183E+00
ARG   328 NH1  3688 THR   581 HN   7194   0.450E+00  -0.658E+00  -0.405E-02
ARG   328 NH1  3688 THR   581 HG1  7197   0.508E+00  -0.780E+00  -0.197E-02
ARG   328 NH1  3688 LEU   582 C    7203   0.888E+00  -0.363E+00  -0.215E-02
ARG   328 NH1  3688 GLU   583 C    7213   0.854E+00  -0.317E+00  -0.272E-02
ARG   328 NH1  3688 ILE   584 C    7223   0.988E+00  -0.305E+00  -0.114E-02
ARG   328 NH2  3689 LEU   533 C    6447   0.707E+00  -0.543E+00  -0.837E-02
ARG   328 NH2  3689 LEU   533 HN   6453   0.448E+00  -0.682E+00  -0.413E-02
ARG   328 NH2  3689 VAL   534 HN   6471   0.829E+00  -0.313E+00  -0.105E-03
ARG   328 NH2  3689 ARG   577 C    7122   0.949E+00  -0.417E+00  -0.145E-02
ARG   328 NH2  3689 ASP   578 C    7146   0.699E+00  -0.429E+00  -0.896E-02
ARG   328 NH2  3689 ASP   578 CG   7149   0.473E+00  -0.170E+01  -0.835E-01
ARG   328 NH2  3689 ASP   578 OD1  7150   0.413E+00   0.235E+01  -0.182E+00
ARG   328 NH2  3689 ASP   578 OD2  7151   0.454E+00   0.184E+01  -0.112E+00
ARG   328 NH2  3689 PRO   579 C    7158   0.656E+00  -0.367E+00  -0.130E-01
ARG   328 NH2  3689 GLN   580 C    7172   0.510E+00  -0.798E+00  -0.555E-01
ARG   328 NH2  3689 GLN   580 CB   7174   0.368E+00   0.140E+00  -0.219E+00
ARG   328 NH2  3689 GLN   580 CG   7175   0.423E+00   0.605E-01  -0.160E+00
ARG   328 NH2  3689 GLN   580 CD   7176   0.381E+00  -0.264E+01  -0.194E+00
ARG   328 NH2  3689 GLN   580 HN   7179   0.483E+00  -0.655E+00  -0.267E-02
ARG   328 NH2  3689 GLN   5801HE2  7185   0.576E+00  -0.590E+00  -0.928E-03
ARG   328 NH2  3689 GLN   5802HE2  7186   0.519E+00  -0.748E+00  -0.174E-02
ARG   328 NH2  3689 THR   581 C    7189   0.691E+00  -0.555E+00  -0.959E-02
ARG   328 NH2  3689 THR   581 CB   7191   0.503E+00  -0.469E+00  -0.679E-01
ARG   328 NH2  3689 THR   581 OG1  7192   0.403E+00   0.206E+01  -0.219E+00
ARG   328 NH2  3689 THR   581 HN   7194   0.471E+00  -0.587E+00  -0.308E-02
ARG   328 NH2  3689 THR   581 HG1  7197   0.458E+00  -0.100E+01  -0.366E-02
ARG   328 NH2  3689 LEU   582 C    7203   0.975E+00  -0.314E+00  -0.123E-02
ARG   328 HN   3690 ASN   542 N    6598   0.446E+00  -0.386E+00  -0.425E-02
ARG   328 HN   3690 ASN   542 OD1  6604   0.437E+00  -0.499E+00  -0.354E-02
ARG   328 HN   3690 ASN   542 ND2  6605   0.574E+00  -0.390E+00  -0.953E-03
ARG   328 HN   3690 PHE   543 N    6612   0.404E+00  -0.430E+00  -0.767E-02
ARG   328 HN   3690 ASN   544 N    6632   0.467E+00  -0.345E+00  -0.325E-02
ARG   328 HD1  3696 ASP   578 OD2  7151   0.324E+00  -0.447E+00  -0.847E-01
ARG   328 HD2  3697 ASP   578 OD1  7150   0.321E+00  -0.458E+00  -0.866E-01
ARG   328 HE   3698 ASP   578 OD1  7150   0.433E+00  -0.364E+00  -0.376E-02
ARG   328 HE   3698 ASP   578 OD2  7151   0.449E+00  -0.332E+00  -0.302E-02
ARG   328 HE   3698 GLN   580 OE1  7177   0.211E+00  -0.237E+01  -0.674E-01
ARG   328 HE   3698 GLN   580 NE2  7178   0.415E+00  -0.488E+00  -0.649E-02
ARG   3281HH1  3699 LEU   533 N    6445   0.443E+00  -0.544E+00  -0.446E-02
ARG   3281HH1  3699 LEU   533 O    6448   0.593E+00  -0.431E+00  -0.570E-03
ARG   3281HH1  3699 LEU   533 CB   6449   0.314E+00  -0.552E+00  -0.303E-01
ARG   3281HH1  3699 LEU   533 CD1  6451   0.301E+00  -0.532E+00  -0.375E-01
ARG   3281HH1  3699 ASP   578 N    7144   0.648E+00  -0.359E+00  -0.460E-03
ARG   3281HH1  3699 ASP   578 O    7147   0.655E+00  -0.315E+00  -0.314E-03
ARG   3281HH1  3699 ASP   578 OD1  7150   0.322E+00  -0.260E+01  -0.209E-01
ARG   3281HH1  3699 GLN   580 N    7170   0.576E+00  -0.319E+00  -0.928E-03
ARG   3281HH1  3699 GLN   580 OE1  7177   0.521E+00  -0.651E+00  -0.125E-02
ARG   3281HH1  3699 GLN   580 NE2  7178   0.733E+00  -0.446E+00  -0.220E-03
ARG   3281HH1  3699 THR   581 O    7190   0.629E+00  -0.377E+00  -0.401E-03
ARG   3281HH1  3699 THR   581 OG1  7192   0.491E+00  -0.715E+00  -0.206E-02
ARG   3282HH1  3700 LEU   533 N    6445   0.461E+00  -0.493E+00  -0.352E-02
ARG   3282HH1  3700 LEU   533 O    6448   0.590E+00  -0.436E+00  -0.589E-03
ARG   3282HH1  3700 LEU   533 CB   6449   0.382E+00  -0.322E+00  -0.103E-01
ARG   3282HH1  3700 ASP   578 OD1  7150   0.357E+00  -0.196E+01  -0.117E-01
ARG   3282HH1  3700 ASP   578 OD2  7151   0.317E+00  -0.273E+01  -0.231E-01
ARG   3282HH1  3700 GLN   580 N    7170   0.588E+00  -0.306E+00  -0.824E-03
ARG   3282HH1  3700 GLN   580 O    7173   0.648E+00  -0.363E+00  -0.336E-03
ARG   3282HH1  3700 GLN   580 OE1  7177   0.515E+00  -0.667E+00  -0.133E-02
ARG   3282HH1  3700 GLN   580 NE2  7178   0.726E+00  -0.454E+00  -0.232E-03
ARG   3282HH1  3700 THR   581 O    7190   0.598E+00  -0.420E+00  -0.544E-03
ARG   3282HH1  3700 THR   581 OG1  7192   0.354E+00  -0.166E+01  -0.143E-01
ARG   3281HH2  3701 LEU   533 N    6445   0.551E+00  -0.324E+00  -0.122E-02
ARG   3281HH2  3701 ASP   578 OD1  7150   0.468E+00  -0.977E+00  -0.237E-02
ARG   3281HH2  3701 ASP   578 OD2  7151   0.527E+00  -0.734E+00  -0.116E-02
ARG   3281HH2  3701 GLN   580 N    7170   0.534E+00  -0.378E+00  -0.146E-02
ARG   3281HH2  3701 GLN   580 O    7173   0.586E+00  -0.449E+00  -0.617E-03
ARG   3281HH2  3701 GLN   580 NE2  7178   0.406E+00  -0.169E+01  -0.741E-02
ARG   3281HH2  3701 THR   581 OG1  7192   0.466E+00  -0.812E+00  -0.282E-02
ARG   3282HH2  3702 LEU   533 N    6445   0.523E+00  -0.364E+00  -0.166E-02
ARG   3282HH2  3702 LEU   533 O    6448   0.705E+00  -0.304E+00  -0.203E-03
ARG   3282HH2  3702 ASP   578 OD1  7150   0.439E+00  -0.114E+01  -0.345E-02
ARG   3282HH2  3702 ASP   578 OD2  7151   0.485E+00  -0.892E+00  -0.190E-02
ARG   3282HH2  3702 GLN   580 N    7170   0.565E+00  -0.334E+00  -0.105E-02
ARG   3282HH2  3702 GLN   580 O    7173   0.561E+00  -0.494E+00  -0.799E-03
ARG   3282HH2  3702 GLN   580 OE1  7177   0.366E+00  -0.158E+01  -0.102E-01
ARG   3282HH2  3702 GLN   580 NE2  7178   0.562E+00  -0.769E+00  -0.108E-02
ARG   3282HH2  3702 THR   581 N    7187   0.482E+00  -0.305E+00  -0.270E-02
ARG   3282HH2  3702 THR   581 O    7190   0.681E+00  -0.321E+00  -0.249E-03
ARG   3282HH2  3702 THR   581 OG1  7192   0.334E+00  -0.194E+01  -0.198E-01
PHE   329 N    3703 ASN   542 C    6600   0.639E+00  -0.387E+00  -0.153E-01
PHE   329 N    3703 PHE   543 C    6614   0.604E+00  -0.388E+00  -0.213E-01
PHE   329 N    3703 ASN   544 C    6634   0.693E+00  -0.329E+00  -0.943E-02
PHE   329 N    3703 ASN   544 CG   6637   0.562E+00  -0.482E+00  -0.321E-01
PHE   329 N    3703 ASN   544 OD1  6638   0.463E+00   0.686E+00  -0.102E+00
PHE   329 N    3703 ASN   544 HN   6640   0.414E+00  -0.439E+00  -0.661E-02
PHE   329 N    3703 ASP   578 CG   7149   0.748E+00  -0.344E+00  -0.603E-02
PHE   329 N    3703 PRO   579 CB   7160   0.447E+00   0.426E-02  -0.125E+00
PHE   329 N    3703 PRO   579 CG   7161   0.401E+00  -0.243E-01  -0.194E+00
PHE   329 N    3703 GLN   580 CG   7175   0.451E+00   0.277E-01  -0.119E+00
PHE   329 N    3703 GLN   580 CD   7176   0.457E+00  -0.895E+00  -0.987E-01
PHE   329 N    3703 GLN   580 NE2  7178   0.467E+00   0.113E+01  -0.111E+00
PHE   329 N    3703 GLN   5801HE2  7185   0.466E+00  -0.523E+00  -0.329E-02
PHE   329 N    3703 GLN   5802HE2  7186   0.509E+00  -0.423E+00  -0.195E-02
PHE   329 CA   3704 ASN   544 OD1  6638   0.375E+00   0.956E-01  -0.231E+00
PHE   329 CA   3704 PRO   579 CB   7160   0.419E+00   0.405E-03  -0.145E+00
PHE   329 CA   3704 PRO   579 CG   7161   0.421E+00  -0.173E-02  -0.142E+00
PHE   329 C    3705 ASN   542 O    6601   0.745E+00  -0.360E+00  -0.524E-02
PHE   329 C    3705 ASN   542 ND2  6605   0.101E+01  -0.323E+00  -0.976E-03
PHE   329 C    3705 ASN   544 N    6632   0.622E+00  -0.422E+00  -0.179E-01
PHE   329 C    3705 ASN   544 OD1  6638   0.441E+00  -0.115E+01  -0.106E+00
PHE   329 C    3705 ASN   544 ND2  6639   0.623E+00  -0.764E+00  -0.178E-01
PHE   329 C    3705 GLN   564 NE2  6945   0.880E+00  -0.453E+00  -0.227E-02
PHE   329 C    3705 ASP   578 O    7147   0.765E+00  -0.328E+00  -0.447E-02
PHE   329 C    3705 ASP   578 OD1  7150   0.704E+00  -0.557E+00  -0.734E-02
PHE   329 C    3705 ASP   578 OD2  7151   0.829E+00  -0.415E+00  -0.278E-02
PHE   329 C    3705 PRO   579 O    7159   0.461E+00  -0.846E+00  -0.841E-01
PHE   329 C    3705 PRO   579 CB   7160   0.399E+00  -0.841E-02  -0.149E+00
PHE   329 C    3705 PRO   579 CG   7161   0.432E+00   0.297E-01  -0.114E+00
PHE   329 C    3705 GLN   580 N    7170   0.507E+00  -0.596E+00  -0.572E-01
PHE   329 C    3705 GLN   580 O    7173   0.756E+00  -0.378E+00  -0.481E-02
PHE   329 C    3705 GLN   580 CG   7175   0.389E+00  -0.600E-01  -0.156E+00
PHE   329 C    3705 GLN   580 OE1  7177   0.538E+00  -0.845E+00  -0.356E-01
PHE   329 C    3705 GLN   580 NE2  7178   0.430E+00  -0.204E+01  -0.132E+00
PHE   329 O    3706 ASN   544 CG   6637   0.669E+00  -0.456E+00  -0.994E-02
PHE   329 O    3706 ASP   578 CG   7149   0.765E+00  -0.451E+00  -0.449E-02
PHE   329 O    3706 PRO   579 C    7158   0.478E+00  -0.548E+00  -0.687E-01
PHE   329 O    3706 PRO   579 CB   7160   0.456E+00   0.554E-02  -0.100E+00
PHE   329 O    3706 GLN   580 C    7172   0.639E+00  -0.359E+00  -0.130E-01
PHE   329 O    3706 GLN   580 CB   7174   0.441E+00   0.641E-01  -0.118E+00
PHE   329 O    3706 GLN   580 CD   7176   0.330E+00  -0.289E+01  -0.139E+00
PHE   329 O    3706 GLN   580 OE1  7177   0.431E+00   0.134E+01  -0.129E+00
PHE   329 O    3706 GLN   580 HN   7179   0.523E+00  -0.400E+00  -0.121E-02
PHE   329 O    3706 GLN   5801HE2  7185   0.262E+00  -0.343E+01  -0.616E-01
PHE   329 O    3706 GLN   5802HE2  7186   0.377E+00  -0.123E+01  -0.842E-02
PHE   329 CB   3707 ASN   544 OD1  6638   0.442E+00   0.205E+00  -0.117E+00
PHE   329 CD2  3710 ASN   544 N    6632   0.413E+00   0.167E+00  -0.155E+00
PHE   329 CD2  3710 ASN   544 CA   6633   0.376E+00  -0.223E-01  -0.156E+00
PHE   329 CD2  3710 ASN   544 OD1  6638   0.413E+00   0.205E+00  -0.144E+00
PHE   329 CD2  3710 GLY   545 N    6646   0.455E+00   0.114E+00  -0.101E+00
PHE   329 CE2  3712 ASN   542 OD1  6604   0.425E+00   0.359E+00  -0.126E+00
PHE   329 CE2  3712 ASN   544 N    6632   0.417E+00   0.309E+00  -0.150E+00
PHE   329 CE2  3712 ASN   544 CA   6633   0.378E+00  -0.418E-01  -0.157E+00
PHE   329 CE2  3712 ASN   544 C    6634   0.396E+00  -0.506E+00  -0.134E+00
PHE   329 CE2  3712 GLY   545 N    6646   0.376E+00   0.351E+00  -0.196E+00
PHE   329 CE2  3712 GLY   545 HN   6650   0.342E+00  -0.309E+00  -0.172E-01
PHE   329 CZ   3713 ASN   542 OD1  6604   0.396E+00   0.275E+00  -0.171E+00
PHE   329 CZ   3713 ASN   542 ND2  6605   0.450E+00   0.293E+00  -0.106E+00
PHE   329 CZ   3713 GLY   545 N    6646   0.433E+00   0.155E+00  -0.128E+00
PHE   329 HN   3714 GLN   580 OE1  7177   0.427E+00  -0.633E+00  -0.409E-02
PHE   329 HN   3714 GLN   580 NE2  7178   0.380E+00  -0.121E+01  -0.110E-01
PHE   329 HA   3715 ASN   544 OD1  6638   0.276E+00  -0.765E+00  -0.299E-01
PHE   329 HD2  3719 ASN   544 OD1  6638   0.341E+00  -0.404E+00  -0.759E-01
PHE   329 HE2  3721 ASN   544 O    6635   0.399E+00  -0.333E+00  -0.371E-01
PHE   329 HE2  3721 GLY   545 N    6646   0.312E+00  -0.462E+00  -0.720E-01
PHE   329 HZ   3722 ASN   542 OD1  6604   0.366E+00  -0.389E+00  -0.565E-01
PHE   329 HZ   3722 ASN   542 ND2  6605   0.377E+00  -0.532E+00  -0.556E-01
PRO   330 N    3723 ASN   544 OD1  6638   0.418E+00   0.211E+00  -0.172E+00
PRO   330 N    3723 PRO   579 C    7158   0.439E+00  -0.118E+00  -0.120E+00
PRO   330 N    3723 PRO   579 O    7159   0.399E+00   0.195E+00  -0.211E+00
PRO   330 N    3723 PRO   579 CB   7160   0.384E+00   0.149E-02  -0.216E+00
PRO   330 N    3723 PRO   579 CG   7161   0.461E+00  -0.405E-02  -0.107E+00
PRO   330 N    3723 GLN   580 CG   7175   0.441E+00   0.696E-02  -0.133E+00
PRO   330 CA   3724 PRO   579 C    7158   0.423E+00  -0.513E-01  -0.124E+00
PRO   330 CA   3724 PRO   579 O    7159   0.351E+00   0.110E+00  -0.243E+00
PRO   330 CA   3724 PRO   579 CB   7160   0.449E+00   0.398E-03  -0.109E+00
PRO   330 CA   3724 GLN   580 CG   7175   0.425E+00   0.304E-02  -0.138E+00
PRO   330 C    3725 PRO   579 O    7159   0.482E+00  -0.462E+00  -0.662E-01
PRO   330 C    3725 GLN   580 OE1  7177   0.642E+00  -0.352E+00  -0.127E-01
PRO   330 C    3725 GLN   580 NE2  7178   0.462E+00  -0.104E+01  -0.939E-01
PRO   330 O    3726 ASN   544 CG   6637   0.767E+00  -0.302E+00  -0.441E-02
PRO   330 O    3726 GLN   580 CD   7176   0.596E+00  -0.568E+00  -0.196E-01
PRO   330 O    3726 GLN   5801HE2  7185   0.433E+00  -0.736E+00  -0.375E-02
PRO   330 O    3726 GLN   5802HE2  7186   0.579E+00  -0.371E+00  -0.662E-03
PRO   330 CB   3727 PRO   579 O    7159   0.370E+00   0.815E-02  -0.237E+00
PRO   330 CG   3728 ASN   544 OD1  6638   0.425E+00  -0.297E-01  -0.142E+00
PRO   330 CD   3729 ASN   544 CG   6637   0.428E+00  -0.300E-01  -0.119E+00
PRO   330 CD   3729 PRO   579 O    7159   0.448E+00   0.198E-01  -0.109E+00
PRO   330 CD   3729 PRO   579 CB   7160   0.381E+00   0.207E-03  -0.178E+00
PRO   330 HA   3730 PRO   579 O    7159   0.278E+00  -0.364E+00  -0.406E-01
ASN   331 N    3737 GLN   580 CG   7175   0.433E+00   0.355E-01  -0.144E+00
ASN   331 N    3737 GLN   580 CD   7176   0.481E+00  -0.919E+00  -0.766E-01
ASN   331 N    3737 GLN   580 NE2  7178   0.412E+00   0.178E+01  -0.201E+00
ASN   331 N    3737 GLN   5801HE2  7185   0.313E+00  -0.173E+01  -0.322E-01
ASN   331 N    3737 GLN   5802HE2  7186   0.478E+00  -0.568E+00  -0.282E-02
ASN   331 CA   3738 GLN   580 NE2  7178   0.432E+00  -0.166E+00  -0.146E+00
ASN   331 C    3739 PRO   579 O    7159   0.735E+00  -0.345E+00  -0.569E-02
ASN   331 C    3739 GLN   580 O    7173   0.841E+00  -0.352E+00  -0.255E-02
ASN   331 C    3739 GLN   580 OE1  7177   0.798E+00  -0.429E+00  -0.348E-02
ASN   331 C    3739 GLN   580 NE2  7178   0.585E+00  -0.111E+01  -0.257E-01
ASN   331 O    3740 GLN   580 CD   7176   0.744E+00  -0.440E+00  -0.531E-02
ASN   331 O    3740 GLN   5801HE2  7185   0.560E+00  -0.481E+00  -0.810E-03
ASN   331 O    3740 GLN   5802HE2  7186   0.681E+00  -0.318E+00  -0.249E-03
ASN   331 CB   3741 GLN   580 NE2  7178   0.380E+00   0.482E+00  -0.219E+00
ASN   331 CB   3741 GLN   5801HE2  7185   0.302E+00  -0.418E+00  -0.366E-01
ASN   331 CG   3742 ASP   578 OD1  7150   0.909E+00  -0.379E+00  -0.160E-02
ASN   331 CG   3742 PRO   579 O    7159   0.663E+00  -0.399E+00  -0.105E-01
ASN   331 CG   3742 GLN   580 N    7170   0.697E+00  -0.321E+00  -0.915E-02
ASN   331 CG   3742 GLN   580 O    7173   0.604E+00  -0.629E+00  -0.183E-01
ASN   331 CG   3742 GLN   580 OE1  7177   0.606E+00  -0.693E+00  -0.178E-01
ASN   331 CG   3742 GLN   580 NE2  7178   0.434E+00  -0.213E+01  -0.127E+00
ASN   331 CG   3742 THR   581 OG1  7192   0.865E+00  -0.339E+00  -0.237E-02
ASN   331 OD1  3743 GLN   580 CD   7176   0.627E+00  -0.619E+00  -0.146E-01
ASN   331 OD1  3743 GLN   5801HE2  7185   0.491E+00  -0.654E+00  -0.177E-02
ASN   331 OD1  3743 GLN   5802HE2  7186   0.591E+00  -0.428E+00  -0.581E-03
ASN   331 ND2  3744 ASP   578 C    7146   0.913E+00  -0.306E+00  -0.183E-02
ASN   331 ND2  3744 ASP   578 CG   7149   0.910E+00  -0.517E+00  -0.186E-02
ASN   331 ND2  3744 PRO   579 C    7158   0.637E+00  -0.445E+00  -0.156E-01
ASN   331 ND2  3744 GLN   580 CA   7171   0.467E+00  -0.993E-01  -0.100E+00
ASN   331 ND2  3744 GLN   580 C    7172   0.523E+00  -0.859E+00  -0.484E-01
ASN   331 ND2  3744 GLN   580 CB   7174   0.418E+00   0.113E+00  -0.167E+00
ASN   331 ND2  3744 GLN   580 CG   7175   0.404E+00   0.774E-01  -0.189E+00
ASN   331 ND2  3744 GLN   580 CD   7176   0.421E+00  -0.233E+01  -0.144E+00
ASN   331 ND2  3744 GLN   580 NE2  7178   0.379E+00   0.404E+01  -0.264E+00
ASN   331 ND2  3744 GLN   580 HN   7179   0.662E+00  -0.371E+00  -0.405E-03
ASN   331 ND2  3744 GLN   580 HA   7180   0.412E+00  -0.558E+00  -0.333E-01
ASN   331 ND2  3744 GLN   5801HE2  7185   0.330E+00  -0.272E+01  -0.243E-01
ASN   331 ND2  3744 GLN   5802HE2  7186   0.432E+00  -0.133E+01  -0.518E-02
ASN   331 ND2  3744 THR   581 C    7189   0.861E+00  -0.425E+00  -0.259E-02
ASN   331 ND2  3744 THR   581 HG1  7197   0.697E+00  -0.450E+00  -0.297E-03
ASN   331 HN   3745 PRO   579 O    7159   0.447E+00  -0.425E+00  -0.310E-02
ASN   331 HN   3745 GLN   580 O    7173   0.559E+00  -0.325E+00  -0.816E-03
ASN   331 HN   3745 GLN   580 OE1  7177   0.576E+00  -0.338E+00  -0.682E-03
ASN   331 HN   3745 GLN   580 NE2  7178   0.405E+00  -0.111E+01  -0.751E-02
ASN   3311HD2  3749 ASP   578 OD1  7150   0.718E+00  -0.348E+00  -0.182E-03
ASN   3311HD2  3749 PRO   579 O    7159   0.551E+00  -0.359E+00  -0.886E-03
ASN   3311HD2  3749 GLN   580 N    7170   0.532E+00  -0.346E+00  -0.149E-02
ASN   3311HD2  3749 GLN   580 O    7173   0.473E+00  -0.666E+00  -0.220E-02
ASN   3311HD2  3749 GLN   580 OE1  7177   0.418E+00  -0.101E+01  -0.462E-02
ASN   3311HD2  3749 GLN   580 NE2  7178   0.284E+00  -0.409E+01  -0.522E-01
ASN   3311HD2  3749 THR   581 OG1  7192   0.693E+00  -0.307E+00  -0.263E-03
ASN   3312HD2  3750 PRO   579 O    7159   0.592E+00  -0.306E+00  -0.575E-03
ASN   3312HD2  3750 GLN   580 O    7173   0.423E+00  -0.879E+00  -0.427E-02
ASN   3312HD2  3750 GLN   580 OE1  7177   0.558E+00  -0.504E+00  -0.821E-03
ASN   3312HD2  3750 GLN   580 NE2  7178   0.454E+00  -0.115E+01  -0.382E-02
ASN   3312HD2  3750 THR   581 OG1  7192   0.683E+00  -0.316E+00  -0.287E-03
ILE   332 N    3751 GLN   580 CD   7176   0.757E+00  -0.367E+00  -0.560E-02
ILE   332 N    3751 GLN   5801HE2  7185   0.564E+00  -0.407E+00  -0.106E-02
ILE   332 C    3753 GLN   580 NE2  7178   0.853E+00  -0.496E+00  -0.275E-02
ILE   332 O    3754 GLN   580 CD   7176   0.940E+00  -0.350E+00  -0.131E-02
ILE   332 O    3754 GLN   5801HE2  7185   0.739E+00  -0.321E+00  -0.152E-03
ILE   332 HN   3759 GLN   580 NE2  7178   0.628E+00  -0.510E+00  -0.555E-03
LYS   386 C    4576 ASN   542 ND2  6605   0.953E+00  -0.468E+00  -0.141E-02
LYS   386 C    4576 GLY   545 O    6649   0.958E+00  -0.303E+00  -0.117E-02
LYS   386 O    4577 GLY   545 C    6648   0.883E+00  -0.305E+00  -0.190E-02
LEU   387 C    4598 ASN   542 ND2  6605   0.997E+00  -0.346E+00  -0.108E-02
ASN   388 C    4617 ASN   542 OD1  6604   0.861E+00  -0.316E+00  -0.221E-02
ASN   388 C    4617 ASN   542 ND2  6605   0.770E+00  -0.569E+00  -0.504E-02
ASN   388 O    4618 ASN   542 CG   6603   0.814E+00  -0.327E+00  -0.310E-02
ASN   388 O    4618 ASN   544 C    6634   0.853E+00  -0.319E+00  -0.233E-02
ASP   389 N    4629 ASN   542 CG   6603   0.798E+00  -0.361E+00  -0.409E-02
ASP   389 N    4629 ASN   5422HD2  6611   0.612E+00  -0.366E+00  -0.644E-03
ASP   389 N    4629 ASN   544 C    6634   0.850E+00  -0.342E+00  -0.281E-02
ASP   389 N    4629 GLY   545 C    6648   0.840E+00  -0.328E+00  -0.301E-02
ASP   389 C    4631 ASN   542 OD1  6604   0.593E+00  -0.462E+00  -0.202E-01
ASP   389 C    4631 ASN   542 ND2  6605   0.520E+00  -0.919E+00  -0.498E-01
ASP   389 C    4631 ASN   544 O    6635   0.634E+00  -0.399E+00  -0.137E-01
ASP   389 C    4631 GLY   545 N    6646   0.540E+00  -0.404E+00  -0.407E-01
ASP   389 C    4631 GLY   545 O    6649   0.606E+00  -0.427E+00  -0.179E-01
ASP   389 O    4632 ASN   542 C    6600   0.739E+00  -0.394E+00  -0.552E-02
ASP   389 O    4632 ASN   542 CG   6603   0.496E+00  -0.868E+00  -0.564E-01
ASP   389 O    4632 ASN   542 ND2  6605   0.426E+00   0.169E+01  -0.156E+00
ASP   389 O    4632 ASN   5421HD2  6610   0.489E+00  -0.547E+00  -0.182E-02
ASP   389 O    4632 ASN   5422HD2  6611   0.330E+00  -0.152E+01  -0.183E-01
ASP   389 O    4632 PHE   543 C    6614   0.720E+00  -0.367E+00  -0.643E-02
ASP   389 O    4632 ASN   544 C    6634   0.507E+00  -0.872E+00  -0.500E-01
ASP   389 O    4632 ASN   544 CG   6637   0.830E+00  -0.302E+00  -0.275E-02
ASP   389 O    4632 GLY   545 N    6646   0.426E+00   0.809E+00  -0.156E+00
ASP   389 O    4632 GLY   545 CA   6647   0.378E+00   0.380E+00  -0.225E+00
ASP   389 O    4632 GLY   545 C    6648   0.507E+00  -0.821E+00  -0.500E-01
ASP   389 O    4632 GLY   545 HN   6650   0.435E+00  -0.522E+00  -0.366E-02
ASP   389 O    4632 GLY   545 HA1  6651   0.304E+00  -0.481E+00  -0.932E-01
ASP   389 O    4632 LEU   546 C    6655   0.780E+00  -0.331E+00  -0.398E-02
ASP   389 CG   4634 ASN   542 OD1  6604   0.769E+00  -0.464E+00  -0.435E-02
ASP   389 CG   4634 ASN   542 ND2  6605   0.591E+00  -0.116E+01  -0.242E-01
ASP   389 CG   4634 ASN   544 O    6635   0.981E+00  -0.309E+00  -0.101E-02
ASP   389 CG   4634 GLY   545 O    6649   0.818E+00  -0.402E+00  -0.301E-02
ASP   389 CG   4634 THR   547 OG1  6677   0.934E+00  -0.382E+00  -0.150E-02
ASP   389 OD1  4635 ASN   542 C    6600   0.967E+00  -0.364E+00  -0.110E-02
ASP   389 OD1  4635 ASN   542 CG   6603   0.679E+00  -0.637E+00  -0.909E-02
ASP   389 OD1  4635 ASN   5421HD2  6610   0.531E+00  -0.657E+00  -0.111E-02
ASP   389 OD1  4635 ASN   5422HD2  6611   0.513E+00  -0.710E+00  -0.136E-02
ASP   389 OD1  4635 ASN   544 C    6634   0.951E+00  -0.374E+00  -0.122E-02
ASP   389 OD1  4635 GLY   545 C    6648   0.871E+00  -0.404E+00  -0.206E-02
ASP   389 OD2  4636 ASN   542 CG   6603   0.824E+00  -0.446E+00  -0.288E-02
ASP   389 OD2  4636 ASN   5421HD2  6610   0.672E+00  -0.396E+00  -0.271E-03
ASP   389 OD2  4636 ASN   5422HD2  6611   0.637E+00  -0.441E+00  -0.373E-03
ASP   389 OD2  4636 ASN   544 C    6634   0.104E+01  -0.327E+00  -0.708E-03
ASP   389 OD2  4636 GLY   545 C    6648   0.930E+00  -0.364E+00  -0.139E-02
ASP   389 HN   4637 ASN   542 ND2  6605   0.757E+00  -0.304E+00  -0.180E-03
LEU   390 N    4641 ASN   5422HD2  6611   0.530E+00  -0.320E+00  -0.152E-02
LEU   390 N    4641 ASN   544 C    6634   0.641E+00  -0.369E+00  -0.151E-01
LEU   390 N    4641 GLY   545 C    6648   0.626E+00  -0.363E+00  -0.172E-01
LEU   390 CA   4642 GLY   545 CA   6647   0.452E+00   0.485E-01  -0.105E+00
LEU   390 C    4643 ASN   542 OD1  6604   0.703E+00  -0.422E+00  -0.740E-02
LEU   390 C    4643 ASN   542 ND2  6605   0.724E+00  -0.593E+00  -0.731E-02
LEU   390 C    4643 PHE   543 O    6615   0.801E+00  -0.319E+00  -0.340E-02
LEU   390 C    4643 ASN   544 N    6632   0.729E+00  -0.321E+00  -0.699E-02
LEU   390 C    4643 ASN   544 O    6635   0.490E+00  -0.919E+00  -0.606E-01
LEU   390 C    4643 ASN   544 OD1  6638   0.791E+00  -0.339E+00  -0.366E-02
LEU   390 C    4643 ASN   544 ND2  6639   0.908E+00  -0.400E+00  -0.189E-02
LEU   390 C    4643 GLY   545 N    6646   0.518E+00  -0.576E+00  -0.513E-01
LEU   390 C    4643 GLY   545 O    6649   0.643E+00  -0.487E+00  -0.126E-01
LEU   390 O    4644 ASN   542 CG   6603   0.809E+00  -0.352E+00  -0.320E-02
LEU   390 O    4644 ASN   5422HD2  6611   0.673E+00  -0.302E+00  -0.268E-03
LEU   390 O    4644 ASN   544 C    6634   0.591E+00  -0.685E+00  -0.206E-01
LEU   390 O    4644 ASN   544 CG   6637   0.830E+00  -0.337E+00  -0.276E-02
LEU   390 O    4644 GLY   545 C    6648   0.709E+00  -0.446E+00  -0.705E-02
CYS   391 N    4660 ASN   544 C    6634   0.444E+00  -0.949E+00  -0.114E+00
CYS   391 N    4660 ASN   544 O    6635   0.390E+00   0.112E+01  -0.232E+00
CYS   391 N    4660 ASN   544 CG   6637   0.699E+00  -0.327E+00  -0.902E-02
CYS   391 N    4660 GLY   545 N    6646   0.471E+00   0.499E+00  -0.107E+00
CYS   391 N    4660 GLY   545 CA   6647   0.445E+00   0.198E+00  -0.127E+00
CYS   391 N    4660 GLY   545 C    6648   0.569E+00  -0.499E+00  -0.302E-01
CYS   391 CA   4661 ASN   544 O    6635   0.412E+00   0.183E+00  -0.165E+00
CYS   391 C    4662 ASN   542 OD1  6604   0.864E+00  -0.327E+00  -0.216E-02
CYS   391 C    4662 ASN   542 ND2  6605   0.961E+00  -0.410E+00  -0.134E-02
CYS   391 C    4662 PHE   543 O    6615   0.770E+00  -0.384E+00  -0.430E-02
CYS   391 C    4662 ASN   544 N    6632   0.731E+00  -0.359E+00  -0.689E-02
CYS   391 C    4662 ASN   544 O    6635   0.434E+00  -0.139E+01  -0.114E+00
CYS   391 C    4662 ASN   544 OD1  6638   0.688E+00  -0.494E+00  -0.841E-02
CYS   391 C    4662 ASN   544 ND2  6639   0.748E+00  -0.625E+00  -0.599E-02
CYS   391 C    4662 GLY   545 N    6646   0.601E+00  -0.463E+00  -0.220E-01
CYS   391 C    4662 GLY   545 O    6649   0.760E+00  -0.395E+00  -0.466E-02
CYS   391 O    4663 PHE   543 C    6614   0.759E+00  -0.388E+00  -0.468E-02
CYS   391 O    4663 ASN   544 C    6634   0.484E+00  -0.113E+01  -0.644E-01
CYS   391 O    4663 ASN   544 O    6635   0.377E+00   0.182E+01  -0.244E+00
CYS   391 O    4663 ASN   544 CG   6637   0.648E+00  -0.561E+00  -0.120E-01
CYS   391 O    4663 GLY   545 C    6648   0.634E+00  -0.585E+00  -0.137E-01
CYS   391 CB   4664 ASN   544 CA   6633   0.407E+00  -0.482E-01  -0.159E+00
CYS   391 CB   4664 ASN   544 C    6634   0.383E+00  -0.775E+00  -0.157E+00
CYS   391 CB   4664 ASN   544 O    6635   0.350E+00   0.838E+00  -0.243E+00
CYS   391 CB   4664 ASN   544 CB   6636   0.429E+00   0.881E-01  -0.132E+00
CYS   391 CB   4664 ASN   544 CG   6637   0.504E+00  -0.368E+00  -0.535E-01
CYS   391 CB   4664 GLY   545 N    6646   0.460E+00   0.295E+00  -0.109E+00
CYS   391 SG   4665 ASN   544 CA   6633   0.484E+00  -0.404E-01  -0.128E+00
CYS   391 SG   4665 ASN   544 C    6634   0.507E+00  -0.495E+00  -0.891E-01
CYS   391 SG   4665 ASN   544 O    6635   0.478E+00   0.484E+00  -0.135E+00
CYS   391 SG   4665 ASN   544 CB   6636   0.465E+00   0.928E-01  -0.156E+00
CYS   391 SG   4665 ASN   544 CG   6637   0.493E+00  -0.501E+00  -0.104E+00
CYS   391 SG   4665 ASN   544 OD1  6638   0.465E+00   0.522E+00  -0.157E+00
CYS   391 HN   4666 ASN   544 O    6635   0.335E+00  -0.127E+01  -0.168E-01
CYS   391 HN   4666 GLY   545 N    6646   0.428E+00  -0.470E+00  -0.541E-02
CYS   391 HN   4666 GLY   545 O    6649   0.534E+00  -0.375E+00  -0.107E-02
CYS   391 HB1  4668 ASN   544 O    6635   0.376E+00  -0.461E+00  -0.454E-01
PHE   392 N    4670 ASN   544 C    6634   0.647E+00  -0.377E+00  -0.142E-01
PHE   392 C    4672 ASN   544 O    6635   0.704E+00  -0.401E+00  -0.736E-02
PHE   392 C    4672 ASN   544 ND2  6639   0.847E+00  -0.428E+00  -0.286E-02
PHE   392 O    4673 ASN   544 C    6634   0.786E+00  -0.355E+00  -0.380E-02
PHE   392 O    4673 ASN   544 CG   6637   0.750E+00  -0.367E+00  -0.505E-02
LEU   517 C    6242 ARG   567 NH2  6991   0.841E+00  -0.398E+00  -0.299E-02
LEU   517 O    6243 ARG   567 CZ   6989   0.855E+00  -0.310E+00  -0.230E-02
LEU   517 O    6243 ARG   5671HH2  7003   0.674E+00  -0.331E+00  -0.265E-03
LEU   517 O    6243 ARG   5672HH2  7004   0.687E+00  -0.319E+00  -0.238E-03
LEU   518 C    6261 ASN   544 ND2  6639   0.105E+01  -0.321E+00  -0.795E-03
LEU   518 C    6261 ARG   567 NH2  6991   0.815E+00  -0.420E+00  -0.361E-02
HIS   519 N    6269 GLN   564 CD   6943   0.919E+00  -0.308E+00  -0.175E-02
HIS   519 N    6269 ARG   567 CZ   6989   0.826E+00  -0.311E+00  -0.332E-02
HIS   519 N    6269 ARG   5671HH2  7003   0.625E+00  -0.365E+00  -0.568E-03
HIS   519 C    6271 ASN   544 O    6635   0.918E+00  -0.304E+00  -0.151E-02
HIS   519 C    6271 ASN   544 ND2  6639   0.860E+00  -0.504E+00  -0.262E-02
HIS   519 C    6271 PHE   562 O    6903   0.762E+00  -0.403E+00  -0.458E-02
HIS   519 C    6271 GLN   563 O    6923   0.928E+00  -0.322E+00  -0.141E-02
HIS   519 C    6271 GLN   564 N    6937   0.716E+00  -0.346E+00  -0.778E-02
HIS   519 C    6271 GLN   564 O    6940   0.842E+00  -0.377E+00  -0.252E-02
HIS   519 C    6271 GLN   564 OE1  6944   0.757E+00  -0.506E+00  -0.478E-02
HIS   519 C    6271 GLN   564 NE2  6945   0.812E+00  -0.628E+00  -0.370E-02
HIS   519 C    6271 PHE   565 O    6957   0.850E+00  -0.333E+00  -0.238E-02
HIS   519 C    6271 PHE   565 CE2  6963   0.497E+00  -0.307E+00  -0.512E-01
HIS   519 C    6271 ARG   567 NH1  6990   0.101E+01  -0.345E+00  -0.101E-02
HIS   519 C    6271 ARG   567 NH2  6991   0.791E+00  -0.510E+00  -0.430E-02
HIS   519 C    6271 ARG   577 NH2  7130   0.870E+00  -0.434E+00  -0.245E-02
HIS   519 O    6272 GLN   564 CD   6943   0.766E+00  -0.420E+00  -0.443E-02
HIS   519 O    6272 PHE   565 HE2  6972   0.395E+00  -0.344E+00  -0.389E-01
HIS   519 O    6272 ARG   567 CZ   6989   0.841E+00  -0.303E+00  -0.254E-02
HIS   519 O    6272 ARG   5671HH2  7003   0.656E+00  -0.332E+00  -0.314E-03
HIS   519 CB   6273 PHE   565 CE2  6963   0.406E+00   0.117E+00  -0.143E+00
HIS   519 HN   6274 ARG   567 NH2  6991   0.617E+00  -0.352E+00  -0.614E-03
ALA   520 N    6279 GLN   564 CD   6943   0.649E+00  -0.443E+00  -0.139E-01
ALA   520 C    6281 ASN   544 OD1  6638   0.844E+00  -0.302E+00  -0.249E-02
ALA   520 C    6281 ASN   544 ND2  6639   0.692E+00  -0.642E+00  -0.951E-02
ALA   520 C    6281 PHE   562 O    6903   0.623E+00  -0.516E+00  -0.152E-01
ALA   520 C    6281 GLN   563 O    6923   0.784E+00  -0.368E+00  -0.387E-02
ALA   520 C    6281 GLN   564 N    6937   0.624E+00  -0.392E+00  -0.176E-01
ALA   520 C    6281 GLN   564 O    6940   0.749E+00  -0.399E+00  -0.506E-02
ALA   520 C    6281 GLN   564 OE1  6944   0.505E+00  -0.102E+01  -0.508E-01
ALA   520 C    6281 GLN   564 NE2  6945   0.616E+00  -0.917E+00  -0.189E-01
ALA   520 C    6281 ARG   577 NH1  7129   0.835E+00  -0.400E+00  -0.313E-02
ALA   520 C    6281 ARG   577 NH2  7130   0.607E+00  -0.736E+00  -0.206E-01
ALA   520 O    6282 ASN   544 C    6634   0.859E+00  -0.334E+00  -0.224E-02
ALA   520 O    6282 ASN   544 CG   6637   0.668E+00  -0.501E+00  -0.101E-01
ALA   520 O    6282 ASN   5441HD2  6644   0.554E+00  -0.454E+00  -0.863E-03
ALA   520 O    6282 ASN   5442HD2  6645   0.618E+00  -0.357E+00  -0.446E-03
ALA   520 O    6282 PHE   562 C    6902   0.833E+00  -0.313E+00  -0.270E-02
ALA   520 O    6282 GLN   564 C    6939   0.702E+00  -0.326E+00  -0.748E-02
ALA   520 O    6282 GLN   564 CG   6942   0.433E+00   0.459E-01  -0.130E+00
ALA   520 O    6282 GLN   564 CD   6943   0.498E+00  -0.109E+01  -0.549E-01
ALA   520 O    6282 GLN   5641HE2  6952   0.599E+00  -0.439E+00  -0.541E-03
ALA   520 O    6282 GLN   5642HE2  6953   0.647E+00  -0.373E+00  -0.338E-03
ALA   520 O    6282 ARG   577 C    7122   0.979E+00  -0.322E+00  -0.103E-02
ALA   520 O    6282 ARG   577 CZ   7128   0.786E+00  -0.357E+00  -0.382E-02
ALA   520 O    6282 ARG   5771HH2  7142   0.585E+00  -0.442E+00  -0.620E-03
ALA   520 O    6282 ARG   5772HH2  7143   0.682E+00  -0.322E+00  -0.247E-03
ALA   520 HN   6284 GLN   564 NE2  6945   0.728E+00  -0.340E+00  -0.229E-03
PRO   521 N    6289 GLN   564 CB   6941   0.456E+00   0.102E-01  -0.113E+00
PRO   521 N    6289 GLN   564 CG   6942   0.464E+00   0.614E-02  -0.104E+00
PRO   521 N    6289 GLN   564 OE1  6944   0.450E+00   0.208E+00  -0.118E+00
PRO   521 CA   6290 GLN   564 CG   6942   0.445E+00   0.270E-02  -0.113E+00
PRO   521 CA   6290 GLN   564 CD   6943   0.430E+00  -0.984E-01  -0.116E+00
PRO   521 CA   6290 GLN   564 OE1  6944   0.387E+00   0.122E+00  -0.210E+00
PRO   521 C    6291 ASN   544 ND2  6639   0.572E+00  -0.560E+00  -0.292E-01
PRO   521 C    6291 GLN   564 OE1  6944   0.503E+00  -0.601E+00  -0.520E-01
PRO   521 C    6291 GLN   564 NE2  6945   0.593E+00  -0.584E+00  -0.236E-01
PRO   521 C    6291 ARG   577 NH2  7130   0.644E+00  -0.381E+00  -0.146E-01
PRO   521 O    6292 ASN   544 CG   6637   0.719E+00  -0.340E+00  -0.648E-02
PRO   521 O    6292 GLN   564 CD   6943   0.646E+00  -0.480E+00  -0.122E-01
PRO   521 CB   6293 GLN   564 OE1  6944   0.400E+00   0.956E-02  -0.185E+00
PRO   521 CB   6293 ARG   577 NH2  7130   0.434E+00   0.848E-02  -0.143E+00
PRO   521 HA   6296 GLN   564 OE1  6944   0.306E+00  -0.398E+00  -0.932E-01
ALA   522 N    6303 ASN   544 CG   6637   0.498E+00  -0.696E+00  -0.635E-01
ALA   522 N    6303 ASN   544 ND2  6639   0.453E+00   0.117E+01  -0.130E+00
ALA   522 N    6303 ASN   5441HD2  6644   0.459E+00  -0.516E+00  -0.361E-02
ALA   522 N    6303 ASN   5442HD2  6645   0.447E+00  -0.549E+00  -0.420E-02
ALA   522 N    6303 GLN   564 CD   6943   0.503E+00  -0.777E+00  -0.600E-01
ALA   522 N    6303 GLN   5641HE2  6952   0.574E+00  -0.351E+00  -0.947E-03
ALA   522 N    6303 GLN   5642HE2  6953   0.565E+00  -0.363E+00  -0.104E-02
ALA   522 N    6303 ARG   5771HH2  7142   0.604E+00  -0.301E+00  -0.696E-03
ALA   522 CA   6304 ASN   544 ND2  6639   0.467E+00   0.753E-01  -0.101E+00
ALA   522 C    6305 ASN   544 O    6635   0.750E+00  -0.369E+00  -0.502E-02
ALA   522 C    6305 ASN   544 OD1  6638   0.556E+00  -0.686E+00  -0.296E-01
ALA   522 C    6305 ASN   544 ND2  6639   0.569E+00  -0.964E+00  -0.299E-01
ALA   522 C    6305 GLN   564 OE1  6944   0.720E+00  -0.478E+00  -0.641E-02
ALA   522 C    6305 GLN   564 NE2  6945   0.748E+00  -0.626E+00  -0.603E-02
ALA   522 C    6305 ARG   577 NH2  7130   0.894E+00  -0.358E+00  -0.208E-02
ALA   522 O    6306 ASN   544 C    6634   0.854E+00  -0.337E+00  -0.232E-02
ALA   522 O    6306 ASN   544 CG   6637   0.582E+00  -0.668E+00  -0.226E-01
ALA   522 O    6306 ASN   5441HD2  6644   0.628E+00  -0.345E+00  -0.406E-03
ALA   522 O    6306 ASN   5442HD2  6645   0.557E+00  -0.448E+00  -0.836E-03
ALA   522 O    6306 GLN   564 CD   6943   0.716E+00  -0.500E+00  -0.663E-02
ALA   522 O    6306 GLN   5642HE2  6953   0.722E+00  -0.301E+00  -0.176E-03
ALA   522 CB   6307 ASN   544 C    6634   0.559E+00  -0.320E+00  -0.303E-01
ALA   522 CB   6307 ASN   544 CB   6636   0.367E+00   0.138E+00  -0.166E+00
ALA   522 CB   6307 ASN   544 OD1  6638   0.355E+00   0.845E+00  -0.246E+00
ALA   522 CB   6307 ASN   544 ND2  6639   0.351E+00   0.130E+01  -0.176E+00
ALA   522 CB   6307 ASN   5441HD2  6644   0.381E+00  -0.471E+00  -0.105E-01
ALA   522 CB   6307 ASN   5442HD2  6645   0.379E+00  -0.478E+00  -0.108E-01
ALA   522 HN   6308 ASN   544 OD1  6638   0.482E+00  -0.493E+00  -0.198E-02
ALA   522 HN   6308 ASN   544 ND2  6639   0.373E+00  -0.140E+01  -0.121E-01
ALA   522 HN   6308 GLN   564 OE1  6944   0.425E+00  -0.804E+00  -0.420E-02
ALA   522 HN   6308 GLN   564 NE2  6945   0.445E+00  -0.101E+01  -0.434E-02
ALA   522 HN   6308 ARG   577 NH2  7130   0.644E+00  -0.335E+00  -0.475E-03
ALA   522 HB2  6311 ASN   544 OD1  6638   0.296E+00  -0.472E+00  -0.736E-01
ALA   522 HB2  6311 ASN   544 ND2  6639   0.308E+00  -0.626E+00  -0.581E-01
ALA   522 HB3  6312 ASN   544 ND2  6639   0.302E+00  -0.661E+00  -0.375E-01
THR   523 C    6315 ASN   544 OD1  6638   0.768E+00  -0.350E+00  -0.438E-02
THR   523 C    6315 ASN   544 ND2  6639   0.859E+00  -0.427E+00  -0.263E-02
THR   523 O    6316 ASN   544 CG   6637   0.873E+00  -0.306E+00  -0.203E-02
THR   523 OG1  6318 ASN   544 CG   6637   0.890E+00  -0.324E+00  -0.200E-02
THR   523 OG1  6318 GLN   564 CD   6943   0.937E+00  -0.341E+00  -0.147E-02
VAL   524 C    6329 ASN   544 ND2  6639   0.915E+00  -0.308E+00  -0.181E-02
VAL   524 HN   6334 ASN   544 ND2  6639   0.831E+00  -0.355E+00  -0.103E-03
CYS   525 C    6345 ASN   542 ND2  6605   0.104E+01  -0.366E+00  -0.845E-03
CYS   525 C    6345 ASN   544 O    6635   0.831E+00  -0.347E+00  -0.273E-02
CYS   525 C    6345 ASN   544 OD1  6638   0.813E+00  -0.363E+00  -0.310E-02
CYS   525 C    6345 ASN   544 ND2  6639   0.100E+01  -0.385E+00  -0.104E-02
CYS   525 O    6346 ASN   544 C    6634   0.943E+00  -0.303E+00  -0.128E-02
CYS   525 SG   6348 ASN   544 CA   6633   0.501E+00  -0.372E-01  -0.108E+00
CYS   525 SG   6348 ASN   544 C    6634   0.567E+00  -0.384E+00  -0.483E-01
CYS   525 SG   6348 ASN   544 CB   6636   0.505E+00   0.762E-01  -0.103E+00
CYS   525 SG   6348 ASN   544 CG   6637   0.489E+00  -0.512E+00  -0.108E+00
CYS   525 SG   6348 ASN   544 OD1  6638   0.412E+00   0.706E+00  -0.276E+00
GLY   526 C    6355 ASN   542 ND2  6605   0.100E+01  -0.347E+00  -0.103E-02
